# Supplementary material for: Reconstructing the ubiquitin network - cross-talk with other systems and identification of novel functions
Source: Genome Biol. 2009 Mar 30;10(3):R33. doi: 10.1186/gb-2009-10-3-r33 (PMC2691004; doi:10.1186/gb-2009-10-3-r33)
Supplement: Additional data file 1 — Table S1: annotations and additional information on all the U-net components. Table S2: modular structure of the U-net. Table S3: feedback regulation of the Ub/Ubl pathway. Table S4: ubiquitination/sumoylation and cellular localization. Table S5: Ub/Ubl pathway and transcription factors. Table S6: cell cycle-related proteins modified by Ubls. Table S7: interactions of the Slx5-Slx8 complex in the MI network. Figure S1: clique degrees and sizes in the U-net and random networks. Figure S2: chromatin proteins regulated by Ub and SUMO. Figure S3: properties of ubiquitinated and sumoylated proteins. Figure S4: logo representation of the flanking regions of ubiquitinated lysines. File S1: plain text representation of the U-net. File S2: multiple sequence alignment of the SUS1 domain. [file gb-2009-10-3-r33-S1.zip]

Archive with 33 entries (31 files):
- addFile1/cellCycle.xls
- addFile1/chromatin.xls
- addFile1/feedback.xls
- addFile1/index.html
- addFile1/index_files/
- addFile1/index_files/colorschememapping.xml
- addFile1/index_files/filelist.xml
- addFile1/index_files/image002.jpg
- addFile1/index_files/image006.jpg
- addFile1/index_files/image025.jpg
- addFile1/index_files/image026.jpg
- addFile1/index_files/image027.jpg
- addFile1/index_files/image028.jpg
- addFile1/index_files/image029.jpg
- addFile1/index_files/image030.jpg
- addFile1/index_files/image031.jpg
- addFile1/index_files/image032.jpg
- addFile1/index_files/image033.jpg
- addFile1/index_files/image035.jpg
- addFile1/index_files/image038.jpg
- addFile1/index_files/item0032.xml
- addFile1/index_files/props0033.xml
- addFile1/index_files/themedata.thmx
- addFile1/index_files/Thumbs.db
- addFile1/localization.xls
- addFile1/modularStructure.xls
- addFile1/slx5-slx8.mi.xls
- addFile1/sus1.txt
- addFile1/transcription.xls
- addFile1/ub2chromatin.svg
- addFile1/unet.plain.txt
- addFile1/unetComponents.xls
- addFile1/
