# Supplementary material for: Reconstructing the ubiquitin network - cross-talk with other systems and identification of novel functions
Source: Genome Biol. 2009 Mar 30;10(3):R33. doi: 10.1186/gb-2009-10-3-r33 (PMC2691004; doi:10.1186/gb-2009-10-3-r33)
Supplement: Additional data file 1 — Table S1: annotations and additional information on all the U-net components. Table S2: modular structure of the U-net. Table S3: feedback regulation of the Ub/Ubl pathway. Table S4: ubiquitination/sumoylation and cellular localization. Table S5: Ub/Ubl pathway and transcription factors. Table S6: cell cycle-related proteins modified by Ubls. Table S7: interactions of the Slx5-Slx8 complex in the MI network. Figure S1: clique degrees and sizes in the U-net and random networks. Figure S2: chromatin proteins regulated by Ub and SUMO. Figure S3: properties of ubiquitinated and sumoylated proteins. Figure S4: logo representation of the flanking regions of ubiquitinated lysines. File S1: plain text representation of the U-net. File S2: multiple sequence alignment of the SUS1 domain. [file gb-2009-10-3-r33-S1.zip › addFile1/cellCycle.xls]

## Sheet: cellCycle2ubSumo
ORF	Gene	Ubi	Sumo	Clb2	Cln3	Peak	Annotation
YAL022C	FUN26	YES	NO	NO	NO	G2/M	Nucleoside transporter with broad nucleoside selectivity; localized to intracellular membranes
YAL040C	CLN3	NO	NO	NO	YES	G2/M	G1 cyclin involved in cell cycle progression; activates Cdc28p kinase to promote the G1 to S phase transition; plays a role in regulating transcription of the other G1 cyclins, CLN1 and CLN2; regulated by phosphorylation and proteolysis
YAL053W	FLC2	YES	NO	NO	NO	G1	Putative FAD transporter; required for uptake of FAD into endoplasmic reticulum; involved in cell wall maintenance
YAL067C	SEO1	NO	NO	NO	NO	S	Putative permease, member of the allantoate transporter subfamily of the major facilitator superfamily; mutation confers resistance to ethionine sulfoxide
YAR003W	SWD1	NO	NO	NO	NO	G1	Subunit of the COMPASS (Set1C) complex, which methylates histone H3 on lysine 4 and is required in transcriptional silencing near telomeres; WD40 beta propeller superfamily member with similarity to mammalian Rbbp7
YAR007C	RFA1	NO	NO	NO	NO	G1	Subunit of heterotrimeric Replication Protein A (RPA), which is a highly conserved single-stranded DNA binding protein involved in DNA replication, repair, and recombination
YAR008W	SEN34	NO	NO	NO	NO	G1	Subunit of the tRNA splicing endonuclease, which is composed of Sen2p, Sen15p, Sen34p, and Sen54p; Sen34p contains the active site for tRNA 3' splice site cleavage and has similarity to Sen2p and to Archaeal tRNA splicing endonuclease
YAR018C	KIN3	NO	NO	YES	NO	G2/M	Nonessential protein kinase with unknown cellular role
YAR071W	PHO11	NO	NO	YES	NO	G2/M	One of three repressible acid phosphatases, a glycoprotein that is transported to the cell surface by the secretory pathway; induced by phosphate starvation and coordinately regulated by PHO4 and PHO2
YBL002W	HTB2	YES	YES	NO	YES	S	One of two nearly identical (see HTB1) histone H2B subtypes required for chromatin assembly and chromosome function; Rad6p-Bre1p-Lge1p mediated ubiquitination regulates transcriptional activation, meiotic DSB formation and H3 methylation
YBL003C	HTA2	NO	YES	NO	YES	S	One of two nearly identical (see also HTA1) histone H2A subtypes; core histone required for chromatin assembly and chromosome function; DNA damage-dependent phosphorylation by Mec1p facilitates DNA repair; acetylated by Nat4p
YBL009W	ALK2	NO	NO	NO	NO	G1	Protein kinase; accumulation and phosphorylation are periodic during the cell cycle; phosphorylated in response to DNA damage; contains characteristic motifs for degradation via the APC pathway; similar to Alk1p and to mammalian haspins
YBL023C	MCM2	YES	NO	NO	NO	G2/M	Protein involved in DNA replication; component of the Mcm2-7 hexameric complex that binds chromatin as a part of the pre-replicative complex
YBL030C	PET9	YES	YES	NO	NO	G2/M	Major ADP/ATP carrier of the mitochondrial inner membrane, exchanges cytosolic ADP for mitochondrially synthesized ATP; phosphorylated; required for viability in many common lab strains carrying a mutation in the polymorphic SAL1 gene
YBL035C	POL12	NO	NO	NO	NO	G1	B subunit of DNA polymerase alpha-primase complex, required for initiation of DNA replication during mitotic and premeiotic DNA synthesis; also functions in telomere capping and length regulation
YBL052C	SAS3	NO	NO	NO	NO	S/G2	Histone acetyltransferase catalytic subunit of NuA3 complex that acetylates histone H3, involved in transcriptional silencing; homolog of the mammalian MOZ proto-oncogene; sas3 gcn5 double mutation confers lethality
YBL061C	SKT5	NO	NO	NO	NO	M/G1	Activator of Chs3p (chitin synthase III), recruits Chs3p to the bud neck via interaction with Bni4p; has similarity to Shc1p, which activates Chs3p during sporulation
YBL063W	KIP1	NO	NO	NO	NO	S	Kinesin-related motor protein required for mitotic spindle assembly and chromosome segregation; functionally redundant with Cin8p
YBL064C	PRX1	NO	NO	NO	NO	M/G1	Mitochondrial peroxiredoxin (1-Cys Prx) with thioredoxin peroxidase activity, has a role in reduction of hydroperoxides; induced during respiratory growth and under conditions of oxidative stress; phosphorylated
YBL098W	BNA4	YES	NO	NO	NO	G2/M	Kynurenine 3-mono oxygenase, required for the de novo biosynthesis of NAD from tryptophan via kynurenine; expression regulated by Hst1p; putative therapeutic target for Huntington disease
YBL111C	YBL111C	YES	NO	NO	NO	G1	NA
YBL112C	YBL112C	NO	NO	NO	NO	G1	NA
YBL113C	YBL113C	NO	NO	NO	NO	G1	NA
YBR007C	DSF2	YES	NO	NO	NO	G1	Deletion suppressor of mpt5 mutation
YBR008C	FLR1	NO	NO	NO	NO	S	Plasma membrane multidrug transporter of the major facilitator superfamily, involved in efflux of fluconazole, diazaborine, benomyl, methotrexate, and other drugs
YBR009C	HHF1	YES	YES	NO	NO	S	One of two identical histone H4 proteins (see also HHF2); core histone required for chromatin assembly and chromosome function; contributes to telomeric silencing; N-terminal domain involved in maintaining genomic integrity
YBR010W	HHT1	YES	NO	NO	NO	S	One of two identical histone H3 proteins (see also HHT2); core histone required for chromatin assembly, involved in heterochromatin-mediated telomeric and HM silencing; regulated by acetylation, methylation, and mitotic phosphorylation
YBR038W	CHS2	YES	NO	NO	NO	G2/M	Chitin synthase II, requires activation from zymogenic form in order to catalyze the transfer of N-acetylglucosamine (GlcNAc) to chitin; required for the synthesis of chitin in the primary septum during cytokinesis
YBR053C	YBR053C	YES	NO	NO	NO	M/G1	NA
YBR054W	YRO2	YES	NO	YES	NO	G2/M	Putative protein of unknown function; the authentic, non-tagged protein is detected in a phosphorylated state in highly purified mitochondria in high-throughput studies; transcriptionally regulated by Haa1p
YBR067C	TIP1	NO	NO	NO	NO	M/G1	Major cell wall mannoprotein with possible lipase activity; transcription is induced by heat- and cold-shock; member of the Srp1p/Tip1p family of serine-alanine-rich proteins
YBR069C	TAT1	YES	NO	NO	NO	G2/M	Amino acid transport protein for valine, leucine, isoleucine, and tyrosine, low-affinity tryptophan and histidine transporter; overexpression confers FK506 and FTY720 resistance
YBR070C	ALG14	NO	NO	NO	NO	G1	Component of UDP-GlcNAc transferase required for the second step of dolichyl-linked oligosaccharide synthesis; anchors the catalytic subunit Alg13p to the ER membrane; similar to bacterial and human glycosyltransferases
YBR071W	YBR071W	YES	NO	NO	YES	G1	NA
YBR073W	RDH54	YES	NO	NO	NO	G1	DNA-dependent ATPase, stimulates strand exchange by modifying the topology of double-stranded DNA; involved in recombinational repair of DNA double-strand breaks during mitosis and meiosis; proposed to be involved in crossover interference
YBR083W	TEC1	NO	YES	NO	NO	M/G1	Transcription factor required for full Ty1 epxression, Ty1-mediated gene activation, and haploid invasive and diploid pseudohyphal growth; TEA/ATTS DNA-binding domain family member
YBR086C	IST2	YES	NO	NO	NO	G2/M	Plasma membrane protein that may be involved in osmotolerance, localizes to the mother cell in small-budded cells and to the bud in medium- and large-budded cells; mRNA is transported to the bud tip by an actomyosin-driven process
YBR087W	RFC5	YES	NO	NO	NO	G1	Subunit of heteropentameric Replication factor C (RF-C), which is a DNA binding protein and ATPase that acts as a clamp loader of the proliferating cell nuclear antigen (PCNA) processivity factor for DNA polymerases delta and epsilon
YBR088C	POL30	YES	YES	NO	YES	G1	Proliferating cell nuclear antigen (PCNA), functions as the sliding clamp for DNA polymerase delta; may function as a docking site for other proteins required for mitotic and meiotic chromosomal DNA replication and for DNA repair
YBR092C	PHO3	NO	NO	YES	NO	G2/M	Constitutively expressed acid phosphatase similar to Pho5p; brought to the cell surface by transport vesicles; hydrolyzes thiamin phosphates in the periplasmic space, increasing cellular thiamin uptake; expression is repressed by thiamin
YBR093C	PHO5	NO	NO	YES	NO	G2/M	Repressible acid phosphatase (1 of 3) that also mediates extracellular nucleotide-derived phosphate hydrolysis; secretory pathway derived cell surface glycoprotein; induced by phosphate starvation and coordinately regulated by PHO4 and PHO2
YBR094W	PBY1	NO	NO	NO	NO	G2/M	Putative tubulin tyrosine ligase associated with P-bodies
YBR108W	AIM3	NO	NO	NO	NO	G1	Protein interacting with Rsv167p; null mutant displays decreased frequency of mitochondrial genome loss (petite formation) and severe growth defect in minimal glycerol media
YBR133C	HSL7	YES	NO	NO	NO	S/G2	Protein arginine N-methyltransferase that exhibits septin and Hsl1p-dependent bud neck localization and periodic Hsl1p-dependent phosphorylation; required along with Hsl1p for bud neck recruitment, phosphorylation, and degradation of Swe1p
YBR139W	YBR139W	YES	NO	NO	NO	G2/M	NA
YBR157C	ICS2	NO	NO	NO	NO	M/G1	Protein of unknown function; null mutation does not confer any obvious defects in growth, spore germination, viability, or carbohydrate utilization
YBR158W	AMN1	YES	NO	NO	NO	M/G1	Protein required for daughter cell separation, multiple mitotic checkpoints, and chromosome stability; contains 12 degenerate leucine-rich repeat motifs; expression is induced by the Mitotic Exit Network (MEN)
YBR161W	CSH1	NO	NO	NO	NO	G1	Probable catalytic subunit of a mannosylinositol phosphorylceramide (MIPC) synthase, forms a complex with probable regulatory subunit Csg2p; function in sphingolipid biosynthesis is overlapping with that of Sur1p
YBR200W	BEM1	NO	NO	NO	NO	G2/M	Protein containing SH3-domains, involved in establishing cell polarity and morphogenesis; functions as a scaffold protein for complexes that include Cdc24p, Ste5p, Ste20p, and Rsr1p
YBR202W	MCM7	YES	NO	NO	NO	G2/M	Component of the hexameric MCM complex, which is important for priming origins of DNA replication in G1 and becomes an active ATP-dependent helicase that promotes DNA melting and elongation when activated by Cdc7p-Dbf4p in S-phase
YBR204C	YBR204C	NO	NO	NO	NO	M/G1	NA
YBR242W	YBR242W	NO	NO	NO	NO	G2/M	NA
YBR243C	ALG7	NO	NO	NO	YES	S/G2	UDP-N-acetyl-glucosamine-1-P transferase, transfers Glc-Nac-P from UDP-GlcNac to Dol-P in the ER in the first step of the dolichol pathway of protein asparagine-linked glycosylation; inhibited by tunicamycin
YBR256C	RIB5	NO	YES	NO	NO	S/G2	Riboflavin synthase; catalyzes the last step of the riboflavin biosynthesis pathway
YBR273C	UBX7	YES	NO	NO	NO	M/G1	UBX (ubiquitin regulatory X) domain-containing protein that interacts with Cdc48p
YBR287W	YBR287W	YES	NO	NO	NO	G2/M	NA
YBR296C	PHO89	NO	NO	NO	NO	M/G1	Na+/Pi cotransporter, active in early growth phase; similar to phosphate transporters of Neurospora crassa; transcription regulated by inorganic phosphate concentrations and Pho4p
YCL014W	BUD3	YES	YES	NO	NO	S/G2	Protein involved in bud-site selection and required for axial budding pattern; localizes with septins to bud neck in mitosis and may constitute an axial landmark for next round of budding
YCL024W	KCC4	YES	NO	NO	NO	G1	Protein kinase of the bud neck involved in the septin checkpoint, associates with septin proteins, negatively regulates Swe1p by phosphorylation, shows structural homology to bud neck kinases Gin4p and Hsl1p
YCL025C	AGP1	YES	NO	NO	NO	S/G2	Low-affinity amino acid permease with broad substrate range, involved in uptake of asparagine, glutamine, and other amino acids; expression is regulated by the SPS plasma membrane amino acid sensor system (Ssy1p-Ptr3p-Ssy5p)
YCL027W	FUS1	NO	NO	NO	NO	M/G1	Membrane protein localized to the shmoo tip, required for cell fusion; expression regulated by mating pheromone; proposed to coordinate signaling, fusion, and polarization events required for fusion; potential Cdc28p substrate
YCL038C	ATG22	YES	NO	NO	NO	G2/M	Vacuolar integral membrane protein required for efflux of amino acids during autophagic body breakdown in the vacuole; null mutation causes a gradual loss of viability during starvation
YCL040W	GLK1	YES	NO	NO	NO	M/G1	Glucokinase, catalyzes the phosphorylation of glucose at C6 in the first irreversible step of glucose metabolism; one of three glucose phosphorylating enzymes; expression regulated by non-fermentable carbon sources
YCL042W	YCL042W	NO	NO	NO	NO	G1	NA
YCL043C	PDI1	YES	NO	NO	NO	G2/M	Protein disulfide isomerase, multifunctional protein resident in the endoplasmic reticulum lumen, essential for the formation of disulfide bonds in secretory and cell-surface proteins, unscrambles non-native disulfide bonds
YCL055W	KAR4	NO	YES	NO	NO	M/G1	Transcription factor required for gene regulation in repsonse to pheromones; also required during meiosis; exists in two forms, a slower-migrating form more abundant during vegetative growth and a faster-migrating form induced by pheromone
YCL061C	MRC1	YES	NO	NO	NO	G1	S-phase checkpoint protein found at replication forks, required for DNA replication; also required for Rad53p activation during DNA replication stress, where it forms a replication-pausing complex with Tof1p and is phosphorylated by Mec1p
YCL063W	VAC17	YES	NO	NO	NO	S/G2	Protein involved in vacuole inheritance; acts as a vacuole-specific receptor for myosin Myo2p
YCR002C	CDC10	NO	YES	NO	NO	S/G2	Component of the septin ring of the mother-bud neck that is required for cytokinesis; septins recruit proteins to the neck and can act as a barrier to diffusion at the membrane, and they comprise the 10nm filaments seen with EM
YCR018C	SRD1	NO	NO	NO	NO	M/G1	Protein involved in the processing of pre-rRNA to mature rRNA; contains a C2/C2 zinc finger motif; srd1 mutation suppresses defects caused by the rrp1-1 mutation
YCR024C-A	PMP1	NO	NO	NO	NO	G2/M	Small single-membrane span proteolipid that functions as a regulatory subunit of the plasma membrane H(+)-ATPase Pma1p, forms unique helix and positively charged cytoplasmic domain that is able to specifically segregate phosphatidylserines
YCR040W	MATALPHA1	NO	NO	NO	NO	G2/M	Transcriptional co-activator involved in regulation of mating-type-specific gene expression; targets the transcription factor Mcm1p to the promoters of alpha-specific genes; one of two genes encoded by the MATalpha mating type cassette
YCR042C	TAF2	YES	NO	NO	NO	G2/M	TFIID subunit (150 kDa), involved in RNA polymerase II transcription initiation
YCR065W	HCM1	NO	NO	NO	YES	G1	Forkhead transcription factor that drives S-phase specific expression of genes involved in chromosome segregation, spindle dynamics, and budding; suppressor of calmodulin mutants with specific SPB assembly defects; telomere maintenance role
YDL003W	MCD1	NO	YES	NO	YES	G1	Essential protein required for sister chromatid cohesion in mitosis and meiosis; subunit of the cohesin complex; expression is cell cycle regulated and peaks in S phase
YDL010W	GRX6	NO	NO	NO	NO	G1	Cis-golgi localized monothiol glutaredoxin that binds an iron-sulfur cluster; more similar in activity to dithiol than other monothiol glutaredoxins; involved in the oxidative stress response; functional overlap with GRX6
YDL018C	ERP3	NO	NO	NO	NO	G1	Protein with similarity to Emp24p and Erv25p, member of the p24 family involved in ER to Golgi transport
YDL037C	BSC1	NO	NO	NO	NO	G2/M	Protein of unconfirmed function, similar to cell surface flocculin Muc1p; ORF exhibits genomic organization compatible with a translational readthrough-dependent mode of expression
YDL039C	PRM7	NO	NO	NO	NO	G2/M	Pheromone-regulated protein, predicted to have one transmembrane segment; promoter contains Gcn4p binding elements
YDL048C	STP4	NO	NO	NO	NO	G2/M	Protein containing a Kruppel-type zinc-finger domain; has similarity to Stp1p, Stp2p, and Stp3p
YDL055C	PSA1	YES	YES	NO	YES	G1	GDP-mannose pyrophosphorylase (mannose-1-phosphate guanyltransferase), synthesizes GDP-mannose from GTP and mannose-1-phosphate in cell wall biosynthesis; required for normal cell wall structure
YDL089W	YDL089W	YES	NO	NO	NO	M/G1	NA
YDL093W	PMT5	NO	NO	NO	NO	G1	Protein O-mannosyltransferase, transfers mannose residues from dolichyl phosphate-D-mannose to protein serine/threonine residues; acts in a complex with Pmt3p, can instead interact with Pmt2p in some conditions; target for new antifungals
YDL095W	PMT1	YES	NO	NO	YES	G1	Protein O-mannosyltransferase, transfers mannose residues from dolichyl phosphate-D-mannose to protein serine/threonine residues; acts in a complex with Pmt2p, can instead interact with Pmt3p in some conditions; target for new antifungals
YDL101C	DUN1	NO	NO	NO	NO	G1	Cell-cycle checkpoint serine-threonine kinase required for DNA damage-induced transcription of certain target genes, phosphorylation of Rad55p and Sml1p, and transient G2/M arrest after DNA damage; also regulates postreplicative DNA repair
YDL102W	POL3	YES	NO	NO	NO	G1	Catalytic subunit of DNA polymerase delta; required for chromosomal DNA replication during mitosis and meiosis, intragenic recombination, repair of double strand DNA breaks, and DNA replication during nucleotide excision repair (NER)
YDL103C	QRI1	NO	NO	NO	NO	G1	UDP-N-acetylglucosamine pyrophosphorylase, catalyzes the formation of UDP-N-acetylglucosamine (UDP-GlcNAc), which is important in cell wall biosynthesis, protein N-glycosylation, and GPI anchor biosynthesis
YDL105W	NSE4	NO	NO	NO	NO	G1	Nuclear protein that plays a role in the function of the Smc5p-Rhc18p complex
YDL117W	CYK3	NO	NO	NO	NO	M/G1	SH3-domain protein located in the mother-bud neck and the cytokinetic actin ring; mutant phenotype and genetic interactions suggest a role in cytokinesis
YDL127W	PCL2	YES	NO	NO	NO	G1	G1 cyclin, associates with Pho85p cyclin-dependent kinase (Cdk) to contribute to entry into the mitotic cell cycle, essential for cell morphogenesis; localizes to sites of polarized cell growth
YDL128W	VCX1	NO	NO	NO	NO	G2/M	Vacuolar H+/Ca2+ exchanger involved in control of cytosolic Ca2+ concentration; has similarity to sodium/calcium exchangers, including the bovine Na+/Ca2+,K+ antiporter
YDL138W	RGT2	NO	NO	NO	NO	G2/M	Plasma membrane glucose receptor, highly similar to Snf3p; both Rgt2p and Snf3p serve as transmembrane glucose sensors generating an intracellular signal that induces expression of glucose transporter (HXT) genes
YDL156W	YDL156W	NO	YES	NO	NO	G1	NA
YDL157C	YDL157C	NO	NO	NO	NO	G1	NA
YDL164C	CDC9	NO	NO	NO	YES	G1	DNA ligase found in the nucleus and mitochondria, an essential enzyme that joins Okazaki fragments during DNA replication; also acts in nucleotide excision repair, base excision repair, and recombination
YDL169C	UGX2	NO	NO	NO	NO	M/G1	Protein of unknown function, transcript accumulates in response to any combination of stress conditions
YDL179W	PCL9	YES	NO	NO	NO	M/G1	Cyclin, forms a functional kinase complex with Pho85p cyclin-dependent kinase (Cdk), expressed in late M/early G1 phase, activated by Swi5p
YDL180W	YDL180W	YES	NO	NO	NO	G2/M	NA
YDL197C	ASF2	NO	YES	NO	NO	G1	Anti-silencing protein that causes derepression of silent loci when overexpressed
YDL211C	YDL211C	NO	NO	NO	NO	G1	NA
YDL227C	HO	YES	NO	NO	NO	G1	Site-specific endonuclease required for gene conversion at the MAT locus (homothallic switching) through the generation of a ds DNA break; expression restricted to mother cells in late G1 as controlled by Swi4p-Swi6p, Swi5p and Ash1p
YDR001C	NTH1	YES	NO	NO	NO	G1	Neutral trehalase, degrades trehalose; required for thermotolerance and may mediate resistance to other cellular stresses; may be phosphorylated by Cdc28p
YDR011W	SNQ2	YES	NO	NO	NO	S/G2	Plasma membrane ATP-binding cassette (ABC) transporter, multidrug transporter involved in multidrug resistance and resistance to singlet oxygen species
YDR033W	MRH1	YES	NO	YES	NO	G2/M	Protein that localizes primarily to the plasma membrane, also found at the nuclear envelope; the authentic, non-tagged protein is detected in mitochondria in a phosphorylated state; has similarity to Hsp30p and Yro2p
YDR077W	SED1	NO	NO	NO	NO	G2/M	Major stress-induced structural GPI-cell wall glycoprotein in stationary-phase cells, associates with translating ribosomes, possible role in mitochondrial genome maintenance; ORF contains two distinct variable minisatellites
YDR085C	AFR1	NO	NO	NO	NO	M/G1	Alpha-factor pheromone receptor regulator, negatively regulates pheromone receptor signaling; required for normal mating projection (shmoo) formation; required for Spa2p to recruit Mpk1p to shmoo tip during mating; interacts with Cdc12p
YDR089W	YDR089W	YES	NO	NO	NO	S/G2	NA
YDR097C	MSH6	NO	NO	NO	YES	G1	Protein required for mismatch repair in mitosis and meiosis, forms a complex with Msh2p to repair both single-base & insertion-deletion mispairs; potentially phosphorylated by Cdc28p
YDR113C	PDS1	NO	NO	NO	YES	G1	Securin that inhibits anaphase by binding separin Esp1p, also blocks cyclin destruction and mitotic exit, essential for cell cycle arrest in mitosis in the presence of DNA damage or aberrant mitotic spindles; also present in meiotic nuclei
YDR130C	FIN1	YES	YES	NO	NO	S/G2	Spindle pole body-related intermediate filament protein, forms cell cycle-specific filaments between spindle pole bodies in mother and daughter cells, able to self-assemble, expression induced during S/G2, localization cell-cycle dependent
YDR144C	MKC7	NO	NO	NO	NO	G1	GPI-anchored aspartyl protease (yapsin) involved in protein processing; shares functions with Yap3p and Kex2p
YDR146C	SWI5	YES	NO	YES	NO	G2/M	Transcription factor that activates transcription of genes expressed at the M/G1 phase boundary and in G1 phase; localization to the nucleus occurs during G1 and appears to be regulated by phosphorylation by Cdc28p kinase
YDR150W	NUM1	YES	NO	NO	NO	S/G2	Protein required for nuclear migration, localizes to the mother cell cortex and the bud tip; may mediate interactions of dynein and cytoplasmic microtubules with the cell cortex
YDR190C	RVB1	YES	YES	NO	NO	G2/M	Essential protein involved in transcription regulation; component of chromatin remodeling complexes; required for assembly and function of the INO80 complex; member of the RUVB-like protein family
YDR191W	HST4	NO	NO	NO	NO	M/G1	Member of the Sir2 family of NAD(+)-dependent protein deacetylases; involved along with Hst3p in silencing at telomeres, cell cycle progression, radiation resistance, genomic stability and short-chain fatty acid metabolism
YDR224C	HTB1	YES	YES	NO	NO	S	One of two nearly identical (see HTB2) histone H2B subtypes required for chromatin assembly and chromosome function; Rad6p-Bre1p-Lge1p mediated ubiquitination regulates transcriptional activation, meiotic DSB formation and H3 methylation
YDR225W	HTA1	NO	YES	NO	YES	S	One of two nearly identical (see also HTA2) histone H2A subtypes; core histone required for chromatin assembly and chromosome function; DNA damage-dependent phosphorylation by Mec1p facilitates DNA repair; acetylated by Nat4p
YDR247W	VHS1	YES	NO	NO	NO	S	Cytoplasmic serine/threonine protein kinase; identified as a high-copy suppressor of the synthetic lethality of a sis2 sit4 double mutant, suggesting a role in G1/S phase progression; homolog of Sks1p
YDR261C	EXG2	NO	NO	NO	YES	S	Exo-1,3-beta-glucanase, involved in cell wall beta-glucan assembly; may be anchored to the plasma membrane via a glycosylphosphatidylinositol (GPI) anchor
YDR276C	PMP3	NO	NO	NO	NO	G2/M	Small plasma membrane protein related to a family of plant polypeptides that are overexpressed under high salt concentration or low temperature, not essential for viability, deletion causes hyperpolarization of the plasma membrane potential
YDR279W	RNH202	NO	NO	NO	NO	G1	Ribonuclease H2 subunit, required for RNase H2 activity
YDR297W	SUR2	YES	YES	NO	YES	G1	Sphinganine C4-hydroxylase, catalyses the conversion of sphinganine to phytosphingosine in sphingolipid biosyntheis
YDR302W	GPI11	NO	NO	NO	NO	S/G2	ER membrane protein involved in a late step of glycosylphosphatidylinositol (GPI) anchor assembly; involved in the addition of phosphoethanolamine to the multiply mannosylated GPI intermediate; human PIG-Fp is a functional homolog
YDR307W	YDR307W	NO	NO	NO	NO	G1	NA
YDR309C	GIC2	YES	NO	NO	YES	G1	Redundant rho-like GTPase Cdc42p effector; homolog of Gic1p; involved in initiation of budding and cellular polarization; interacts with Cdc42p via the Cdc42/Rac-interactive binding (CRIB) domain and with PI(4,5)P2 via a polybasic region
YDR337W	MRPS28	NO	NO	NO	NO	G2/M	Mitochondrial ribosomal protein of the small subunit
YDR342C	HXT7	YES	NO	NO	NO	M/G1	High-affinity glucose transporter of the major facilitator superfamily, nearly identical to Hxt6p, expressed at high basal levels relative to other HXTs, expression repressed by high glucose levels
YDR346C	SVF1	NO	YES	NO	NO	S/G2	Protein with a potential role in cell survival pathways, required for the diauxic growth shift; expression in mammalian cells increases survival under conditions inducing apoptosis
YDR353W	TRR1	NO	YES	NO	NO	G1	Cytoplasmic thioredoxin reductase, key regulatory enzyme that determines the redox state of the thioredoxin system, which acts as a disulfide reductase system and protects cells against both oxidative and reductive stress
YDR356W	SPC110	NO	NO	NO	NO	G1	Inner plaque spindle pole body (SPB) component, ortholog of human kendrin; involved in connecting nuclear microtubules to SPB; interacts with Tub4p-complex and calmodulin; phosphorylated by Mps1p in cell cycle-dependent manner
YDR368W	YPR1	NO	NO	NO	NO	G1	2-methylbutyraldehyde reductase, may be involved in isoleucine catabolism
YDR380W	ARO10	YES	NO	NO	NO	G2/M	Phenylpyruvate decarboxylase, catalyzes decarboxylation of phenylpyruvate to phenylacetaldehyde, which is the first specific step in the Ehrlich pathway
YDR400W	URH1	NO	NO	NO	NO	G1	Uridine nucleosidase (uridine-cytidine N-ribohydrolase), cleaves N-glycosidic bonds in nucleosides; involved in the pyrimidine salvage and nicotinamide riboside salvage pathways
YDR432W	NPL3	NO	YES	NO	NO	G2/M	RNA-binding protein that carries poly(A)+ mRNA from the nucleus into the cytoplasm; dissociation from mRNAs is promoted by Mtr10p; phosphorylated by Sky1p in the cytoplasm
YDR440W	DOT1	YES	NO	NO	NO	G1	Nucleosomal histone H3-Lys79 methylase, associates with transcriptionally active genes, functions in gene silencing at telomeres, most likely by directly modulating chromatin structure and Sir protein localization
YDR448W	ADA2	NO	YES	NO	NO	S	Transcription coactivator, component of the ADA and SAGA transcriptional adaptor/HAT (histone acetyltransferase) complexes
YDR451C	YHP1	NO	NO	NO	NO	S	One of two homeobox transcriptional repressors (see also Yox1p), that bind to Mcm1p and to early cell cycle box (ECB) elements of cell cycle regulated genes, thereby restricting ECB-mediated transcription to the M/G1 interval
YDR461W	MFA1	NO	NO	NO	NO	G1	Mating pheromone a-factor, made by a cells; interacts with alpha cells to induce cell cycle arrest and other responses leading to mating; biogenesis involves C-terminal modification, N-terminal proteolysis, and export; also encoded by MFA2
YDR481C	PHO8	YES	YES	NO	NO	G1	Repressible alkaline phosphatase, a glycoprotein localized to the vacuole; regulated by levels of inorganic phosphate and by a system consisting of Pho4p, Pho9p, Pho80p, Pho81p and Pho85p; dephosphorylates phosphotyrosyl peptides
YDR488C	PAC11	NO	NO	NO	NO	G1	Dynein intermediate chain, acts in the cytoplasmic dynein pathway, forms cortical cytoplasmic microtubule capture site with Num1p; null mutant is defective in nuclear migration, essential in the absence of CIN8
YDR493W	AIM8	NO	NO	NO	NO	M/G1	Protein of unknown function; non-tagged protein detected in purified mitochondria in high-throughput studies; null mutant displays decreased frequency of mitochondrial genome loss and severe growth defect in minimal glycerol media
YDR501W	PLM2	NO	NO	NO	NO	G1	Protein required for partitioning of the 2-micron plasmid
YDR503C	LPP1	NO	NO	NO	NO	G1	Lipid phosphate phosphatase, catalyzes Mg(2+)-independent dephosphorylation of phosphatidic acid (PA), lysophosphatidic acid, and diacylglycerol pyrophosphate; involved in control of the cellular levels of phosphatidylinositol and PA
YDR507C	GIN4	YES	YES	NO	NO	G1	Protein kinase involved in bud growth and assembly of the septin ring, proposed to have kinase-dependent and kinase-independent activities; undergoes autophosphorylation; similar to Kcc4p and Hsl1p
YDR528W	HLR1	NO	NO	NO	NO	G1	Protein involved in regulation of cell wall composition and integrity and response to osmotic stress; overproduction suppresses a lysis sensitive PKC mutation; similar to Lre1p, which functions antagonistically to protein kinase A
YDR545W	YRF1-1	YES	NO	NO	NO	M/G1	Helicase encoded by the Y' element of subtelomeric regions, highly expressed in the mutants lacking the telomerase component TLC1; potentially phosphorylated by Cdc28p
YEL017W	GTT3	NO	NO	NO	NO	S/G2	Protein of unknown function with a possible role in glutathione metabolism, as suggested by computational analysis of large-scale protein-protein interaction data; GFP-fusion protein localizes to the nuclear periphery
YEL025C	YEL025C	NO	NO	NO	NO	G2/M	NA
YEL032W	MCM3	YES	NO	NO	NO	M/G1	Protein involved in DNA replication; component of the Mcm2-7 hexameric complex that binds chromatin as a part of the pre-replicative complex
YEL040W	UTR2	NO	NO	NO	NO	M/G1	Cell wall protein that functions in the transfer of chitin to beta(1-6)glucan; putative chitin transglycosidase; glycosylphosphatidylinositol (GPI)-anchored protein localized to the bud neck; has a role in cell wall maintenance
YEL042W	GDA1	YES	NO	NO	NO	S	Guanosine diphosphatase located in the Golgi, involved in the transport of GDP-mannose into the Golgi lumen by converting GDP to GMP after mannose is transferred its substrate
YEL047C	YEL047C	NO	NO	NO	YES	G1	NA
YEL060C	PRB1	YES	NO	NO	NO	S	Vacuolar proteinase B (yscB), a serine protease of the subtilisin family; involved in protein degradation in the vacuole and required for full protein degradation during sporulation
YEL061C	CIN8	NO	NO	NO	NO	S	Kinesin motor protein involved in mitotic spindle assembly and chromosome segregation
YEL064C	AVT2	YES	NO	NO	NO	G1	Putative transporter, member of a family of seven S. cerevisiae genes (AVT1-7) related to vesicular GABA-glycine transporters
YEL065W	SIT1	NO	NO	NO	NO	G2/M	Ferrioxamine B transporter, member of the ARN family of transporters that specifically recognize siderophore-iron chelates; transcription is induced during iron deprivation and diauxic shift; potentially phosphorylated by Cdc28p
YEL075C	YEL075C	NO	NO	NO	NO	G1	NA
YEL076C	YEL076C	NO	NO	NO	NO	G1	NA
YEL076C-A	YEL076C-A	NO	NO	NO	NO	G1	NA
YEL077C	YEL077C	NO	NO	NO	NO	G1	NA
YER001W	MNN1	YES	NO	NO	NO	G1	Alpha-1,3-mannosyltransferase, integral membrane glycoprotein of the Golgi complex, required for addition of alpha1,3-mannose linkages to N-linked and O-linked oligosaccharides, one of five S. cerevisiae proteins of the MNN1 family
YER003C	PMI40	NO	NO	NO	NO	S	Mannose-6-phosphate isomerase, catalyzes the interconversion of fructose-6-P and mannose-6-P; required for early steps in protein mannosylation
YER016W	BIM1	NO	NO	NO	NO	G1	Microtubule-binding protein that together with Kar9p makes up the cortical microtubule capture site and delays the exit from mitosis when the spindle is oriented abnormally
YER018C	SPC25	NO	NO	NO	NO	S/G2	Component of the evolutionarily conserved kinetochore-associated Ndc80 complex (Ndc80p-Nuf2p-Spc24p-Spc25p); involved in chromosome segregation, spindle checkpoint activity and kinetochore clustering
YER019W	ISC1	YES	NO	NO	NO	G1	Mitochondrial membrane localized inositol phosphosphingolipid phospholipase C, hydrolyzes complex sphingolipids to produce ceramide; activated by phosphatidylserine, cardiolipin, and phosphatidylglycerol; mediates Na+ and Li+ halotolerance
YER032W	FIR1	YES	NO	NO	NO	S/G2	Protein involved in 3' mRNA processing, interacts with Ref2p; potential Cdc28p substrate
YER042W	MXR1	NO	NO	NO	NO	S/G2	Peptide methionine sulfoxide reductase, reverses the oxidation of methionine residues; involved in oxidative damage repair, providing resistance to oxidative stress and regulation of lifespan
YER070W	RNR1	YES	NO	NO	YES	G1	One of two large regulatory subunits of ribonucleotide-diphosphate reductase; the RNR complex catalyzes rate-limiting step in dNTP synthesis, regulated by DNA replication and DNA damage checkpoint pathways via localization of small subunits
YER091C	MET6	YES	NO	NO	NO	S	Cobalamin-independent methionine synthase, involved in amino acid biosynthesis; requires a minimum of two glutamates on the methyltetrahydrofolate substrate, similar to bacterial metE homologs
YER095W	RAD51	NO	NO	NO	YES	G1	Strand exchange protein, forms a helical filament with DNA that searches for homology; involved in the recombinational repair of double-strand breaks in DNA during vegetative growth and meiosis; homolog of Dmc1p and bacterial RecA protein
YER111C	SWI4	NO	YES	NO	NO	M/G1	DNA binding component of the SBF complex (Swi4p-Swi6p), a transcriptional activator that in concert with MBF (Mbp1-Swi6p) regulates late G1-specific transcription of targets including cyclins and genes required for DNA synthesis and repair
YER118C	SHO1	NO	NO	NO	YES	G1	Transmembrane osmosensor, participates in activation of both the Cdc42p- and MAP kinase-dependent filamentous growth pathway and the high-osmolarity glycerol response pathway
YER124C	DSE1	YES	NO	NO	NO	G1	Daughter cell-specific protein, may participate in pathways regulating cell wall metabolism; deletion affects cell separation after division and sensitivity to drugs targeted against the cell wall
YER145C	FTR1	YES	NO	NO	NO	G2/M	High affinity iron permease involved in the transport of iron across the plasma membrane; forms complex with Fet3p; expression is regulated by iron
YER149C	PEA2	NO	NO	NO	NO	G1	Coiled-coil polarisome protein required for polarized morphogenesis, cell fusion, and low affinity Ca2+ influx; forms polarisome complex with Bni1p, Bud6p, and Spa2p; localizes to sites of polarized growth
YER150W	SPI1	NO	NO	NO	NO	M/G1	GPI-anchored cell wall protein involved in weak acid resistance; basal expression requires Msn2p/Msn4p; expression is induced under conditions of stress and during the diauxic shift; similar to Sed1p
YER152C	YER152C	NO	NO	NO	NO	G1	NA
YER170W	ADK2	NO	NO	NO	NO	G1	Mitochondrial adenylate kinase, catalyzes the reversible synthesis of GTP and AMP from GDP and ADP; may serve as a back-up for synthesizing GTP or ADP depending on metabolic conditions; 3' sequence of ADK2 varies with strain background
YER189W	YER189W	NO	NO	NO	NO	G1	NA
YER190W	YRF1-2	YES	NO	NO	NO	G1	Helicase encoded by the Y' element of subtelomeric regions, highly expressed in the mutants lacking the telomerase component TLC1; potentially phosphorylated by Cdc28p; induced by treatment with 8-methoxypsoralen and UVA irradiation
YFL008W	SMC1	NO	YES	NO	NO	G1	Subunit of the multiprotein cohesin complex, essential protein involved in chromosome segregation and in double-strand DNA break repair; SMC chromosomal ATPase family member, binds DNA with a preference for DNA with secondary structure
YFL011W	HXT10	NO	NO	NO	NO	M/G1	Putative hexose transporter, expressed at low levels and expression is repressed by glucose
YFL026W	STE2	YES	NO	NO	NO	G2/M	Receptor for alpha-factor pheromone; seven transmembrane-domain GPCR that interacts with both pheromone and a heterotrimeric G protein to initiate the signaling response that leads to mating between haploid a and alpha cells
YFL037W	TUB2	YES	YES	NO	YES	S/G2	Beta-tubulin; associates with alpha-tubulin (Tub1p and Tub3p) to form tubulin dimer, which polymerizes to form microtubules
YFL044C	OTU1	YES	NO	NO	NO	M/G1	Deubiquitylation enzyme that binds to the chaperone-ATPase Cdc48p; may contribute to regulation of protein degradation by deubiquitylating substrates that have been ubiquitylated by Ufd2p; member of the Ovarian Tumor (OTU) family
YFL060C	SNO3	NO	NO	NO	NO	G1	Protein of unknown function, nearly identical to Sno2p; expression is induced before the diauxic shift and also in the absence of thiamin
YFL064C	YFL064C	NO	NO	NO	NO	G1	NA
YFL065C	YFL065C	NO	NO	NO	NO	M/G1	NA
YFL066C	YFL066C	NO	NO	NO	YES	M/G1	NA
YFL067W	YFL067W	NO	NO	NO	NO	M/G1	NA
YFR002W	NIC96	YES	NO	NO	NO	G2/M	Component of the nuclear pore complex, required for nuclear pore formation; forms a subcomplex with Nsp1p, Nup57p, and Nup49p
YFR015C	GSY1	YES	NO	NO	NO	M/G1	Glycogen synthase with similarity to Gsy2p, the more highly expressed yeast homolog; expression induced by glucose limitation, nitrogen starvation, environmental stress, and entry into stationary phase
YFR027W	ECO1	NO	NO	NO	NO	G1	Acetyltransferase required for the establishment of sister chromatid cohesion during DNA replication and in response to double-strand breaks; also required for postreplicative double-strand break repair
YFR030W	MET10	YES	NO	NO	YES	S	Subunit alpha of assimilatory sulfite reductase, which is responsible for the conversion of sulfite into sulfide
YFR039C	YFR039C	NO	NO	NO	NO	G2/M	NA
YGL008C	PMA1	YES	NO	YES	NO	G2/M	Plasma membrane H+-ATPase, pumps protons out of the cell; major regulator of cytoplasmic pH and plasma membrane potential; part of the P2 subgroup of cation-transporting ATPases
YGL021W	ALK1	YES	NO	YES	NO	G2/M	Protein kinase; accumulation and phosphorylation are periodic during the cell cycle; phosphorylated in response to DNA damage; contains characteristic motifs for degradation via the APC pathway; similar to Alk2p and to mammalian haspins
YGL027C	CWH41	YES	NO	NO	YES	G1	Processing alpha glucosidase I, ER type II integral membrane N-glycoprotein involved in assembly of cell wall beta 1,6 glucan and asparagine-linked protein glycosylation; also involved in ER protein quality control and sensing of ER stress
YGL028C	SCW11	NO	NO	NO	NO	G1	Cell wall protein with similarity to glucanases; may play a role in conjugation during mating based on its regulation by Ste12p
YGL032C	AGA2	NO	NO	NO	NO	M/G1	Adhesion subunit of a-agglutinin of a-cells, C-terminal sequence acts as a ligand for alpha-agglutinin (Sag1p) during agglutination, modified with O-linked oligomannosyl chains, linked to anchorage subunit Aga1p via two disulfide bonds
YGL037C	PNC1	YES	NO	NO	NO	M/G1	Nicotinamidase that converts nicotinamide to nicotinic acid as part of the NAD(+) salvage pathway, required for life span extension by calorie restriction; PNC1 expression responds to all known stimuli that extend replicative life span
YGL038C	OCH1	NO	NO	NO	NO	G1	Mannosyltransferase of the cis-Golgi apparatus, initiates the polymannose outer chain elongation of N-linked oligosaccharides of glycoproteins
YGL055W	OLE1	YES	NO	NO	NO	M/G1	Delta(9) fatty acid desaturase, required for monounsaturated fatty acid synthesis and for normal distribution of mitochondria
YGL060W	YBP2	NO	NO	NO	NO	G1	Central kinetochore associated protein that mediates mitotic progression; interacts with several central kinetochore proteins and the centromeric histone Cse4p; role in resistance to oxidative stress; similarity to Ybp1p and Slk19p
YGL061C	DUO1	NO	NO	NO	NO	G1	Essential subunit of the Dam1 complex (aka DASH complex), couples kinetochores to the force produced by MT depolymerization thereby aiding in chromosome segregation; is transferred to the kinetochore prior to mitosis
YGL089C	MF(ALPHA)2	NO	NO	NO	NO	G1	Mating pheromone alpha-factor, made by alpha cells; interacts with mating type a cells to induce cell cycle arrest and other responses leading to mating; also encoded by MF(ALPHA)1, which is more highly expressed than MF(ALPHA)2
YGL090W	LIF1	NO	NO	NO	NO	M/G1	Component of the DNA ligase IV complex that mediates nonhomologous end joining in DNA double-strand break repair; physically interacts with Dnl4p and Nej1p; homologous to mammalian XRCC4 protein
YGL093W	SPC105	NO	NO	NO	NO	G1	Protein required for accurate chromosome segregation, localizes to the nuclear side of the spindle pole body; forms a complex with Ydr532cp
YGL101W	YGL101W	NO	NO	NO	NO	S/G2	NA
YGL116W	CDC20	YES	NO	YES	NO	G2/M	Cell-cycle regulated activator of anaphase-promoting complex/cyclosome (APC/C), which is required for metaphase/anaphase transition; directs ubiquitination of mitotic cyclins, Pds1p, and other anaphase inhibitors; potential Cdc28p substrate
YGL125W	MET13	YES	NO	NO	NO	S	Isozyme of methylenetetrahydrofolate reductase, catalyzes the reduction of 5,10-methylenetetrahydrofolate to 5-methyltetrahydrofolate in the methionine biosynthesis pathway
YGL162W	SUT1	NO	NO	NO	NO	G2/M	Transcription factor of the Zn[II]2Cys6 family involved in sterol uptake; involved in induction of hypoxic gene expression
YGL163C	RAD54	NO	NO	NO	NO	G1	DNA-dependent ATPase, stimulates strand exchange by modifying the topology of double-stranded DNA; involved in the recombinational repair of double-strand breaks in DNA during vegetative growth and meiosis; member of the SWI/SNF family
YGL184C	STR3	NO	NO	NO	NO	S	Cystathionine beta-lyase, converts cystathionine into homocysteine
YGL185C	YGL185C	NO	NO	NO	NO	G1	NA
YGL195W	GCN1	YES	YES	NO	NO	G1	Positive regulator of the Gcn2p kinase activity, forms a complex with Gcn20p; proposed to stimulate Gcn2p activation by an uncharged tRNA
YGL200C	EMP24	YES	NO	NO	NO	G1	Integral membrane component of endoplasmic reticulum-derived COPII-coated vesicles, which function in ER to Golgi transport
YGL201C	MCM6	NO	NO	NO	NO	G2/M	Protein involved in DNA replication; component of the Mcm2-7 hexameric complex that binds chromatin as a part of the pre-replicative complex
YGL207W	SPT16	YES	YES	NO	NO	G1	Subunit of the heterodimeric FACT complex (Spt16p-Pob3p), facilitates RNA Polymerase II transcription elongation through nucleosomes by destabilizing and then reassembling nucleosome structure
YGL209W	MIG2	YES	NO	NO	NO	G2/M	Protein containing zinc fingers, involved in repression, along with Mig1p, of SUC2 (invertase) expression by high levels of glucose; binds to Mig1p-binding sites in SUC2 promoter
YGL212W	VAM7	NO	NO	NO	NO	S/G2	Component of the vacuole SNARE complex involved in vacuolar morphogenesis; SNAP-25 homolog; functions with a syntaxin homolog Vam3p in vacuolar protein trafficking
YGL216W	KIP3	NO	NO	NO	NO	S/G2	Kinesin-related motor protein involved in mitotic spindle positioning
YGL225W	VRG4	NO	NO	NO	YES	S	Golgi GDP-mannose transporter; regulates Golgi function and glycosylation in Golgi
YGL255W	ZRT1	YES	NO	NO	NO	G2/M	High-affinity zinc transporter of the plasma membrane, responsible for the majority of zinc uptake; transcription is induced under low-zinc conditions by the Zap1p transcription factor
YGR014W	MSB2	NO	NO	NO	YES	G1	Mucin family member involved in the Cdc42p- and MAP kinase-dependent filamentous growth signaling pathway; also functions as an osmosensor in parallel to the Sho1p-mediated pathway; potential Cdc28p substrate
YGR035C	YGR035C	NO	NO	NO	NO	G2/M	NA
YGR041W	BUD9	NO	NO	NO	NO	G1	Protein involved in bud-site selection; diploid mutants display a unipolar budding pattern instead of the wild-type bipolar pattern, and bud at the distal pole
YGR042W	YGR042W	NO	NO	NO	NO	G1	NA
YGR044C	RME1	YES	NO	NO	NO	G1	Zinc finger protein involved in control of meiosis; prevents meiosis by repressing IME1 expression and promotes mitosis by activating CLN2 expression; directly repressed by a1-a2 regulator; mediates cell type control of sporulation
YGR055W	MUP1	YES	NO	NO	NO	G1	High affinity methionine permease, integral membrane protein with 13 putative membrane-spanning regions; also involved in cysteine uptake
YGR065C	VHT1	NO	NO	NO	NO	G2/M	High-affinity plasma membrane H+-biotin (vitamin H) symporter; mutation results in fatty acid auxotrophy; 12 transmembrane domain containing major facilitator subfamily member; mRNA levels negatively regulated by iron deprivation and biotin
YGR086C	PIL1	YES	NO	NO	NO	M/G1	Primary component of eisosomes, which are large immobile cell cortex structures associated with endocytosis; null mutants show activation of Pkc1p/Ypk1p stress resistance pathways; detected in phosphorylated state in mitochondria
YGR092W	DBF2	YES	NO	NO	NO	G2/M	Ser/Thr kinase involved in transcription and stress response; functions as part of a network of genes in exit from mitosis; localization is cell cycle regulated; activated by Cdc15p during the exit from mitosis
YGR099W	TEL2	NO	NO	NO	NO	S	Essential DNA-binding protein specific to single-stranded yeast telomeric DNA repeats, required for telomere length regulation and telomere position effect
YGR108W	CLB1	NO	NO	YES	NO	G2/M	B-type cyclin involved in cell cycle progression; activates Cdc28p to promote the transition from G2 to M phase; accumulates during G2 and M, then targeted via a destruction box motif for ubiquitin-mediated degradation by the proteasome
YGR109C	CLB6	NO	NO	NO	YES	G1	B-type cyclin involved in DNA replication during S phase; activates Cdc28p to promote initiation of DNA synthesis; functions in formation of mitotic spindles along with Clb3p and Clb4p; most abundant during late G1
YGR113W	DAM1	NO	NO	NO	NO	S	Essential subunit of the Dam1 complex (aka DASH complex), couples kinetochores to the force produced by MT depolymerization thereby aiding in chromosome segregation; Ipl1p target for regulating kinetochore-MT attachments
YGR124W	ASN2	YES	YES	NO	NO	S/G2	Asparagine synthetase, isozyme of Asn1p; catalyzes the synthesis of L-asparagine from L-aspartate in the asparagine biosynthetic pathway
YGR138C	TPO2	NO	NO	NO	NO	S/G2	Polyamine transport protein specific for spermine; localizes to the plasma membrane; transcription of TPO2 is regulated by Haa1p; member of the major facilitator superfamily
YGR140W	CBF2	NO	YES	NO	NO	G1	Essential kinetochore protein, component of the CBF3 multisubunit complex that binds to the CDEIII region of the centromere; Cbf2p also binds to the CDEII region possibly forming a different multimeric complex, ubiquitinated in vivo
YGR143W	SKN1	YES	NO	YES	NO	G2/M	Protein involved in sphingolipid biosynthesis; type II membrane protein with similarity to Kre6p
YGR146C	YGR146C	NO	NO	NO	NO	G2/M	NA
YGR152C	RSR1	NO	NO	NO	YES	G1	GTP-binding protein of the ras superfamily required for bud site selection, morphological changes in response to mating pheromone, and efficient cell fusion; localized to the plasma membrane; significantly similar to mammalian Rap GTPases
YGR153W	YGR153W	NO	NO	NO	NO	G1	NA
YGR177C	ATF2	NO	YES	NO	NO	G2/M	Alcohol acetyltransferase, may play a role in steroid detoxification; forms volatile esters during fermentation, which is important in brewing
YGR188C	BUB1	NO	NO	NO	NO	G1	Protein kinase that forms a complex with Mad1p and Bub3p that is crucial in the checkpoint mechanism required to prevent cell cycle progression into anaphase in the presence of spindle damage, associates with centromere DNA via Skp1p
YGR189C	CRH1	NO	NO	NO	YES	G1	Putative chitin transglycosidase, cell wall protein that functions in the transfer of chitin to beta(1-6)glucan; localizes to sites of polarized growth; expression is induced under cell wall stress conditions
YGR221C	TOS2	NO	NO	NO	NO	G1	Protein involved in localization of Cdc24p to the site of bud growth; may act as a membrane anchor; localizes to the bud neck and bud tip; potentially phosphorylated by Cdc28p
YGR230W	BNS1	NO	NO	NO	NO	G2/M	Protein with some similarity to Spo12p; overexpression bypasses need for Spo12p, but not required for meiosis
YGR234W	YHB1	YES	NO	NO	NO	M/G1	Nitric oxide oxidoreductase, flavohemoglobin involved in nitric oxide detoxification; plays a role in the oxidative and nitrosative stress responses
YGR238C	KEL2	NO	NO	NO	NO	G1	Protein that functions in a complex with Kel1p to negatively regulate mitotic exit, interacts with Tem1p and Lte1p; localizes to regions of polarized growth; potential Cdc28p substrate
YGR240C	PFK1	YES	NO	NO	NO	G2/M	Alpha subunit of heterooctameric phosphofructokinase involved in glycolysis, indispensable for anaerobic growth, activated by fructose-2,6-bisphosphate and AMP, mutation inhibits glucose induction of cell cycle-related genes
YGR260W	TNA1	YES	NO	NO	NO	G2/M	High affinity nicotinic acid plasma membrane permease, responsible for uptake of low levels of nicotinic acid; expression of the gene increases in the absence of extracellular nicotinic acid or para-aminobenzoate (PABA)
YGR276C	RNH70	NO	NO	NO	NO	M/G1	3' exoribonuclease, required for 5S rRNA and tRNA-Arg3 maturation
YGR279C	SCW4	NO	NO	NO	NO	G2/M	Cell wall protein with similarity to glucanases; scw4 scw10 double mutants exhibit defects in mating
YGR284C	ERV29	NO	NO	NO	NO	G2/M	Protein localized to COPII-coated vesicles, involved in vesicle formation and incorporation of specific secretory cargo
YGR296W	YRF1-3	YES	NO	NO	NO	G1	Helicase encoded by the Y' element of subtelomeric regions, highly expressed in the mutants lacking the telomerase component TLC1; potentially phosphorylated by Cdc28p
YHL026C	YHL026C	NO	NO	NO	NO	G2/M	NA
YHL028W	WSC4	NO	NO	NO	NO	G2/M	ER membrane protein involved in the translocation of soluble secretory proteins and insertion of membrane proteins into the ER membrane; may also have a role in the stress response but has only partial functional overlap with WSC1-3
YHL040C	ARN1	NO	NO	NO	NO	G2/M	Transporter, member of the ARN family of transporters that specifically recognize siderophore-iron chelates; responsible for uptake of iron bound to ferrirubin, ferrirhodin, and related siderophores
YHL049C	YHL049C	NO	NO	NO	NO	G1	NA
YHL050C	YHL050C	NO	NO	NO	NO	G1	NA
YHR005C	GPA1	YES	NO	NO	NO	M/G1	GTP-binding alpha subunit of the heterotrimeric G protein that couples to pheromone receptors; negatively regulates the mating pathway by sequestering G(beta)gamma and by triggering an adaptive response; activates Vps34p at the endosome
YHR006W	STP2	YES	NO	NO	NO	S/G2	Transcription factor, activated by proteolytic processing in response to signals from the SPS sensor system for external amino acids; activates transcription of amino acid permease genes
YHR022C	YHR022C	NO	NO	NO	NO	M/G1	NA
YHR023W	MYO1	NO	NO	NO	NO	G2/M	Type II myosin heavy chain, required for wild-type cytokinesis and cell separation; localizes to the actomyosin ring; binds to myosin light chains Mlc1p and Mlc2p through its IQ1 and IQ2 motifs respectively
YHR029C	YHI9	NO	NO	NO	NO	G2/M	Protein of unknown function; null mutant is defective in unfolded protein response; possibly involved in a membrane regulation metabolic pathway; member of the PhzF superfamily, though most likely not involved in phenazine production
YHR030C	SLT2	YES	NO	NO	NO	S	Serine/threonine MAP kinase involved in regulating the maintenance of cell wall integrity and progression through the cell cycle; regulated by the PKC1-mediated signaling pathway
YHR061C	GIC1	NO	NO	NO	NO	S	Protein of unknown function involved in initiation of budding and cellular polarization, interacts with Cdc42p via the Cdc42/Rac-interactive binding (CRIB) domain
YHR067W	HTD2	NO	NO	NO	NO	G1	Mitochondrial 3-hydroxyacyl-thioester dehydratase involved in fatty acid biosynthesis, required for respiratory growth and for normal mitochondrial morphology
YHR086W	NAM8	NO	NO	NO	NO	S/G2	RNA binding protein, component of the U1 snRNP protein; mutants are defective in meiotic recombination and in formation of viable spores, involved in the formation of DSBs through meiosis-specific splicing of MER2 pre-mRNA
YHR092C	HXT4	YES	NO	NO	NO	M/G1	High-affinity glucose transporter of the major facilitator superfamily, expression is induced by low levels of glucose and repressed by high levels of glucose
YHR094C	HXT1	YES	NO	NO	NO	M/G1	Low-affinity glucose transporter of the major facilitator superfamily, expression is induced by Hxk2p in the presence of glucose and repressed by Rgt1p when glucose is limiting
YHR098C	SFB3	YES	NO	NO	NO	S	Member of the Sec24p family; forms a complex, with Sec23p, that is involved in sorting of Pma1p into COPII vesicles; peripheral ER membrane protein; potential Cdc28p substrate
YHR106W	TRR2	NO	NO	NO	NO	G1	Mitochondrial thioredoxin reductase involved in protection against oxidative stress, required with Glr1p to maintain the redox state of Trx3p; contains active-site motif (CAVC) present in prokaryotic orthologs; binds NADPH and FAD
YHR108W	GGA2	YES	NO	NO	YES	S/G2	Golgi-localized protein with homology to gamma-adaptin, interacts with and regulates Arf1p and Arf2p in a GTP-dependent manner in order to facilitate traffic through the late Golgi
YHR110W	ERP5	NO	NO	NO	NO	G1	Protein with similarity to Emp24p and Erv25p, member of the p24 family involved in ER to Golgi transport
YHR113W	YHR113W	NO	NO	NO	NO	G1	NA
YHR123W	EPT1	NO	NO	NO	NO	G1	sn-1,2-diacylglycerol ethanolamine- and cholinephosphotranferase; not essential for viability
YHR126C	YHR126C	NO	NO	NO	NO	M/G1	NA
YHR135C	YCK1	YES	NO	NO	NO	S/G2	Palmitoylated, plasma membrane-bound casein kinase I isoform; shares redundant functions with Yck2p in morphogenesis, proper septin assembly, endocytic trafficking; provides an essential function overlapping with that of Yck2p
YHR137W	ARO9	YES	NO	NO	NO	G2/M	Aromatic aminotransferase II, catalyzes the first step of tryptophan, phenylalanine, and tyrosine catabolism
YHR143W	DSE2	NO	YES	NO	NO	G1	Daughter cell-specific secreted protein with similarity to glucanases, degrades cell wall from the daughter side causing daughter to separate from mother; expression is repressed by cAMP
YHR146W	CRP1	NO	NO	NO	NO	S/G2	Protein that binds to cruciform DNA structures
YHR149C	SKG6	NO	NO	NO	NO	G1	Integral membrane protein that localizes primarily to growing sites such as the bud tip or the cell periphery; potential Cdc28p substrate; Skg6p interacts with Zds1p and Zds2p
YHR151C	YHR151C	NO	NO	NO	NO	G2/M	Putative protein of unknown function; YHR151C is synthetically sick with cdc13-1
YHR152W	SPO12	NO	NO	YES	NO	G2/M	Nucleolar protein of unknown function, positive regulator of mitotic exit; involved in regulating release of Cdc14p from the nucleolus in early anaphase, may play similar role in meiosis
YHR153C	SPO16	NO	NO	NO	NO	G1	Protein of unknown function, required for spore formation
YHR154W	RTT107	NO	NO	NO	YES	G1	Protein implicated in Mms22-dependent DNA repair during S phase, DNA damage induces phosphorylation by Mec1p at one or more SQ/TQ motifs; interacts with Mms22p and Slx4p; has four BRCT domains; has a role in regulation of Ty1 transposition
YHR159W	YHR159W	NO	NO	NO	NO	G1	NA
YHR172W	SPC97	NO	NO	NO	NO	G1	Component of the microtubule-nucleating Tub4p (gamma-tubulin) complex; interacts with Spc110p at the spindle pole body (SPB) inner plaque and with Spc72p at the SPB outer plaque
YHR178W	STB5	NO	NO	NO	NO	S/G2	Activator of multidrug resistance genes, forms a heterodimer with Pdr1p; contains a Zn(II)2Cys6 zinc finger domain that interacts with a PDRE (pleotropic drug resistance element) in vitro; binds Sin3p in a two-hybrid assay
YHR205W	SCH9	YES	NO	NO	NO	G2/M	Protein kinase involved in transcriptional activation of osmostress-responsive genes; regulates G1 progression, cAPK activity, nitrogen activation of the FGM pathway; involved in life span regulation; homologous to mammalian Akt/PKB
YHR208W	BAT1	YES	NO	NO	NO	S/G2	Mitochondrial branched-chain amino acid aminotransferase, homolog of murine ECA39; highly expressed during logarithmic phase and repressed during stationary phase
YHR215W	PHO12	NO	NO	YES	NO	G2/M	One of three repressible acid phosphatases, a glycoprotein that is transported to the cell surface by the secretory pathway; nearly identical to Pho11p; upregulated by phosphate starvation
YHR218W	YHR218W	NO	NO	NO	NO	G1	NA
YHR219W	YHR219W	NO	NO	NO	NO	M/G1	NA
YIL009W	FAA3	YES	NO	NO	NO	M/G1	Long chain fatty acyl-CoA synthetase, has a preference for C16 and C18 fatty acids; green fluorescent protein (GFP)-fusion protein localizes to the cell periphery
YIL011W	TIR3	NO	NO	NO	NO	G2/M	Cell wall mannoprotein of the Srp1p/Tip1p family of serine-alanine-rich proteins; expressed under anaerobic conditions and required for anaerobic growth
YIL026C	IRR1	NO	NO	NO	NO	G1	Subunit of the cohesin complex, which is required for sister chromatid cohesion during mitosis and meiosis and interacts with centromeres and chromosome arms, essential for viability
YIL050W	PCL7	NO	NO	NO	NO	S/G2	Pho85p cyclin of the Pho80p subfamily, forms a functional kinase complex with Pho85p which phosphorylates Mmr1p and is regulated by Pho81p; involved in glycogen metabolism, expression is cell-cycle regulated
YIL056W	VHR1	NO	YES	NO	NO	G2/M	Transcriptional activator, required for the vitamin H-responsive element (VHRE) mediated induction of VHT1 (Vitamin H transporter) and BIO5 (biotin biosynthesis intermediate transporter) in response to low biotin concentrations
YIL066C	RNR3	NO	YES	NO	YES	G1	One of two large regulatory subunits of ribonucleotide-diphosphate reductase; the RNR complex catalyzes rate-limiting step in dNTP synthesis, regulated by DNA replication and DNA damage checkpoint pathways via localization of small subunits
YIL072W	HOP1	NO	NO	NO	NO	S/G2	Meiosis-specific DNA binding protein that displays Red1p dependent localization to the unsynapsed axial-lateral elements of the synaptonemal complex; required for homologous chromosome synapsis and chiasma formation
YIL074C	SER33	YES	NO	NO	NO	S	3-phosphoglycerate dehydrogenase, catalyzes the first step in serine and glycine biosynthesis; isozyme of Ser3p
YIL076W	SEC28	YES	NO	NO	NO	G1	Epsilon-COP subunit of the coatomer; regulates retrograde Golgi-to-ER protein traffic; stabilizes Cop1p, the alpha-COP and the coatomer complex; non-essential for cell growth
YIL094C	LYS12	NO	NO	NO	NO	G2/M	Homo-isocitrate dehydrogenase, an NAD-linked mitochondrial enzyme required for the fourth step in the biosynthesis of lysine, in which homo-isocitrate is oxidatively decarboxylated to alpha-ketoadipate
YIL104C	SHQ1	YES	NO	NO	NO	G1	Essential nuclear protein, required for accumulation of box H/ACA snoRNAs and for rRNA processing; interacts with Naf1p
YIL106W	MOB1	NO	NO	NO	NO	G2/M	Component of the mitotic exit network; associates with and is required for the activation and Cdc15p-dependent phosphorylation of the Dbf2p kinase; required for cytokinesis and cell separation; component of the CCR4 transcriptional complex
YIL114C	POR2	NO	NO	NO	NO	M/G1	Putative mitochondrial porin (voltage-dependent anion channel), related to Por1p but not required for mitochondrial membrane permeability or mitochondrial osmotic stability
YIL117C	PRM5	YES	NO	NO	NO	S	Pheromone-regulated protein, predicted to have 1 transmembrane segment; induced during cell integrity signaling
YIL119C	RPI1	NO	NO	NO	NO	G2/M	Putative transcriptional regulator; overexpression suppresses the heat shock sensitivity of wild-type RAS2 overexpression and also suppresses the cell lysis defect of an mpk1 mutation
YIL121W	QDR2	YES	NO	NO	NO	G2/M	Multidrug transporter of the major facilitator superfamily, required for resistance to quinidine, barban, cisplatin, and bleomycin; may have a role in potassium uptake
YIL122W	POG1	NO	NO	NO	NO	G2/M	Putative transcriptional activator that promotes recovery from pheromone induced arrest; inhibits both alpha-factor induced G1 arrest and repression of CLN1 and CLN2 via SCB/MCB promoter elements; potential Cdc28p substrate; SBF regulated
YIL123W	SIM1	YES	NO	NO	YES	S/G2	Protein of the SUN family (Sim1p, Uth1p, Nca3p, Sun4p) that may participate in DNA replication, promoter contains SCB regulation box at -300 bp indicating that expression may be cell cycle-regulated
YIL129C	TAO3	NO	NO	NO	NO	S/G2	Protein involved in cell morphogenesis and proliferation, associated with protein kinase Cbk1p; mutants activate OCH1 transcription
YIL131C	FKH1	NO	NO	NO	NO	S/G2	Forkhead family transcription factor with a minor role in the expression of G2/M phase genes; negatively regulates transcriptional elongation; positive role in chromatin silencing at HML and HMR; regulates donor preference during switching
YIL132C	CSM2	NO	NO	NO	NO	G1	Protein required for accurate chromosome segregation during meiosis
YIL135C	VHS2	YES	NO	NO	NO	S/G2	Cytoplasmic protein of unknown function; identified as a high-copy suppressor of the synthetic lethality of a sis2 sit4 double mutant, suggesting a role in G1/S phase progression; similar to Mlf3p
YIL138C	TPM2	NO	NO	NO	NO	S/G2	Minor isoform of tropomyosin, binds to and stabilizes actin cables and filaments, which direct polarized cell growth and the distribution of several organelles; appears to have distinct and also overlapping functions with Tpm1p
YIL140W	AXL2	NO	YES	NO	YES	G1	Integral plasma membrane protein required for axial budding in haploid cells, localizes to the incipient bud site and bud neck; glycosylated by Pmt4p; potential Cdc28p substrate
YIL144W	TID3	NO	YES	NO	NO	S	Component of the evolutionarily conserved kinetochore-associated Ndc80 complex (Ndc80p-Nuf2p-Spc24p-Spc25p); conserved coiled-coil protein involved in chromosome segregation, spindle checkpoint activity, kinetochore assembly and clustering
YIL158W	AIM20	NO	NO	NO	NO	G2/M	Putative protein of unknown function; green fluorescent protein (GFP)-fusion protein localizes to the vacuole; null mutant displays increased frequency of mitochondrial genome loss (petite formation)
YIL162W	SUC2	NO	NO	NO	NO	G2/M	Invertase, sucrose hydrolyzing enzyme; a secreted, glycosylated form is regulated by glucose repression, and an intracellular, nonglycosylated enzyme is produced constitutively
YIL177C	YIL177C	YES	NO	NO	NO	G1	NA
YIR010W	DSN1	NO	NO	NO	NO	S/G2	Essential component of the MIND kinetochore complex (Mtw1p Including Nnf1p-Nsl1p-Dsn1p) which joins kinetochore subunits contacting DNA to those contacting microtubules; important for chromosome segregation
YIR017C	MET28	NO	NO	NO	NO	S	Transcriptional activator in the Cbf1p-Met4p-Met28p complex, participates in the regulation of sulfur metabolism
YIR036C	IRC24	NO	NO	NO	NO	M/G1	Putative benzil reductase;(GFP)-fusion protein localizes to the cytoplasm and is induced by the DNA-damaging agent MMS; sequence similarity with short-chain dehydrogenase/reductases; null mutant has increased spontaneous Rad52p foci
YJL019W	MPS3	NO	NO	NO	NO	G1	Essential integral membrane protein required for spindle pole body duplication and for nuclear fusion, localizes to the spindle pole body half bridge, interacts with DnaJ-like chaperone Jem1p and with centrin homolog Cdc31p
YJL044C	GYP6	NO	NO	NO	NO	M/G1	GTPase-activating protein (GAP) for the yeast Rab family member, Ypt6p; involved in vesicle mediated protein transport
YJL051W	IRC8	YES	NO	NO	NO	G2/M	Bud tip localized protein of unknown function; mRNA is targeted to the bud by a She2p dependent transport system; mRNA is cell cycle regulated via Fkh2p, peaking in G2/M phase; null mutant displays increased levels of spontaneous Rad52p foc
YJL060W	BNA3	YES	NO	NO	NO	S/G2	Kynurenine aminotransferase, catalyzes formation of kynurenic acid from kynurenine; potential Cdc28p substrate
YJL072C	PSF2	NO	NO	NO	NO	G1	Subunit of the GINS complex (Sld5p, Psf1p, Psf2p, Psf3p), which is localized to DNA replication origins and implicated in assembly of the DNA replication machinery
YJL073W	JEM1	NO	NO	NO	NO	G1	DnaJ-like chaperone required for nuclear membrane fusion during mating, localizes to the ER membrane; exhibits genetic interactions with KAR2
YJL074C	SMC3	NO	YES	NO	NO	G1	Subunit of the multiprotein cohesin complex required for sister chromatid cohesion in mitotic cells; also required, with Rec8p, for cohesion and recombination during meiosis; phylogenetically conserved SMC chromosomal ATPase family member
YJL078C	PRY3	NO	NO	NO	NO	G1	Protein of unknown function, has similarity to Pry1p and Pry2p and to the plant PR-1 class of pathogen related proteins
YJL079C	PRY1	NO	NO	YES	NO	G2/M	Protein of unknown function, has similarity to Pry2p and Pry3p and to the plant PR-1 class of pathogen related proteins
YJL091C	GWT1	NO	NO	NO	NO	G1	Protein involved in the inositol acylation of glucosaminyl phosphatidylinositol (GlcN-PI) to form glucosaminyl(acyl)phosphatidylinositol (GlcN(acyl)PI), an intermediate in the biosynthesis of glycosylphosphatidylinositol (GPI) anchors
YJL092W	SRS2	NO	NO	NO	NO	S	DNA helicase and DNA-dependent ATPase involved in DNA repair, needed for proper timing of commitment to meiotic recombination and transition from Meiosis I to II; affects genome stability by suppressing unscheduled homologous recombination
YJL099W	CHS6	NO	NO	NO	NO	S/G2	Member of the ChAPs family of proteins (Chs5p-Arf1p-binding proteins: Bch1p, Bch2p, Bud7p, Chs6p), that forms the exomer complex with Chs5p to mediate export of specific cargo proteins, including Chs3p, from the Golgi to the plasma membrane
YJL115W	ASF1	NO	NO	NO	NO	G1	Nucleosome assembly factor, involved in chromatin assembly and disassembly, anti-silencing protein that causes derepression of silent loci when overexpressed; plays a role in regulating Ty1 transposition
YJL118W	YJL118W	NO	NO	NO	NO	S	NA
YJL134W	LCB3	NO	NO	NO	NO	S/G2	Long-chain base-1-phosphate phosphatase with specificity for dihydrosphingosine-1-phosphate, regulates ceramide and long-chain base phosphates levels, involved in incorporation of exogenous long chain bases in sphingolipids
YJL137C	GLG2	NO	NO	NO	NO	S/G2	Self-glucosylating initiator of glycogen synthesis, also glucosylates n-dodecyl-beta-D-maltoside; similar to mammalian glycogenin
YJL157C	FAR1	YES	NO	YES	NO	G2/M	Cyclin-dependent kinase inhibitor that mediates cell cycle arrest in response to pheromone; also forms a complex with Cdc24p, Ste4p, and Ste18p that may specify the direction of polarized growth during mating; potential Cdc28p substrate
YJL158C	CIS3	NO	NO	NO	NO	S/G2	Mannose-containing glycoprotein constituent of the cell wall; member of the PIR (proteins with internal repeats) family
YJL159W	HSP150	YES	NO	NO	NO	M/G1	O-mannosylated heat shock protein that is secreted and covalently attached to the cell wall via beta-1,3-glucan and disulfide bridges; required for cell wall stability; induced by heat shock, oxidative stress, and nitrogen limitation
YJL173C	RFA3	NO	NO	NO	NO	G1	Subunit of heterotrimeric Replication Protein A (RPA), which is a highly conserved single-stranded DNA binding protein involved in DNA replication, repair, and recombination
YJL181W	YJL181W	NO	NO	NO	NO	G1	NA
YJL187C	SWE1	NO	NO	NO	YES	G1	Protein kinase that regulates the G2/M transition by inhibition of Cdc28p kinase activity; localizes to the nucleus and to the daughter side of the mother-bud neck; homolog of S. pombe Wee1p; potential Cdc28p substrate
YJL194W	CDC6	NO	NO	NO	NO	M/G1	Essential ATP-binding protein required for DNA replication, component of the pre-replicative complex (pre-RC) which requires ORC to associate with chromatin and is in turn required for Mcm2-7p DNA association; homologous to S. pombe Cdc18p
YJL196C	ELO1	NO	NO	NO	NO	M/G1	Elongase I, medium-chain acyl elongase, catalyzes carboxy-terminal elongation of unsaturated C12-C16 fatty acyl-CoAs to C16-C18 fatty acids
YJL201W	ECM25	NO	NO	NO	NO	S	Non-essential protein of unknown function; promoter contains a consensus binding sequence for factor Abf1p
YJL217W	YJL217W	NO	NO	NO	NO	G1	NA
YJL225C	YJL225C	YES	NO	NO	NO	M/G1	NA
YJR001W	AVT1	YES	NO	NO	NO	S/G2	Vacuolar transporter, imports large neutral amino acids into the vacuole; member of a family of seven S. cerevisiae genes (AVT1-7) related to vesicular GABA-glycine transporters
YJR003C	YJR003C	NO	NO	NO	NO	G2/M	NA
YJR004C	SAG1	NO	NO	NO	NO	M/G1	Alpha-agglutinin of alpha-cells, binds to Aga1p during agglutination, N-terminal half is homologous to the immunoglobulin superfamily and contains binding site for a-agglutinin, C-terminal half is highly glycosylated and contains GPI anchor
YJR006W	POL31	NO	NO	NO	NO	G1	DNA polymerase III (delta) subunit, essential for cell viability; involved in DNA replication and DNA repair
YJR010W	MET3	NO	NO	NO	YES	S/G2	ATP sulfurylase, catalyzes the primary step of intracellular sulfate activation, essential for assimilatory reduction of sulfate to sulfide, involved in methionine metabolism
YJR030C	YJR030C	NO	NO	NO	NO	G1	NA
YJR043C	POL32	NO	NO	NO	NO	G1	Third subunit of DNA polymerase delta, involved in chromosomal DNA replication; required for error-prone DNA synthesis in the presence of DNA damage and processivity; interacts with Hys2p, PCNA (Pol30p), and Pol1p
YJR048W	CYC1	YES	NO	NO	NO	S/G2	Cytochrome c, isoform 1; electron carrier of the mitochondrial intermembrane space that transfers electrons from ubiquinone-cytochrome c oxidoreductase to cytochrome c oxidase during cellular respiration
YJR054W	YJR054W	NO	NO	NO	NO	G1	NA
YJR092W	BUD4	YES	YES	NO	NO	G2/M	Protein involved in bud-site selection and required for axial budding pattern; localizes with septins to bud neck in mitosis and may constitute an axial landmark for next round of budding; potential Cdc28p substrate
YJR110W	YMR1	NO	NO	NO	NO	S/G2	Phosphatidylinositol 3-phosphate [PI(3)P] phosphatase, regulates the localization and levels of PI(3)P; involved in cytoplasm to vacuole (CVT) transport; has similarity to the conserved myotubularin dual specificity phosphatase family
YJR137C	ECM17	YES	NO	NO	NO	S	Sulfite reductase beta subunit, involved in amino acid biosynthesis, transcription repressed by methionine
YJR148W	BAT2	YES	NO	NO	NO	G1	Cytosolic branched-chain amino acid aminotransferase, homolog of murine ECA39; highly expressed during stationary phase and repressed during logarithmic phase
YJR154W	YJR154W	NO	NO	NO	NO	G1	NA
YJR155W	AAD10	NO	NO	NO	NO	G1	Putative aryl-alcohol dehydrogenase with similarity to P. chrysosporium aryl-alcohol dehydrogenase; mutational analysis has not yet revealed a physiological role
YKL001C	MET14	NO	NO	NO	NO	S	Adenylylsulfate kinase, required for sulfate assimilation and involved in methionine metabolism
YKL004W	AUR1	YES	NO	NO	NO	S/G2	Phosphatidylinositol:ceramide phosphoinositol transferase (IPC synthase), required for sphingolipid synthesis; can mutate to confer aureobasidin A resistance
YKL008C	LAC1	NO	NO	NO	YES	S	Ceramide synthase component, involved in synthesis of ceramide from C26(acyl)-coenzyme A and dihydrosphingosine or phytosphingosine, functionally equivalent to Lag1p
YKL035W	UGP1	YES	NO	NO	NO	S/G2	UDP-glucose pyrophosphorylase (UGPase), catalyses the reversible formation of UDP-Glc from glucose 1-phosphate and UTP, involved in a wide variety of metabolic pathways, expression modulated by Pho85p through Pho4p
YKL042W	SPC42	YES	NO	NO	NO	G1	Central plaque component of spindle pole body (SPB); involved in SPB duplication, may facilitate attachment of the SPB to the nuclear membrane
YKL043W	PHD1	YES	NO	NO	NO	G2/M	Transcriptional activator that enhances pseudohyphal growth; regulates expression of FLO11, an adhesin required for pseudohyphal filament formation; similar to StuA, an A. nidulans developmental regulator; potential Cdc28p substrate
YKL045W	PRI2	NO	NO	NO	NO	G1	Subunit of DNA primase, which is required for DNA synthesis and double-strand break repair
YKL048C	ELM1	NO	NO	NO	NO	S/G2	Serine/threonine protein kinase that regulates cellular morphogenesis, septin behavior, and cytokinesis; required for the regulation of other kinases; forms part of the bud neck ring
YKL052C	ASK1	NO	NO	NO	NO	S/G2	Essential subunit of the Dam1 complex (aka DASH complex), couples kinetochores to the force produced by MT depolymerization thereby aiding in chromosome segregation; phosphorylated during the cell cycle by cyclin-dependent kinases
YKL065C	YET1	YES	NO	NO	NO	S	Endoplasmic reticulum transmembrane protein; may interact with ribosomes, based on co-purification experiments; homolog of human BAP31 protein
YKL067W	YNK1	NO	NO	NO	NO	G1	Nucleoside diphosphate kinase, catalyzes the transfer of gamma phosphates from nucleoside triphosphates, usually ATP, to nucleoside diphosphates by a mechanism that involves formation of an autophosphorylated enzyme intermediate
YKL069W	YKL069W	NO	NO	NO	NO	S/G2	NA
YKL089W	MIF2	NO	NO	NO	NO	G1	Kinetochore protein with homology to human CENP-C, required for structural integrity of the spindle during anaphase spindle elongation, interacts with histones H2A, H2B, and H4, phosphorylated by Ipl1p
YKL096W	CWP1	NO	YES	NO	YES	S/G2	Cell wall mannoprotein, linked to a beta-1,3- and beta-1,6-glucan heteropolymer through a phosphodiester bond; involved in cell wall organization
YKL096W-A	CWP2	NO	NO	NO	NO	S/G2	Covalently linked cell wall mannoprotein, major constituent of the cell wall; plays a role in stabilizing the cell wall; involved in low pH resistance; precursor is GPI-anchored
YKL101W	HSL1	YES	YES	NO	YES	G1	Nim1p-related protein kinase that regulates the morphogenesis and septin checkpoints; associates with the assembled septin filament; required along with Hsl7p for bud neck recruitment, phosphorylation, and degradation of Swe1p
YKL103C	LAP4	YES	NO	NO	NO	G1	Vacuolar aminopeptidase, often used as a marker protein in studies of autophagy and cytosol to vacuole targeting (CVT) pathway
YKL104C	GFA1	YES	YES	NO	NO	M/G1	Glutamine-fructose-6-phosphate amidotransferase, catalyzes the formation of glucosamine-6-P and glutamate from fructose-6-P and glutamine in the first step of chitin biosynthesis
YKL108W	SLD2	NO	NO	NO	NO	G1	Protein required for DNA replication, phosphorylated in S phase by S-phase cyclin-dependent kinases (Cdks), phosphorylation is essential for DNA replication and for complex formation with Dpb11p; potential Cdc28p substrate
YKL113C	RAD27	NO	NO	NO	YES	G1	5' to 3' exonuclease, 5' flap endonuclease, required for Okazaki fragment processing and maturation as well as for long-patch base-excision repair; member of the S. pombe RAD2/FEN1 family
YKL116C	PRR1	NO	NO	NO	NO	M/G1	Serine/threonine protein kinase that inhibits pheromone induced signalling downstream of MAPK, possibly at the level of the Ste12p transcription factor
YKL127W	PGM1	YES	NO	NO	YES	G1	Phosphoglucomutase, minor isoform; catalyzes the conversion from glucose-1-phosphate to glucose-6-phosphate, which is a key step in hexose metabolism
YKL130C	SHE2	NO	NO	NO	NO	G2/M	RNA-binding protein that binds specific mRNAs and interacts with She3p; part of the mRNA localization machinery that restricts accumulation of certain proteins to the bud
YKL151C	YKL151C	NO	NO	NO	NO	M/G1	NA
YKL163W	PIR3	NO	NO	NO	NO	M/G1	O-glycosylated covalently-bound cell wall protein required for cell wall stability; expression is cell cycle regulated, peaking in M/G1 and also subject to regulation by the cell integrity pathway
YKL164C	PIR1	NO	NO	NO	NO	M/G1	O-glycosylated protein required for cell wall stability; attached to the cell wall via beta-1,3-glucan; mediates mitochondrial translocation of Apn1p; expression regulated by the cell integrity pathway and by Swi5p during the cell cycle
YKL165C	MCD4	NO	NO	NO	NO	G1	Protein involved in glycosylphosphatidylinositol (GPI) anchor synthesis; multimembrane-spanning protein that localizes to the endoplasmic reticulum; highly conserved among eukaryotes
YKL172W	EBP2	NO	YES	NO	NO	G2/M	Essential protein required for the maturation of 25S rRNA and 60S ribosomal subunit assembly, localizes to the nucleolus; constituent of 66S pre-ribosomal particles
YKL178C	STE3	NO	NO	NO	NO	M/G1	Receptor for a factor receptor, transcribed in alpha cells and required for mating by alpha cells, couples to MAP kinase cascade to mediate pheromone response; ligand bound receptors are endocytosed and recycled to the plasma membrane; GPCR
YKL182W	FAS1	YES	NO	NO	NO	M/G1	Beta subunit of fatty acid synthetase, which catalyzes the synthesis of long-chain saturated fatty acids; contains acetyltransacylase, dehydratase, enoyl reductase, malonyl transacylase, and palmitoyl transacylase activities
YKL183W	LOT5	NO	NO	NO	NO	S/G2	Protein of unknown function; gene expression increases in cultures shifted to a lower temperature
YKL185W	ASH1	YES	YES	NO	NO	M/G1	Zinc-finger inhibitor of HO transcription; mRNA is localized and translated in the distal tip of anaphase cells, resulting in accumulation of Ash1p in daughter cell nuclei and inhibition of HO expression; potential Cdc28p substrate
YKL209C	STE6	YES	NO	NO	NO	G2/M	Plasma membrane ATP-binding cassette (ABC) transporter required for the export of a-factor, catalyzes ATP hydrolysis coupled to a-factor transport; contains 12 transmembrane domains and two ATP binding domains; expressed only in MATa cells
YKR010C	TOF2	NO	YES	NO	NO	S	Nonessential mitochondrial protein of unknown function with sequence similarity to Net1p; identified as a topoisomerase I (Top1p) binding protein; displays synthetic genetic interactions with TOP1 and HPR1
YKR013W	PRY2	NO	NO	NO	YES	G1	Protein of unknown function, has similarity to Pry1p and Pry3p and to the plant PR-1 class of pathogen related proteins
YKR021W	ALY1	YES	NO	NO	NO	G2/M	Putative protein of unknown function; green fluorescent protein (GFP)-fusion protein localizes to the cytoplasm
YKR037C	SPC34	NO	NO	NO	NO	S	Essential subunit of the Dam1 complex (aka DASH complex), couples kinetochores to the force produced by MT depolymerization thereby aiding in chromosome segregation; also localized to nuclear side of spindle pole body
YKR039W	GAP1	YES	NO	NO	NO	S/G2	General amino acid permease; localization to the plasma membrane is regulated by nitrogen source
YKR041W	YKR041W	YES	NO	NO	NO	S/G2	NA
YKR042W	UTH1	NO	NO	NO	NO	G2/M	Mitochondrial outer membrane and cell wall localized SUN family member required for mitochondrial autophagy; involved in the oxidative stress response, life span during starvation, mitochondrial biogenesis, and cell death
YKR046C	PET10	YES	NO	NO	NO	G2/M	Protein of unknown function that co-purifies with lipid particles; expression pattern suggests a role in respiratory growth; computational analysis of large-scale protein-protein interaction data suggests a role in ATP/ADP exchange
YKR069W	MET1	YES	NO	NO	NO	S	S-adenosyl-L-methionine uroporphyrinogen III transmethylase, involved in the biosynthesis of siroheme, a prosthetic group used by sulfite reductase; required for sulfate assimilation and methionine biosynthesis
YKR077W	MSA2	NO	NO	NO	NO	G1	Putative transcriptional activator, that interacts with G1-specific transcription factor, MBF and G1-specific promoters; ortholog of Msa2p, an MBF and SBF activator that regulates G1-specific transcription and cell cycle initiation
YKR079C	TRZ1	YES	NO	NO	NO	G2/M	tRNase Z, involved in RNA processing, has two putative nucleotide triphosphate-binding motifs (P-loop) and a conserved histidine motif, homolog of the human candidate prostate cancer susceptibility gene ELAC2
YKR090W	PXL1	NO	NO	NO	NO	G1	LIM domain-containing protein that localizes to sites of polarized growth, required for selection and/or maintenance of polarized growth sites, may modulate signaling by the GTPases Cdc42p and Rho1p; has similarity to metazoan paxillin
YKR091W	SRL3	NO	NO	NO	NO	G1	Cytoplasmic protein that, when overexpressed, suppresses the lethality of a rad53 null mutation; potential Cdc28p substrate
YKR103W	NFT1	NO	NO	NO	NO	M/G1	Putative transporter of the multidrug resistance-associated protein (MRP) subfamily; adjacent ORFs YKR103W and YKR104W are merged in different strain backgrounds.
YLL002W	RTT109	NO	NO	NO	NO	G1	Histone acetyltransferase critical for cell survival in the presence of DNA damage during S phase, acetylates H3-K56; plays a role in regulation of Ty1 transposition
YLL012W	YEH1	YES	NO	NO	NO	G1	Steryl ester hydrolase, one of three gene products (Yeh1p, Yeh2p, Tgl1p) responsible for steryl ester hydrolase activity and involved in sterol homeostasis; localized to lipid particle membranes
YLL022C	HIF1	NO	NO	NO	NO	G1	Non-essential component of the HAT-B histone acetyltransferase complex (Hat1p-Hat2p-Hif1p), localized to the nucleus; has a role in telomeric silencing
YLL028W	TPO1	YES	NO	NO	NO	G2/M	Polyamine transporter that recognizes spermine, putrescine, and spermidine; catalyzes uptake of polyamines at alkaline pH and excretion at acidic pH; phosphorylation enhances activity and sorting to the plasma membrane
YLL032C	YLL032C	NO	NO	NO	NO	S/G2	NA
YLL061W	MMP1	NO	NO	NO	NO	S	High-affinity S-methylmethionine permease, required for utilization of S-methylmethionine as a sulfur source; has similarity to S-adenosylmethionine permease Sam3p
YLL062C	MHT1	NO	NO	NO	NO	S	S-methylmethionine-homocysteine methyltransferase, functions along with Sam4p in the conversion of S-adenosylmethionine (AdoMet) to methionine to control the methionine/AdoMet ratio
YLL066C	YLL066C	YES	NO	NO	NO	G1	NA
YLL067C	YLL067C	YES	NO	NO	NO	G1	NA
YLR013W	GAT3	NO	NO	NO	NO	M/G1	Protein containing GATA family zinc finger motifs
YLR032W	RAD5	YES	NO	NO	NO	G1	DNA helicase proposed to promote replication fork regression during postreplication repair by template switching; contains RING finger domain
YLR034C	SMF3	YES	NO	NO	NO	G2/M	Putative divalent metal ion transporter involved in iron homeostasis; transcriptionally regulated by metal ions; member of the Nramp family of metal transport proteins
YLR040C	YLR040C	NO	NO	NO	NO	M/G1	NA
YLR045C	STU2	NO	NO	NO	NO	S	Microtubule-associated protein (MAP) of the XMAP215/Dis1 family; regulates microtubule dynamics during spindle orientation and metaphase chromosome alignment; interacts with spindle pole body component Spc72p
YLR049C	YLR049C	YES	NO	NO	YES	G1	NA
YLR050C	YLR050C	NO	NO	NO	NO	G1	NA
YLR056W	ERG3	YES	NO	NO	NO	S/G2	C-5 sterol desaturase, catalyzes the introduction of a C-5(6) double bond into episterol, a precursor in ergosterol biosynthesis; mutants are viable, but cannot grow on non-fermentable carbon sources
YLR057W	YLR057W	NO	NO	NO	NO	G2/M	NA
YLR058C	SHM2	YES	YES	NO	NO	S/G2	Cytosolic serine hydroxymethyltransferase, converts serine to glycine plus 5,10 methylenetetrahydrofolate; major isoform involved in generating precursors for purine, pyrimidine, amino acid, and lipid biosynthesis
YLR079W	SIC1	YES	NO	NO	NO	M/G1	Inhibitor of Cdc28-Clb kinase complexes that controls G1/S phase transition, preventing premature S phase and ensuring genomic integrity; phosphorylation targets Sic1p for SCF(CDC4)-dependent turnover; functional homolog of mammalian Kip1
YLR084C	RAX2	YES	NO	NO	NO	G2/M	N-glycosylated protein involved in the maintenance of bud site selection during bipolar budding; localization requires Rax1p
YLR095C	IOC2	NO	NO	NO	NO	G2/M	Member of a complex (Isw1b) with Isw1p and Ioc4p that exhibits nucleosome-stimulated ATPase activity and acts within coding regions to coordinate transcription elongation with termination and processing, contains a PHD finger motif
YLR098C	CHA4	NO	NO	NO	NO	G2/M	DNA binding transcriptional activator, mediates serine/threonine activation of the catabolic L-serine (L-threonine) deaminase (CHA1); Zinc-finger protein with Zn[2]-Cys[6] fungal-type binuclear cluster domain
YLR099C	ICT1	NO	NO	NO	NO	S/G2	Lysophosphatidic acid acyltransferase, responsible for enhanced phospholipid synthesis during organic solvent stress; null displays increased sensitivity to Calcofluor white; highly expressed during organic solvent stress
YLR100W	ERG27	YES	NO	NO	NO	G2/M	3-keto sterol reductase, catalyzes the last of three steps required to remove two C-4 methyl groups from an intermediate in ergosterol biosynthesis; mutants are sterol auxotrophs
YLR103C	CDC45	NO	NO	NO	NO	G1	DNA replication initiation factor; recruited to MCM pre-RC complexes at replication origins; promotes release of MCM from Mcm10p, recruits elongation machinery; mutants in human homolog may cause velocardiofacial and DiGeorge syndromes
YLR121C	YPS3	NO	NO	NO	YES	G1	Aspartic protease, attached to the plasma membrane via a glycosylphosphatidylinositol (GPI) anchor
YLR131C	ACE2	NO	NO	NO	NO	G2/M	Transcription factor that activates expression of early G1-specific genes, localizes to daughter cell nuclei after cytokinesis and delays G1 progression in daughters, localization is regulated by phosphorylation; potential Cdc28p substrate
YLR135W	SLX4	NO	NO	NO	NO	G1	Subunit of a complex, with Slx1p, that hydrolyzes 5' branches from duplex DNA in response to stalled or converging replication forks; function overlaps with that of Sgs1p-Top3p
YLR142W	PUT1	YES	NO	NO	NO	S/G2	Proline oxidase, nuclear-encoded mitochondrial protein involved in utilization of proline as sole nitrogen source; PUT1 transcription is induced by Put3p in the presence of proline and the absence of a preferred nitrogen source
YLR151C	PCD1	NO	NO	NO	NO	G1	Peroxisomal nudix pyrophosphatase with specificity for coenzyme A and CoA derivatives, may function to remove potentially toxic oxidized CoA disulfide from peroxisomes to maintain the capacity for beta-oxidation of fatty acids
YLR154C	RNH203	NO	NO	NO	NO	G1	Ribonuclease H2 subunit, required for RNase H2 activity
YLR180W	SAM1	YES	YES	NO	NO	S/G2	S-adenosylmethionine synthetase, catalyzes transfer of the adenosyl group of ATP to the sulfur atom of methionine; one of two differentially regulated isozymes (Sam1p and Sam2p)
YLR183C	TOS4	YES	NO	NO	YES	G1	Transcription factor that binds to a number of promoter regions, particularly promoters of some genes involved in pheromone response and cell cycle; potential Cdc28p substrate; expression is induced in G1 by bound SBF
YLR190W	MMR1	YES	NO	YES	NO	G2/M	Phosphorylated protein of the mitochondrial outer membrane, localizes only to mitochondria of the bud; interacts with Myo2p to mediate mitochondrial distribution to buds; mRNA is targeted to the bud via the transport system involving She2p
YLR194C	YLR194C	NO	NO	NO	NO	M/G1	NA
YLR209C	PNP1	NO	NO	NO	NO	S/G2	Purine nucleoside phosphorylase, specifically metabolizes inosine and guanosine nucleosides; involved in the nicotinamide riboside salvage pathway
YLR210W	CLB4	NO	NO	NO	NO	S/G2	B-type cyclin involved in cell cycle progression; activates Cdc28p to promote the G2/M transition; may be involved in DNA replication and spindle assembly; accumulates during S phase and G2, then targeted for ubiquitin-mediated degradation
YLR212C	TUB4	NO	NO	NO	NO	G1	Gamma-tubulin, involved in nucleating microtubules from both the cytoplasmic and nuclear faces of the spindle pole body
YLR214W	FRE1	YES	NO	NO	NO	G2/M	Ferric reductase and cupric reductase, reduces siderophore-bound iron and oxidized copper prior to uptake by transporters; expression induced by low copper and iron levels
YLR225C	YLR225C	YES	NO	NO	NO	S/G2	NA
YLR231C	BNA5	NO	YES	NO	NO	G1	Kynureninase, required for the de novo biosynthesis of NAD from tryptophan via kynurenine; expression regulated by Hst1p
YLR233C	EST1	NO	NO	NO	NO	G1	TLC1 RNA-associated factor involved in telomere length regulation as the recruitment subunit of the telomerase holoenzyme, has a possible role in activating Est2p-TLC1-RNA bound to the telomere
YLR234W	TOP3	NO	NO	NO	NO	G1	DNA Topoisomerase III, conserved protein that functions in a complex with Sgs1p and Rmi1p to relax single-stranded negatively-supercoiled DNA preferentially, involved in telomere stability and regulation of mitotic recombination
YLR254C	NDL1	NO	NO	NO	NO	G2/M	Homolog of nuclear distribution factor NudE, NUDEL; interacts with Pac1p and regulates dynein targeting to microtubule plus ends
YLR273C	PIG1	NO	NO	YES	NO	M/G1	Putative targeting subunit for the type-1 protein phosphatase Glc7p that tethers it to the Gsy2p glycogen synthase
YLR274W	MCM5	NO	NO	NO	NO	M/G1	Component of the hexameric MCM complex, which is important for priming origins of DNA replication in G1 and becomes an active ATP-dependent helicase that promotes DNA melting and elongation when activated by Cdc7p-Dbf4p in S-phase
YLR286C	CTS1	NO	NO	NO	NO	G1	Endochitinase, required for cell separation after mitosis; transcriptional activation during late G and early M cell cycle phases is mediated by transcription factor Ace2p
YLR288C	MEC3	NO	NO	NO	NO	S/G2	DNA damage and meiotic pachytene checkpoint protein; subunit of a heterotrimeric complex (Rad17p-Mec3p-Ddc1p) that forms a sliding clamp, loaded onto partial duplex DNA by a clamp loader complex; homolog of human and S. pombe Hus1
YLR297W	YLR297W	NO	NO	NO	NO	G2/M	NA
YLR300W	EXG1	YES	NO	NO	YES	G1	Major exo-1,3-beta-glucanase of the cell wall, involved in cell wall beta-glucan assembly; exists as three differentially glycosylated isoenzymes
YLR303W	MET17	YES	YES	NO	NO	S/G2	Methionine and cysteine synthase (O-acetyl homoserine-O-acetyl serine sulfhydrylase), required for sulfur amino acid synthesis
YLR313C	SPH1	NO	NO	NO	NO	G1	Protein involved in shmoo formation and bipolar bud site selection; homologous to Spa2p, localizes to sites of polarized growth in a cell cycle dependent- and Spa2p-dependent manner, interacts with MAPKKs Mkk1p, Mkk2p, and Ste7p
YLR326W	YLR326W	NO	NO	NO	NO	G1	NA
YLR342W	FKS1	YES	YES	NO	YES	G1	Catalytic subunit of 1,3-beta-D-glucan synthase, functionally redundant with alternate catalytic subunit Gsc2p; binds to regulatory subunit Rho1p; involved in cell wall synthesis and maintenance; localizes to sites of cell wall remodeling
YLR343W	GAS2	NO	NO	NO	NO	G1	1,3-beta-glucanosyltransferase, involved with Gas4p in spore wall assembly; has similarity to Gas1p
YLR347C	KAP95	YES	NO	NO	NO	G2/M	Karyopherin beta, forms a dimeric complex with Srp1p (Kap60p) that mediates nuclear import of cargo proteins via a nuclear localization signal (NLS), interacts with nucleoporins to guide transport across the nuclear pore complex
YLR353W	BUD8	NO	NO	NO	NO	G2/M	Protein involved in bud-site selection; diploid mutants display a unipolar budding pattern instead of the wild-type bipolar pattern, and bud at the proximal pole
YLR372W	SUR4	YES	NO	NO	NO	G1	Elongase, involved in fatty acid and sphingolipid biosynthesis; synthesizes very long chain 20-26-carbon fatty acids from C18-CoA primers; involved in regulation of sphingolipid biosynthesis
YLR373C	VID22	NO	NO	NO	NO	S/G2	Glycosylated integral membrane protein localized to the plasma membrane; plays a role in fructose-1,6-bisphosphatase (FBPase) degradation; involved in FBPase transport from the cytosol to Vid (vacuole import and degradation) vesicles
YLR380W	CSR1	YES	NO	NO	NO	G1	Phosphatidylinositol transfer protein with a potential role in regulating lipid and fatty acid metabolism under heme-depleted conditions; interacts specifically with thioredoxin peroxidase; may have a role in oxidative stress resistance
YLR383W	SMC6	NO	NO	NO	NO	G1	Protein involved in structural maintenance of chromosomes; essential subunit of Mms21-Smc5-Smc6 complex; required for growth, DNA repair, interchromosomal and sister chromatid recombination; homologous to S. pombe rad18
YLR413W	YLR413W	YES	NO	NO	NO	G2/M	NA
YLR437C	YLR437C	NO	NO	NO	NO	S/G2	NA
YLR438W	CAR2	YES	YES	NO	NO	G2/M	L-ornithine transaminase (OTAse), catalyzes the second step of arginine degradation, expression is dually-regulated by allophanate induction and a specific arginine induction process; not nitrogen catabolite repression sensitive
YLR452C	SST2	NO	NO	NO	NO	M/G1	GTPase-activating protein for Gpa1p, regulates desensitization to alpha factor pheromone; also required to prevent receptor-independent signaling of the mating pathway; member of the RGS (regulator of G-protein signaling) family
YLR455W	YLR455W	NO	YES	NO	NO	S	NA
YLR457C	NBP1	NO	NO	NO	NO	G1	Spindle pole body (SPB) component, required for the insertion of the duplication plaque into the nuclear membrane during SPB duplication; essential for bipolar spindle formation; component of the Mps2p-Bbp1p complex
YLR462W	YLR462W	NO	NO	NO	NO	G1	NA
YLR464W	YLR464W	NO	NO	NO	NO	G1	NA
YLR466W	YRF1-4	YES	NO	NO	NO	M/G1	Helicase encoded by the Y' element of subtelomeric regions, highly expressed in the mutants lacking the telomerase component TLC1; potentially phosphorylated by Cdc28p
YLR467W	YRF1-5	YES	NO	NO	NO	G1	Helicase encoded by the Y' element of subtelomeric regions, highly expressed in the mutants lacking the telomerase component TLC1; potentially phosphorylated by Cdc28p
YML012W	ERV25	YES	NO	NO	NO	S	Protein that forms a heterotrimeric complex with Erp1, Erp2p, and Emp24, member of the p24 family involved in endoplasmic reticulum to Golgi transport
YML020W	YML020W	NO	NO	NO	NO	G1	NA
YML021C	UNG1	NO	NO	NO	NO	G1	Uracil-DNA glycosylase, required for repair of uracil in DNA formed by spontaneous cytosine deamination, not required for strand-specific mismatch repair, cell-cycle regulated, expressed in late G1, localizes to mitochondria and nucleus
YML027W	YOX1	NO	NO	NO	YES	G1	Homeodomain-containing transcriptional repressor, binds to Mcm1p and to early cell cycle boxes (ECBs) in the promoters of cell cycle-regulated genes expressed in M/G1 phase; expression is cell cycle-regulated; potential Cdc28p substrate
YML034W	SRC1	NO	NO	NO	NO	G2/M	Inner nuclear membrane (INM) protein with a putative role in sister chromatid segregation, potentially phosphorylated by Cdc28p; contains helix-extension-helix (HEH) motif, nuclear localization signal sequence
YML050W	AIM32	NO	NO	NO	NO	G2/M	Putative protein of unknown function; non-essential gene; null mutant displays increased frequency of mitochondrial genome loss (petite formation)
YML052W	SUR7	YES	NO	NO	NO	G2/M	Putative integral membrane protein; component of eisosomes; associated with endocytosis, along with Pil1p and Lsp1p; sporulation and plasma membrane sphingolipid content are altered in mutants
YML058W	SML1	NO	NO	NO	NO	S/G2	Ribonucleotide reductase inhibitor involved in regulating dNTP production; regulated by Mec1p and Rad53p during DNA damage and S phase
YML060W	OGG1	NO	NO	NO	NO	G1	Mitochondrial glycosylase/lyase that specifically excises 7,8-dihydro-8-oxoguanine residues located opposite cytosine or thymine residues in DNA, repairs oxidative damage to mitochondrial DNA
YML061C	PIF1	NO	NO	NO	NO	G1	DNA helicase involved in telomere formation and elongation; acts as a catalytic inhibitor of telomerase; also plays a role in repair and recombination of mitochondrial DNA
YML064C	TEM1	NO	NO	NO	NO	G2/M	GTP-binding protein of the ras superfamily involved in termination of M-phase; controls actomyosin and septin dynamics during cytokinesis
YML065W	ORC1	NO	NO	NO	NO	S/G2	Largest subunit of the origin recognition complex, which directs DNA replication by binding to replication origins and is also involved in transcriptional silencing; exhibits ATPase activity
YML066C	SMA2	NO	NO	NO	NO	G2/M	Protein of unknown function involved in the assembly of the prospore membrane during sporulation
YML072C	TCB3	YES	NO	NO	NO	S/G2	Lipid-binding protein, localized to the bud via specific mRNA transport; non-tagged protein detected in a phosphorylated state in mitochondria; GFP-fusion protein localizes to the cell periphery; C-termini of Tcb1p, Tcb2p and Tcb3p interact
YML100W	TSL1	YES	NO	NO	YES	G1	Large subunit of trehalose 6-phosphate synthase (Tps1p)/phosphatase (Tps2p) complex, which converts uridine-5'-diphosphoglucose and glucose 6-phosphate to trehalose, homologous to Tps3p and may share function
YML102W	CAC2	NO	NO	NO	NO	G1	Component of the chromatin assembly complex (with Rlf2p and Msi1p) that assembles newly synthesized histones onto recently replicated DNA, required for building functional kinetochores, conserved from yeast to humans
YML109W	ZDS2	NO	NO	NO	NO	G1	Protein that interacts with silencing proteins at the telomere, involved in transcriptional silencing; paralog of Zds1p
YML110C	COQ5	NO	NO	NO	NO	M/G1	2-hexaprenyl-6-methoxy-1,4-benzoquinone methyltransferase, involved in ubiquinone (Coenzyme Q) biosynthesis; localizes to the matrix face of the mitochondrial inner membrane in a large complex with other ubiquinone biosynthetic enzymes
YML116W	ATR1	NO	NO	NO	NO	G2/M	Multidrug efflux pump of the major facilitator superfamily, required for resistance to aminotriazole and 4-nitroquinoline-N-oxide
YML117W	NAB6	NO	NO	NO	NO	S	Putative RNA-binding protein, based on computational analysis of large-scale protein-protein interaction data
YML119W	YML119W	NO	NO	YES	NO	G2/M	NA
YML120C	NDI1	YES	NO	NO	NO	G2/M	NADH:ubiquinone oxidoreductase, transfers electrons from NADH to ubiquinone in the respiratory chain but does not pump protons, in contrast to the higher eukaryotic multisubunit respiratory complex I; phosphorylated; homolog of human AMID
YML123C	PHO84	YES	NO	NO	NO	G2/M	High-affinity inorganic phosphate (Pi) transporter and low-affinity manganese transporter; regulated by Pho4p and Spt7p; mutation confers resistance to arsenate; exit from the ER during maturation requires Pho86p
YML125C	PGA3	YES	NO	NO	NO	S/G2	Essential protein required for maturation of Gas1p and Pho8p, protein trafficking; GFP-fusion protein localizes to the endoplasmic reticulum; null mutants have a cell separation defect
YML133C	YML133C	YES	NO	NO	NO	G1	NA
YMR001C	CDC5	YES	NO	YES	NO	G2/M	Polo-like kinase with similarity to Xenopus Plx1 and S. pombe Plo1p; found at bud neck, nucleus and SPBs; has multiple functions in mitosis and cytokinesis through phosphorylation of substrates; may be a Cdc28p substrate
YMR002W	MIC17	NO	NO	NO	NO	S/G2	Mitochondrial intermembrane space cysteine motif protein; MIC17 is not an essential gene
YMR003W	AIM34	NO	NO	NO	NO	S/G2	Protein of unknown function; GFP-fusion protein localizes to the mitochondria; null mutant is viable and displays decreased frequency of mitochondrial genome loss (petite formation) and severe growth defect in minimal glycerol media
YMR011W	HXT2	YES	NO	NO	NO	M/G1	High-affinity glucose transporter of the major facilitator superfamily, expression is induced by low levels of glucose and repressed by high levels of glucose
YMR015C	ERG5	YES	NO	NO	NO	G2/M	C-22 sterol desaturase, a cytochrome P450 enzyme that catalyzes the formation of the C-22(23) double bond in the sterol side chain in ergosterol biosynthesis; may be a target of azole antifungal drugs
YMR031C	YMR031C	NO	NO	NO	NO	G2/M	NA
YMR032W	HOF1	YES	YES	YES	NO	G2/M	Bud neck-localized, SH3 domain-containing protein required for cytokinesis; regulates actomyosin ring dynamics and septin localization; interacts with the formins, Bni1p and Bnr1p, and with Cyk3p, Vrp1p, and Bni5p
YMR048W	CSM3	NO	NO	NO	NO	G1	Protein required for accurate chromosome segregation during meiosis
YMR055C	BUB2	NO	NO	NO	NO	S/G2	Mitotic exit network regulator, forms GTPase-activating Bfa1p-Bub2p complex that binds Tem1p and spindle pole bodies, blocks cell cycle progression before anaphase in response to spindle and kinetochore damage
YMR058W	FET3	YES	NO	NO	NO	G2/M	Ferro-O2-oxidoreductase required for high-affinity iron uptake and involved in mediating resistance to copper ion toxicity, belongs to class of integral membrane multicopper oxidases
YMR076C	PDS5	NO	YES	NO	NO	G1	Protein required for establishment and maintenance of sister chromatid condensation and cohesion, colocalizes with cohesin on chromosomes in an interdependent manner, may function as a protein-protein interaction scaffold
YMR078C	CTF18	NO	NO	NO	NO	G1	Subunit of a complex with Ctf8p that shares some subunits with Replication Factor C and is required for sister chromatid cohesion; may have overlapping functions with Rad24p in the DNA damage replication checkpoint
YMR144W	YMR144W	NO	NO	NO	NO	S	NA
YMR145C	NDE1	YES	NO	NO	NO	G2/M	Mitochondrial external NADH dehydrogenase, a type II NAD(P)H:quinone oxidoreductase that catalyzes the oxidation of cytosolic NADH; Nde1p and Nde2p provide cytosolic NADH to the mitochondrial respiratory chain
YMR163C	INP2	YES	NO	NO	NO	S/G2	Peroxisome-specific receptor important for peroxisome inheritance; co-fractionates with peroxisome membranes and co-localizes with peroxisomes in vivo; physically interacts with the myosin V motor Myo2p; INP2 is not an essential gene
YMR179W	SPT21	NO	NO	NO	NO	G1	Protein required for normal transcription at several loci including HTA2-HTB2 and HHF2-HHT2, but not required at the other histone loci; functionally related to Spt10p; involved in telomere maintenance
YMR183C	SSO2	YES	NO	NO	NO	S/G2	Plasma membrane t-SNARE involved in fusion of secretory vesicles at the plasma membrane; syntaxin homolog that is functionally redundant with Sso1p
YMR189W	GCV2	NO	YES	NO	NO	G2/M	P subunit of the mitochondrial glycine decarboxylase complex, required for the catabolism of glycine to 5,10-methylene-THF; expression is regulated by levels of 5,10-methylene-THF in the cytoplasm
YMR198W	CIK1	NO	NO	NO	NO	S/G2	Kinesin-associated protein required for both karyogamy and mitotic spindle organization, interacts stably and specifically with Kar3p and may function to target this kinesin to a specific cellular role; has similarity to Vik1p
YMR199W	CLN1	YES	NO	NO	NO	G1	G1 cyclin involved in regulation of the cell cycle; activates Cdc28p kinase to promote the G1 to S phase transition; late G1 specific expression depends on transcription factor complexes, MBF (Swi6p-Mbp1p) and SBF (Swi6p-Swi4p)
YMR202W	ERG2	YES	NO	NO	NO	G2/M	C-8 sterol isomerase, catalyzes the isomerization of the delta-8 double bond to the delta-7 position at an intermediate step in ergosterol biosynthesis
YMR215W	GAS3	NO	YES	NO	NO	S/G2	Putative 1,3-beta-glucanosyltransferase, has similarity to Gas1p; localizes to the cell wall
YMR238W	DFG5	NO	NO	NO	NO	S	Putative mannosidase, essential glycosylphosphatidylinositol (GPI)-anchored membrane protein required for cell wall biogenesis in bud formation, involved in filamentous growth, homologous to Dcw1p
YMR246W	FAA4	YES	NO	NO	NO	M/G1	Long chain fatty acyl-CoA synthetase, regulates protein modification during growth in the presence of ethanol, functions to incorporate palmitic acid into phospholipids and neutral lipids
YMR253C	YMR253C	NO	NO	NO	NO	G2/M	NA
YMR278W	PGM3	NO	NO	NO	NO	S/G2	Phosphoglucomutase, catalyzes interconversion of glucose-1-phosphate and glucose-6-phospate; transcription induced in response to stress; green fluorescent protein (GFP)-fusion protein localizes to the cytoplasm and nucleus; non-essential
YMR295C	YMR295C	YES	NO	NO	NO	S	NA
YMR305C	SCW10	NO	NO	NO	NO	G1	Cell wall protein with similarity to glucanases; may play a role in conjugation during mating based on mutant phenotype and its regulation by Ste12p
YMR307W	GAS1	YES	NO	NO	YES	G1	Beta-1,3-glucanosyltransferase, required for cell wall assembly; localizes to the cell surface via a glycosylphosphatidylinositol (GPI) anchor
YNL003C	PET8	NO	NO	NO	NO	S/G2	S-adenosylmethionine transporter of the mitochondrial inner membrane, member of the mitochondrial carrier family; required for biotin biosynthesis and respiratory growth
YNL015W	PBI2	NO	NO	NO	NO	G1	Cytosolic inhibitor of vacuolar proteinase B, required for efficient vacuole inheritance; with thioredoxin forms protein complex LMA1, which assists in priming SNARE molecules and promotes vacuole fusion
YNL030W	HHF2	YES	YES	NO	YES	S	One of two identical histone H4 proteins (see also HHF1); core histone required for chromatin assembly and chromosome function; contributes to telomeric silencing; N-terminal domain involved in maintaining genomic integrity
YNL031C	HHT2	YES	NO	NO	YES	S	One of two identical histone H3 proteins (see also HHT1); core histone required for chromatin assembly, involved in heterochromatin-mediated telomeric and HM silencing; regulated by acetylation, methylation, and mitotic phosphorylation
YNL037C	IDH1	NO	NO	NO	NO	G2/M	Subunit of mitochondrial NAD(+)-dependent isocitrate dehydrogenase, which catalyzes the oxidation of isocitrate to alpha-ketoglutarate in the TCA cycle
YNL046W	YNL046W	NO	NO	NO	NO	M/G1	NA
YNL056W	OCA2	NO	NO	NO	NO	G2/M	Putative protein with similarity to predicted tyrosine phosphatases Oca1p and Siw14p; green fluorescent protein (GFP)-fusion protein localizes to the cytoplasm; YNL056W is not an essential gene
YNL058C	YNL058C	YES	NO	NO	NO	G2/M	NA
YNL072W	RNH201	NO	NO	NO	NO	G1	Ribonuclease H2 catalytic subunit, removes RNA primers during Okazaki fragment synthesis; cooperates with Rad27p nuclease; homolog of mammalian RNAse HI (the S. cerevisiae homolog of mammalian RNAse HII is RNH1)
YNL078W	NIS1	NO	NO	NO	NO	M/G1	Protein localized in the bud neck at G2/M phase; physically interacts with septins; possibly involved in a mitotic signaling network
YNL082W	PMS1	NO	NO	NO	NO	G1	ATP-binding protein required for mismatch repair in mitosis and meiosis; functions as a heterodimer with Mlh1p, binds double- and single-stranded DNA via its N-terminal domain, similar to E. coli MutL
YNL102W	POL1	YES	NO	NO	NO	G1	Catalytic subunit of the DNA polymerase I alpha-primase complex, required for the initiation of DNA replication during mitotic DNA synthesis and premeiotic DNA synthesis
YNL111C	CYB5	NO	NO	NO	NO	G2/M	Cytochrome b5, involved in the sterol and lipid biosynthesis pathways; acts as an electron donor to support sterol C5-6 desaturation
YNL126W	SPC98	NO	NO	NO	NO	G1	Component of the microtubule-nucleating Tub4p (gamma-tubulin) complex; interacts with Spc110p at the spindle pole body (SPB) inner plaque and with Spc72p at the SPB outer plaque
YNL134C	YNL134C	YES	YES	NO	NO	M/G1	NA
YNL145W	MFA2	NO	NO	YES	NO	G2/M	Mating pheromone a-factor, made by a cells; interacts with alpha cells to induce cell cycle arrest and other responses leading to mating; biogenesis involves C-terminal modification, N-terminal proteolysis, and export; also encoded by MFA1
YNL160W	YGP1	NO	NO	YES	NO	M/G1	Cell wall-related secretory glycoprotein; induced by nutrient deprivation-associated growth arrest and upon entry into stationary phase; may be involved in adaptation prior to stationary phase entry; has similarity to Sps100p
YNL165W	YNL165W	NO	NO	NO	NO	G1	NA
YNL166C	BNI5	NO	NO	NO	NO	G1	Protein involved in organization of septins at the mother-bud neck, may interact directly with the Cdc11p septin, localizes to bud neck in a septin-dependent manner
YNL169C	PSD1	YES	NO	NO	NO	G1	Phosphatidylserine decarboxylase of the mitochondrial inner membrane, converts phosphatidylserine to phosphatidylethanolamine
YNL172W	APC1	NO	NO	NO	NO	G2/M	Largest subunit of the Anaphase-Promoting Complex/Cyclosome (APC/C), which is a ubiquitin-protein ligase required for degradation of anaphase inhibitors, including mitotic cyclins, during the metaphase/anaphase transition
YNL173C	MDG1	NO	NO	NO	NO	M/G1	Plasma membrane protein involved in G-protein mediated pheromone signaling pathway; overproduction suppresses bem1 mutations
YNL176C	YNL176C	NO	NO	NO	NO	S/G2	NA
YNL181W	YNL181W	NO	NO	NO	NO	G1	NA
YNL192W	CHS1	YES	NO	NO	NO	M/G1	Chitin synthase I, requires activation from zymogenic form in order to catalyze the transfer of N-acetylglucosamine (GlcNAc) to chitin; required for repairing the chitin septum during cytokinesis; transcription activated by mating factor
YNL197C	WHI3	NO	NO	NO	NO	S/G2	RNA binding protein that sequesters CLN3 mRNA in cytoplasmic foci; cytoplasmic retention factor for Cdc28p and associated cyclins; regulates cell fate and dose-dependently regulates the critical cell size required for passage through Start
YNL208W	YNL208W	YES	NO	NO	NO	G1	NA
YNL216W	RAP1	NO	YES	NO	NO	S/G2	DNA-binding protein involved in either activation or repression of transcription, depending on binding site context; also binds telomere sequences and plays a role in telomeric position effect (silencing) and telomere structure
YNL225C	CNM67	NO	NO	NO	NO	G1	Component of the spindle pole body outer plaque; required for spindle orientation and mitotic nuclear migration
YNL231C	PDR16	NO	NO	NO	NO	G1	Phosphatidylinositol transfer protein (PITP) controlled by the multiple drug resistance regulator Pdr1p, localizes to lipid particles and microsomes, controls levels of various lipids, may regulate lipid synthesis, homologous to Pdr17p
YNL233W	BNI4	NO	YES	NO	NO	G1	Targeting subunit for Glc7p protein phosphatase, localized to the bud neck, required for localization of chitin synthase III to the bud neck via interaction with the chitin synthase III regulatory subunit Skt5p
YNL262W	POL2	NO	NO	NO	NO	G1	Catalytic subunit of DNA polymerase (II) epsilon, one of the major chromosomal DNA replication polymerases characterized by processivity and proofreading exonuclease activity; also involved in DNA synthesis during DNA repair
YNL263C	YIF1	YES	NO	NO	NO	G1	Integral membrane protein required for the fusion of ER-derived COPII transport vesicles with the Golgi; interacts with Yip1p and Yos1p; localizes to the Golgi, the ER, and COPII vesicles
YNL273W	TOF1	NO	YES	NO	NO	G1	Subunit of a replication-pausing checkpoint complex (Tof1p-Mrc1p-Csm3p) that acts at the stalled replication fork to promote sister chromatid cohesion after DNA damage, facilitating gap repair of damaged DNA; interacts with the MCM helicase
YNL283C	WSC2	NO	NO	NO	YES	S	Partially redundant sensor-transducer of the stress-activated PKC1-MPK1 signaling pathway involved in maintenance of cell wall integrity and recovery from heat shock; secretory pathway Wsc2p is required for the arrest of secretion response
YNL289W	PCL1	YES	NO	NO	NO	G1	Pho85 cyclin of the Pcl1,2-like subfamily, involved in entry into the mitotic cell cycle and regulation of morphogenesis, localizes to sites of polarized cell growth
YNL300W	YNL300W	NO	NO	NO	YES	G1	NA
YNL304W	YPT11	NO	NO	NO	NO	G1	Rab-type small GTPase that interacts with the C-terminal tail domain of Myo2p to mediate distribution of mitochondria to daughter cells
YNL309W	STB1	NO	NO	NO	NO	G1	Protein with a role in regulation of MBF-specific transcription at Start, phosphorylated by Cln-Cdc28p kinases in vitro; unphosphorylated form binds Swi6p and binding is required for Stb1p function; expression is cell-cycle regulated
YNL312W	RFA2	NO	NO	NO	NO	G1	Subunit of heterotrimeric Replication Protein A (RPA), which is a highly conserved single-stranded DNA binding protein involved in DNA replication, repair, and recombination
YNL326C	PFA3	YES	NO	NO	NO	M/G1	Palmitoyltransferase for Vac8p, required for vacuolar membrane fusion; contains an Asp-His-His-Cys-cysteine rich (DHHC-CRD) domain; autoacylates; required for vacuolar integrity under stress conditions
YNL327W	EGT2	NO	NO	NO	NO	M/G1	Glycosylphosphatidylinositol (GPI)-anchored cell wall endoglucanase required for proper cell separation after cytokinesis, expression is activated by Swi5p and tightly regulated in a cell cycle-dependent manner
YNL328C	MDJ2	NO	NO	NO	NO	M/G1	Constituent of the mitochondrial import motor associated with the presequence translocase; function overlaps with that of Pam18p; stimulates the ATPase activity of Ssc1p to drive mitochondrial import; contains a J domain
YNL339C	YRF1-6	YES	NO	NO	NO	G1	Helicase encoded by the Y' element of subtelomeric regions, highly expressed in the mutants lacking the telomerase component TLC1; potentially phosphorylated by Cdc28p
YNR009W	NRM1	NO	NO	NO	NO	S	Transcriptional co-repressor of MBF (MCB binding factor)-regulated gene expression; Nrm1p associates stably with promoters via MBF to repress transcription upon exit from G1 phase
YNR044W	AGA1	NO	NO	NO	NO	M/G1	Anchorage subunit of a-agglutinin of a-cells, highly O-glycosylated protein with N-terminal secretion signal and C-terminal signal for addition of GPI anchor to cell wall, linked to adhesion subunit Aga2p via two disulfide bonds
YNR050C	LYS9	YES	NO	NO	NO	G2/M	Saccharopine dehydrogenase (NADP+, L-glutamate-forming); catalyzes the formation of saccharopine from alpha-aminoadipate 6-semialdehyde, which is the seventh step in lysine biosynthesis pathway
YNR066C	YNR066C	YES	NO	NO	NO	S	NA
YNR067C	DSE4	NO	NO	NO	NO	M/G1	Daughter cell-specific secreted protein with similarity to glucanases, degrades cell wall from the daughter side causing daughter to separate from mother
YOL007C	CSI2	NO	NO	NO	YES	G1	Protein of unknown function; green fluorescent protein (GFP)- fusion protein localizes to the mother side of the bud neck and the vacuole; YOL007C is not an essential gene
YOL011W	PLB3	NO	NO	NO	YES	M/G1	Phospholipase B (lysophospholipase) involved in phospholipid metabolism; hydrolyzes phosphatidylinositol and phosphatidylserine and displays transacylase activity in vitro
YOL012C	HTZ1	NO	NO	NO	NO	S	Histone variant H2AZ, exchanged for histone H2A in nucleosomes by the SWR1 complex; involved in transcriptional regulation through prevention of the spread of silent heterochromatin
YOL014W	YOL014W	NO	NO	NO	NO	G2/M	NA
YOL016C	CMK2	YES	NO	NO	NO	G1	Calmodulin-dependent protein kinase; may play a role in stress response, many CA++/calmodulan dependent phosphorylation substrates demonstrated in vitro, amino acid sequence similar to Cmk1p and mammalian Cam Kinase II
YOL017W	ESC8	NO	NO	NO	NO	G1	Protein involved in telomeric and mating-type locus silencing, interacts with Sir2p and also interacts with the Gal11p, which is a component of the RNA pol II mediator complex
YOL019W	YOL019W	YES	NO	NO	YES	G1	NA
YOL030W	GAS5	NO	YES	NO	NO	S/G2	1,3-beta-glucanosyltransferase, has similarity to Gas1p; localizes to the cell wall
YOL034W	SMC5	NO	YES	NO	NO	G1	Structural maintenance of chromosomes (SMC) protein; essential subunit of the Mms21-Smc5-Smc6 complex; required for growth and DNA repair; S. pombe homolog forms a heterodimer with S. pombe Rad18p that is involved in DNA repair
YOL058W	ARG1	YES	YES	NO	NO	S/G2	Arginosuccinate synthetase, catalyzes the formation of L-argininosuccinate from citrulline and L-aspartate in the arginine biosynthesis pathway; potential Cdc28p substrate
YOL069W	NUF2	NO	NO	NO	NO	G2/M	Component of the evolutionarily conserved kinetochore-associated Ndc80 complex (Ndc80p-Nuf2p-Spc24p-Spc25p); involved in chromosome segregation, spindle checkpoint activity and kinetochore clustering
YOL070C	NBA1	NO	NO	YES	NO	G2/M	Protein of unknown function, localizes to the bud neck and cytoplasm; interacts with Nap1p; may interact with ribosomes, based on co-purification experiments; potential Cdc28p substrate
YOL088C	MPD2	YES	NO	NO	NO	S/G2	Member of the protein disulfide isomerase (PDI) family, exhibits chaperone activity; overexpression suppresses the lethality of a pdi1 deletion but does not complement all Pdi1p functions; undergoes oxidation by Ero1p
YOL090W	MSH2	NO	NO	NO	YES	G1	Protein that forms heterodimers with Msh3p and Msh6p that bind to DNA mismatches to initiate the mismatch repair process; contains a Walker ATP-binding motif required for repair activity; Msh2p-Msh6p binds to and hydrolyzes ATP
YOL094C	RFC4	NO	NO	NO	NO	G1	Subunit of heteropentameric Replication factor C (RF-C), which is a DNA binding protein and ATPase that acts as a clamp loader of the proliferating cell nuclear antigen (PCNA) processivity factor for DNA polymerases delta and epsilon
YOL101C	IZH4	NO	NO	NO	NO	M/G1	Membrane protein involved in zinc metabolism, member of the four-protein IZH family, expression induced by fatty acids and altered zinc levels; deletion reduces sensitivity to excess zinc; possible role in sterol metabolism
YOL112W	MSB4	NO	NO	NO	NO	S/G2	GTPase-activating protein of the Ras superfamily that acts primarily on Sec4p, localizes to the bud site and bud tip, has similarity to Msb3p; msb3 msb4 double mutation causes defects in secretion and actin organization
YOL114C	YOL114C	NO	NO	NO	NO	S/G2	NA
YOL119C	MCH4	YES	NO	NO	NO	G2/M	Protein with similarity to mammalian monocarboxylate permeases, which are involved in transport of monocarboxylic acids across the plasma membrane; mutant is not deficient in monocarboxylate transport
YOL132W	GAS4	NO	NO	NO	NO	G2/M	1,3-beta-glucanosyltransferase, involved with Gas2p in spore wall assembly; has similarity to Gas1p; localizes to the cell wall
YOL158C	ENB1	NO	NO	NO	NO	G2/M	Endosomal ferric enterobactin transporter, expressed under conditions of iron deprivation; member of the major facilitator superfamily; expression is regulated by Rcs1p and affected by chloroquine treatment
YOR018W	ROD1	YES	NO	NO	NO	M/G1	Membrane protein; overexpression confers resistance to the GST substrate o-dinitrobenzene as well as to zinc and calcium; contains 2 PY motifs, which are required for Rod1p interaction with Rsp5p, a hect-type ubiquitin ligase
YOR023C	AHC1	YES	NO	NO	NO	G2/M	Subunit of the Ada histone acetyltransferase complex, required for structural integrity of the complex
YOR025W	HST3	YES	NO	YES	NO	G2/M	Member of the Sir2 family of NAD(+)-dependent protein deacetylases; involved along with Hst4p in telomeric silencing, cell cycle progression, radiation resistance, genomic stability and short-chain fatty acid metabolism
YOR033C	EXO1	NO	NO	NO	NO	G1	5'-3' exonuclease and flap-endonuclease involved in recombination, double-strand break repair and DNA mismatch repair; member of the Rad2p nuclease family, with conserved N and I nuclease domains
YOR049C	RSB1	YES	NO	NO	NO	G2/M	Suppressor of sphingoid long chain base (LCB) sensitivity of an LCB-lyase mutation; putative integral membrane transporter or flippase that may transport LCBs from the cytoplasmic side toward the extracytoplasmic side of the membrane
YOR052C	YOR052C	NO	NO	NO	NO	M/G1	NA
YOR058C	ASE1	NO	NO	NO	NO	G2/M	Mitotic spindle midzone localized microtubule-associated protein (MAP) family member; required for spindle elongation and stabilization; undergoes cell cycle-regulated degradation by anaphase promoting complex; potential Cdc28p substrate
YOR066W	MSA1	NO	NO	NO	NO	M/G1	Activator of G1-specific transcription factors, MBF and SBF, that regulates both the timing of G1-specific gene transcription, and cell cycle initiation; potential Cdc28p substrate
YOR073W	SGO1	NO	NO	NO	NO	S	Component of the spindle checkpoint, involved in sensing lack of tension on mitotic chromosomes; protects centromeric Rec8p at meiosis I; required for accurate chromosomal segregation at meiosis II and for mitotic chromosome stability
YOR074C	CDC21	YES	NO	NO	YES	G1	Thymidylate synthase, required for de novo biosynthesis of pyrimidine deoxyribonucleotides; expression is induced at G1/S
YOR075W	UFE1	NO	NO	NO	NO	G1	t-SNARE required for ER membrane fusion and vesicular traffic, integral membrane protein that constitutes with Sec20p and Use1p the trimeric acceptor for R/v-SNAREs on Golgi-derived vesicles at the ER; part of Dsl1p complex
YOR083W	WHI5	NO	NO	NO	NO	G1	Repressor of G1 transcription that binds to SCB binding factor (SBF) at SCB target promoters in early G1; phosphorylation of Whi5p by the CDK, Cln3p/Cdc28p relieves repression and promoter binding by Whi5; periodically expressed in G1
YOR084W	LPX1	NO	NO	NO	YES	G1	Oleic acid-inducible, peroxisomal matrix localized lipase; transcriptionally activated by Yrm1p along with genes involved in multidrug resistance; peroxisomal import is dependent on the PTS1 receptor, Pex5p and on self-interaction
YOR104W	PIN2	YES	NO	NO	NO	G2/M	Protein that induces appearance of [PIN+] prion when overproduced
YOR114W	YOR114W	NO	NO	NO	NO	G1	NA
YOR115C	TRS33	NO	NO	NO	NO	G1	One of 10 subunits of the transport protein particle (TRAPP) complex of the cis-Golgi which mediates vesicle docking and fusion; involved in endoplasmic reticulum (ER) to Golgi membrane traffic
YOR126C	IAH1	NO	NO	NO	NO	M/G1	Isoamyl acetate-hydrolyzing esterase, required in balance with alcohol acetyltransferase to maintain optimal amounts of isoamyl acetate, which is particularly important in sake brewing
YOR127W	RGA1	NO	NO	NO	NO	M/G1	GTPase-activating protein for the polarity-establishment protein Cdc42p; implicated in control of septin organization, pheromone response, and haploid invasive growth
YOR129C	YOR129C	NO	NO	NO	NO	G2/M	Arf3p polarization-specific docking factor, required for the polarized distribution of the ADP-ribosylation factor, Arf3p; participates in polarity development and maintenance of a normal haploid budding pattern; interacts with Cnm7p
YOR144C	ELG1	NO	NO	NO	NO	G1	Protein required for S phase progression and telomere homeostasis, forms an alternative replication factor C complex important for DNA replication and genome integrity; involved in homologous recombination-mediated DNA repair
YOR152C	YOR152C	NO	NO	NO	NO	S/G2	NA
YOR153W	PDR5	YES	YES	NO	NO	G2/M	Plasma membrane ATP-binding cassette (ABC) transporter, short-lived multidrug transporter actively regulated by Pdr1p; also involved in steroid transport, cation resistance, and cellular detoxification during exponential growth
YOR176W	HEM15	NO	NO	NO	NO	G1	Ferrochelatase, a mitochondrial inner membrane protein, catalyzes the insertion of ferrous iron into protoporphyrin IX, the eighth and final step in the heme biosynthetic pathway
YOR188W	MSB1	NO	NO	NO	NO	S	Protein involved in positive regulation of both 1,3-beta-glucan synthesis and the Pkc1p-MAPK pathway, potential Cdc28p substrate; multicopy suppressor of temperature-sensitive mutations in CDC24 and CDC42, and of mutations in BEM4
YOR195W	SLK19	NO	YES	NO	NO	G1	Kinetochore-associated protein required for normal segregation of chromosomes in meiosis and mitosis; component of the FEAR regulatory network, which promotes Cdc14p release from the nucleolus during anaphase; potential Cdc28p substrate
YOR229W	WTM2	NO	NO	NO	NO	G2/M	Transcriptional modulator involved in regulation of meiosis, silencing, and expression of RNR genes; involved in response to replication stress; contains WD repeats
YOR230W	WTM1	NO	NO	NO	NO	M/G1	Transcriptional modulator involved in regulation of meiosis, silencing, and expression of RNR genes; required for nuclear localization of the ribonucleotide reductase small subunit Rnr2p and Rnr4p; contains WD repeats
YOR242C	SSP2	NO	NO	NO	NO	M/G1	Sporulation specific protein that localizes to the spore wall; required for sporulation at a point after meiosis II and during spore wall formation; SSP2 expression is induced midway in meiosis
YOR247W	SRL1	NO	NO	NO	YES	G1	Mannoprotein that exhibits a tight association with the cell wall, required for cell wall stability in the absence of GPI-anchored mannoproteins; has a high serine-threonine content; expression is induced in cell wall mutants
YOR250C	CLP1	NO	NO	NO	NO	S	Subunit of cleavage factor I (CFI), involved in both the endonucleolyitc cleavage and polyadenylation steps of mRNA 3'-end maturation
YOR256C	TRE2	YES	NO	NO	NO	G2/M	Protein that functions with Tre1p to regulate ubiquitylation and vacuolar degradation of the metal transporter Smf1p; has similarity to transferrin receptors; inviability of null mutant in systematic studies is due to proximity to CDC31
YOR258W	HNT3	NO	NO	NO	NO	G2/M	Member of the third branch of the histidine triad (HIT) superfamily of nucleotide-binding proteins; similar to Aprataxin, a Hint related protein that is mutated in individuals with ataxia with oculomotor apraxia
YOR264W	DSE3	NO	NO	NO	NO	M/G1	Daughter cell-specific protein, may help establish daughter fate
YOR270C	VPH1	YES	YES	NO	NO	G1	Subunit a of vacuolar-ATPase V0 domain, one of two isoforms (Vph1p and Stv1p); Vph1p is located in V-ATPase complexes of the vacuole while Stv1p is located in V-ATPase complexes of the Golgi and endosomes
YOR273C	TPO4	YES	NO	NO	NO	G2/M	Polyamine transport protein, recognizes spermine, putrescine, and spermidine; localizes to the plasma membrane; member of the major facilitator superfamily
YOR283W	YOR283W	YES	NO	NO	NO	G1	NA
YOR298W	MUM3	NO	NO	NO	NO	G2/M	Protein of unknown function involved in the organization of the outer spore wall layers; has similarity to the tafazzins superfamily of acyltransferases
YOR307C	SLY41	NO	NO	NO	NO	G1	Protein involved in ER-to-Golgi transport
YOR308C	SNU66	NO	NO	NO	NO	G1	Component of the U4/U6.U5 snRNP complex involved in pre-mRNA splicing via spliceosome; has homology to human SART-1 and to an S. pombe protein; snu66 null mutation confers cold-sensitivity but is not lethal at normal growth temperatures
YOR313C	SPS4	NO	NO	NO	NO	G2/M	Protein whose expression is induced during sporulation; not required for sporulation; heterologous expression in E. coli induces the SOS response that senses DNA damage
YOR315W	SFG1	NO	NO	NO	NO	G2/M	Nuclear protein, putative transcription factor required for growth of superficial pseudohyphae (which do not invade the agar substrate) but not for invasive pseudohyphal growth; may act together with Phd1p; potential Cdc28p substrate
YOR317W	FAA1	YES	YES	NO	NO	M/G1	Long chain fatty acyl-CoA synthetase with a preference for C12:0-C16:0 fatty acids; involved in the activation of imported fatty acids; localized to both lipid particles and mitochondrial outer membrane; essential for stationary phase
YOR320C	GNT1	YES	NO	NO	NO	G1	N-acetylglucosaminyltransferase capable of modification of N-linked glycans in the Golgi apparatus
YOR321W	PMT3	NO	NO	NO	YES	G1	Protein O-mannosyltransferase, transfers mannose residues from dolichyl phosphate-D-mannose to protein serine/threonine residues; acts in a complex with Pmt5p, can instead interact with Pmt1p in some conditions; target for new antifungals
YOR323C	PRO2	NO	NO	NO	NO	S/G2	Gamma-glutamyl phosphate reductase, catalyzes the second step in proline biosynthesis
YOR324C	FRT1	NO	NO	NO	NO	S/G2	Tail-anchored endoplasmic reticulum membrane protein that is a substrate of the phosphatase calcineurin, interacts with homolog Frt2p, promotes cell growth in conditions of high Na+, alkaline pH, and cell wall stress
YOR332W	VMA4	NO	NO	NO	NO	S/G2	Subunit E of the eight-subunit V1 peripheral membrane domain of the vacuolar H+-ATPase (V-ATPase), an electrogenic proton pump found throughout the endomembrane system; required for the V1 domain to assemble onto the vacuolar membrane
YOR337W	TEA1	YES	NO	NO	NO	S/G2	Ty1 enhancer activator required for full levels of Ty enhancer-mediated transcription; C6 zinc cluster DNA-binding protein
YOR342C	YOR342C	NO	NO	NO	NO	M/G1	NA
YOR355W	GDS1	NO	NO	NO	NO	G1	Protein of unknown function, required for growth on glycerol as a carbon source; the authentic, non-tagged protein is detected in highly purified mitochondria in high-throughput studies
YOR372C	NDD1	NO	NO	NO	NO	G1	Transcriptional activator essential for nuclear division; localized to the nucleus; essential component of the mechanism that activates the expression of a set of late-S-phase-specific genes
YOR383C	FIT3	NO	NO	NO	NO	G2/M	Mannoprotein that is incorporated into the cell wall via a glycosylphosphatidylinositol (GPI) anchor, involved in the retention of siderophore-iron in the cell wall
YOR391C	HSP33	NO	NO	NO	NO	S/G2	Possible chaperone and cysteine protease with similarity to E. coli Hsp31 and S. cerevisiae Hsp31p, Hsp32p, and Sno4p; member of the DJ-1/ThiJ/PfpI superfamily, which includes human DJ-1 involved in Parkinson's disease
YPL014W	YPL014W	NO	NO	NO	NO	M/G1	NA
YPL021W	ECM23	NO	NO	NO	NO	S/G2	Non-essential protein of unconfirmed function; affects pre-rRNA processing, may act as a negative regulator of the transcription of genes involved in pseudohyphal growth; homologous to Srd1p
YPL032C	SVL3	NO	NO	NO	NO	G1	Protein of unknown function, mutant phenotype suggests a potential role in vacuolar function; green fluorescent protein (GFP)-fusion protein localizes to the cell periphery, cytoplasm, bud, and bud neck
YPL036W	PMA2	YES	NO	NO	NO	G2/M	Plasma membrane H+-ATPase, isoform of Pma1p, involved in pumping protons out of the cell; regulator of cytoplasmic pH and plasma membrane potential
YPL054W	LEE1	NO	NO	NO	NO	S	Zinc-finger protein of unknown function
YPL057C	SUR1	YES	NO	NO	NO	G1	Probable catalytic subunit of a mannosylinositol phosphorylceramide (MIPC) synthase, forms a complex with probable regulatory subunit Csg2p; function in sphingolipid biosynthesis is overlapping with that of Csh1p
YPL058C	PDR12	YES	NO	NO	NO	G2/M	Plasma membrane ATP-binding cassette (ABC) transporter, weak-acid-inducible multidrug transporter required for weak organic acid resistance; induced by sorbate and benzoate and regulated by War1p; mutants exhibit sorbate hypersensitivity
YPL061W	ALD6	YES	NO	NO	NO	G2/M	Cytosolic aldehyde dehydrogenase, activated by Mg2+ and utilizes NADP+ as the preferred coenzyme; required for conversion of acetaldehyde to acetate; constitutively expressed; locates to the mitochondrial outer surface upon oxidative stress
YPL075W	GCR1	NO	YES	NO	NO	S/G2	Transcriptional activator of genes involved in glycolysis; DNA-binding protein that interacts and functions with the transcriptional activator Gcr2p
YPL095C	EEB1	YES	NO	NO	NO	G2/M	Acyl-coenzymeA:ethanol O-acyltransferase responsible for the major part of medium-chain fatty acid ethyl ester biosynthesis during fermentation; possesses short-chain esterase activity; may be involved in lipid metabolism and detoxification
YPL111W	CAR1	NO	NO	NO	NO	G2/M	Arginase, responsible for arginine degradation, expression responds to both induction by arginine and nitrogen catabolite repression; disruption enhances freeze tolerance
YPL116W	HOS3	NO	NO	NO	NO	S/G2	Trichostatin A-insensitive homodimeric histone deacetylase (HDAC) with specificity in vitro for histones H3, H4, H2A, and H2B; similar to Hda1p, Rpd3p, Hos1p, and Hos2p; deletion results in increased histone acetylation at rDNA repeats
YPL124W	SPC29	NO	NO	NO	YES	G1	Inner plaque spindle pole body (SPB) component, links the central plaque component Spc42p to the inner plaque component Spc110p; required for SPB duplication
YPL127C	HHO1	NO	NO	NO	NO	S	Histone H1, a linker histone required for nucleosome packaging at restricted sites; suppresses DNA repair involving homologous recombination; not required for telomeric silencing, basal transcriptional repression, or efficient sporulation
YPL128C	TBF1	NO	YES	NO	NO	S/G2	Telobox-containing general regulatory factor; binds to TTAGGG repeats within subtelomeric anti-silencing regions (STARs) and possibly throughout the genome and mediates their insulating capacity by blocking silent chromatin propagation
YPL133C	RDS2	NO	NO	NO	NO	S/G2	Zinc cluster transcriptional activator involved in conferring resistance to ketoconazole
YPL141C	YPL141C	YES	NO	NO	NO	S/G2	NA
YPL153C	RAD53	NO	NO	NO	NO	G1	Protein kinase, required for cell-cycle arrest in response to DNA damage; activated by trans autophosphorylation when interacting with hyperphosphorylated Rad9p; also interacts with ARS1 and plays a role in initiation of DNA replication
YPL155C	KIP2	NO	NO	NO	NO	S/G2	Kinesin-related motor protein involved in mitotic spindle positioning, stabilizes microtubules by targeting Bik1p to the plus end; Kip2p levels are controlled during the cell cycle
YPL158C	AIM44	YES	NO	NO	NO	M/G1	Protein of unknown function; null mutant displays increased frequency of mitochondrial genome loss (petite formation) and reduced growth rate in minimal glycerol media
YPL163C	SVS1	NO	NO	NO	YES	G1	Cell wall and vacuolar protein, required for wild-type resistance to vanadate
YPL187W	MF(ALPHA)1	NO	NO	NO	NO	M/G1	Mating pheromone alpha-factor, made by alpha cells; interacts with mating type a cells to induce cell cycle arrest and other responses leading to mating; also encoded by MF(ALPHA)2, although MF(ALPHA)1 produces most alpha-factor
YPL208W	RKM1	YES	NO	NO	NO	G1	SET-domain lysine-N-methyltransferase, catalyzes the formation of dimethyllysine residues on the large ribsomal subunit protein L23a (RPL23A and RPL23B)
YPL209C	IPL1	NO	NO	NO	NO	G1	Aurora kinase involved in regulating kinetochore-microtubule attachments; helps maintain condensed chromosomes during anaphase and early telophase; associates with Sli15p, which promotes Ipl1p association with mitotic spindle
YPL221W	FLC1	NO	NO	NO	NO	G1	Putative FAD transporter; required for uptake of FAD into endoplasmic reticulum; involved in cell wall maintenance
YPL232W	SSO1	YES	NO	NO	NO	G1	Plasma membrane t-SNARE involved in fusion of secretory vesicles at the plasma membrane and in vesicle fusion during sporulation; forms a complex with Sec9p that binds v-SNARE Snc2p; syntaxin homolog; functionally redundant with Sso2p
YPL241C	CIN2	NO	NO	NO	NO	G1	GTPase-activating protein (GAP) for Cin4p; tubulin folding factor C involved in beta-tubulin (Tub2p) folding; mutants display increased chromosome loss and benomyl sensitivity; deletion complemented by human GAP, retinitis pigmentosa 2
YPL242C	IQG1	YES	NO	NO	NO	G2/M	Essential protein required for determination of budding pattern, promotes localization of axial markers Bud4p and Cdc12p and functionally interacts with Sec3p, localizes to the contractile ring during anaphase, member of the IQGAP family
YPL250C	ICY2	NO	NO	NO	NO	S	Protein of unknown function; mobilized into polysomes upon a shift from a fermentable to nonfermentable carbon source; potential Cdc28p substrate
YPL253C	VIK1	NO	NO	NO	NO	S	Protein that forms a complex with Kar3p at the spindle pole body, possible regulator of Kar3p function in microtubule-mediated processes; required for sister chromatid cohesion; has similarity to Cik1p
YPL255W	BBP1	NO	NO	NO	YES	G1	Protein required for the spindle pole body (SPB) duplication, localized at the central plaque periphery; forms a complex with a nuclear envelope protein Mps2p and SPB components Spc29p and Kar1p; required for mitotic functions of Cdc5p
YPL256C	CLN2	YES	NO	NO	YES	G1	G1 cyclin involved in regulation of the cell cycle; activates Cdc28p kinase to promote the G1 to S phase transition; late G1 specific expression depends on transcription factor complexes, MBF (Swi6p-Mbp1p) and SBF (Swi6p-Swi4p)
YPL264C	YPL264C	NO	NO	NO	NO	S/G2	NA
YPL265W	DIP5	YES	NO	NO	NO	G2/M	Dicarboxylic amino acid permease, mediates high-affinity and high-capacity transport of L-glutamate and L-aspartate; also a transporter for Gln, Asn, Ser, Ala, and Gly
YPL267W	ACM1	NO	NO	NO	YES	G1	Cell cycle regulated protein of unknown function; associated with Cdh1p and may supress the APC/C[Cdh1]-mediated proteolysis of mitotic cyclins
YPL269W	KAR9	NO	NO	NO	NO	S	Karyogamy protein required for correct positioning of the mitotic spindle and for orienting cytoplasmic microtubules, localizes at the shmoo tip in mating cells and at the tip of the growing bud in small-budded cells through anaphase
YPL274W	SAM3	NO	NO	NO	NO	S	High-affinity S-adenosylmethionine permease, required for utilization of S-adenosylmethionine as a sulfur source; has similarity to S-methylmethionine permease Mmp1p
YPL283C	YRF1-7	YES	NO	NO	NO	M/G1	Helicase encoded by the Y' element of subtelomeric regions, highly expressed in the mutants lacking the telomerase component TLC1; potentially phosphorylated by Cdc28p
YPR013C	YPR013C	NO	NO	NO	NO	G2/M	NA
YPR018W	RLF2	NO	NO	NO	NO	G1	Largest subunit (p90) of the Chromatin Assembly Complex (CAF-1) with Cac2p and Msi1p that assembles newly synthesized histones onto recently replicated DNA; involved in the maintenance of transcriptionally silent chromatin
YPR019W	MCM4	NO	NO	NO	NO	G2/M	Essential helicase component of heterohexameric MCM2-7 complexes which bind pre-replication complexes on DNA and melt the DNA prior to replication; accumulates in the nucleus in G1; homolog of S. pombe Cdc21p
YPR034W	ARP7	NO	YES	NO	NO	S	Component of both the SWI/SNF and RSC chromatin remodeling complexes; actin-related protein involved in transcriptional regulation
YPR045C	MNI2	NO	NO	NO	NO	G2/M	Deletion mutant is synthetically lethal with MEN mutants
YPR075C	OPY2	YES	NO	NO	NO	G1	Integral membrane protein that functions in the signaling branch of the high-osmolarity glycerol (HOG) pathway; interacts with Ste50p; overproduction blocks cell cycle arrest in the presence of mating pheromone
YPR106W	ISR1	NO	NO	NO	NO	G1	Predicted protein kinase, overexpression causes sensitivity to staurosporine, which is a potent inhibitor of protein kinase C
YPR107C	YTH1	NO	NO	NO	NO	S	Essential RNA-binding component of cleavage and polyadenylation factor, contains five zinc fingers; required for pre-mRNA 3'-end processing and polyadenylation
YPR111W	DBF20	NO	NO	NO	NO	S/G2	Ser/Thr kinase involved in late nuclear division, one of the mitotic exit network (MEN) proteins; necessary for the execution of cytokinesis
YPR119W	CLB2	YES	NO	YES	NO	G2/M	B-type cyclin involved in cell cycle progression; activates Cdc28p to promote the transition from G2 to M phase; accumulates during G2 and M, then targeted via a destruction box motif for ubiquitin-mediated degradation by the proteasome
YPR120C	CLB5	YES	NO	NO	YES	G1	B-type cyclin involved in DNA replication during S phase; activates Cdc28p to promote initiation of DNA synthesis; functions in formation of mitotic spindles along with Clb3p and Clb4p; most abundant during late G1 phase
YPR128C	ANT1	NO	NO	NO	NO	G2/M	Peroxisomal adenine nucleotide transporter; involved in beta-oxidation of medium-chain fatty acid; required for peroxisome proliferation
YPR135W	CTF4	NO	NO	NO	NO	G1	Chromatin-associated protein, required for sister chromatid cohesion; interacts with DNA polymerase alpha (Pol1p) and may link DNA synthesis to sister chromatid cohesion
YPR138C	MEP3	NO	NO	NO	NO	G2/M	Ammonium permease of high capacity and low affinity; belongs to a ubiquitous family of cytoplasmic membrane proteins that transport only ammonium (NH4+); expression is under the nitrogen catabolite repression regulation ammonia permease
YPR141C	KAR3	NO	NO	NO	NO	G1	Minus-end-directed microtubule motor that functions in mitosis and meiosis, localizes to the spindle pole body and localization is dependent on functional Cik1p, required for nuclear fusion during mating; potential Cdc28p substrate
YPR149W	NCE102	YES	NO	NO	NO	G2/M	Protein of unknown function; contains transmembrane domains; involved in secretion of proteins that lack classical secretory signal sequences; component of the detergent-insoluble glycolipid-enriched complexes (DIGs)
YPR155C	NCA2	YES	NO	NO	NO	S/G2	Protein involved in regulation of mitochondrial expression of subunits 6 (Atp6p) and 8 (Atp8p) of the Fo-F1 ATP synthase; functions with Nca3p
YPR156C	TPO3	YES	NO	NO	NO	G2/M	Polyamine transport protein specific for spermine; localizes to the plasma membrane; member of the major facilitator superfamily
YPR157W	YPR157W	NO	NO	NO	NO	G2/M	NA
YPR159W	KRE6	YES	NO	NO	NO	S	Protein required for beta-1,6 glucan biosynthesis; putative beta-glucan synthase; appears functionally redundant with Skn1p
YPR160W	GPH1	YES	YES	NO	NO	G1	Non-essential glycogen phosphorylase required for the mobilization of glycogen, activity is regulated by cyclic AMP-mediated phosphorylation, expression is regulated by stress-response elements and by the HOG MAP kinase pathway
YPR167C	MET16	NO	NO	NO	NO	S/G2	3'-phosphoadenylsulfate reductase, reduces 3'-phosphoadenylyl sulfate to adenosine-3',5'-bisphosphate and free sulfite using reduced thioredoxin as cosubstrate, involved in sulfate assimilation and methionine metabolism
YPR174C	YPR174C	NO	YES	NO	NO	G1	NA
YPR175W	DPB2	NO	NO	NO	NO	G1	Second largest subunit of DNA polymerase II (DNA polymerase epsilon), required for normal yeast chromosomal replication; expression peaks at the G1/S phase boundary; potential Cdc28p substrate
YPR202W	YPR202W	NO	NO	NO	NO	G1	NA
YPR203W	YPR203W	NO	NO	NO	NO	G1	NA
YPR204W	YPR204W	YES	NO	NO	NO	M/G1	NA
