# Supplementary material for: Reconstructing the ubiquitin network - cross-talk with other systems and identification of novel functions
Source: Genome Biol. 2009 Mar 30;10(3):R33. doi: 10.1186/gb-2009-10-3-r33 (PMC2691004; doi:10.1186/gb-2009-10-3-r33)
Supplement: Additional data file 1 — Table S1: annotations and additional information on all the U-net components. Table S2: modular structure of the U-net. Table S3: feedback regulation of the Ub/Ubl pathway. Table S4: ubiquitination/sumoylation and cellular localization. Table S5: Ub/Ubl pathway and transcription factors. Table S6: cell cycle-related proteins modified by Ubls. Table S7: interactions of the Slx5-Slx8 complex in the MI network. Figure S1: clique degrees and sizes in the U-net and random networks. Figure S2: chromatin proteins regulated by Ub and SUMO. Figure S3: properties of ubiquitinated and sumoylated proteins. Figure S4: logo representation of the flanking regions of ubiquitinated lysines. File S1: plain text representation of the U-net. File S2: multiple sequence alignment of the SUS1 domain. [file gb-2009-10-3-r33-S1.zip › addFile1/chromatin.xls]

## Sheet: Sheet1
ORF	GENE	GI	Ubi	Sumo	Annotation
YMR072W	ABF2	6323717	NO	NO	Mitochondrial DNA-binding protein involved in mitochondrial DNA replication and recombination, member of HMG1 DNA-binding protein family; activity may be regulated by protein kinase A phosphorylation
YDR448W	ADA2	6320656	NO	YES	Transcription coactivator, component of the ADA and SAGA transcriptional adaptor/HAT (histone acetyltransferase) complexes
YLR399C	BDF1	6323431	NO	YES	Protein involved in transcription initiation at TATA-containing promoters; associates with the basal transcription factor TFIID; contains two bromodomains; corresponds to the C-terminal region of mammalian TAF1; redundant with Bdf2p
YDL070W	BDF2	6320132	NO	NO	Protein involved in transcription initiation at TATA-containing promoters; associates with the basal transcription factor TFIID; contains two bromodomains; corresponds to the C-terminal region of mammalian TAF1; redundant with Bdf1p
YER114C	BOI2	6320960	NO	NO	Protein implicated in polar growth, functionally redundant with Boi1p; interacts with bud-emergence protein Bem1p; contains an SH3 (src homology 3) domain and a PH (pleckstrin homology) domain
YER159C	BUR6	6321007	NO	YES	Subunit of a heterodimeric NC2 transcription regulator complex with Ncb2p; complex binds to TBP and can repress transcription by preventing preinitiation complex assembly or stimulate activated transcription; homologous to human NC2alpha
YKL005C	BYE1	6322848	NO	NO	Negative regulator of transcription elongation, contains a TFIIS-like domain and a PHD finger, multicopy suppressor of temperature-sensitive ess1 mutations, probably binds RNA polymerase II large subunit
YER164W	CHD1	6321012	YES	YES	Nucleosome remodeling factor that functions in regulation of transcription elongation; contains a chromo domain, a helicase domain and a DNA-binding domain; component of both the SAGA and SLIK complexes
YLR330W	CHS5	6323362	NO	NO	Component of the exomer complex, which also contains Csh6p, Bch1p, Bch2p, and Bud7p and is involved in export of selected proteins, such as chitin synthase Chs3p, from the Golgi to the plasma membrane
YKL049C	CSE4	27808712	NO	NO	Centromere protein that resembles histones, required for proper kinetochore function; homolog of human CENP-A
YPL181W	CTI6	6325075	NO	YES	Protein that relieves transcriptional repression by binding to the Cyc8p-Tup1p corepressor and recruiting the SAGA complex to the repressed promoter; contains a PHD finger domain
YOR005C	DNL4	6324578	NO	NO	DNA ligase required for nonhomologous end-joining (NHEJ), forms stable heterodimer with required cofactor Lif1p, interacts with Nej1p; involved in meiosis, not essential for vegetative growth
YDR440W	DOT1	6320648	YES	NO	Nucleosomal histone H3-Lys79 methylase, associates with transcriptionally active genes, functions in gene silencing at telomeres, most likely by directly modulating chromatin structure and Sir protein localization
YJL090C	DPB11	6322371	NO	NO	Subunit of DNA Polymerase II Epsilon complex; has BRCT domain, required on the prereplicative complex at replication origins for loading DNA polymerases to initiate DNA synthesis, also required for S/M checkpoint control
YGL043W	DST1	6321395	NO	NO	General transcription elongation factor TFIIS, enables RNA polymerase II to read through blocks to elongation by stimulating cleavage of nascent transcripts stalled at transcription arrest sites
YDR359C	EAF1	42742058	NO	YES	Component of the NuA4 histone acetyltransferase complex; required for initiation of pre-meiotic DNA replication, probably due to its requirement for significant expression of IME1
YPR023C	EAF3	6325280	NO	NO	Esa1p-associated factor, nonessential component of the NuA4 acetyltransferase complex, homologous to Drosophila dosage compensation protein MSL3; plays a role in regulating Ty1 transposition
YMR176W	ECM5	6323830	YES	NO	Non-essential protein of unknown function, contains ATP/GTP-binding site motif A; null mutant exhibits cellular volume up to four times greater than wild-type, also large drooping buds with elongated necks
YFR027W	ECO1	14318550	NO	NO	Acetyltransferase required for the establishment of sister chromatid cohesion during DNA replication and in response to double-strand breaks; also required for postreplicative double-strand break repair
YPL086C	ELP3	6325171	YES	NO	Subunit of Elongator complex, which is required for modification of wobble nucleosides in tRNA; exhibits histone acetyltransferase activity that is directed to histones H3 and H4; disruption confers resistance to K. lactis zymotoxin
YFL024C	EPL1	14318495	NO	YES	Component of NuA4, which is an essential histone H4/H2A acetyltransferase complex; homologous to Drosophila Enhancer of Polycomb
YOR244W	ESA1	6324818	NO	NO	Histone acetyltransferase catalytic subunit of the native multisubunit complex (NuA4) that acetylates four conserved internal lysines of histone H4 N-terminal tail; required for cell cycle progression
YMR277W	FCP1	6323933	NO	NO	Carboxy-terminal domain (CTD) phosphatase, essential for dephosphorylation of the repeated C-terminal domain of the RNA polymerase II large subunit (Rpo21p)
YNL135C	FPR1	6324194	NO	NO	Peptidyl-prolyl cis-trans isomerase (PPIase), binds to the drugs FK506 and rapamycin; also binds to the nonhistone chromatin binding protein Hmo1p and may regulate its assembly or function
YDR519W	FPR2	6320727	NO	NO	Membrane-bound peptidyl-prolyl cis-trans isomerase (PPIase), binds to the drugs FK506 and rapamycin; expression pattern suggests possible involvement in ER protein trafficking
YML074C	FPR3	6323566	NO	YES	Nucleolar peptidyl-prolyl cis-trans isomerase (PPIase); FK506 binding protein; phosphorylated by casein kinase II (Cka1p-Cka2p-Ckb1p-Ckb2p) and dephosphorylated by Ptp1p
YLR449W	FPR4	6323482	NO	YES	Peptidyl-prolyl cis-trans isomerase (PPIase) (proline isomerase) localized to the nucleus; catalyzes isomerization of proline residues in histones H3 and H4, which affects lysine methylation of those histones
YAL034C	FUN19	37362610	NO	NO	Non-essential protein of unknown function
YAL019W	FUN30	6319300	NO	NO	Protein whose overexpression affects chromosome stability, potential Cdc28p substrate; homolog of Snf2p; the authentic, non-tagged protein is detected in highly purified mitochondria in high-throughput studies
YMR136W	GAT2	6323785	YES	NO	Protein containing GATA family zinc finger motifs; similar to Gln3p and Dal80p; expression repressed by leucine
YGR252W	GCN5	6321691	NO	YES	Histone acetyltransferase, acetylates N-terminal lysines on histones H2B and H3; catalytic subunit of the ADA and SAGA histone acetyltransferase complexes; founding member of the Gcn5p-related N-acetyltransferase superfamily
YDR096W	GIS1	6320301	NO	NO	JmjC domain-containing histone demethylase; transcription factor involved in the expression of genes during nutrient limitation; also involved in the negative regulation of DPP1 and PHR1
YBL021C	HAP3	6319450	NO	NO	Subunit of the heme-activated, glucose-repressed Hap2p/3p/4p/5p CCAAT-binding complex, a transcriptional activator and global regulator of respiratory gene expression; contains sequences contributing to both complex assembly and DNA binding
YOR358W	HAP5	6324934	NO	NO	Subunit of the heme-activated, glucose-repressed Hap2/3/4/5 CCAAT-binding complex, a transcriptional activator and global regulator of respiratory gene expression; required for assembly and DNA binding activity of the complex
YPL001W	HAT1	6325256	YES	NO	Catalytic subunit of the Hat1p-Hat2p histone acetyltransferase complex that uses the cofactor acetyl coenzyme A, to acetylate free nuclear and cytoplasmic histone H4; involved in telomeric silencing and DNA double-strand break repair
YNL021W	HDA1	6324307	NO	YES	Putative catalytic subunit of a class II histone deacetylase complex that also contains Hda2p and Hda3p; Hda1p interacts with the Hda2p-Hda3p subcomplex to form an active tetramer; deletion increases histone H2B, H3 and H4 acetylation
YNL014W	HEF3	6324314	YES	NO	Translational elongation factor EF-3; paralog of YEF3 and member of the ABC superfamily; stimulates EF-1 alpha-dependent binding of aminoacyl-tRNA by the ribosome; normally expressed in zinc deficient cells
YNL030W	HHF2	6324298	YES	YES	One of two identical histone H4 proteins (see also HHF1); core histone required for chromatin assembly and chromosome function; contributes to telomeric silencing; N-terminal domain involved in maintaining genomic integrity
YPL127C	HHO1	6325130	NO	NO	Histone H1, a linker histone required for nucleosome packaging at restricted sites; suppresses DNA repair involving homologous recombination; not required for telomeric silencing, basal transcriptional repression, or efficient sporulation
YBR010W	HHT1	6319482	YES	NO	One of two identical histone H3 proteins (see also HHT2); core histone required for chromatin assembly, involved in heterochromatin-mediated telomeric and HM silencing; regulated by acetylation, methylation, and mitotic phosphorylation
YDR174W	HMO1	6320379	NO	YES	Chromatin associated high mobility group (HMG) family member involved in genome maintenance; rDNA-binding component of the Pol I transcription system; associates with a 5'-3' DNA helicase and Fpr1p, a prolyl isomerase
YBR034C	HMT1	6319508	NO	NO	Nuclear SAM-dependent mono- and asymmetric arginine dimethylating methyltransferase that modifies hnRNPs, including Npl3p and Hrp1p, thus facilitating nuclear export of these proteins; required for viability of npl3 mutants
YIL072W	HOP1	6322118	NO	NO	Meiosis-specific DNA binding protein that displays Red1p dependent localization to the unsynapsed axial-lateral elements of the synaptonemal complex; required for homologous chromosome synapsis and chiasma formation
YPR068C	HOS1	6325325	NO	NO	Putative class I histone deacetylase (HDAC) with sequence similarity to Hda1p, Rpd3p, Hos2p, and Hos3p; deletion results in increased histone acetylation at rDNA repeats; interacts with the Tup1p-Ssn6p corepressor complex
YGL194C	HOS2	6321244	NO	NO	Histone deacetylase required for gene activation via specific deacetylation of lysines in H3 and H4 histone tails; subunit of the Set3 complex, a meiotic-specific repressor of sporulation specific genes that contains deacetylase activity
YPL116W	HOS3	6325141	NO	NO	Trichostatin A-insensitive homodimeric histone deacetylase (HDAC) with specificity in vitro for histones H3, H4, H2A, and H2B; similar to Hda1p, Rpd3p, Hos1p, and Hos2p; deletion results in increased histone acetylation at rDNA repeats
YOL068C	HST1	6324504	NO	NO	NAD(+)-dependent histone deacetylase; essential subunit of the Sum1p/Rfm1p/Hst1p complex required for ORC-dependent silencing and mitotic repression; non-essential subunit of the Set3C deacetylase complex; involved in telomere maintenance
YPL015C	HST2	6325242	NO	NO	Cytoplasmic member of the silencing information regulator 2 (Sir2) family of NAD(+)-dependent protein deacetylases; modulates nucleolar (rDNA) and telomeric silencing; possesses NAD(+)-dependent histone deacetylase activity in vitro
YOR025W	HST3	6324599	YES	NO	Member of the Sir2 family of NAD(+)-dependent protein deacetylases; involved along with Hst4p in telomeric silencing, cell cycle progression, radiation resistance, genomic stability and short-chain fatty acid metabolism
YDR191W	HST4	6320397	NO	NO	Member of the Sir2 family of NAD(+)-dependent protein deacetylases; involved along with Hst3p in silencing at telomeres, cell cycle progression, radiation resistance, genomic stability and short-chain fatty acid metabolism
YDR225W	HTA1	6320431	NO	YES	One of two nearly identical (see also HTA2) histone H2A subtypes; core histone required for chromatin assembly and chromosome function; DNA damage-dependent phosphorylation by Mec1p facilitates DNA repair; acetylated by Nat4p
YBL003C	HTA2	6319470	NO	YES	One of two nearly identical (see also HTA1) histone H2A subtypes; core histone required for chromatin assembly and chromosome function; DNA damage-dependent phosphorylation by Mec1p facilitates DNA repair; acetylated by Nat4p
YDR224C	HTB1	6320430	YES	YES	One of two nearly identical (see HTB2) histone H2B subtypes required for chromatin assembly and chromosome function; Rad6p-Bre1p-Lge1p mediated ubiquitination regulates transcriptional activation, meiotic DSB formation and H3 methylation
YBL002W	HTB2	6319471	YES	YES	One of two nearly identical (see HTB1) histone H2B subtypes required for chromatin assembly and chromosome function; Rad6p-Bre1p-Lge1p mediated ubiquitination regulates transcriptional activation, meiotic DSB formation and H3 methylation
YOL012C	HTZ1	6324562	NO	NO	Histone variant H2AZ, exchanged for histone H2A in nucleosomes by the SWR1 complex; involved in transcriptional regulation through prevention of the spread of silent heterochromatin
YGL150C	INO80	6321289	NO	YES	ATPase that forms a large complex, containing actin and several actin-related proteins, that has chromatin remodeling activity and 3' to 5' DNA helicase activity in vitro; shows similarity to the Snf2p family of ATPases
YMR044W	IOC4	6323687	NO	YES	Member of a complex (Isw1b) with Isw1p and Ioc2p that exhibits nucleosome-stimulated ATPase activity and acts within coding regions to coordinate transcription elongation with termination and processing, contains a PWWP motif
YLR247C	IRC20	6323276	NO	NO	Putative helicase; localizes to the mitochondrion and the nucleus; YLR247C is not an essential gene; null mutant displays increased levels of spontaneous Rad52p foci
YFR038W	IRC5	42742173	NO	NO	Putative ATPase containing the DEAD/H helicase-related sequence motif; null mutant displays increased levels of spontaneous Rad52p foci
YBR245C	ISW1	6319722	YES	YES	Member of the imitation-switch (ISWI) class of ATP-dependent chromatin remodeling complexes; ATPase that forms a complex with Ioc2p and Ioc4p to regulate transcription elongation, and a complex with Ioc3p to repress transcription initiation
YOR304W	ISW2	6324879	YES	NO	Member of the imitation-switch (ISWI) class of ATP-dependent chromatin remodeling complexes; ATPase component that, with Itc1p, forms a complex required for repression of a-specific genes, INO1, and early meiotic genes during mitotic growth
YGL133W	ITC1	6321305	NO	NO	Component of the ATP-dependent Isw2p-Itc1p chromatin remodeling complex, required for repression of a-specific genes, repression of early meiotic genes during mitotic growth, and repression of INO1
YKL032C	IXR1	6322820	NO	NO	Protein that binds DNA containing intrastrand cross-links formed by cisplatin, contains two HMG (high mobility group box) domains, which confer the ability to bend cisplatin-modified DNA; mediates aerobic transcriptional repression of COX5b
YER051W	JHD1	6320892	NO	NO	JmjC domain family histone demethylase specific for H3-K36, similar to proteins found in human, mouse, drosophila, X. laevis, C. elegans, and S. pombe
YJR119C	JHD2	6322579	NO	NO	JmjC domain family histone demethylase specific for H3-K4 (lysine at position 4 of the histone H3 protein); removes methyl groups specifically added by Set1p methyltransferase
YNL132W	KRE33	6324197	YES	NO	Essential protein of unknown function; heterozygous mutant shows haploinsufficiency in K1 killer toxin resistance
YJL030W	MAD2	6322430	NO	NO	Component of the spindle-assembly checkpoint complex, which delays the onset of anaphase in cells with defects in mitotic spindle assembly; forms a complex with Mad1p
YDL003W	MCD1	6320201	NO	YES	Essential protein required for sister chromatid cohesion in mitosis and meiosis; subunit of the cohesin complex; expression is cell cycle regulated and peaks in S phase
YOL027C	MDM38	6324546	YES	NO	Mitochondrial inner membrane protein, involved in membrane integration of a subset of mitochondrial proteins; required for K+/H+ exchange; associates with mitochondrial ribosomes; human ortholog Letm1 implicated in Wolf-Hirschhorn syndrome
YNL218W	MGS1	6324111	NO	NO	Protein with DNA-dependent ATPase and ssDNA annealing activities involved in maintenance of genome; interacts functionally with DNA polymerase delta; homolog of human Werner helicase interacting protein (WHIP)
YPL082C	MOT1	6325175	YES	YES	Essential abundant protein involved in regulation of transcription, removes Spt15p (TBP) from DNA via its C-terminal ATPase activity, forms a complex with TBP that binds TATA DNA with high affinity but with altered specificity
YMR100W	MUB1	6323747	NO	NO	Protein of unknown function, deletion causes multi-budding phenotype; has similarity to Aspergillus nidulans samB gene
YDR397C	NCB2	6320605	NO	YES	Subunit of a heterodimeric NC2 transcription regulator complex with Bur6p; complex binds to TBP and can repress transcription by preventing preinitiation complex assembly or stimulate activated transcription; homologous to human NC2beta
YPL226W	NEW1	6325030	YES	YES	ATP binding cassette family member; Asn/Gln-rich rich region supports [NU+] prion formation, susceptibility to [PSI+] prion induction and aggregation of a fragment of the human Machado-Joseph Disease protein
YOR156C	NFI1	6324730	NO	YES	SUMO ligase, catalyzes the covalent attachment of SUMO (Smt3p) to proteins; involved in maintenance of proper telomere length
YDL002C	NHP10	6320202	NO	YES	Protein related to mammalian high mobility group proteins; likely component of the INO80 complex, which is an ATP-dependent chromatin-remodeling complex
YPR052C	NHP6A	6325309	NO	NO	High-mobility group non-histone chromatin protein, functionally redundant with Nhp6Bp; homologous to mammalian high mobility group proteins 1 and 2; acts to recruit transcription factor Rcs1p to certain promoters
YBR089C-A	NHP6B	6319565	NO	NO	High-mobility group non-histone chromatin protein, functionally redundant with Nhp6Ap; homologous to mammalian high mobility group proteins 1 and 2; acts to recruit transcription factor Rcs1p to certain promoters
YGR103W	NOP7	6321540	YES	YES	Nucleolar protein involved in rRNA processing and 60S ribosomal subunit biogenesis; constituent of several different pre-ribosomal particles; required for exit from G<sub>0</sub> and the initiation of cell proliferation
YPR031W	NTO1	6325288	NO	YES	Subunit of the NuA3 histone acetyltransferase complex that acetylates histone H3; contains PHD finger domain that interacts with methylated histone H3
YNL097C	PHO23	6324232	NO	YES	Probable component of the Rpd3 histone deacetylase complex, involved in transcriptional regulation of PHO5; C-terminus has similarity to human candidate tumor suppressor p33(ING1)
YBR022W	POA1	6319496	NO	NO	Phosphatase that is highly specific for ADP-ribose 1''-phosphate, a tRNA splicing metabolite; may have a role in regulation of tRNA splicing
YMR137C	PSO2	6323786	NO	NO	Required for a post-incision step in the repair of DNA single and double-strand breaks that result from interstrand crosslinks produced by a variety of mono- and bi-functional psoralen derivatives; induced by UV-irradiation
YBR114W	RAD16	6319590	YES	YES	Protein that recognizes and binds damaged DNA in an ATP-dependent manner (with Rad7p) during nucleotide excision repair; subunit of Nucleotide Excision Repair Factor 4 (NEF4) and the Elongin-Cullin-Socs (ECS) ligase complex
YCR066W	RAD18	6319911	NO	NO	Protein involved in postreplication repair; binds single-stranded DNA and has single-stranded DNA dependent ATPase activity; forms heterodimer with Rad6p; contains RING-finger motif
YJR035W	RAD26	6322495	NO	NO	Protein involved in transcription-coupled repair nucleotide excision repair of UV-induced DNA lesions; homolog of human CSB protein
YLR032W	RAD5	6323060	YES	NO	DNA helicase proposed to promote replication fork regression during postreplication repair by template switching; contains RING finger domain
YNL250W	RAD50	6324079	NO	NO	Subunit of MRX complex, with Mre11p and Xrs2p, involved in processing double-strand DNA breaks in vegetative cells, initiation of meiotic DSBs, telomere maintenance, and nonhomologous end joining
YGL163C	RAD54	6321275	NO	NO	DNA-dependent ATPase, stimulates strand exchange by modifying the topology of double-stranded DNA; involved in the recombinational repair of double-strand breaks in DNA during vegetative growth and meiosis; member of the SWI/SNF family
YNL216W	RAP1	6324113	NO	YES	DNA-binding protein involved in either activation or repression of transcription, depending on binding site context; also binds telomere sequences and plays a role in telomeric position effect (silencing) and telomere structure
YMR075W	RCO1	6323720	NO	YES	Essential subunit of the histone deacetylase Rpd3S complex; interacts with Eaf3p
YBR073W	RDH54	37362617	YES	NO	DNA-dependent ATPase, stimulates strand exchange by modifying the topology of double-stranded DNA; involved in recombinational repair of DNA double-strand breaks during mitosis and meiosis; proposed to be involved in crossover interference
YPR007C	REC8	6325264	NO	NO	Meiosis-specific component of sister chromatid cohesion complex; maintains cohesion between sister chromatids during meiosis I; maintains cohesion between centromeres of sister chromatids until meiosis II; homolog of S. pombe Rec8p
YOR346W	REV1	6324921	NO	NO	Deoxycytidyl transferase, forms a complex with the subunits of DNA polymerase zeta, Rev3p and Rev7p; involved in repair of abasic sites in damaged DNA
YIL139C	REV7	6322052	NO	NO	Processivity subunit of DNA polymerase zeta, which is involved in DNA repair and translesion synthesis; required for mutagenesis induced by DNA damage
YOR217W	RFC1	6324791	YES	NO	Subunit of heteropentameric Replication factor C (RF-C), which is a DNA binding protein and ATPase that acts as a clamp loader of the proliferating cell nuclear antigen (PCNA) processivity factor for DNA polymerases delta and epsilon
YPL208W	RKM1	6325048	YES	NO	SET-domain lysine-N-methyltransferase, catalyzes the formation of dimethyllysine residues on the large ribsomal subunit protein L23a (RPL23A and RPL23B)
YDR198C	RKM2	6320404	NO	NO	Ribosomal protein lysine methyltransferase, responsible for epsilon-trimethylation of the lysine residue at position 10 of Rpl12Ap and Rpl12Bp
YPR065W	ROX1	6325322	NO	NO	Heme-dependent repressor of hypoxic genes; contains an HMG domain that is responsible for DNA bending activity
YNL330C	RPD3	6323999	YES	NO	Histone deacetylase; regulates transcription and silencing; plays a role in regulating Ty1 transposition
YER169W	RPH1	6321017	NO	NO	JmjC domain-containing histone demethylase which can specifically demethylate H3K36 tri- and dimethyl modification states; transcriptional repressor of PHR1; Rph1p phosphorylation during DNA damage is under control of the MEC1-RAD53 pathway
YGR056W	RSC1	6321493	NO	YES	Component of the RSC chromatin remodeling complex; required for expression of mid-late sporulation-specific genes; contains two essential bromodomains, a bromo-adjacent homology (BAH) domain, and an AT hook
YLR357W	RSC2	6323389	NO	YES	Component of the RSC chromatin remodeling complex; required for expression of mid-late sporulation-specific genes; involved in telomere maintenance
YKR008W	RSC4	6322860	YES	YES	Component of the RSC chromatin remodeling complex; found in close proximity to nucleosomal DNA; displaced from the surface of nucleosomal DNA after chromatin remodeling
YCR052W	RSC6	6319900	NO	YES	Component of the RSC chromatin remodeling complex; essential for mitotic growth; homolog of SWI/SNF subunit Swp73p
YFR037C	RSC8	14318562	NO	YES	Component of the RSC chromatin remodeling complex; essential for viability and mitotic growth; homolog of SWI/SNF subunit Swi3p, but unlike Swi3p, does not activate transcription of reporters
YHR154W	RTT107	6321948	NO	NO	Protein implicated in Mms22-dependent DNA repair during S phase, DNA damage induces phosphorylation by Mec1p at one or more SQ/TQ motifs; interacts with Mms22p and Slx4p; has four BRCT domains; has a role in regulation of Ty1 transposition
YLL002W	RTT109	6323027	NO	NO	Histone acetyltransferase critical for cell survival in the presence of DNA damage during S phase, acetylates H3-K56; plays a role in regulation of Ty1 transposition
YMR127C	SAS2	6323775	NO	NO	Histone acetyltransferase (HAT) catalytic subunit of the SAS complex (Sas2p-Sas4p-Sas5p), which acetylates free histones and nucleosomes and regulates transcriptional silencing; member of the MYSTacetyltransferase family
YBL052C	SAS3	6319419	NO	NO	Histone acetyltransferase catalytic subunit of NuA3 complex that acetylates histone H3, involved in transcriptional silencing; homolog of the mammalian MOZ proto-oncogene; sas3 gcn5 double mutation confers lethality
YHR119W	SET1	6321911	NO	YES	Histone methyltransferase, subunit of the COMPASS (Set1C) complex which methylates histone H3 on lysine 4; required in transcriptional silencing near telomeres and at the silent mating type loci; contains a SET domain
YJL168C	SET2	6322293	NO	NO	Histone methyltransferase with a role in transcriptional elongation, methylates a lysine residue of histone H3; associates with the C-terminal domain of Rpo21p; histone methylation activity is regulated by phosphorylation status of Rpo21p
YKR029C	SET3	6322881	NO	NO	Defining member of the SET3 histone deacetylase complex which is a meiosis-specific repressor of sporulation genes; necessary for efficient transcription by RNAPII; one of two yeast proteins that contains both SET and PHD domains
YJL105W	SET4	6322356	NO	NO	Protein of unknown function, contains a SET domain
YHR207C	SET5	6322001	NO	NO	Zinc-finger protein of unknown function, contains one canonical and two unusual fingers in unusual arrangements; deletion enhances replication of positive-strand RNA virus
YPL165C	SET6	6325092	NO	NO	Protein of unknown function; deletion heterozygote is sensitive to compounds that target ergosterol biosynthesis, may be involved in compound availability
YDR257C	SET7	6320463	YES	NO	Nuclear protein that contains a SET-domain, which have been shown to mediate methyltransferase activity in other proteins
YDL042C	SIR2	6320163	YES	YES	Conserved NAD+ dependent histone deacetylase of the Sirtuin family involved in regulation of lifespan; plays roles in silencing at HML, HMR, telomeres, and the rDNA locus; negatively regulates initiation of DNA replication
YDR409W	SIZ1	6320617	NO	YES	SUMO/Smt3 ligase that promotes the attachment of sumo (Smt3p; small ubiquitin-related modifier) to proteins; binds Ubc9p and may bind septins; specifically required for sumoylation of septins in vivo; localized to the septin ring
YFL008W	SMC1	14318514	NO	YES	Subunit of the multiprotein cohesin complex, essential protein involved in chromosome segregation and in double-strand DNA break repair; SMC chromosomal ATPase family member, binds DNA with a preference for DNA with secondary structure
YFR031C	SMC2	14318554	NO	YES	Component of the condensin complex, essential SMC chromosomal ATPase family member that forms a complex with Smc4p to form the active ATPase; Smc2p/Smc4p complex binds DNA, possibly in the cleft formed by the coiled-coil of the folded dimer
YJL074C	SMC3	6322387	NO	YES	Subunit of the multiprotein cohesin complex required for sister chromatid cohesion in mitotic cells; also required, with Rec8p, for cohesion and recombination during meiosis; phylogenetically conserved SMC chromosomal ATPase family member
YLR086W	SMC4	6323115	NO	YES	Subunit of the condensin complex, which reorganizes chromosomes during cell division, forms a stable complex with Smc2p that has ATP-hydrolyzing and DNA-binding activity and promotes knotting of circular DNA; potential Cdc28p substrate
YOL034W	SMC5	6324539	NO	YES	Structural maintenance of chromosomes (SMC) protein; essential subunit of the Mms21-Smc5-Smc6 complex; required for growth and DNA repair; S. pombe homolog forms a heterodimer with S. pombe Rad18p that is involved in DNA repair
YLR383W	SMC6	6323415	NO	NO	Protein involved in structural maintenance of chromosomes; essential subunit of Mms21-Smc5-Smc6 complex; required for growth, DNA repair, interchromosomal and sister chromatid recombination; homologous to S. pombe rad18
YNR023W	SNF12	6324350	NO	YES	73 kDa subunit of the SWI/SNF chromatin remodeling complex involved in transcriptional regulation; homolog of Rsc6p subunit of the RSC chromatin remodeling complex; deletion mutants are temperature-sensitive
YOR290C	SNF2	6324864	YES	YES	Catalytic subunit of the SWI/SNF chromatin remodeling complex involved in transcriptional regulation; contains DNA-stimulated ATPase activity; functions interdependently in transcriptional activation with Snf5p and Snf6p
YGL131C	SNT2	6321307	NO	NO	DNA binding protein with similarity to the S. pombe Snt2 protein
YPL138C	SPP1	6325119	NO	NO	Subunit of COMPASS (Set1C), a complex which methylates histone H3 on lysine 4 and is required in telomeric transcriptional silencing; PHD finger domain protein similar to human CGBP, an unmethylated CpG binding protein
YJL127C	SPT10	6322334	NO	NO	Putative histone acetylase, sequence-specific activator of histone genes, binds specifically and highly cooperatively to pairs of UAS elements in core histone promoters, functions at or near the TATA box
YBR081C	SPT7	6319555	YES	YES	Subunit of the SAGA transcriptional regulatory complex, involved in proper assembly of the complex; also present as a C-terminally truncated form in the SLIK/SALSA transcriptional regulatory complex
YLR362W	STE11	6323394	NO	NO	Signal transducing MEK kinase involved in pheromone response and pseudohyphal/invasive growth pathways where it phosphorylates Ste7p, and the high osmolarity response pathway, via phosphorylation of Pbs2p; regulated by Ste20p and Ste50p
YIL126W	STH1	6322065	YES	YES	ATPase component of the RSC chromatin remodeling complex; required for expression of early meiotic genes; essential helicase-related protein homologous to Snf2p
YPL016W	SWI1	6325241	NO	NO	Subunit of the SWI/SNF chromatin remodeling complex, which regulates transcription by remodeling chromosomes; required for transcription of many genes, including ADH1, ADH2, GAL1, HO, INO1 and SUC2; can become prion [SWI+]
YJL176C	SWI3	6322286	NO	YES	Subunit of the SWI/SNF chromatin remodeling complex, which regulates transcription by remodeling chromosomes; required for transcription of many genes, including ADH1, ADH2, GAL1, HO, INO1 and SUC2
YDR146C	SWI5	6320350	YES	NO	Transcription factor that activates transcription of genes expressed at the M/G1 phase boundary and in G1 phase; localization to the nucleus occurs during G1 and appears to be regulated by phosphorylation by Cdc28p kinase
YDR334W	SWR1	6320541	NO	YES	Swi2/Snf2-related ATPase that is the structural component of the SWR1 complex, which exchanges histone variant H2AZ (Htz1p) for chromatin-bound histone H2A
YGR274C	TAF1	6321713	NO	NO	TFIID subunit (145 kDa), involved in RNA polymerase II transcription initiation, has histone acetyltransferase activity, involved in promoter binding and G1/S progression
YDR145W	TAF12	6320349	NO	NO	Subunit (61/68 kDa) of TFIID and SAGA complexes, involved in RNA polymerase II transcription initiation and in chromatin modification, similar to histone H2A
YPL011C	TAF3	6325246	NO	YES	TFIID subunit (47 kDa), involved in promoter binding and RNA polymerase II transcription initiation
YGL112C	TAF6	6321326	NO	NO	Subunit (60 kDa) of TFIID and SAGA complexes, involved in transcription initiation of RNA polymerase II and in chromatin modification, similar to histone H4
YMR236W	TAF9	6323892	NO	YES	Subunit (17 kDa) of TFIID and SAGA complexes, involved in RNA polymerase II transcription initiation and in chromatin modification, similar to histone H3
YER063W	THO1	6320906	NO	NO	Conserved nuclear RNA-binding protein; specifically binds to transcribed chromatin in a THO- and RNA-dependent manner, genetically interacts with shuttling hnRNP NAB2; overproduction suppresses transcriptional defect caused by hpr1 mutation
YDR117C	TMA64	6320322	NO	NO	Protein of unknown function that associates with ribosomes; has a putative RNA binding domain
YOR295W	UAF30	6324869	NO	YES	Subunit of UAF (upstream activation factor), which is an RNA polymerase I specific transcription stimulatory factor composed of Uaf30p, Rrn5p, Rrn9p, Rrn10p, histones H3 and H4; deletion decreases cellular growth rate
YOR191W	ULS1	6324765	NO	YES	RING finger protein involved in proteolytic control of sumoylated substrates; interacts with SUMO (Smt3p); member of the SWI/SNF family of DNA-dependent ATPases; plays a role in antagonizing silencing during mating-type switching
YOR359W	VTS1	6324935	YES	NO	Post-transcriptional gene regulator, RNA-binding protein containing a SAM domain; shows genetic interactions with Vti1p, which is a v-SNARE involved in cis-Golgi membrane traffic
YLR249W	YEF3	6323278	YES	YES	Translational elongation factor 3, stimulates the binding of aminoacyl-tRNA (AA-tRNA) to ribosomes by releasing EF-1 alpha from the ribosomal complex; contains two ABC cassettes; binds and hydrolyses ATP
YGR071C	YGR071C	6321508	NO	NO	NA
YHL039W	YHL039W	6321748	NO	NO	NA
YMR284W	YKU70	6323940	NO	NO	Subunit of the telomeric Ku complex (Yku70p-Yku80p), involved in telomere length maintenance, structure and telomere position effect; relocates to sites of double-strand cleavage to promote nonhomologous end joining during DSB repair
YMR106C	YKU80	6323753	NO	NO	Subunit of the telomeric Ku complex (Yku70p-Yku80p), involved in telomere length maintenance, structure and telomere position effect; relocates to sites of double-strand cleavage to promote nonhomologous end joining during DSB repair
YLR455W	YLR455W	6323488	NO	YES	NA
YMR003W	AIM34	6323645	NO	NO	Protein of unknown function; GFP-fusion protein localizes to the mitochondria; null mutant is viable and displays decreased frequency of mitochondrial genome loss (petite formation) and severe growth defect in minimal glycerol media
YMR087W	YMR087W	6323734	YES	NO	NA
YMR233W	TRI1	6323889	NO	NO	Non-essential sumoylated protein of unknown function with similarity to components of human SWI/SNF complex including SMRD3; green fluorescent protein (GFP)-fusion protein localizes to the cytoplasm, nucleus and nucleolus
YOR064C	YNG1	6324638	NO	NO	Subunit of the NuA3 histone acetyltransferase complex that acetylates histone H3; contains PHD finger domain that interacts with methylated histone H3, has similarity to the human tumor suppressor ING1
YHR090C	YNG2	6321882	NO	NO	Subunit of the NuA4 histone acetyltransferase complex that acetylates histone H4 and H2A; has similarity to the human tumor suppressor ING1
YOR338W	YOR338W	6324914	NO	NO	NA
YPL216W	YPL216W	6325040	NO	NO	NA
