# Supplementary material for: Reconstructing the ubiquitin network - cross-talk with other systems and identification of novel functions
Source: Genome Biol. 2009 Mar 30;10(3):R33. doi: 10.1186/gb-2009-10-3-r33 (PMC2691004; doi:10.1186/gb-2009-10-3-r33)
Supplement: Additional data file 1 — Table S1: annotations and additional information on all the U-net components. Table S2: modular structure of the U-net. Table S3: feedback regulation of the Ub/Ubl pathway. Table S4: ubiquitination/sumoylation and cellular localization. Table S5: Ub/Ubl pathway and transcription factors. Table S6: cell cycle-related proteins modified by Ubls. Table S7: interactions of the Slx5-Slx8 complex in the MI network. Figure S1: clique degrees and sizes in the U-net and random networks. Figure S2: chromatin proteins regulated by Ub and SUMO. Figure S3: properties of ubiquitinated and sumoylated proteins. Figure S4: logo representation of the flanking regions of ubiquitinated lysines. File S1: plain text representation of the U-net. File S2: multiple sequence alignment of the SUS1 domain. [file gb-2009-10-3-r33-S1.zip › addFile1/feedback.xls]

## Sheet: feedback
ORF	GENE	GI	CLASS	Ubi	Sumo
YOR249C	APC5	6324823	APC	NO	NO
YLR102C	APC9	6323131	APC	NO	NO
YGL240W	DOC1	37362650	APC	NO	NO
YGL116W	CDC20	6321322	APC	YES	NO
YGL003C	CDH1	6321435	APC	NO	NO
YIR025W	MND2	6322216	APC	NO	NO
YDR118W	APC4	6320323	APC	NO	NO
YNL008C	ASI3	6324320	APC	NO	NO
YHR166C	CDC23	6321960	APC	NO	NO
YBL084C	CDC27	6319387	APC	NO	NO
YFR036W	CDC26	14318561	APC	NO	NO
YNL172W	APC1	6324157	APC	NO	NO
YKL022C	CDC16	6322830	APC	NO	NO
YGR225W	AMA1	83578100	APC	NO	NO
YLR127C	APC2	6323156	CULLIN	NO	NO
YDL132W	CDC53	6320070	CULLIN	YES	NO
YGR003W	CUL3	6321440	CULLIN	NO	NO
YJL047C	RTT101	6322414	CULLIN	NO	NO
YBR259W	YBR259W	6319736	CULLIN	NO	NO
YDR069C	DOA4	6320274	DUB	NO	NO
YGL094C	PAN2	6321344	DUB	NO	NO
YFR005C	SAD1	14318527	DUB	YES	NO
YNL186W	UBP10	6324143	DUB	NO	NO
YKR098C	UBP11	6322951	DUB	NO	NO
YJL197W	UBP12	6322264	DUB	NO	NO
YBL067C	UBP13	50593116	DUB	NO	NO
YBR058C	UBP14	37362616	DUB	YES	NO
YMR304W	UBP15	6323962	DUB	YES	NO
YPL072W	UBP16	6325184	DUB	NO	NO
YDL122W	UBP1	6320081	DUB	NO	NO
YOR124C	UBP2	6324698	DUB	YES	NO
YER151C	UBP3	6320999	DUB	YES	YES
YER144C	UBP5	6320992	DUB	NO	NO
YFR010W	UBP6	14318532	DUB	YES	NO
YIL156W	UBP7	6322035	DUB	NO	NO
YMR223W	UBP8	6323879	DUB	NO	NO
YER098W	UBP9	6320945	DUB	NO	YES
YHL013C	OTU2	6321774	DUB	NO	NO
YFL044C	OTU1	14318475	DUB	YES	NO
YPL020C	ULP1	6325237	DUB	NO	YES
YIL031W	ULP2	6322158	DUB	NO	NO
YHR134W	WSS1	6321926	DUB	NO	NO
YPL096W	PNG1	6325161	DUB	YES	NO
YDL117W	CYK3	6320086	DUB	NO	NO
YER162C	RAD4	6321010	DUB	NO	NO
YDR314C	RAD34	6320520	DUB	NO	NO
YFR004W	RPN11	14318526	DUB	YES	NO
YDL216C	RRI1	93117369	DUB	NO	NO
YOR261C	RPN8	6324835	DUB	YES	YES
YHR165C	PRP8	6321959	DUB	NO	NO
YJR099W	YUH1	6322559	DUB	NO	NO
YPL003W	ULA1	6325254	DUB	NO	NO
YPR180W	AOS1	6325438	E1	NO	YES
YHR171W	ATG7	6321965	E1	NO	NO
YKL210W	UBA1	6322639	E1	YES	NO
YDR390C	UBA2	6320598	E1	NO	YES
YPR066W	UBA3	6325323	E1	NO	NO
YHR111W	UBA4	6321903	E1	NO	NO
YHR003C	YHR003C	6321790	E1	YES	NO
YKL027W	YKL027W	6322825	E1	YES	NO
YDR054C	CDC34	6320259	E2	YES	NO
YGL087C	MMS2	6321351	E2	NO	NO
YGR133W	PEX4	6321572	E2	NO	NO
YMR022W	UBC7	6323664	E2	NO	NO
YGL058W	RAD6	6321380	E2	YES	NO
YBR171W	SEC66	6319648	E2	NO	NO
YCL008C	STP22	42759852	E2	NO	NO
YOR339C	UBC11	6324915	E2	NO	NO
YLR306W	UBC12	6323337	E2	NO	NO
YDR092W	UBC13	6320297	E2	NO	NO
YDR177W	UBC1	6320382	E2	YES	NO
YBR082C	UBC4	6319556	E2	YES	NO
YDR059C	UBC5	6320264	E2	NO	NO
YER100W	UBC6	6320947	E2	YES	YES
YEL012W	UBC8	6579192	E2	YES	NO
YDL064W	UBC9	6320139	E2	NO	YES
YNR007C	ATG3	6324334	E2	YES	NO
YBR165W	UBS1	6319642	E2	NO	NO
YDL008W	APC11	6320196	E3	NO	NO
YDL074C	BRE1	6320129	E3	NO	NO
YLR394W	CST9	6323426	E3	NO	NO
YLR323C	CWC24	6323355	E3	NO	NO
YHR115C	DMA1	6321907	E3	YES	NO
YNL116W	DMA2	6324213	E3	NO	NO
YJL157C	FAR1	6322304	E3	YES	NO
YDL013W	SLX5	6320191	E3	YES	NO
YOL013C	HRD1	6324561	E3	YES	NO
YOL133W	HRT1	6324438	E3	NO	NO
YLR427W	MAG2	6323459	E3	YES	NO
YER068W	MOT2	6320912	E3	YES	NO
YOR156C	NFI1	6324730	E3	NO	YES
YLR148W	PEP3	6323177	E3	YES	NO
YMR231W	PEP5	6323887	E3	NO	NO
YDR265W	PEX10	6320471	E3	NO	NO
YMR026C	PEX12	6323668	E3	NO	NO
YOL054W	PSH1	6324518	E3	NO	NO
YBR114W	RAD16	6319590	E3	YES	YES
YCR066W	RAD18	6319911	E3	NO	NO
YLR032W	RAD5	6323060	E3	YES	NO
YOR191W	ULS1	6324765	E3	NO	YES
YDR143C	SAN1	6320347	E3	YES	NO
YDR409W	SIZ1	6320617	E3	NO	YES
YER116C	SLX8	6320962	E3	NO	NO
YDR103W	STE5	6320308	E3	YES	NO
YDR460W	TFB3	6320668	E3	NO	NO
YKL034W	TUL1	6322817	E3	YES	NO
YGR184C	UBR1	6321623	E3	YES	YES
YLR024C	UBR2	6323052	E3	YES	NO
YAL002W	VPS8	41629668	E3	NO	NO
YBR062C	YBR062C	50593118	E3	YES	NO
YDR128W	YDR128W	6320333	E3	NO	NO
YDR266C	YDR266C	6320472	E3	YES	YES
YHL010C	YHL010C	6321777	E3	YES	NO
YKR017C	YKR017C	6322869	E3	NO	NO
YLR247C	IRC20	6323276	E3	NO	NO
YMR247C	RKR1	6323904	E3	NO	NO
YOL138C	YOL138C	6324434	E3	NO	NO
YPR093C	ASR1	37362706	E3	NO	NO
YDL190C	UFD2	6320011	E3	YES	NO
YKL059C	MPE1	6322791	E3	NO	NO
YIL030C	SSM4	6322159	E3	YES	NO
YEL019C	MMS21	6320817	E3	NO	NO
YLL036C	PRP19	6322992	E3	NO	NO
YML068W	ITT1	6323572	E3	YES	NO
YER125W	RSP5	6320972	E3	YES	YES
YDR457W	TOM1	6320665	E3	YES	NO
YJR036C	HUL4	6322497	E3	YES	NO
YGL141W	HUL5	6321297	E3	YES	NO
YKL010C	UFD4	6322842	E3	YES	NO
YDR313C	PIB1	6320519	E3	YES	NO
YLR128W	DCN1	6323157	E3	NO	NO
YDR255C	RMD5	6320461	E3	NO	NO
YMR119W	ASI1	6323766	E3	NO	NO
YIL046W	MET30	6322143	F-BOX	YES	NO
YML088W	UFO1	6323551	F-BOX	NO	NO
YFL009W	CDC4	14318513	F-BOX	YES	NO
YJR090C	GRR1	6322549	F-BOX	YES	NO
YNL311C	SKP2	6324018	F-BOX	NO	YES
YJL204C	RCY1	6322257	F-BOX	YES	NO
YDR131C	YDR131C	6320336	F-BOX	NO	NO
YLR368W	MDM30	6323400	F-BOX	NO	NO
YJL149W	DAS1	6322312	F-BOX	YES	NO
YBR203W	COS111	6319680	F-BOX	YES	NO
YOR080W	DIA2	6324654	F-BOX	NO	NO
YDR219C	MFB1	6320425	F-BOX	YES	NO
YLR097C	HRT3	6323126	F-BOX	NO	NO
YNL230C	ELA1	6324099	F-BOX	NO	NO
YDR306C	YDR306C	6320512	F-BOX	NO	NO
YLR224W	YLR224W	6323253	F-BOX	NO	NO
YMR258C	YMR258C	6323914	F-BOX	NO	NO
YMR094W	CTF13	6323741	F-BOX	NO	NO
YBR158W	AMN1	6319634	F-BOX	YES	NO
YBR280C	SAF1	37362624	F-BOX	NO	NO
YLR352W	YLR352W	6323384	F-BOX	YES	NO
YER143W	DDI1	6320991	OTHERS	YES	NO
YGL181W	GTS1	6321257	OTHERS	NO	NO
YOR138C	RUP1	6324712	OTHERS	NO	NO
YKL090W	CUE2	6322760	OTHERS	NO	NO
YOR042W	CUE5	6324615	OTHERS	YES	NO
YDR273W	DON1	6320479	OTHERS	YES	NO
YML097C	VPS9	6323541	OTHERS	NO	NO
YOL087C	YOL087C	6324485	OTHERS	NO	NO
YNR006W	VPS27	6324332	OTHERS	YES	NO
YDL161W	ENT1	6320039	OTHERS	NO	NO
YDR464W	SPP41	6320672	OTHERS	NO	YES
YLR206W	ENT2	6323235	OTHERS	YES	NO
YHL002W	HSE1	6321785	OTHERS	YES	NO
YDR082W	STN1	6320287	OTHERS	NO	NO
YNL059C	ARP5	6324269	OTHERS	NO	NO
YKL213C	DOA1	6322636	OTHERS	YES	NO
YHR079C	IRE1	6321870	OTHERS	NO	NO
YNL155W	YNL155W	6324174	OTHERS	NO	NO
YOR052C	YOR052C	6324626	OTHERS	NO	NO
YNR051C	BRE5	6324379	OTHERS	YES	NO
YGR048W	UFD1	6321485	OTHERS	YES	NO
YNL119W	NCS2	6324209	OTHERS	NO	NO
YGL211W	NCS6	50593215	OTHERS	NO	NO
YGR200C	ELP2	6321639	OTHERS	YES	NO
YMR312W	ELP6	6323972	OTHERS	NO	NO
YDL126C	CDC48	6320077	OTHERS	YES	YES
YMR100W	MUB1	6323747	OTHERS	NO	NO
YOR057W	SGT1	6324631	OTHERS	YES	NO
YBL047C	EDE1	6319424	OTHERS	YES	NO
YJR052W	RAD7	6322512	OTHERS	NO	NO
YMR275C	BUL1	6323931	OTHERS	YES	NO
YML111W	BUL2	6323525	OTHERS	YES	NO
YNR069C	BSC5	6324397	OTHERS	NO	NO
YOR197W	MCA1	99030932	OTHERS	YES	NO
YDR260C	SWM1	6320466	OTHERS	NO	NO
YMR316W	DIA1	6323976	OTHERS	YES	NO
YBL057C	PTH2	6319414	OTHERS	YES	NO
YPL002C	SNF8	6325255	OTHERS	NO	NO
YIR011C	STS1	6322201	OTHERS	NO	NO
YDR002W	YRB1	6320205	OTHERS	NO	NO
YNL159C	ASI2	6324170	OTHERS	YES	NO
YJR102C	VPS25	6322562	OTHERS	NO	NO
YPL084W	BRO1	6325173	OTHERS	NO	NO
YNR068C	YNR068C	6324396	OTHERS	NO	NO
YML101C	CUE4	6323536	OTHERS	YES	NO
YBR111W-A	SUS1	41629677	OTHERS	NO	NO
YPL065W	VPS28	6325192	OTHERS	YES	NO
YLR417W	VPS36	6323449	OTHERS	NO	NO
YGL017W	ATE1	6321421	OTHERS	NO	NO
YJR062C	NTA1	6322522	OTHERS	NO	NO
YLR207W	HRD3	6323236	OTHERS	YES	NO
YBR201W	DER1	6319678	OTHERS	NO	NO
YKL054C	DEF1	6322796	OTHERS	NO	NO
YDR411C	DFM1	6320619	OTHERS	YES	NO
YDR057W	YOS9	6320262	OTHERS	YES	NO
YGL110C	CUE3	6321328	OTHERS	NO	NO
YMR264W	CUE1	6323920	OTHERS	YES	NO
YDR328C	SKP1	6320535	POZ	NO	NO
YPL046C	ELC1	6325211	POZ	NO	NO
YIL001W	YIL001W	6322190	POZ	NO	NO
YLR108C	YLR108C	6323137	POZ	NO	NO
YDR132C	YDR132C	6320337	POZ	NO	NO
YOR043W	WHI2	6324617	POZ	YES	NO
YBL041W	PRE7	6319430	PROTEASOME	NO	YES
YER012W	PRE1	6320849	PROTEASOME	NO	NO
YPR103W	PRE2	6325360	PROTEASOME	YES	YES
YJL001W	PRE3	6322459	PROTEASOME	YES	NO
YFR050C	PRE4	14318575	PROTEASOME	NO	NO
YMR314W	PRE5	6323974	PROTEASOME	YES	NO
YOL038W	PRE6	6324535	PROTEASOME	YES	YES
YGR135W	PRE9	6321574	PROTEASOME	YES	YES
YML092C	PRE8	6323547	PROTEASOME	YES	NO
YOR362C	PRE10	6324938	PROTEASOME	NO	YES
YOR157C	PUP1	6324731	PROTEASOME	NO	YES
YGR253C	PUP2	6321692	PROTEASOME	NO	NO
YER094C	PUP3	6320941	PROTEASOME	YES	NO
YGL011C	SCL1	6321427	PROTEASOME	YES	NO
YHR200W	RPN10	6321994	PROTEASOME	NO	NO
YER021W	RPN3	6320859	PROTEASOME	YES	NO
YDL097C	RPN6	6320106	PROTEASOME	YES	NO
YDR427W	RPN9	6320635	PROTEASOME	YES	NO
YPR108W	RPN7	6325365	PROTEASOME	YES	YES
YMR309C	NIP1	6323969	PROTEASOME	YES	YES
YDL147W	RPN5	6320054	PROTEASOME	YES	NO
YBR079C	RPG1	6319553	PROTEASOME	YES	NO
YKL145W	RPT1	6322704	PROTEASOME	YES	NO
YOR259C	RPT4	6324833	PROTEASOME	YES	NO
YGL048C	RPT6	6321390	PROTEASOME	YES	NO
YOR117W	RPT5	6324691	PROTEASOME	YES	NO
YDR394W	RPT3	6320602	PROTEASOME	YES	NO
YDL007W	RPT2	6320197	PROTEASOME	YES	YES
YHL030W	ECM29	6321757	PROTEASOME	YES	NO
YHR027C	RPN1	6321816	PROTEASOME	YES	YES
YFL007W	BLM10	37362646	PROTEASOME	YES	NO
YDR363W-A	SEM1	6320571	PROTEASOME	NO	NO
YIL075C	RPN2	6322115	PROTEASOME	YES	YES
YFR052W	RPN12	14318577	PROTEASOME	NO	YES
YDL020C	RPN4	6320184	PROTEASOME	NO	NO
YBR173C	UMP1	6319650	PROTEASOME	NO	NO
YLR421C	RPN13	6323453	PROTEASOME	YES	NO
YGR232W	NAS6	6321671	PROTEASOME	NO	NO
YGL004C	RPN14	6321434	PROTEASOME	NO	NO
YLR021W	POC3	6323049	PROTEASOME	NO	NO
YPL144W	POC4	6325113	PROTEASOME	NO	NO
YBR135W	CKS1	6319611	PROTEASOME	NO	YES
YIL007C	NAS2	6322184	PROTEASOME	NO	NO
YKL206C	ADD66	6322643	PROTEASOME	YES	NO
YMR191W	SPG5	37362682	PROTEASOME	NO	NO
YLR199C	PBA1	37362679	PROTEASOME	NO	NO
YIL071C	PCI8	13432314	SIGNALOSOME	NO	NO
YJR084W	CSN12	6322543	SIGNALOSOME	NO	NO
YOL117W	RRI2	6324455	SIGNALOSOME	NO	NO
YDR179C	CSN9	6320384	SIGNALOSOME	NO	NO
YMR025W	CSI1	6323667	SIGNALOSOME	NO	NO
YPR049C	ATG11	6325306	UBL	NO	NO
YMR276W	DSK2	6323932	UBL	YES	NO
YNR032C-A	HUB1	6324360	UBL	NO	NO
YER007W	PAC2	6320843	UBL	NO	NO
YEL037C	RAD23	6320798	UBL	YES	NO
YIL148W	RPL40A	6322043	UBL	YES	YES
YKR094C	RPL40B	6322947	UBL	YES	NO
YLR167W	RPS31	6323196	UBL	YES	YES
YDR139C	RUB1	9755329	UBL	NO	NO
YDR510W	SMT3	6320718	UBL	YES	YES
YLL039C	UBI4	6322989	UBL	YES	YES
YML029W	USA1	6323612	UBL	YES	NO
YOL111C	MDY2	6324461	UBL	NO	NO
YML013W	UBX2	6323628	UBL	YES	NO
YBL058W	SHP1	6319413	UBL	YES	NO
YDL091C	UBX3	6320112	UBL	YES	NO
YMR067C	UBX4	6323712	UBL	NO	NO
YDR330W	UBX5	6320537	UBL	YES	NO
YJL048C	UBX6	6322413	UBL	YES	NO
YBR273C	UBX7	6319750	UBL	YES	NO
YIL008W	URM1	6322183	UBL	NO	NO
YPL149W	ATG5	6325108	UBL	NO	NO
YBR170C	NPL4	6319647	UBL	YES	NO
YBR217W	ATG12	6319694	UBL	NO	NO
