# Supplementary material for: Reconstructing the ubiquitin network - cross-talk with other systems and identification of novel functions
Source: Genome Biol. 2009 Mar 30;10(3):R33. doi: 10.1186/gb-2009-10-3-r33 (PMC2691004; doi:10.1186/gb-2009-10-3-r33)
Supplement: Additional data file 1 — Table S1: annotations and additional information on all the U-net components. Table S2: modular structure of the U-net. Table S3: feedback regulation of the Ub/Ubl pathway. Table S4: ubiquitination/sumoylation and cellular localization. Table S5: Ub/Ubl pathway and transcription factors. Table S6: cell cycle-related proteins modified by Ubls. Table S7: interactions of the Slx5-Slx8 complex in the MI network. Figure S1: clique degrees and sizes in the U-net and random networks. Figure S2: chromatin proteins regulated by Ub and SUMO. Figure S3: properties of ubiquitinated and sumoylated proteins. Figure S4: logo representation of the flanking regions of ubiquitinated lysines. File S1: plain text representation of the U-net. File S2: multiple sequence alignment of the SUS1 domain. [file gb-2009-10-3-r33-S1.zip › addFile1/index_files/filelist.xml]

<xml xmlns:o="urn:schemas-microsoft-com:office:office">
 <o:MainFile HRef="../index.html"/>
 <o:File HRef="item0032.xml"/>
 <o:File HRef="props0033.xml"/>
 <o:File HRef="themedata.thmx"/>
 <o:File HRef="colorschememapping.xml"/>
 <o:File HRef="image001.png"/>
 <o:File HRef="image002.jpg"/>
 <o:File HRef="image005.png"/>
 <o:File HRef="image006.jpg"/>
 <o:File HRef="image004.png"/>
 <o:File HRef="image025.jpg"/>
 <o:File HRef="image007.png"/>
 <o:File HRef="image026.jpg"/>
 <o:File HRef="image009.png"/>
 <o:File HRef="image027.jpg"/>
 <o:File HRef="image011.png"/>
 <o:File HRef="image028.jpg"/>
 <o:File HRef="image013.png"/>
 <o:File HRef="image029.jpg"/>
 <o:File HRef="image015.png"/>
 <o:File HRef="image030.jpg"/>
 <o:File HRef="image017.png"/>
 <o:File HRef="image031.jpg"/>
 <o:File HRef="image019.png"/>
 <o:File HRef="image032.jpg"/>
 <o:File HRef="image021.png"/>
 <o:File HRef="image033.jpg"/>
 <o:File HRef="image023.png"/>
 <o:File HRef="image035.jpg"/>
 <o:File HRef="image037.png"/>
 <o:File HRef="image038.jpg"/>
 <o:File HRef="filelist.xml"/>
</xml>
