# Supplementary material for: Reconstructing the ubiquitin network - cross-talk with other systems and identification of novel functions
Source: Genome Biol. 2009 Mar 30;10(3):R33. doi: 10.1186/gb-2009-10-3-r33 (PMC2691004; doi:10.1186/gb-2009-10-3-r33)
Supplement: Additional data file 1 — Table S1: annotations and additional information on all the U-net components. Table S2: modular structure of the U-net. Table S3: feedback regulation of the Ub/Ubl pathway. Table S4: ubiquitination/sumoylation and cellular localization. Table S5: Ub/Ubl pathway and transcription factors. Table S6: cell cycle-related proteins modified by Ubls. Table S7: interactions of the Slx5-Slx8 complex in the MI network. Figure S1: clique degrees and sizes in the U-net and random networks. Figure S2: chromatin proteins regulated by Ub and SUMO. Figure S3: properties of ubiquitinated and sumoylated proteins. Figure S4: logo representation of the flanking regions of ubiquitinated lysines. File S1: plain text representation of the U-net. File S2: multiple sequence alignment of the SUS1 domain. [file gb-2009-10-3-r33-S1.zip › addFile1/localization.xls]

## Sheet: tableLocalization.counts
# Total proteins: 5880	Total Ubi: 1702	Total SUMO: 620	COUNTS
# Compartiment	Total	Non-modified	Ubi	Sumo	Both
Golgi	43	20	20	1	2
mitochondrion	524	421	75	23	5
peroxisome	21	13	7	0	1
bud	126	69	44	5	8
vesicles	146	84	54	4	4
vacuole	266	137	113	4	12
cytoplasm	1821	1049	532	96	144
ER	295	159	114	8	14
cell periphery	160	81	71	5	3
nuclear periphery	61	30	22	7	2
nucleolus	164	81	36	35	12
cytoskeleton	50	34	7	3	6
nucleus	1436	867	296	183	90
spindle pole	65	55	2	6	2
NA	1987	1500	389	51	47
# Total proteins: 5880	Total Ubi: 1702	Total SUMO: 620	FRAC COMPART
# Compartiment	Non-modified	Ubi	Sumo	Both
Golgi	0.465116	0.465116	0.0232558	0.0465116
mitochondrion	0.803435	0.14313	0.0438931	0.00954198
peroxisome	0.619048	0.333333	0	0.047619
bud	0.547619	0.349206	0.0396825	0.0634921
vesicles	0.575342	0.369863	0.0273973	0.0273973
vacuole	0.515038	0.424812	0.0150376	0.0451128
cytoplasm	0.576057	0.292147	0.0527183	0.0790774
ER	0.538983	0.386441	0.0271186	0.0474576
cell periphery	0.50625	0.44375	0.03125	0.01875
nuclear periphery	0.491803	0.360656	0.114754	0.0327869
nucleolus	0.493902	0.219512	0.213415	0.0731707
cytoskeleton	0.68	0.14	0.06	0.12
nucleus	0.60376	0.206128	0.127437	0.0626741
spindle pole	0.846154	0.0307692	0.0923077	0.0307692
NA	0.754907	0.195773	0.0256668	0.0236537
# Total proteins: 5880	Total Ubi: 1702	Total SUMO: 620	FRAC MODIF
# Compartiment	Ubi	Sumo
Golgi	0.012926	0.00483871
mitochondrion	0.0470035	0.0451613
peroxisome	0.00470035	0.0016129
bud	0.0305523	0.0209677
vesicles	0.0340776	0.0129032
vacuole	0.073443	0.0258065
cytoplasm	0.39718	0.387097
ER	0.0752056	0.0354839
cell periphery	0.0434783	0.0129032
nuclear periphery	0.0141011	0.0145161
nucleolus	0.0282021	0.0758065
cytoskeleton	0.00763807	0.0145161
nucleus	0.226792	0.440323
spindle pole	0.00235018	0.0129032
NA	0.256169	0.158065
