# Supplementary material for: Reconstructing the ubiquitin network - cross-talk with other systems and identification of novel functions
Source: Genome Biol. 2009 Mar 30;10(3):R33. doi: 10.1186/gb-2009-10-3-r33 (PMC2691004; doi:10.1186/gb-2009-10-3-r33)
Supplement: Additional data file 1 — Table S1: annotations and additional information on all the U-net components. Table S2: modular structure of the U-net. Table S3: feedback regulation of the Ub/Ubl pathway. Table S4: ubiquitination/sumoylation and cellular localization. Table S5: Ub/Ubl pathway and transcription factors. Table S6: cell cycle-related proteins modified by Ubls. Table S7: interactions of the Slx5-Slx8 complex in the MI network. Figure S1: clique degrees and sizes in the U-net and random networks. Figure S2: chromatin proteins regulated by Ub and SUMO. Figure S3: properties of ubiquitinated and sumoylated proteins. Figure S4: logo representation of the flanking regions of ubiquitinated lysines. File S1: plain text representation of the U-net. File S2: multiple sequence alignment of the SUS1 domain. [file gb-2009-10-3-r33-S1.zip › addFile1/modularStructure.xls]

## Sheet: Clique sizes
# Real network has 10197 cliques with mean size 3.31087574776895
# 10000 random networks has been computed and have an average number of 12765.3784 cliques, with mean size 5.72130436807106
# Min number of cliques in random networks: 10733 || Max number of cliques in random networks: 17591
###### REAL ######					###### RANDOM ######							U-net	Random nets
2	3803	0.372953			2	27970268	0.21911				2-3	0.655879	0.354684
3	2885	0.282926			3	17306520	0.135574				4-5	0.266451	0.155405
4	1742	0.170835			4	10885105	0.0852705				6-7	0.0592331	0.152438
5	975	0.0956164			5	8952951	0.0701346				8-9	0.0109836	0.190775
6	475	0.0465823			6	9070633	0.0710565				10-11	0.00353045	0.123169
7	129	0.0126508			7	10388652	0.0813815				12-13	0.00117682	0.0226674
8	84	0.00823772			8	12030477	0.094243				14-15	0.00156909	0.000857201
9	28	0.00274591			9	12322643	0.0965317				>15	0.00117682	4.66104e-06
10	30	0.00294204			10	9932119	0.0778051
11	6	0.000588408			11	5790815	0.0453634
12	10	0.000980681			12	2299491	0.0180135
13	2	0.000196136			13	594090	0.00465392
14	10	0.000980681			14	99226	0.000777306
15	6	0.000588408			15	10199	7.98958e-05
18	4	0.000392272			16	566	4.43387e-06
19	3	0.000294204			17	28	2.19343e-07
20	1	9.80681e-05			18	1	7.83369e-09
21	2	0.000196136
23	1	9.80681e-05
24	1	9.80681e-05

## Sheet: Mutual information
Interactor 1	Interactor 2	Specific mutual information	Int 1 counts	Int 2 counts	p-value
YOL117W|RRI2|SIGNALOSOME	YDL216C|RRI1|DUB	10.0991	7	8	0
YMR025W|CSI1|SIGNALOSOME	YOL117W|RRI2|SIGNALOSOME	9.3621	8	7	0
YPL144W|POC4|PROTEASOME	YLR021W|POC3|PROTEASOME	9.19218	14	6	0
YMR025W|CSI1|SIGNALOSOME	YDL216C|RRI1|DUB	9.16946	8	8	0
YDR179C|CSN9|SIGNALOSOME	YOL117W|RRI2|SIGNALOSOME	8.90267	11	7	0
YDR179C|CSN9|SIGNALOSOME	YDL216C|RRI1|DUB	8.71002	11	8	0
YMR026C|PEX12|E3	YDR265W|PEX10|E3	8.55475	14	28	0
YIL071C|PCI8|SIGNALOSOME	YOL117W|RRI2|SIGNALOSOME	8.31771	11	7	0
YIL071C|PCI8|SIGNALOSOME	YDL216C|RRI1|DUB	8.12506	11	8	0
YKL206C|ADD66|PROTEASOME	YLR199C|PBA1|PROTEASOME	8.00958	11	13	0
YLR127C|APC2|CULLIN	YDL008W|APC11|E3	7.94064	20	25	0
YGR133W|PEX4|E2	YDR265W|PEX10|E3	7.77714	16	28	0
YIL008W|URM1|UBL	YHR111W|UBA4|E1	7.77142	22	23	0
YDR139C|RUB1|UBL	YLR128W|DCN1|E3	7.7516	19	9	0
YLR127C|APC2|CULLIN	YNL172W|APC1|APC	7.72651	20	29	0
YMR191W|SPG5|PROTEASOME	YDL007W|RPT2|PROTEASOME	7.72651	2	29	0
YIL071C|PCI8|SIGNALOSOME	YDR179C|CSN9|SIGNALOSOME	7.66563	11	11	0
YGR225W|AMA1|APC	YDR118W|APC4|APC	7.60721	7	9	0
YGR253C|PUP2|PROTEASOME	YOR157C|PUP1|PROTEASOME	7.60721	18	21	0
YGR232W|NAS6|PROTEASOME	YGL004C|RPN14|PROTEASOME	7.58449	8	8	0
YBR201W|DER1|OTHERS	YDR057W|YOS9|OTHERS	7.4621	19	22	0
YLR127C|APC2|CULLIN	YGR225W|AMA1|APC	7.45521	20	7	0
YLR224W|YLR224W|F-BOX	YDL132W|CDC53|CULLIN	7.45521	2	70	0
YGR253C|PUP2|PROTEASOME	YER094C|PUP3|PROTEASOME	7.41457	18	28	0
YNL172W|APC1|APC	YDL008W|APC11|E3	7.40458	29	25	0
YBR201W|DER1|OTHERS	YDR411C|DFM1|OTHERS	7.33657	19	20	0
YGR232W|NAS6|PROTEASOME	YFR004W|RPN11|DUB	7.33657	8	38	0
YMR191W|SPG5|PROTEASOME	YFR004W|RPN11|DUB	7.33657	2	38	0
YDL007W|RPT2|PROTEASOME	YOR259C|RPT4|PROTEASOME	7.33419	29	42	0
YER094C|PUP3|PROTEASOME	YBL041W|PRE7|PROTEASOME	7.31771	28	33	0
YGR232W|NAS6|PROTEASOME	YDL007W|RPT2|PROTEASOME	7.31147	8	29	0
YFR050C|PRE4|PROTEASOME	YER094C|PUP3|PROTEASOME	7.30321	25	28	0
YGR253C|PUP2|PROTEASOME	YOR362C|PRE10|PROTEASOME	7.26256	18	40	0
YMR191W|SPG5|PROTEASOME	YPR108W|RPN7|PROTEASOME	7.26256	2	40	0
YDL161W|ENT1|OTHERS	YLR206W|ENT2|OTHERS	7.2491	19	17	0
YFR050C|PRE4|PROTEASOME	YBL041W|PRE7|PROTEASOME	7.21817	25	33	0
YOR249C|APC5|APC	YDR118W|APC4|APC	7.20511	37	9	0
YML111W|BUL2|OTHERS	YMR275C|BUL1|OTHERS	7.19218	10	42	0
YMR191W|SPG5|PROTEASOME	YOR259C|RPT4|PROTEASOME	7.19218	2	42	0
YDL007W|RPT2|PROTEASOME	YFR004W|RPN11|DUB	7.17902	29	38	0
YGR253C|PUP2|PROTEASOME	YBL041W|PRE7|PROTEASOME	7.17753	18	33	0
YDL007W|RPT2|PROTEASOME	YOR117W|RPT5|PROTEASOME	7.17012	29	50	0
YPR180W|AOS1|E1	YDR390C|UBA2|E1	7.13328	25	14	0
YGR253C|PUP2|PROTEASOME	YFR050C|PRE4|PROTEASOME	7.09264	18	25	0
YER094C|PUP3|PROTEASOME	YML092C|PRE8|PROTEASOME	7.01971	28	71	0
YDL007W|RPT2|PROTEASOME	YPR108W|RPN7|PROTEASOME	6.98955	29	40	0
YDR057W|YOS9|OTHERS	YML029W|USA1|UBL	6.95514	22	18	0
YFL044C|OTU1|DUB	YGR048W|UFD1|OTHERS	6.95514	11	27	0
YMR191W|SPG5|PROTEASOME	YOR117W|RPT5|PROTEASOME	6.94064	2	50	0
YJR102C|VPS25|OTHERS	YPL002C|SNF8|OTHERS	6.91861	55	48	0
YOR157C|PUP1|PROTEASOME	YOR362C|PRE10|PROTEASOME	6.87025	21	40	0
YLR127C|APC2|CULLIN	YHR166C|CDC23|APC	6.85448	20	69	0
YGR232W|NAS6|PROTEASOME	YPR108W|RPN7|PROTEASOME	6.84753	8	40	0
YDL007W|RPT2|PROTEASOME	YOR261C|RPN8|DUB	6.84387	29	59	0
YGR232W|NAS6|PROTEASOME	YOR259C|RPT4|PROTEASOME	6.77714	8	42	0
YPR108W|RPN7|PROTEASOME	YOR261C|RPN8|DUB	6.77224	40	59	0
YFR004W|RPN11|DUB	YOR259C|RPT4|PROTEASOME	6.7516	38	42	0
YIR011C|STS1|OTHERS	YFR004W|RPN11|DUB	6.7516	6	38	0
YDL007W|RPT2|PROTEASOME	YGL004C|RPN14|PROTEASOME	6.72651	29	8	0
YMR191W|SPG5|PROTEASOME	YLR421C|RPN13|PROTEASOME	6.72651	2	58	0
YPL065W|VPS28|OTHERS	YPL002C|SNF8|OTHERS	6.71002	22	48	0
YMR191W|SPG5|PROTEASOME	YOR261C|RPN8|DUB	6.70185	2	59	0
YDR427W|RPN9|PROTEASOME	YPR108W|RPN7|PROTEASOME	6.69622	77	40	0
YKL022C|CDC16|APC	YGR225W|AMA1|APC	6.68968	51	7	0
YGR225W|AMA1|APC	YHR166C|CDC23|APC	6.66861	7	69	0
YPL084W|BRO1|OTHERS	YNL159C|ASI2|OTHERS	6.60721	54	7	0
YPL144W|POC4|PROTEASOME	YGR253C|PUP2|PROTEASOME	6.60721	14	18	0
YDR103W|STE5|E3	YJL157C|FAR1|E3	6.59145	36	46	0
YDR057W|YOS9|OTHERS	YLR207W|HRD3|OTHERS	6.58449	22	64	0
YGR225W|AMA1|APC	YOR249C|APC5|APC	6.56768	7	37	0
YJL001W|PRE3|PROTEASOME	YBL041W|PRE7|PROTEASOME	6.56609	55	33	0
YFR004W|RPN11|DUB	YOR261C|RPN8|DUB	6.54139	38	59	0
YOR362C|PRE10|PROTEASOME	YBL041W|PRE7|PROTEASOME	6.5401	40	33	0
YPR103W|PRE2|PROTEASOME	YER094C|PUP3|PROTEASOME	6.53613	104	28	0
YJR084W|CSN12|SIGNALOSOME	YOL117W|RRI2|SIGNALOSOME	6.52921	38	7	0
YGR232W|NAS6|PROTEASOME	YOR117W|RPT5|PROTEASOME	6.5256	8	50	0
YDR328C|SKP1|POZ	YLR224W|YLR224W|F-BOX	6.5184	134	2	0
YBR201W|DER1|OTHERS	YML013W|UBX2|UBL	6.50368	19	57	0
YMR314W|PRE5|PROTEASOME	YBL041W|PRE7|PROTEASOME	6.49907	107	33	0
YFR004W|RPN11|DUB	YPR108W|RPN7|PROTEASOME	6.47407	38	40	0
YOR157C|PUP1|PROTEASOME	YBL041W|PRE7|PROTEASOME	6.46971	21	33	0
YOR259C|RPT4|PROTEASOME	YOR117W|RPT5|PROTEASOME	6.45521	42	50	0
YJR102C|VPS25|OTHERS	YLR417W|VPS36|OTHERS	6.44468	55	100	0
YER094C|PUP3|PROTEASOME	YGL011C|SCL1|PROTEASOME	6.43318	28	66	0
YMR314W|PRE5|PROTEASOME	YER094C|PUP3|PROTEASOME	6.42799	107	28	0
YDL064W|UBC9|E2	YDR409W|SIZ1|E3	6.41724	49	44	0
YOL133W|HRT1|E3	YIL001W|YIL001W|POZ	6.40458	145	2	0
YOR259C|RPT4|PROTEASOME	YOR261C|RPN8|DUB	6.397	42	59	0
YFR004W|RPN11|DUB	YOR117W|RPT5|PROTEASOME	6.39315	38	50	0
YDR057W|YOS9|OTHERS	YDR411C|DFM1|OTHERS	6.3881	22	20	0
YDR394W|RPT3|PROTEASOME	YDL007W|RPT2|PROTEASOME	6.38771	86	29	0
YOR157C|PUP1|PROTEASOME	YER094C|PUP3|PROTEASOME	6.38482	21	28	0
YPL144W|POC4|PROTEASOME	YOR157C|PUP1|PROTEASOME	6.38482	14	21	0
YMR314W|PRE5|PROTEASOME	YJL001W|PRE3|PROTEASOME	6.38359	107	55	0
YFR052W|RPN12|PROTEASOME	YMR191W|SPG5|PROTEASOME	6.37504	74	2	0
YDR427W|RPN9|PROTEASOME	YDL007W|RPT2|PROTEASOME	6.36662	77	29	0
YLR417W|VPS36|OTHERS	YPL002C|SNF8|OTHERS	6.35567	100	48	0
YBR201W|DER1|OTHERS	YLR207W|HRD3|OTHERS	6.33657	19	64	0
YEL019C|MMS21|E3	YPL020C|ULP1|DUB	6.3271	17	54	0
YDR427W|RPN9|PROTEASOME	YGR232W|NAS6|PROTEASOME	6.31771	77	8	0
YDR427W|RPN9|PROTEASOME	YMR191W|SPG5|PROTEASOME	6.31771	77	2	0
YJL001W|PRE3|PROTEASOME	YER094C|PUP3|PROTEASOME	6.31771	55	28	0
YGR232W|NAS6|PROTEASOME	YLR421C|RPN13|PROTEASOME	6.31147	8	58	0
YPR103W|PRE2|PROTEASOME	YBL041W|PRE7|PROTEASOME	6.29909	104	33	0
YGR232W|NAS6|PROTEASOME	YOR261C|RPN8|DUB	6.28681	8	59	0
YGR253C|PUP2|PROTEASOME	YML092C|PRE8|PROTEASOME	6.26482	18	71	0
YDR260C|SWM1|OTHERS	YLR127C|APC2|CULLIN	6.26256	64	20	0
YOR362C|PRE10|PROTEASOME	YER094C|PUP3|PROTEASOME	6.26256	40	28	0
YNL116W|DMA2|E3	YHR115C|DMA1|E3	6.25358	28	46	0
YMR314W|PRE5|PROTEASOME	YML092C|PRE8|PROTEASOME	6.24787	107	71	0
YDR394W|RPT3|PROTEASOME	YFR004W|RPN11|DUB	6.23223	86	38	0
YOL038W|PRE6|PROTEASOME	YBL041W|PRE7|PROTEASOME	6.2289	134	33	0
YGR225W|AMA1|APC	YLR102C|APC9|APC	6.22255	7	47	0
YGR253C|PUP2|PROTEASOME	YJL001W|PRE3|PROTEASOME	6.21817	18	55	0
YBR170C|NPL4|UBL	YGR048W|UFD1|OTHERS	6.2149	49	27	0
YDR260C|SWM1|OTHERS	YLR102C|APC9|APC	6.19983	64	47	0
YDR328C|SKP1|POZ	YBR280C|SAF1|F-BOX	6.19648	134	5	0
YPR108W|RPN7|PROTEASOME	YOR259C|RPT4|PROTEASOME	6.19218	40	42	0
YDR394W|RPT3|PROTEASOME	YMR191W|SPG5|PROTEASOME	6.15823	86	2	0
YDR394W|RPT3|PROTEASOME	YPR108W|RPN7|PROTEASOME	6.15823	86	40	0
YDR427W|RPN9|PROTEASOME	YFR004W|RPN11|DUB	6.15724	77	38	0
YDL008W|APC11|E3	YHR166C|CDC23|APC	6.15404	25	69	0
YOR157C|PUP1|PROTEASOME	YFR050C|PRE4|PROTEASOME	6.13328	21	25	0
YOL038W|PRE6|PROTEASOME	YJL001W|PRE3|PROTEASOME	6.12936	134	55	0
YOL038W|PRE6|PROTEASOME	YMR314W|PRE5|PROTEASOME	6.11679	134	107	0
YOR156C|NFI1|E3	YDL064W|UBC9|E2	6.11563	47	49	0
YFR050C|PRE4|PROTEASOME	YML092C|PRE8|PROTEASOME	6.11282	25	71	0
YOL038W|PRE6|PROTEASOME	YER094C|PUP3|PROTEASOME	6.10337	134	28	0
YDR394W|RPT3|PROTEASOME	YOR259C|RPT4|PROTEASOME	6.08784	86	42	0
YDR394W|RPT3|PROTEASOME	YOR261C|RPN8|DUB	6.08294	86	59	0
YGL011C|SCL1|PROTEASOME	YBL041W|PRE7|PROTEASOME	6.08067	66	33	0
YOR117W|RPT5|PROTEASOME	YOR261C|RPN8|DUB	6.05799	50	59	0
YJR052W|RAD7|OTHERS	YBR114W|RAD16|E3	6.04017	32	70	0
YDR118W|APC4|APC	YGL240W|DOC1|APC	6.02225	9	63	0
YIR025W|MND2|APC	YGL240W|DOC1|APC	6.02225	18	63	0
YDR427W|RPN9|PROTEASOME	YOR261C|RPN8|DUB	6.02003	77	59	0
YDR411C|DFM1|OTHERS	YML013W|UBX2|UBL	6.01464	20	57	0
YMR309C|NIP1|PROTEASOME	YBR079C|RPG1|PROTEASOME	6.00631	91	63	0
YBR217W|ATG12|UBL	YPL149W|ATG5|UBL	5.98458	97	6	0
YBL041W|PRE7|PROTEASOME	YML092C|PRE8|PROTEASOME	5.97531	33	71	0
YDR394W|RPT3|PROTEASOME	YOR117W|RPT5|PROTEASOME	5.9738	86	50	0
YGR253C|PUP2|PROTEASOME	YGL011C|SCL1|PROTEASOME	5.95514	18	66	0
YOL013C|HRD1|E3	YBR201W|DER1|OTHERS	5.94425	105	19	0
YDR260C|SWM1|OTHERS	YDL008W|APC11|E3	5.94064	64	25	0
YGL004C|RPN14|PROTEASOME	YOR117W|RPT5|PROTEASOME	5.94064	8	50	0
YLR417W|VPS36|OTHERS	YPL065W|VPS28|OTHERS	5.94064	100	22	0
YOR362C|PRE10|PROTEASOME	YFR050C|PRE4|PROTEASOME	5.94064	40	25	0
YPR108W|RPN7|PROTEASOME	YOR117W|RPT5|PROTEASOME	5.94064	40	50	0
YNL172W|APC1|APC	YHR166C|CDC23|APC	5.93992	29	69	0
YBL084C|CDC27|APC	YKL022C|CDC16|APC	5.93225	71	51	0
YMR314W|PRE5|PROTEASOME	YGL011C|SCL1|PROTEASOME	5.92791	107	66	0
YOL013C|HRD1|E3	YLR207W|HRD3|OTHERS	5.91464	105	64	0
YFR036W|CDC26|APC	YDL008W|APC11|E3	5.91089	98	25	0
YER021W|RPN3|PROTEASOME	YMR191W|SPG5|PROTEASOME	5.89799	103	2	0
YOR156C|NFI1|E3	YDR409W|SIZ1|E3	5.8924	47	44	0
YDR427W|RPN9|PROTEASOME	YDR394W|RPT3|PROTEASOME	5.89144	77	86	0
YGL048C|RPT6|PROTEASOME	YGR232W|NAS6|PROTEASOME	5.88405	104	8	0
YGL048C|RPT6|PROTEASOME	YMR191W|SPG5|PROTEASOME	5.88405	104	2	0
YPR103W|PRE2|PROTEASOME	YGR253C|PUP2|PROTEASOME	5.88405	104	18	0
YDL161W|ENT1|OTHERS	YBL047C|EDE1|OTHERS	5.85114	19	56	0
YDR411C|DFM1|OTHERS	YLR207W|HRD3|OTHERS	5.84753	20	64	0
YER021W|RPN3|PROTEASOME	YDL007W|RPT2|PROTEASOME	5.84737	103	29	0
YDR427W|RPN9|PROTEASOME	YOR117W|RPT5|PROTEASOME	5.84378	77	50	0
YDR328C|SKP1|POZ	YMR258C|YMR258C|F-BOX	5.84033	134	8	0
YFR052W|RPN12|PROTEASOME	YDL007W|RPT2|PROTEASOME	5.83899	74	29	0
YDR427W|RPN9|PROTEASOME	YOR259C|RPT4|PROTEASOME	5.83228	77	42	0
YFL009W|CDC4|F-BOX	YDL132W|CDC53|CULLIN	5.83072	37	70	0
YER021W|RPN3|PROTEASOME	YPR108W|RPN7|PROTEASOME	5.82399	103	40	0
YDR464W|SPP41|OTHERS	YHR165C|PRP8|DUB	5.80313	6	110	0
YOR362C|PRE10|PROTEASOME	YJL001W|PRE3|PROTEASOME	5.80313	40	55	0
YHR165C|PRP8|DUB	YLL036C|PRP19|E3	5.80313	110	124	0
YMR314W|PRE5|PROTEASOME	YFR050C|PRE4|PROTEASOME	5.78413	107	25	0
YER012W|PRE1|PROTEASOME	YBL041W|PRE7|PROTEASOME	5.77293	177	33	0
YBR217W|ATG12|UBL	YHR171W|ATG7|E1	5.76219	97	7	0
YOL133W|HRT1|E3	YLR097C|HRT3|F-BOX	5.75251	145	11	0
YPR103W|PRE2|PROTEASOME	YGL011C|SCL1|PROTEASOME	5.74655	104	66	0
YDR394W|RPT3|PROTEASOME	YGR232W|NAS6|PROTEASOME	5.74319	86	8	0
YJL001W|PRE3|PROTEASOME	YML092C|PRE8|PROTEASOME	5.74085	55	71	0
YGL048C|RPT6|PROTEASOME	YOR259C|RPT4|PROTEASOME	5.73966	104	42	0
YOL013C|HRD1|E3	YDR057W|YOS9|OTHERS	5.73274	105	22	0
YDL126C|CDC48|OTHERS	YGR048W|UFD1|OTHERS	5.73007	120	27	0
YPR108W|RPN7|PROTEASOME	YLR421C|RPN13|PROTEASOME	5.72651	40	58	0
YDR260C|SWM1|OTHERS	YHR166C|CDC23|APC	5.7239	64	69	0
YLR127C|APC2|CULLIN	YLR102C|APC9|APC	5.70798	20	47	0
YFR050C|PRE4|PROTEASOME	YGL011C|SCL1|PROTEASOME	5.7036	25	66	0
YKL022C|CDC16|APC	YOR249C|APC5|APC	5.70261	51	37	0
YGL004C|RPN14|PROTEASOME	YOR261C|RPN8|DUB	5.70185	8	59	0
YKL054C|DEF1|OTHERS	YGL094C|PAN2|DUB	5.70185	59	12	0
YOL038W|PRE6|PROTEASOME	YML092C|PRE8|PROTEASOME	5.69058	134	71	0
YDL007W|RPT2|PROTEASOME	YLR421C|RPN13|PROTEASOME	5.67589	29	58	0
YMR314W|PRE5|PROTEASOME	YGR253C|PUP2|PROTEASOME	5.6731	107	18	0
YPR180W|AOS1|E1	YPR093C|ASR1|E3	5.66762	25	58	0
YGL011C|SCL1|PROTEASOME	YML092C|PRE8|PROTEASOME	5.63828	66	71	0
YBL084C|CDC27|APC	YGR225W|AMA1|APC	5.62739	71	7	0
YOR157C|PUP1|PROTEASOME	YML092C|PRE8|PROTEASOME	5.62739	21	71	0
YDL147W|RPN5|PROTEASOME	YPR108W|RPN7|PROTEASOME	5.6162	144	40	0
YDR057W|YOS9|OTHERS	YML013W|UBX2|UBL	5.6141	22	57	0
YFL007W|BLM10|PROTEASOME	YJL001W|PRE3|PROTEASOME	5.60876	119	55	0
YOL038W|PRE6|PROTEASOME	YGL011C|SCL1|PROTEASOME	5.60329	134	66	0
YBR170C|NPL4|UBL	YML013W|UBX2|UBL	5.59632	49	57	0
YKL022C|CDC16|APC	YLR127C|APC2|CULLIN	5.59014	51	20	0
YGR048W|UFD1|OTHERS	YML013W|UBX2|UBL	5.58168	27	57	0
YER021W|RPN3|PROTEASOME	YJL001W|PRE3|PROTEASOME	5.57606	103	55	0
YJL001W|PRE3|PROTEASOME	YGL011C|SCL1|PROTEASOME	5.56609	55	66	0
YCL008C|STP22|E2	YPL065W|VPS28|OTHERS	5.56212	130	22	0
YPR103W|PRE2|PROTEASOME	YFR050C|PRE4|PROTEASOME	5.56212	104	25	0
YIL031W|ULP2|DUB	YOR156C|NFI1|E3	5.54448	28	47	0
YDL126C|CDC48|OTHERS	YFL044C|OTU1|DUB	5.5401	120	11	0
YDL147W|RPN5|PROTEASOME	YJL001W|PRE3|PROTEASOME	5.5401	144	55	0
YER021W|RPN3|PROTEASOME	YOR261C|RPN8|DUB	5.53891	103	59	0
YDR260C|SWM1|OTHERS	YNL172W|APC1|APC	5.53387	64	29	0
YDL126C|CDC48|OTHERS	YDR411C|DFM1|OTHERS	5.5256	120	20	0
YOL038W|PRE6|PROTEASOME	YGR253C|PUP2|PROTEASOME	5.5184	134	18	0
YHL030W|ECM29|PROTEASOME	YJL001W|PRE3|PROTEASOME	5.50689	167	55	0
YKL022C|CDC16|APC	YHR166C|CDC23|APC	5.50398	51	69	0
YLR148W|PEP3|E3	YMR231W|PEP5|E3	5.50355	113	127	0
YPR103W|PRE2|PROTEASOME	YMR314W|PRE5|PROTEASOME	5.50014	104	107	0
YNL172W|APC1|APC	YLR102C|APC9|APC	5.49385	29	47	0
YPR103W|PRE2|PROTEASOME	YOR157C|PUP1|PROTEASOME	5.49174	104	21	0
YGL048C|RPT6|PROTEASOME	YOR117W|RPT5|PROTEASOME	5.48812	104	50	0
YGL048C|RPT6|PROTEASOME	YDL007W|RPT2|PROTEASOME	5.4855	104	29	0
YER021W|RPN3|PROTEASOME	YGR232W|NAS6|PROTEASOME	5.48295	103	8	0
YFR004W|RPN11|DUB	YLR421C|RPN13|PROTEASOME	5.47858	38	58	0
YER012W|PRE1|PROTEASOME	YFR050C|PRE4|PROTEASOME	5.47303	177	25	0
YGL048C|RPT6|PROTEASOME	YGL004C|RPN14|PROTEASOME	5.46902	104	8	0
YOL038W|PRE6|PROTEASOME	YFR050C|PRE4|PROTEASOME	5.45951	134	25	0
YFL007W|BLM10|PROTEASOME	YPR108W|RPN7|PROTEASOME	5.45521	119	40	0
YOR057W|SGT1|OTHERS	YDL132W|CDC53|CULLIN	5.45521	24	70	0
YFL007W|BLM10|PROTEASOME	YBL041W|PRE7|PROTEASOME	5.45264	119	33	0
YFR052W|RPN12|PROTEASOME	YFR004W|RPN11|DUB	5.44904	74	38	0
YFL007W|BLM10|PROTEASOME	YMR314W|PRE5|PROTEASOME	5.44006	119	107	0
YOR362C|PRE10|PROTEASOME	YML092C|PRE8|PROTEASOME	5.43475	40	71	0
YDL147W|RPN5|PROTEASOME	YMR191W|SPG5|PROTEASOME	5.41457	144	2	0
YDR260C|SWM1|OTHERS	YDR118W|APC4|APC	5.41457	64	9	0
YGL087C|MMS2|E2	YDR092W|UBC13|E2	5.40927	78	63	0
YBR203W|COS111|F-BOX	YOL133W|HRT1|E3	5.40458	4	145	0
YDR054C|CDC34|E2	YDL132W|CDC53|CULLIN	5.40458	87	70	0
YOL133W|HRT1|E3	YGR003W|CUL3|CULLIN	5.40458	145	6	0
YOL133W|HRT1|E3	YJL149W|DAS1|F-BOX	5.40458	145	4	0
YOL133W|HRT1|E3	YLR224W|YLR224W|F-BOX	5.40458	145	2	0
YHL030W|ECM29|PROTEASOME	YPR108W|RPN7|PROTEASOME	5.40242	167	40	0
YFL007W|BLM10|PROTEASOME	YOL038W|PRE6|PROTEASOME	5.37847	119	134	0
YPR103W|PRE2|PROTEASOME	YML092C|PRE8|PROTEASOME	5.37816	104	71	0
YFR052W|RPN12|PROTEASOME	YGR232W|NAS6|PROTEASOME	5.37504	74	8	0
YFR052W|RPN12|PROTEASOME	YPR108W|RPN7|PROTEASOME	5.37504	74	40	0
YMR264W|CUE1|OTHERS	YLR207W|HRD3|OTHERS	5.3715	51	64	0
YFR036W|CDC26|APC	YDR260C|SWM1|OTHERS	5.3621	98	64	0
YOL013C|HRD1|E3	YDR411C|DFM1|OTHERS	5.35567	105	20	0
YER021W|RPN3|PROTEASOME	YFR004W|RPN11|DUB	5.3505	103	38	0
YOR259C|RPT4|PROTEASOME	YLR421C|RPN13|PROTEASOME	5.33419	42	58	0
YDR427W|RPN9|PROTEASOME	YGL004C|RPN14|PROTEASOME	5.31771	77	8	0
YIL075C|RPN2|PROTEASOME	YDL007W|RPT2|PROTEASOME	5.31147	160	29	0
YPR103W|PRE2|PROTEASOME	YOL038W|PRE6|PROTEASOME	5.30982	104	134	0
YLL036C|PRP19|E3	YLR323C|CWC24|E3	5.30837	124	5	0
YDR260C|SWM1|OTHERS	YGL240W|DOC1|APC	5.30765	64	63	0
YDR328C|SKP1|POZ	YOL117W|RRI2|SIGNALOSOME	5.29601	134	7	0
YPR103W|PRE2|PROTEASOME	YJL001W|PRE3|PROTEASOME	5.27262	104	55	0
YBL084C|CDC27|APC	YDR118W|APC4|APC	5.26482	71	9	0
YIL075C|RPN2|PROTEASOME	YMR191W|SPG5|PROTEASOME	5.26256	160	2	0
YIL075C|RPN2|PROTEASOME	YPR108W|RPN7|PROTEASOME	5.26256	160	40	0
YER021W|RPN3|PROTEASOME	YOR117W|RPT5|PROTEASOME	5.25414	103	50	0
YLR102C|APC9|APC	YHR166C|CDC23|APC	5.24331	47	69	0
YHR027C|RPN1|PROTEASOME	YPR108W|RPN7|PROTEASOME	5.24191	211	40	0
YDL126C|CDC48|OTHERS	YBR201W|DER1|OTHERS	5.23703	120	19	0
YFR036W|CDC26|APC	YLR127C|APC2|CULLIN	5.23282	98	20	0
YGL048C|RPT6|PROTEASOME	YFR004W|RPN11|DUB	5.22109	104	38	0
YMR314W|PRE5|PROTEASOME	YHL030W|ECM29|PROTEASOME	5.21421	107	167	0
YER021W|RPN3|PROTEASOME	YOR259C|RPT4|PROTEASOME	5.20611	103	42	0
YFL007W|BLM10|PROTEASOME	YER094C|PUP3|PROTEASOME	5.20425	119	28	0
YER012W|PRE1|PROTEASOME	YJL001W|PRE3|PROTEASOME	5.19351	177	55	0
YFL007W|BLM10|PROTEASOME	YML092C|PRE8|PROTEASOME	5.18378	119	71	0
YHL030W|ECM29|PROTEASOME	YOR261C|RPN8|DUB	5.17613	167	59	0
YDL147W|RPN5|PROTEASOME	YFR004W|RPN11|DUB	5.16664	144	38	0
YDR394W|RPT3|PROTEASOME	YGL004C|RPN14|PROTEASOME	5.15823	86	8	0
YKL145W|RPT1|PROTEASOME	YPR108W|RPN7|PROTEASOME	5.15565	224	40	0
YOL038W|PRE6|PROTEASOME	YHL030W|ECM29|PROTEASOME	5.1347	134	167	0
YMR314W|PRE5|PROTEASOME	YDL147W|RPN5|PROTEASOME	5.13253	107	144	0
YER021W|RPN3|PROTEASOME	YIL075C|RPN2|PROTEASOME	5.13065	103	160	0
YBR173C|UMP1|PROTEASOME	YLR021W|POC3|PROTEASOME	5.12506	176	6	0
YOL013C|HRD1|E3	YML013W|UBX2|UBL	5.12482	105	57	0
YER012W|PRE1|PROTEASOME	YER094C|PUP3|PROTEASOME	5.11689	177	28	0
YDL147W|RPN5|PROTEASOME	YOR259C|RPT4|PROTEASOME	5.10971	144	42	0
YOL038W|PRE6|PROTEASOME	YOR362C|PRE10|PROTEASOME	5.10337	134	40	0
YDR054C|CDC34|E2	YFL009W|CDC4|F-BOX	5.10202	87	37	0
YDL126C|CDC48|OTHERS	YML029W|USA1|UBL	5.09264	120	18	0
YDR427W|RPN9|PROTEASOME	YER021W|RPN3|PROTEASOME	5.09064	77	103	0
YGL240W|DOC1|APC	YHR166C|CDC23|APC	5.08365	63	69	0
YOR117W|RPT5|PROTEASOME	YLR421C|RPN13|PROTEASOME	5.08266	50	58	0
YIL075C|RPN2|PROTEASOME	YOR261C|RPN8|DUB	5.08036	160	59	0
YDR427W|RPN9|PROTEASOME	YHL030W|ECM29|PROTEASOME	5.06328	77	167	0
YFL007W|BLM10|PROTEASOME	YHL030W|ECM29|PROTEASOME	5.06086	119	167	0
YDR394W|RPT3|PROTEASOME	YER021W|RPN3|PROTEASOME	5.05669	86	103	0
YDR427W|RPN9|PROTEASOME	YDL147W|RPN5|PROTEASOME	5.05467	77	144	0
YER021W|RPN3|PROTEASOME	YDL147W|RPN5|PROTEASOME	5.05	103	144	0
YMR314W|PRE5|PROTEASOME	YER012W|PRE1|PROTEASOME	5.04785	107	177	0
YBL084C|CDC27|APC	YOR249C|APC5|APC	5.03265	71	37	0
YBL084C|CDC27|APC	YHR166C|CDC23|APC	5.02666	71	69	0
YJR052W|RAD7|OTHERS	YKL054C|DEF1|OTHERS	5.02378	32	59	0
YDL147W|RPN5|PROTEASOME	YDL007W|RPT2|PROTEASOME	5.01602	144	29	0
YFR052W|RPN12|PROTEASOME	YDR427W|RPN9|PROTEASOME	5.01514	74	77	0
YER021W|RPN3|PROTEASOME	YHL030W|ECM29|PROTEASOME	5.00614	103	167	0
YGL048C|RPT6|PROTEASOME	YOR261C|RPN8|DUB	5.00141	104	59	0
YFR036W|CDC26|APC	YLR102C|APC9|APC	5.00016	98	47	0
YDL147W|RPN5|PROTEASOME	YGR232W|NAS6|PROTEASOME	4.99953	144	8	0
YFR036W|CDC26|APC	YGL240W|DOC1|APC	4.9925	98	63	0
YDL147W|RPN5|PROTEASOME	YOR261C|RPN8|DUB	4.99136	144	59	0
YBR173C|UMP1|PROTEASOME	YKL206C|ADD66|PROTEASOME	4.98756	176	11	0
YFR052W|RPN12|PROTEASOME	YOR259C|RPT4|PROTEASOME	4.98272	74	42	0
YOL133W|HRT1|E3	YDL132W|CDC53|CULLIN	4.97574	145	70	0
YDR328C|SKP1|POZ	YDL132W|CDC53|CULLIN	4.97408	134	70	0
YER068W|MOT2|E3	YDR059C|UBC5|E2	4.96978	98	16	0
YFL007W|BLM10|PROTEASOME	YGL011C|SCL1|PROTEASOME	4.96721	119	66	0
YDR394W|RPT3|PROTEASOME	YIL075C|RPN2|PROTEASOME	4.96558	86	160	0
YHL030W|ECM29|PROTEASOME	YBL041W|PRE7|PROTEASOME	4.96375	167	33	0
YMR309C|NIP1|PROTEASOME	YOL087C|YOL087C|OTHERS	4.96122	91	26	0
YDL147W|RPN5|PROTEASOME	YBL041W|PRE7|PROTEASOME	4.95514	144	33	0
YDL147W|RPN5|PROTEASOME	YGL011C|SCL1|PROTEASOME	4.95514	144	66	0
YDR427W|RPN9|PROTEASOME	YIL075C|RPN2|PROTEASOME	4.94997	77	160	0
YER012W|PRE1|PROTEASOME	YGR253C|PUP2|PROTEASOME	4.94696	177	18	0
YIL075C|RPN2|PROTEASOME	YOR117W|RPT5|PROTEASOME	4.94064	160	50	0
YKL022C|CDC16|APC	YGL240W|DOC1|APC	4.93479	51	63	0
YIL075C|RPN2|PROTEASOME	YFR004W|RPN11|DUB	4.92153	160	38	0
YDR427W|RPN9|PROTEASOME	YLR421C|RPN13|PROTEASOME	4.91916	77	58	0
YFR036W|CDC26|APC	YNL172W|APC1|APC	4.91916	98	29	0
YBL084C|CDC27|APC	YGL240W|DOC1|APC	4.9169	71	63	0
YHR027C|RPN1|PROTEASOME	YDL007W|RPT2|PROTEASOME	4.9123	211	29	0
YMR312W|ELP6|OTHERS	YGR200C|ELP2|OTHERS	4.9055	130	227	0
YDR427W|RPN9|PROTEASOME	YKL145W|RPT1|PROTEASOME	4.90267	77	224	0
YPL144W|POC4|PROTEASOME	YBR173C|UMP1|PROTEASOME	4.90267	14	176	0
YFR052W|RPN12|PROTEASOME	YOR117W|RPT5|PROTEASOME	4.90111	74	50	0
YER021W|RPN3|PROTEASOME	YGL004C|RPN14|PROTEASOME	4.89799	103	8	0
YPR103W|PRE2|PROTEASOME	YOR362C|PRE10|PROTEASOME	4.88405	104	40	0
YDR427W|RPN9|PROTEASOME	YHR027C|RPN1|PROTEASOME	4.88201	77	211	0
YFL007W|BLM10|PROTEASOME	YDL147W|RPN5|PROTEASOME	4.8773	119	144	0
YOL038W|PRE6|PROTEASOME	YDL147W|RPN5|PROTEASOME	4.87204	134	144	0
YIL075C|RPN2|PROTEASOME	YOR259C|RPT4|PROTEASOME	4.87025	160	42	0
YHR027C|RPN1|PROTEASOME	YGR232W|NAS6|PROTEASOME	4.86339	211	8	0
YMR191W|SPG5|PROTEASOME	YHR027C|RPN1|PROTEASOME	4.86339	2	211	0
YLR102C|APC9|APC	YGL240W|DOC1|APC	4.85998	47	63	0
YKL145W|RPT1|PROTEASOME	YFR004W|RPN11|DUB	4.85114	224	38	0
YDR394W|RPT3|PROTEASOME	YGL048C|RPT6|PROTEASOME	4.85011	86	104	0
YKL145W|RPT1|PROTEASOME	YOR259C|RPT4|PROTEASOME	4.84425	224	42	0
YIL075C|RPN2|PROTEASOME	YHR027C|RPN1|PROTEASOME	4.82687	160	211	0
YKL145W|RPT1|PROTEASOME	YDL007W|RPT2|PROTEASOME	4.82605	224	29	0
YGR135W|PRE9|PROTEASOME	YER094C|PUP3|PROTEASOME	4.82516	325	28	0
YLR417W|VPS36|OTHERS	YCL008C|STP22|E2	4.82516	100	130	0
YDR394W|RPT3|PROTEASOME	YKL145W|RPT1|PROTEASOME	4.8103	86	224	0
YGL003C|CDH1|APC	YIR025W|MND2|APC	4.80971	146	18	0
YOL038W|PRE6|PROTEASOME	YOR261C|RPN8|DUB	4.80569	134	59	0
YIL075C|RPN2|PROTEASOME	YJL001W|PRE3|PROTEASOME	4.80313	160	55	0
YFR036W|CDC26|APC	YIR025W|MND2|APC	4.79986	98	18	0
YDR427W|RPN9|PROTEASOME	YGL048C|RPT6|PROTEASOME	4.78719	77	104	0
YMR314W|PRE5|PROTEASOME	YOR117W|RPT5|PROTEASOME	4.78413	107	50	0
YDR328C|SKP1|POZ	YPL003W|ULA1|DUB	4.78144	134	10	0
YOL038W|PRE6|PROTEASOME	YER012W|PRE1|PROTEASOME	4.77872	134	177	0
YKL145W|RPT1|PROTEASOME	YGR232W|NAS6|PROTEASOME	4.77714	224	8	0
YKL145W|RPT1|PROTEASOME	YOR117W|RPT5|PROTEASOME	4.77714	224	50	0
YMR191W|SPG5|PROTEASOME	YKL145W|RPT1|PROTEASOME	4.77714	2	224	0
YBR170C|NPL4|UBL	YDL126C|CDC48|OTHERS	4.76333	49	120	0
YFR052W|RPN12|PROTEASOME	YIL075C|RPN2|PROTEASOME	4.75355	74	160	0
YBR173C|UMP1|PROTEASOME	YLR199C|PBA1|PROTEASOME	4.74655	176	13	0
YKL054C|DEF1|OTHERS	YBR114W|RAD16|E3	4.74249	59	70	0
YDL147W|RPN5|PROTEASOME	YHL030W|ECM29|PROTEASOME	4.7313	144	167	0
YPL084W|BRO1|OTHERS	YCL008C|STP22|E2	4.71413	54	130	0
YER012W|PRE1|PROTEASOME	YGR232W|NAS6|PROTEASOME	4.70185	177	8	0
YOL013C|HRD1|E3	YML029W|USA1|UBL	4.70032	105	18	0
YBL084C|CDC27|APC	YLR127C|APC2|CULLIN	4.69778	71	20	0
YFR036W|CDC26|APC	YHR166C|CDC23|APC	4.66861	98	69	0
YHL030W|ECM29|PROTEASOME	YDL007W|RPT2|PROTEASOME	4.66474	167	29	0
YFR052W|RPN12|PROTEASOME	YOR261C|RPN8|DUB	4.66232	74	59	0
YER012W|PRE1|PROTEASOME	YGL011C|SCL1|PROTEASOME	4.65746	177	66	0
YLR021W|POC3|PROTEASOME	YGR135W|PRE9|PROTEASOME	4.65523	6	325	0
YLR421C|RPN13|PROTEASOME	YOR261C|RPN8|DUB	4.65122	58	59	0
YDL147W|RPN5|PROTEASOME	YIL075C|RPN2|PROTEASOME	4.64723	144	160	0
YER021W|RPN3|PROTEASOME	YFL007W|BLM10|PROTEASOME	4.64703	103	119	0
YER021W|RPN3|PROTEASOME	YKL145W|RPT1|PROTEASOME	4.64523	103	224	0
YHL030W|ECM29|PROTEASOME	YOR117W|RPT5|PROTEASOME	4.6444	167	50	0
YFL007W|BLM10|PROTEASOME	YPR103W|PRE2|PROTEASOME	4.63309	119	104	0
YER021W|RPN3|PROTEASOME	YMR314W|PRE5|PROTEASOME	4.61596	103	107	0
YFL007W|BLM10|PROTEASOME	YOR261C|RPN8|DUB	4.61439	119	59	0
YPL144W|POC4|PROTEASOME	YGR135W|PRE9|PROTEASOME	4.60277	14	325	0
YDR328C|SKP1|POZ	YMR094W|CTF13|F-BOX	4.60087	134	34	0
YNL311C|SKP2|F-BOX	YOL133W|HRT1|E3	4.59723	14	145	0
YOL133W|HRT1|E3	YDR131C|YDR131C|F-BOX	4.59723	145	7	0
YGR135W|PRE9|PROTEASOME	YKL206C|ADD66|PROTEASOME	4.58812	325	11	0
YPR103W|PRE2|PROTEASOME	YER012W|PRE1|PROTEASOME	4.58637	104	177	0
YFL007W|BLM10|PROTEASOME	YER012W|PRE1|PROTEASOME	4.57962	119	177	0
YHL030W|ECM29|PROTEASOME	YML092C|PRE8|PROTEASOME	4.5746	167	71	0
YDR394W|RPT3|PROTEASOME	YHR027C|RPN1|PROTEASOME	4.56641	86	211	0
YFR052W|RPN12|PROTEASOME	YHR027C|RPN1|PROTEASOME	4.56083	74	211	0
YHR027C|RPN1|PROTEASOME	YOR259C|RPT4|PROTEASOME	4.55854	211	42	0
YDL126C|CDC48|OTHERS	YML013W|UBX2|UBL	4.54515	120	57	0
YBR173C|UMP1|PROTEASOME	YOR157C|PUP1|PROTEASOME	4.5401	176	21	0
YGL048C|RPT6|PROTEASOME	YGL011C|SCL1|PROTEASOME	4.5401	104	66	0
YER012W|PRE1|PROTEASOME	YOR157C|PUP1|PROTEASOME	4.53192	177	21	0
YHR027C|RPN1|PROTEASOME	YFR004W|RPN11|DUB	4.52236	211	38	0
YDR328C|SKP1|POZ	YDL216C|RRI1|DUB	4.5184	134	8	0
YHL030W|ECM29|PROTEASOME	YKL145W|RPT1|PROTEASOME	4.50196	167	224	0
YDR177W|UBC1|E2	YBR082C|UBC4|E2	4.50128	8	339	0
YER012W|PRE1|PROTEASOME	YML092C|PRE8|PROTEASOME	4.4907	177	71	0
YGL048C|RPT6|PROTEASOME	YIL075C|RPN2|PROTEASOME	4.46902	104	160	0
YKL145W|RPT1|PROTEASOME	YJL001W|PRE3|PROTEASOME	4.45521	224	55	0
YIL046W|MET30|F-BOX	YFL009W|CDC4|F-BOX	4.45221	91	37	0
YHR027C|RPN1|PROTEASOME	YGL004C|RPN14|PROTEASOME	4.44836	211	8	0
YDR394W|RPT3|PROTEASOME	YDL147W|RPN5|PROTEASOME	4.44773	86	144	0
YHR027C|RPN1|PROTEASOME	YOR261C|RPN8|DUB	4.44018	211	59	0
YOL013C|HRD1|E3	YGR048W|UFD1|OTHERS	4.43729	105	27	0
YIL075C|RPN2|PROTEASOME	YHL030W|ECM29|PROTEASOME	4.43345	160	167	0
YDR394W|RPT3|PROTEASOME	YHL030W|ECM29|PROTEASOME	4.41838	86	167	0
YKL145W|RPT1|PROTEASOME	YOR261C|RPN8|DUB	4.41806	224	59	0
YER021W|RPN3|PROTEASOME	YOL038W|PRE6|PROTEASOME	4.41687	103	134	0
YPR103W|PRE2|PROTEASOME	YDL147W|RPN5|PROTEASOME	4.41457	104	144	0
YHL030W|ECM29|PROTEASOME	YFR004W|RPN11|DUB	4.41229	167	38	0
YHL030W|ECM29|PROTEASOME	YER012W|PRE1|PROTEASOME	4.40561	167	177	0
YJR090C|GRR1|F-BOX	YDL132W|CDC53|CULLIN	4.40458	58	70	0
YHL030W|ECM29|PROTEASOME	YER094C|PUP3|PROTEASOME	4.39343	167	28	0
YHL030W|ECM29|PROTEASOME	YOR259C|RPT4|PROTEASOME	4.39343	167	42	0
YGR253C|PUP2|PROTEASOME	YGR135W|PRE9|PROTEASOME	4.3922	18	325	0
YLR032W|RAD5|E3	YHR134W|WSS1|DUB	4.3922	195	33	0
YFR052W|RPN12|PROTEASOME	YER021W|RPN3|PROTEASOME	4.38898	74	103	0
YDL147W|RPN5|PROTEASOME	YOR117W|RPT5|PROTEASOME	4.35567	144	50	0
YER021W|RPN3|PROTEASOME	YHR027C|RPN1|PROTEASOME	4.34682	103	211	0
YDR427W|RPN9|PROTEASOME	YFL007W|BLM10|PROTEASOME	4.32978	77	119	0
YIL075C|RPN2|PROTEASOME	YKL145W|RPT1|PROTEASOME	4.31319	160	224	0
YHR027C|RPN1|PROTEASOME	YOR117W|RPT5|PROTEASOME	4.307	211	50	0
YDL097C|RPN6|PROTEASOME	YPR108W|RPN7|PROTEASOME	4.30563	264	40	0
YDL147W|RPN5|PROTEASOME	YER012W|PRE1|PROTEASOME	4.30451	144	177	0
YDR394W|RPT3|PROTEASOME	YLR421C|RPN13|PROTEASOME	4.30025	86	58	0
YGL087C|MMS2|E2	YLR032W|RAD5|E3	4.27672	78	195	0
YFL007W|BLM10|PROTEASOME	YIL075C|RPN2|PROTEASOME	4.27464	119	160	0
YFL007W|BLM10|PROTEASOME	YKL145W|RPT1|PROTEASOME	4.27464	119	224	0
YFR052W|RPN12|PROTEASOME	YDR394W|RPT3|PROTEASOME	4.2707	74	86	0
YOL133W|HRT1|E3	YJL204C|RCY1|F-BOX	4.26708	145	22	0
YDR328C|SKP1|POZ	YOR057W|SGT1|OTHERS	4.25537	134	24	0
YER012W|PRE1|PROTEASOME	YOR362C|PRE10|PROTEASOME	4.25439	177	40	0
YER021W|RPN3|PROTEASOME	YER012W|PRE1|PROTEASOME	4.23774	103	177	0
YIL030C|SSM4|E3	YMR264W|CUE1|OTHERS	4.21163	117	51	0
YOL013C|HRD1|E3	YDL126C|CDC48|OTHERS	4.21128	105	120	0
YMR314W|PRE5|PROTEASOME	YKL145W|RPT1|PROTEASOME	4.2056	107	224	0
YGR135W|PRE9|PROTEASOME	YFR050C|PRE4|PROTEASOME	4.1813	325	25	0
YOR157C|PUP1|PROTEASOME	YGR135W|PRE9|PROTEASOME	4.16981	21	325	0
YGL048C|RPT6|PROTEASOME	YKL145W|RPT1|PROTEASOME	4.16416	104	224	0
YGL048C|RPT6|PROTEASOME	YPR108W|RPN7|PROTEASOME	4.14709	104	40	0
YHR027C|RPN1|PROTEASOME	YKL145W|RPT1|PROTEASOME	4.1435	211	224	0
YHL030W|ECM29|PROTEASOME	YFR050C|PRE4|PROTEASOME	4.14189	167	25	0
YDL147W|RPN5|PROTEASOME	YLR421C|RPN13|PROTEASOME	4.14155	144	58	0
YDL097C|RPN6|PROTEASOME	YGR232W|NAS6|PROTEASOME	4.12506	264	8	0
YGL048C|RPT6|PROTEASOME	YHR027C|RPN1|PROTEASOME	4.11715	104	211	0
YER012W|PRE1|PROTEASOME	YPR108W|RPN7|PROTEASOME	4.11689	177	40	0
YGL048C|RPT6|PROTEASOME	YDL147W|RPN5|PROTEASOME	4.10645	104	144	0
YMR314W|PRE5|PROTEASOME	YIL075C|RPN2|PROTEASOME	4.10606	107	160	0
YHL030W|ECM29|PROTEASOME	YHR027C|RPN1|PROTEASOME	4.0944	167	211	0
YFR052W|RPN12|PROTEASOME	YKL145W|RPT1|PROTEASOME	4.09125	74	224	0
YER068W|MOT2|E3	YKL054C|DEF1|OTHERS	4.08714	98	59	0
YOL038W|PRE6|PROTEASOME	YIL075C|RPN2|PROTEASOME	4.05446	134	160	0
YDL147W|RPN5|PROTEASOME	YKL145W|RPT1|PROTEASOME	4.03348	144	224	0
YHR079C|IRE1|OTHERS	YLR207W|HRD3|OTHERS	4.0209	201	64	0
YER021W|RPN3|PROTEASOME	YGL048C|RPT6|PROTEASOME	4.00491	103	104	0
YGR135W|PRE9|PROTEASOME	YBL041W|PRE7|PROTEASOME	4.00316	325	33	0
YLR032W|RAD5|E3	YDR092W|UBC13|E2	3.99988	195	63	0
YOL013C|HRD1|E3	YIL030C|SSM4|E3	3.99988	105	117	0
YBR111W-A|SUS1|OTHERS	YMR223W|UBP8|DUB	3.98658	184	219	0
YDR328C|SKP1|POZ	YOL133W|HRT1|E3	3.98235	134	145	0
YKL145W|RPT1|PROTEASOME	YML092C|PRE8|PROTEASOME	3.94932	224	71	0
YPR103W|PRE2|PROTEASOME	YBR173C|UMP1|PROTEASOME	3.94818	104	176	0
YER012W|PRE1|PROTEASOME	YOR261C|RPN8|DUB	3.93468	177	59	0
YDL097C|RPN6|PROTEASOME	YLR421C|RPN13|PROTEASOME	3.93005	264	58	0
YOL038W|PRE6|PROTEASOME	YKL145W|RPT1|PROTEASOME	3.9205	134	224	0
YDR427W|RPN9|PROTEASOME	YDL097C|RPN6|PROTEASOME	3.91717	77	264	0
YFR052W|RPN12|PROTEASOME	YHL030W|ECM29|PROTEASOME	3.89823	74	167	0
YPR103W|PRE2|PROTEASOME	YGR135W|PRE9|PROTEASOME	3.89731	104	325	0
YGL048C|RPT6|PROTEASOME	YER012W|PRE1|PROTEASOME	3.87588	104	177	0
YHR027C|RPN1|PROTEASOME	YER143W|DDI1|OTHERS	3.86339	211	24	0
YGR135W|PRE9|PROTEASOME	YLR199C|PBA1|PROTEASOME	3.86169	325	13	0
YDL097C|RPN6|PROTEASOME	YDL007W|RPT2|PROTEASOME	3.85204	264	29	0
YLR032W|RAD5|E3	YCR066W|RAD18|E3	3.85163	195	432	0
YGR135W|PRE9|PROTEASOME	YML092C|PRE8|PROTEASOME	3.84534	325	71	0
YDL097C|RPN6|PROTEASOME	YOR261C|RPN8|DUB	3.82738	264	59	0
YGL048C|RPT6|PROTEASOME	YFL007W|BLM10|PROTEASOME	3.79659	104	119	0
YER012W|PRE1|PROTEASOME	YOR117W|RPT5|PROTEASOME	3.79496	177	50	0
YOL133W|HRT1|E3	YFL009W|CDC4|F-BOX	3.78009	145	37	0
YDR054C|CDC34|E2	YOL133W|HRT1|E3	3.769	87	145	0
YHR027C|RPN1|PROTEASOME	YKL010C|UFD4|E3	3.74792	211	52	0
YHR079C|IRE1|OTHERS	YMR264W|CUE1|OTHERS	3.72045	201	51	0
YHR027C|RPN1|PROTEASOME	YLR421C|RPN13|PROTEASOME	3.70585	211	58	0
YIL030C|SSM4|E3	YML013W|UBX2|UBL	3.68859	117	57	0
YER012W|PRE1|PROTEASOME	YKL145W|RPT1|PROTEASOME	3.66708	177	224	0
YJR102C|VPS25|OTHERS	YOR080W|DIA2|F-BOX	3.66089	55	671	0
YDL147W|RPN5|PROTEASOME	YHR027C|RPN1|PROTEASOME	3.64766	144	211	0
YDR260C|SWM1|OTHERS	YGL116W|CDC20|APC	3.62021	64	359	0
YKL145W|RPT1|PROTEASOME	YLR421C|RPN13|PROTEASOME	3.6196	224	58	0
YFR052W|RPN12|PROTEASOME	YER012W|PRE1|PROTEASOME	3.60787	74	177	0
YMR312W|ELP6|OTHERS	YMR223W|UBP8|DUB	3.59469	130	219	0
YGL116W|CDC20|APC	YHR166C|CDC23|APC	3.57309	359	69	0
YDR394W|RPT3|PROTEASOME	YBR217W|ATG12|UBL	3.55832	86	97	0
YIL075C|RPN2|PROTEASOME	YER012W|PRE1|PROTEASOME	3.54985	160	177	0
YOL038W|PRE6|PROTEASOME	YGR135W|PRE9|PROTEASOME	3.53166	134	325	0
YHL030W|ECM29|PROTEASOME	YLR421C|RPN13|PROTEASOME	3.51273	167	58	0
YGL116W|CDC20|APC	YGL240W|DOC1|APC	3.51169	359	63	0
YGR135W|PRE9|PROTEASOME	YOR362C|PRE10|PROTEASOME	3.50323	325	40	0
YFR052W|RPN12|PROTEASOME	YDL097C|RPN6|PROTEASOME	3.50057	74	264	0
YDL097C|RPN6|PROTEASOME	YOR259C|RPT4|PROTEASOME	3.46971	264	42	0
YGR135W|PRE9|PROTEASOME	YGL011C|SCL1|PROTEASOME	3.44373	325	66	0
YFL007W|BLM10|PROTEASOME	YHR027C|RPN1|PROTEASOME	3.42801	119	211	0
YER125W|RSP5|E3	YKR094C|RPL40B|UBL	3.42687	514	20	0
YDR054C|CDC34|E2	YDR328C|SKP1|POZ	3.39739	87	134	0
YGL003C|CDH1|APC	YOR080W|DIA2|F-BOX	3.39682	146	671	0
YMR022W|UBC7|E2	YMR264W|CUE1|OTHERS	3.32905	743	51	0
YOL038W|PRE6|PROTEASOME	YHR027C|RPN1|PROTEASOME	3.32087	134	211	0
YER125W|RSP5|E3	YMR316W|DIA1|OTHERS	3.31583	514	12	0
YBR171W|SEC66|E2	YHR079C|IRE1|OTHERS	3.31139	197	201	0
YMR231W|PEP5|E3	YOR080W|DIA2|F-BOX	3.2931	127	671	0
YGL003C|CDH1|APC	YCR066W|RAD18|E3	3.28364	146	432	0
YDR394W|RPT3|PROTEASOME	YER012W|PRE1|PROTEASOME	3.27558	86	177	0
YDR394W|RPT3|PROTEASOME	YDL097C|RPN6|PROTEASOME	3.2013	86	264	0
YDR510W|SMT3|UBL	YIL031W|ULP2|DUB	3.19059	913	28	0
YOR138C|RUP1|OTHERS	YER125W|RSP5|E3	3.16383	8	514	0
YOR080W|DIA2|F-BOX	YPL002C|SNF8|OTHERS	3.13292	671	48	0
YDR510W|SMT3|UBL	YDR390C|UBA2|E1	3.11259	913	14	0
YBR173C|UMP1|PROTEASOME	YGR135W|PRE9|PROTEASOME	3.10269	176	325	0
YLR148W|PEP3|E3	YOR080W|DIA2|F-BOX	3.10207	113	671	0
YOR191W|ULS1|E3	YDL013W|SLX5|E3	3.09493	48	629	0
YDL013W|SLX5|E3	YOR156C|NFI1|E3	3.05492	629	47	0
YGL116W|CDC20|APC	YLR102C|APC9|APC	3.0015	359	47	0
YDL013W|SLX5|E3	YPL020C|ULP1|DUB	2.99212	629	54	0
YJL047C|RTT101|CULLIN	YOR080W|DIA2|F-BOX	2.97501	156	671	0
YMR067C|UBX4|UBL	YDR510W|SMT3|UBL	2.94267	7	913	0
YER116C|SLX8|E3	YDL013W|SLX5|E3	2.92423	530	629	0
YOL013C|HRD1|E3	YHR079C|IRE1|OTHERS	2.91964	105	201	0
YER012W|PRE1|PROTEASOME	YHR027C|RPN1|PROTEASOME	2.91935	177	211	0
YGL003C|CDH1|APC	YDL013W|SLX5|E3	2.90511	146	629	0
YKL145W|RPT1|PROTEASOME	YDL097C|RPN6|PROTEASOME	2.90267	224	264	0
YMR312W|ELP6|OTHERS	YDL074C|BRE1|E3	2.87667	130	862	0
YMR223W|UBP8|DUB	YDR363W-A|SEM1|PROTEASOME	2.87537	219	451	0
YCR066W|RAD18|E3	YOR080W|DIA2|F-BOX	2.84032	432	671	0
YDR510W|SMT3|UBL	YOR156C|NFI1|E3	2.83929	913	47	0
YBR111W-A|SUS1|OTHERS	YBL058W|SHP1|UBL	2.78791	184	232	0
YFR010W|UBP6|DUB	YLR421C|RPN13|PROTEASOME	2.78096	832	58	0
YBR135W|CKS1|PROTEASOME	YDR363W-A|SEM1|PROTEASOME	2.77612	167	451	0
YER125W|RSP5|E3	YMR275C|BUL1|OTHERS	2.77151	514	42	0
YMR022W|UBC7|E2	YLR207W|HRD3|OTHERS	2.74771	743	64	0
YDR510W|SMT3|UBL	YPR180W|AOS1|E1	2.69113	913	25	0
YDR059C|UBC5|E2	YER125W|RSP5|E3	2.57887	16	514	0
YDR177W|UBC1|E2	YER125W|RSP5|E3	2.57887	8	514	0
YER125W|RSP5|E3	YLR306W|UBC12|E2	2.57887	514	20	0
YGR200C|ELP2|OTHERS	YGL058W|RAD6|E2	2.55513	227	976	0
YMR022W|UBC7|E2	YER100W|UBC6|E2	2.53826	743	37	0
YDL074C|BRE1|E3	YAL002W|VPS8|E3	2.53508	862	327	0
YCR066W|RAD18|E3	YGL058W|RAD6|E2	2.51358	432	976	0
YDL074C|BRE1|E3	YGR200C|ELP2|OTHERS	2.49825	862	227	0
YER125W|RSP5|E3	YLR206W|ENT2|OTHERS	2.49141	514	17	0
YDL074C|BRE1|E3	YGL058W|RAD6|E2	2.4568	862	976	0
YAL002W|VPS8|E3	YFR010W|UBP6|DUB	2.44977	327	832	0
YER116C|SLX8|E3	YOR080W|DIA2|F-BOX	2.42988	530	671	0
YAL002W|VPS8|E3	YER151C|UBP3|DUB	2.42399	327	616	0
YOR124C|UBP2|DUB	YER125W|RSP5|E3	2.42359	49	514	0
YGR200C|ELP2|OTHERS	YNR051C|BRE5|OTHERS	2.39537	227	792	0
YDR510W|SMT3|UBL	YDL064W|UBC9|E2	2.38324	913	49	0
YER125W|RSP5|E3	YOR042W|CUE5|OTHERS	2.37723	514	23	0
YAL002W|VPS8|E3	YKL213C|DOA1|OTHERS	2.35731	327	1107	0
YHR200W|RPN10|PROTEASOME	YOR117W|RPT5|PROTEASOME	2.34968	1446	50	0
YFR010W|UBP6|DUB	YKL213C|DOA1|OTHERS	2.33003	832	1107	0
YMR312W|ELP6|OTHERS	YNR051C|BRE5|OTHERS	2.32509	130	792	0
YBR173C|UMP1|PROTEASOME	YDL020C|RPN4|PROTEASOME	2.31937	176	867	0
YBR082C|UBC4|E2	YER116C|SLX8|E3	2.31933	339	530	0
YHR200W|RPN10|PROTEASOME	YPR108W|RPN7|PROTEASOME	2.28827	1446	40	0
YDL074C|BRE1|E3	YCR066W|RAD18|E3	2.25797	862	432	0
YGL048C|RPT6|PROTEASOME	YHR200W|RPN10|PROTEASOME	2.24418	104	1446	0
YMR022W|UBC7|E2	YGR225W|AMA1|APC	2.23992	743	7	0
YHR200W|RPN10|PROTEASOME	YLR306W|UBC12|E2	2.22414	1446	20	0
YHR200W|RPN10|PROTEASOME	YOR261C|RPN8|DUB	2.204	1446	59	0
YDL074C|BRE1|E3	YDL020C|RPN4|PROTEASOME	2.192	862	867	0
YDR394W|RPT3|PROTEASOME	YHR200W|RPN10|PROTEASOME	2.18394	86	1446	0
YCR066W|RAD18|E3	YDL013W|SLX5|E3	2.17655	432	629	0
YDL074C|BRE1|E3	YFR010W|UBP6|DUB	2.16042	862	832	0
YMR312W|ELP6|OTHERS	YGL058W|RAD6|E2	2.15495	130	976	0
YMR022W|UBC7|E2	YIL156W|UBP7|DUB	2.15419	743	26	0
YER151C|UBP3|DUB	YFR010W|UBP6|DUB	2.14865	616	832	0
YFL007W|BLM10|PROTEASOME	YHR200W|RPN10|PROTEASOME	2.14602	119	1446	0
YDR427W|RPN9|PROTEASOME	YHR200W|RPN10|PROTEASOME	2.14178	77	1446	0
YEL037C|RAD23|UBL	YHR200W|RPN10|PROTEASOME	2.10258	180	1446	0
YDL013W|SLX5|E3	YOR080W|DIA2|F-BOX	2.09708	629	671	0
YDR510W|SMT3|UBL	YBR114W|RAD16|E3	2.08017	913	70	0
YDR266C|YDR266C|E3	YDR510W|SMT3|UBL	2.07195	16	913	0
YOR191W|ULS1|E3	YDR510W|SMT3|UBL	2.07195	48	913	0
YGR135W|PRE9|PROTEASOME	YHR200W|RPN10|PROTEASOME	2.05523	325	1446	0
YMR022W|UBC7|E2	YGL017W|ATE1|OTHERS	2.04727	743	8	0
YDL074C|BRE1|E3	YER151C|UBP3|DUB	2.0419	862	616	0
YPR103W|PRE2|PROTEASOME	YHR200W|RPN10|PROTEASOME	2.03006	104	1446	0
YMR022W|UBC7|E2	YML013W|UBX2|UBL	2.02174	743	57	0
YDR510W|SMT3|UBL	YPL020C|ULP1|DUB	1.99513	913	54	0
YDL074C|BRE1|E3	YOR080W|DIA2|F-BOX	1.98967	862	671	0
YDL097C|RPN6|PROTEASOME	YHR200W|RPN10|PROTEASOME	1.98476	264	1446	0
YDR510W|SMT3|UBL	YLR167W|RPS31|UBL	1.98449	913	17	0
YDR128W|YDR128W|E3	YMR022W|UBC7|E2	1.97689	21	743	0
YHL030W|ECM29|PROTEASOME	YHR200W|RPN10|PROTEASOME	1.95086	167	1446	0
YNL311C|SKP2|F-BOX	YDR510W|SMT3|UBL	1.94267	14	913	0
YER151C|UBP3|DUB	YKL213C|DOA1|OTHERS	1.93319	616	1107	0
YDL074C|BRE1|E3	YNR051C|BRE5|OTHERS	1.93151	862	792	0
YOR080W|DIA2|F-BOX	YDL020C|RPN4|PROTEASOME	1.91825	671	867	0
YER012W|PRE1|PROTEASOME	YHR200W|RPN10|PROTEASOME	1.90444	177	1446	0
YDR510W|SMT3|UBL	YDR409W|SIZ1|E3	1.87555	913	44	0
YIL075C|RPN2|PROTEASOME	YHR200W|RPN10|PROTEASOME	1.8308	160	1446	0
YOR080W|DIA2|F-BOX	YGL058W|RAD6|E2	1.81048	671	976	0
YKL145W|RPT1|PROTEASOME	YHR200W|RPN10|PROTEASOME	1.80285	224	1446	0
YOL013C|HRD1|E3	YMR022W|UBC7|E2	1.79246	105	743	0
YDR510W|SMT3|UBL	YER098W|UBP9|DUB	1.69113	913	25	0
YDR363W-A|SEM1|PROTEASOME	YHR200W|RPN10|PROTEASOME	1.68751	451	1446	0
YIL030C|SSM4|E3	YMR022W|UBC7|E2	1.63634	117	743	0
YLL039C|UBI4|UBL	YFL044C|OTU1|DUB	1.61111	3290	11	0
YDR510W|SMT3|UBL	YOR362C|PRE10|PROTEASOME	1.59802	913	40	0
YLL039C|UBI4|UBL	YIL148W|RPL40A|UBL	1.59577	3290	42	0
YDL020C|RPN4|PROTEASOME	YHR200W|RPN10|PROTEASOME	1.58414	867	1446	0
YDR510W|SMT3|UBL	YGR048W|UFD1|OTHERS	1.5801	913	27	0
YML111W|BUL2|OTHERS	YLL039C|UBI4|UBL	1.57869	10	3290	0
YFR052W|RPN12|PROTEASOME	YDR510W|SMT3|UBL	1.54057	74	913	0
YDR510W|SMT3|UBL	YIL148W|RPL40A|UBL	1.52763	913	42	0
YOL087C|YOL087C|OTHERS	YLL039C|UBI4|UBL	1.52211	26	3290	0
YHR027C|RPN1|PROTEASOME	YDR510W|SMT3|UBL	1.52078	211	913	0
YMR309C|NIP1|PROTEASOME	YDR510W|SMT3|UBL	1.49015	91	913	0
YDR313C|PIB1|E3	YLL039C|UBI4|UBL	1.48558	4	3290	0
YLL039C|UBI4|UBL	YKR094C|RPL40B|UBL	1.48558	3290	20	0
YHR079C|IRE1|OTHERS	YMR022W|UBC7|E2	1.48369	201	743	0
YLL039C|UBI4|UBL	YBL057C|PTH2|OTHERS	1.41519	3290	7	0
YNL311C|SKP2|F-BOX	YLL039C|UBI4|UBL	1.41519	14	3290	0
YGL058W|RAD6|E2	YHR200W|RPN10|PROTEASOME	1.41329	976	1446	0
YBR273C|UBX7|UBL	YLL039C|UBI4|UBL	1.39812	17	3290	0
YLL039C|UBI4|UBL	YLR206W|ENT2|OTHERS	1.39812	3290	17	0
YLL039C|UBI4|UBL	YER100W|UBC6|E2	1.33502	3290	37	0
YMR309C|NIP1|PROTEASOME	YLL039C|UBI4|UBL	1.32356	91	3290	0
YLL039C|UBI4|UBL	YHR003C|YHR003C|E1	1.31566	3290	9	0
YLL039C|UBI4|UBL	YKL027W|YKL027W|E1	1.31566	3290	3	0
YLR427W|MAG2|E3	YLL039C|UBI4|UBL	1.31566	27	3290	0
YLL039C|UBI4|UBL	YBL047C|EDE1|OTHERS	1.26319	3290	56	0
YLL039C|UBI4|UBL	YJL157C|FAR1|E3	1.23504	3290	46	0
YJL048C|UBX6|UBL	YLL039C|UBI4|UBL	1.22255	8	3290	0
YLL039C|UBI4|UBL	YDL091C|UBX3|UBL	1.22255	3290	8	0
YML101C|CUE4|OTHERS	YLL039C|UBI4|UBL	1.22255	8	3290	0
YNR007C|ATG3|E2	YLL039C|UBI4|UBL	1.20018	13	3290	0
YBR170C|NPL4|UBL	YLL039C|UBI4|UBL	1.1928	49	3290	0
YLL039C|UBI4|UBL	YML029W|USA1|UBL	1.19013	3290	18	0
YOL013C|HRD1|E3	YLL039C|UBI4|UBL	1.18638	105	3290	0
YOR042W|CUE5|OTHERS	YLL039C|UBI4|UBL	1.18441	23	3290	0
YLL039C|UBI4|UBL	YKL210W|UBA1|E1	1.16366	3290	45	0
YDL126C|CDC48|OTHERS	YLL039C|UBI4|UBL	1.16366	120	3290	0
YLL039C|UBI4|UBL	YML013W|UBX2|UBL	1.15519	3290	57	0
YLL039C|UBI4|UBL	YBR158W|AMN1|F-BOX	1.14319	3290	71	0
YIL030C|SSM4|E3	YLL039C|UBI4|UBL	1.13878	117	3290	0
YDR330W|UBX5|UBL	YLL039C|UBI4|UBL	1.13509	17	3290	0
YLL039C|UBI4|UBL	YLR167W|RPS31|UBL	1.13509	3290	17	0
YLL039C|UBI4|UBL	YMR316W|DIA1|OTHERS	1.12301	3290	12	0
YOR057W|SGT1|OTHERS	YLL039C|UBI4|UBL	1.12301	24	3290	0
YLL039C|UBI4|UBL	YKL010C|UFD4|E3	1.10707	3290	52	0
YLL039C|UBI4|UBL	YDR457W|TOM1|E3	1.09327	3290	42	0
YLR352W|YLR352W|F-BOX	YLL039C|UBI4|UBL	1.09327	7	3290	0
YHL030W|ECM29|PROTEASOME	YLL039C|UBI4|UBL	1.07151	167	3290	0
YDR266C|YDR266C|E3	YLL039C|UBI4|UBL	1.07055	16	3290	0
YLL039C|UBI4|UBL	YGR048W|UFD1|OTHERS	1.05262	3290	27	0
YLL039C|UBI4|UBL	YPR108W|RPN7|PROTEASOME	1.03812	3290	40	0
YLL039C|UBI4|UBL	YBR058C|UBP14|DUB	1.03555	3290	51	0
YJL204C|RCY1|F-BOX	YLL039C|UBI4|UBL	1.02615	22	3290	0
YLL039C|UBI4|UBL	YLR097C|HRT3|F-BOX	1.02615	3290	11	0
YDR069C|DOA4|DUB	YLL039C|UBI4|UBL	1.0202	81	3290	0
YDL161W|ENT1|OTHERS	YLL039C|UBI4|UBL	0.974622	19	3290	0
YLL039C|UBI4|UBL	YOR259C|RPT4|PROTEASOME	0.967735	3290	42	0
YDL147W|RPN5|PROTEASOME	YLL039C|UBI4|UBL	0.959515	144	3290	0
YLL039C|UBI4|UBL	YOR117W|RPT5|PROTEASOME	0.957204	3290	50	0
YLL039C|UBI4|UBL	YNR006W|VPS27|OTHERS	0.935386	3290	41	0
YOL038W|PRE6|PROTEASOME	YLL039C|UBI4|UBL	0.921995	134	3290	0
YHR027C|RPN1|PROTEASOME	YLL039C|UBI4|UBL	0.907442	211	3290	0
YIL075C|RPN2|PROTEASOME	YLL039C|UBI4|UBL	0.900621	160	3290	0
YLL039C|UBI4|UBL	YDR411C|DFM1|OTHERS	0.900621	3290	20	0
YLL039C|UBI4|UBL	YMR275C|BUL1|OTHERS	0.900621	3290	42	0
YLL039C|UBI4|UBL	YOR261C|RPN8|DUB	0.875959	3290	59	0
YKL145W|RPT1|PROTEASOME	YLL039C|UBI4|UBL	0.874626	224	3290	0
YGL048C|RPT6|PROTEASOME	YLL039C|UBI4|UBL	0.814891	104	3290	0
YER125W|RSP5|E3	YLL039C|UBI4|UBL	0.81386	514	3290	0
YMR025W|CSI1|SIGNALOSOME	YDR179C|CSN9|SIGNALOSOME	8.12506	8	11	0.0001
YNR007C|ATG3|E2	YHR171W|ATG7|E1	8.0767	13	7	0.0001
YER143W|DDI1|OTHERS	YML088W|UFO1|F-BOX	7.58449	24	8	0.0001
YJL048C|UBX6|UBL	YBR273C|UBX7|UBL	7.49703	8	17	0.0001
YNL008C|ASI3|APC	YMR119W|ASI1|E3	7.3271	17	9	0.0001
YGR225W|AMA1|APC	YIR025W|MND2|APC	6.60721	7	18	0.0001
YJR084W|CSN12|SIGNALOSOME	YDL216C|RRI1|DUB	6.33657	38	8	0.0001
YIR025W|MND2|APC	YDR118W|APC4|APC	6.24464	18	9	0.0001
YLR127C|APC2|CULLIN	YDR118W|APC4|APC	6.09264	20	9	0.0001
YML029W|USA1|UBL	YDR411C|DFM1|OTHERS	6.09264	18	20	0.0001
YGR225W|AMA1|APC	YNL172W|APC1|APC	5.91916	7	29	0.0001
YGR225W|AMA1|APC	YGL240W|DOC1|APC	5.79986	7	63	0.0001
YFR052W|RPN12|PROTEASOME	YIR011C|STS1|OTHERS	5.79008	74	6	0.0001
YDR260C|SWM1|OTHERS	YGR225W|AMA1|APC	5.77714	64	7	0.0001
YML029W|USA1|UBL	YLR207W|HRD3|OTHERS	5.41457	18	64	0.0001
YLR102C|APC9|APC	YDL008W|APC11|E3	5.38605	47	25	0.0001
YIL156W|UBP7|DUB	YHL002W|HSE1|OTHERS	5.36049	26	46	0.0001
YDR394W|RPT3|PROTEASOME	YBL057C|PTH2|OTHERS	5.35087	86	7	0.0001
YML013W|UBX2|UBL	YLR207W|HRD3|OTHERS	5.21103	57	64	0.0001
YOR362C|PRE10|PROTEASOME	YGL011C|SCL1|PROTEASOME	5.02553	40	66	0.0001
YOL038W|PRE6|PROTEASOME	YPR108W|RPN7|PROTEASOME	5.00383	134	40	0.0001
YDR260C|SWM1|OTHERS	YIR025W|MND2|APC	4.99953	64	18	0.0001
YOR156C|NFI1|E3	YPL020C|ULP1|DUB	4.85998	47	54	0.0001
YLL036C|PRP19|E3	YFR005C|SAD1|DUB	4.82294	124	7	0.0001
YKL022C|CDC16|APC	YLR102C|APC9|APC	4.67941	51	47	0.0001
YOR117W|RPT5|PROTEASOME	YML092C|PRE8|PROTEASOME	4.59824	50	71	0.0001
YDR069C|DOA4|DUB	YPL084W|BRO1|OTHERS	4.48976	81	54	0.0001
YER021W|RPN3|PROTEASOME	YBL041W|PRE7|PROTEASOME	4.43856	103	33	0.0001
YOL133W|HRT1|E3	YML088W|UFO1|F-BOX	4.40458	145	8	0.0001
YNR007C|ATG3|E2	YBR217W|ATG12|UBL	4.28414	13	97	0.0001
YIL075C|RPN2|PROTEASOME	YGR232W|NAS6|PROTEASOME	4.26256	160	8	0.0001
YBL084C|CDC27|APC	YLR102C|APC9|APC	4.20208	71	47	0.0001
YHL030W|ECM29|PROTEASOME	YGR232W|NAS6|PROTEASOME	4.20079	167	8	0.0001
YFR052W|RPN12|PROTEASOME	YLR421C|RPN13|PROTEASOME	4.10202	74	58	0.0001
YGL048C|RPT6|PROTEASOME	YPR103W|PRE2|PROTEASOME	4.0905	104	104	0.0001
YEL037C|RAD23|UBL	YDL190C|UFD2|E3	3.88319	180	37	0.0001
YGL003C|CDH1|APC	YHR166C|CDC23|APC	3.87111	146	69	0.0001
YER021W|RPN3|PROTEASOME	YLR421C|RPN13|PROTEASOME	3.84737	103	58	0.0001
YPR103W|PRE2|PROTEASOME	YHL030W|ECM29|PROTEASOME	3.82228	104	167	0.0001
YEL037C|RAD23|UBL	YER162C|RAD4|DUB	3.80724	180	39	0.0001
YDR427W|RPN9|PROTEASOME	YER012W|PRE1|PROTEASOME	3.55054	77	177	0.0001
YER012W|PRE1|PROTEASOME	YOR259C|RPT4|PROTEASOME	3.53192	177	42	0.0001
YFR052W|RPN12|PROTEASOME	YGL048C|RPT6|PROTEASOME	3.48195	74	104	0.0001
YDL097C|RPN6|PROTEASOME	YFR004W|RPN11|DUB	3.4621	264	38	0.0001
YHR027C|RPN1|PROTEASOME	YJL001W|PRE3|PROTEASOME	3.40396	211	55	0.0001
YFR036W|CDC26|APC	YBR082C|UBC4|E2	3.26508	98	339	0.0001
YER021W|RPN3|PROTEASOME	YDL097C|RPN6|PROTEASOME	3.02352	103	264	0.0001
YDL147W|RPN5|PROTEASOME	YDL097C|RPN6|PROTEASOME	2.95514	144	264	0.0001
YOR191W|ULS1|E3	YER116C|SLX8|E3	2.94968	48	530	0.0001
YFL007W|BLM10|PROTEASOME	YGR135W|PRE9|PROTEASOME	2.93034	119	325	0.0001
YDL013W|SLX5|E3	YDR409W|SIZ1|E3	2.73504	629	44	0.0001
YJR102C|VPS25|OTHERS	YDL013W|SLX5|E3	2.59368	55	629	0.0001
YMR100W|MUB1|OTHERS	YDL020C|RPN4|PROTEASOME	2.58175	71	867	0.0001
YHR027C|RPN1|PROTEASOME	YDL097C|RPN6|PROTEASOME	2.57389	211	264	0.0001
YBR171W|SEC66|E2	YAL002W|VPS8|E3	2.56349	197	327	0.0001
YAL002W|VPS8|E3	YDR363W-A|SEM1|PROTEASOME	2.48045	327	451	0.0001
YNR007C|ATG3|E2	YER125W|RSP5|E3	2.46339	13	514	0.0001
YLR417W|VPS36|OTHERS	YDL020C|RPN4|PROTEASOME	2.3902	100	867	0.0001
YDR363W-A|SEM1|PROTEASOME	YFR010W|UBP6|DUB	2.20662	451	832	0.0001
YHR200W|RPN10|PROTEASOME	YDL007W|RPT2|PROTEASOME	2.13555	1446	29	0.0001
YHR200W|RPN10|PROTEASOME	YDL190C|UFD2|E3	2.12512	1446	37	0.0001
YBR082C|UBC4|E2	YKL213C|DOA1|OTHERS	2.11131	339	1107	0.0001
YMR100W|MUB1|OTHERS	YHR200W|RPN10|PROTEASOME	2.10682	71	1446	0.0001
YER125W|RSP5|E3	YBL047C|EDE1|OTHERS	2.09344	514	56	0.0001
YGR232W|NAS6|PROTEASOME	YHR200W|RPN10|PROTEASOME	2.08664	8	1446	0.0001
YDR363W-A|SEM1|PROTEASOME	YER151C|UBP3|DUB	2.08569	451	616	0.0001
YER151C|UBP3|DUB	YNR051C|BRE5|OTHERS	2.08067	616	792	0.0001
YMR022W|UBC7|E2	YIL007C|NAS2|PROTEASOME	2.04727	743	12	0.0001
YBR171W|SEC66|E2	YNR051C|BRE5|OTHERS	1.97694	197	792	0.0001
YHR200W|RPN10|PROTEASOME	YFR004W|RPN11|DUB	1.92618	1446	38	0.0001
YIL075C|RPN2|PROTEASOME	YDR510W|SMT3|UBL	1.33498	160	913	0.0001
YLL039C|UBI4|UBL	YDL007W|RPT2|PROTEASOME	0.849995	3290	29	0.0001
YLL039C|UBI4|UBL	YBR079C|RPG1|PROTEASOME	0.830232	3290	63	0.0001
YDR510W|SMT3|UBL	YLL039C|UBI4|UBL	0.658607	913	3290	0.0001
YJR084W|CSN12|SIGNALOSOME	YMR025W|CSI1|SIGNALOSOME	6.33657	38	8	0.0002
YGR225W|AMA1|APC	YDL008W|APC11|E3	6.13328	7	25	0.0002
YBR170C|NPL4|UBL	YFL044C|OTU1|DUB	6.09531	49	11	0.0002
YDR390C|UBA2|E1	YOR156C|NFI1|E3	5.80751	14	47	0.0002
YPL144W|POC4|PROTEASOME	YOR362C|PRE10|PROTEASOME	5.45521	14	40	0.0002
YMR100W|MUB1|OTHERS	YLR024C|UBR2|E3	5.17841	71	43	0.0002
YIL071C|PCI8|SIGNALOSOME	YBR079C|RPG1|PROTEASOME	5.14778	11	63	0.0002
YMR314W|PRE5|PROTEASOME	YOR362C|PRE10|PROTEASOME	4.98053	107	40	0.0002
YLR127C|APC2|CULLIN	YGL240W|DOC1|APC	4.87025	20	63	0.0002
YLR352W|YLR352W|F-BOX	YDR328C|SKP1|POZ	4.71105	7	134	0.0002
YER012W|PRE1|PROTEASOME	YMR247C|RKR1|E3	4.41645	177	13	0.0002
YDL126C|CDC48|OTHERS	YDR057W|YOS9|OTHERS	4.21817	120	22	0.0002
YIL030C|SSM4|E3	YGR048W|UFD1|OTHERS	3.95924	117	27	0.0002
YBR111W-A|SUS1|OTHERS	YOR339C|UBC11|E2	3.89101	184	18	0.0002
YDL126C|CDC48|OTHERS	YLR207W|HRD3|OTHERS	3.84753	120	64	0.0002
YMR191W|SPG5|PROTEASOME	YDR363W-A|SEM1|PROTEASOME	3.76751	2	451	0.0002
YBR171W|SEC66|E2	YJL197W|UBP12|DUB	3.5474	197	16	0.0002
YFR052W|RPN12|PROTEASOME	YDL147W|RPN5|PROTEASOME	3.52704	74	144	0.0002
YBL058W|SHP1|UBL	YOL054W|PSH1|E3	3.38074	232	61	0.0002
YCR066W|RAD18|E3	YDR409W|SIZ1|E3	3.37017	432	44	0.0002
YMR314W|PRE5|PROTEASOME	YGR135W|PRE9|PROTEASOME	3.35671	107	325	0.0002
YIL030C|SSM4|E3	YDL126C|CDC48|OTHERS	2.97716	117	120	0.0002
YMR223W|UBP8|DUB	YBL058W|SHP1|UBL	2.85862	219	232	0.0002
YBR135W|CKS1|PROTEASOME	YAL002W|VPS8|E3	2.75453	167	327	0.0002
YLR148W|PEP3|E3	YDL074C|BRE1|E3	2.4722	113	862	0.0002
YLR148W|PEP3|E3	YGL058W|RAD6|E2	2.19113	113	976	0.0002
YBR082C|UBC4|E2	YNR051C|BRE5|OTHERS	2.10458	339	792	0.0002
YDL074C|BRE1|E3	YDR363W-A|SEM1|PROTEASOME	1.98175	862	451	0.0002
YBR170C|NPL4|UBL	YMR022W|UBC7|E2	1.60249	49	743	0.0002
YNR051C|BRE5|OTHERS	YGL058W|RAD6|E2	1.57129	792	976	0.0002
YLL039C|UBI4|UBL	YDL190C|UFD2|E3	0.861093	3290	37	0.0002
YDR394W|RPT3|PROTEASOME	YLL039C|UBI4|UBL	0.831908	86	3290	0.0002
YLL039C|UBI4|UBL	YMR264W|CUE1|OTHERS	0.751758	3290	51	0.0002
YGR253C|PUP2|PROTEASOME	YLR021W|POC3|PROTEASOME	6.82961	18	6	0.0003
YOR124C|UBP2|DUB	YOR138C|RUP1|OTHERS	6.55475	49	8	0.0003
YPR103W|PRE2|PROTEASOME	YKL206C|ADD66|PROTEASOME	5.42462	104	11	0.0003
YIL031W|ULP2|DUB	YPL020C|ULP1|DUB	5.34418	28	54	0.0003
YDR054C|CDC34|E2	YLR097C|HRT3|F-BOX	5.26708	87	11	0.0003
YDR139C|RUB1|UBL	YDL132W|CDC53|CULLIN	5.20728	19	70	0.0003
YGL004C|RPN14|PROTEASOME	YOR259C|RPT4|PROTEASOME	5.19218	8	42	0.0003
YOR157C|PUP1|PROTEASOME	YGL011C|SCL1|PROTEASOME	5.14778	21	66	0.0003
YPL096W|PNG1|DUB	YEL037C|RAD23|UBL	5.09264	2	180	0.0003
YFR036W|CDC26|APC	YDR118W|APC4|APC	4.79986	98	9	0.0003
YDR328C|SKP1|POZ	YDR131C|YDR131C|F-BOX	4.71105	134	7	0.0003
YCL008C|STP22|E2	YNR006W|VPS27|OTHERS	4.5265	130	41	0.0003
YFL007W|BLM10|PROTEASOME	YGR253C|PUP2|PROTEASOME	4.51975	119	18	0.0003
YDR219C|MFB1|F-BOX	YDR328C|SKP1|POZ	4.5184	8	134	0.0003
YDR328C|SKP1|POZ	YML088W|UFO1|F-BOX	4.5184	134	8	0.0003
YOL087C|YOL087C|OTHERS	YBR079C|RPG1|PROTEASOME	4.49174	26	63	0.0003
YOL133W|HRT1|E3	YLR128W|DCN1|E3	4.23466	145	9	0.0003
YKL022C|CDC16|APC	YDR260C|SWM1|OTHERS	4.234	51	64	0.0003
YEL037C|RAD23|UBL	YDR314C|RAD34|DUB	3.95514	180	22	0.0003
YIL075C|RPN2|PROTEASOME	YGL011C|SCL1|PROTEASOME	3.80313	160	66	0.0003
YEL037C|RAD23|UBL	YJR052W|RAD7|OTHERS	3.6776	180	32	0.0003
YFR052W|RPN12|PROTEASOME	YFL007W|BLM10|PROTEASOME	3.65015	74	119	0.0003
YCL008C|STP22|E2	YJL047C|RTT101|CULLIN	3.52465	130	156	0.0003
YHR079C|IRE1|OTHERS	YKL206C|ADD66|PROTEASOME	3.47401	201	11	0.0003
YDR069C|DOA4|DUB	YER068W|MOT2|E3	3.43729	81	98	0.0003
YMR100W|MUB1|OTHERS	YDR363W-A|SEM1|PROTEASOME	3.07719	71	451	0.0003
YLR417W|VPS36|OTHERS	YOR080W|DIA2|F-BOX	2.94279	100	671	0.0003
YHR079C|IRE1|OTHERS	YNR006W|VPS27|OTHERS	2.89782	201	41	0.0003
YDL013W|SLX5|E3	YDL064W|UBC9|E2	2.57976	629	49	0.0003
YER012W|PRE1|PROTEASOME	YGR135W|PRE9|PROTEASOME	2.47303	177	325	0.0003
YMR191W|SPG5|PROTEASOME	YHR200W|RPN10|PROTEASOME	2.08664	2	1446	0.0003
YAL002W|VPS8|E3	YNR051C|BRE5|OTHERS	1.99431	327	792	0.0003
YGR135W|PRE9|PROTEASOME	YDL020C|RPN4|PROTEASOME	1.80224	325	867	0.0003
YDL147W|RPN5|PROTEASOME	YHR200W|RPN10|PROTEASOME	1.69808	144	1446	0.0003
YLL039C|UBI4|UBL	YDR103W|STE5|E3	0.818159	3290	36	0.0003
YLL039C|UBI4|UBL	YJR090C|GRR1|F-BOX	0.797527	3290	58	0.0003
YGR003W|CUL3|CULLIN	YIL001W|YIL001W|POZ	9.99953	6	2	0.0004
YHL010C|YHL010C|E3	YKR017C|YKR017C|E3	9.6776	5	3	0.0004
YOR057W|SGT1|OTHERS	YLR224W|YLR224W|F-BOX	7.99953	24	2	0.0004
YJL149W|DAS1|F-BOX	YDL132W|CDC53|CULLIN	6.45521	4	70	0.0004
YPL084W|BRO1|OTHERS	YMR119W|ASI1|E3	6.24464	54	9	0.0004
YBR280C|SAF1|F-BOX	YDL132W|CDC53|CULLIN	6.13328	5	70	0.0004
YOR138C|RUP1|OTHERS	YHL002W|HSE1|OTHERS	6.06093	8	46	0.0004
YDR390C|UBA2|E1	YGR048W|UFD1|OTHERS	6.02225	14	27	0.0004
YNL311C|SKP2|F-BOX	YDL007W|RPT2|PROTEASOME	5.91916	14	29	0.0004
YBR170C|NPL4|UBL	YDR411C|DFM1|OTHERS	5.64785	49	20	0.0004
YNL172W|APC1|APC	YDR118W|APC4|APC	5.55659	29	9	0.0004
YFR004W|RPN11|DUB	YGL004C|RPN14|PROTEASOME	5.33657	38	8	0.0004
YIR025W|MND2|APC	YLR102C|APC9|APC	4.85998	18	47	0.0004
YMR314W|PRE5|PROTEASOME	YOR261C|RPN8|DUB	4.54535	107	59	0.0004
YFL007W|BLM10|PROTEASOME	YFR050C|PRE4|PROTEASOME	4.36775	119	25	0.0004
YDR328C|SKP1|POZ	YDR179C|CSN9|SIGNALOSOME	4.05897	134	11	0.0004
YDR328C|SKP1|POZ	YLR097C|HRT3|F-BOX	4.05897	134	11	0.0004
YDR328C|SKP1|POZ	YFL009W|CDC4|F-BOX	3.63088	134	37	0.0004
YGL048C|RPT6|PROTEASOME	YLR421C|RPN13|PROTEASOME	3.61103	104	58	0.0004
YER012W|PRE1|PROTEASOME	YFR004W|RPN11|DUB	3.45392	177	38	0.0004
YDR054C|CDC34|E2	YIL046W|MET30|F-BOX	3.44111	87	91	0.0004
YDL097C|RPN6|PROTEASOME	YOR117W|RPT5|PROTEASOME	3.35567	264	50	0.0004
YGL048C|RPT6|PROTEASOME	YHL030W|ECM29|PROTEASOME	3.20079	104	167	0.0004
YHL030W|ECM29|PROTEASOME	YDL097C|RPN6|PROTEASOME	2.85683	167	264	0.0004
YOR043W|WHI2|POZ	YKL213C|DOA1|OTHERS	2.34166	162	1107	0.0004
YBR171W|SEC66|E2	YDR363W-A|SEM1|PROTEASOME	2.27474	197	451	0.0004
YHR200W|RPN10|PROTEASOME	YGL011C|SCL1|PROTEASOME	1.90023	1446	66	0.0004
YDR510W|SMT3|UBL	YPR108W|RPN7|PROTEASOME	1.42809	913	40	0.0004
YER143W|DDI1|OTHERS	YLL039C|UBI4|UBL	0.77509	24	3290	0.0004
YLR021W|POC3|PROTEASOME	YOR157C|PUP1|PROTEASOME	6.60721	6	21	0.0005
YBR201W|DER1|OTHERS	YML029W|USA1|UBL	6.16664	19	18	0.0005
YBR201W|DER1|OTHERS	YGR048W|UFD1|OTHERS	5.58168	19	27	0.0005
YOR124C|UBP2|DUB	YDL122W|UBP1|DUB	5.12179	49	36	0.0005
YBL084C|CDC27|APC	YIR025W|MND2|APC	4.26482	71	18	0.0005
YBR170C|NPL4|UBL	YOL013C|HRD1|E3	4.06289	49	105	0.0005
YGL003C|CDH1|APC	YGL240W|DOC1|APC	3.73932	146	63	0.0005
YHL030W|ECM29|PROTEASOME	YOR362C|PRE10|PROTEASOME	3.68622	167	40	0.0005
YBR135W|CKS1|PROTEASOME	YHR166C|CDC23|APC	3.41419	167	69	0.0005
YMR100W|MUB1|OTHERS	YGR135W|PRE9|PROTEASOME	3.09045	71	325	0.0005
YGL003C|CDH1|APC	YGL116W|CDC20|APC	2.60727	146	359	0.0005
YDL013W|SLX5|E3	YPL002C|SNF8|OTHERS	2.50997	629	48	0.0005
YLR417W|VPS36|OTHERS	YDL013W|SLX5|E3	2.45108	100	629	0.0005
YJR102C|VPS25|OTHERS	YDL020C|RPN4|PROTEASOME	2.43556	55	867	0.0005
YDL020C|RPN4|PROTEASOME	YLR024C|UBR2|E3	2.39834	867	43	0.0005
YDL097C|RPN6|PROTEASOME	YGR135W|PRE9|PROTEASOME	2.36573	264	325	0.0005
YBL058W|SHP1|UBL	YNR051C|BRE5|OTHERS	2.11952	232	792	0.0005
YDR177W|UBC1|E2	YLL039C|UBI4|UBL	0.900621	8	3290	0.0005
YMR314W|PRE5|PROTEASOME	YLL039C|UBI4|UBL	0.773864	107	3290	0.0005
YDR427W|RPN9|PROTEASOME	YLL039C|UBI4|UBL	0.763117	77	3290	0.0005
YML029W|USA1|UBL	YML013W|UBX2|UBL	5.16664	18	57	0.0006
YPL144W|POC4|PROTEASOME	YPR103W|PRE2|PROTEASOME	5.0767	14	104	0.0006
YGL087C|MMS2|E2	YHR134W|WSS1|DUB	5.06205	78	33	0.0006
YNL172W|APC1|APC	YGL240W|DOC1|APC	4.33419	29	63	0.0006
YEL037C|RAD23|UBL	YMR276W|DSK2|UBL	3.69054	180	37	0.0006
YER012W|PRE1|PROTEASOME	YDL007W|RPT2|PROTEASOME	3.58083	177	29	0.0006
YFL007W|BLM10|PROTEASOME	YBR173C|UMP1|PROTEASOME	3.40017	119	176	0.0006
YHR027C|RPN1|PROTEASOME	YOR362C|PRE10|PROTEASOME	3.12643	211	40	0.0006
YIL046W|MET30|F-BOX	YDR328C|SKP1|POZ	2.81796	91	134	0.0006
YEL037C|RAD23|UBL	YKL145W|RPT1|PROTEASOME	2.60721	180	224	0.0006
YMR231W|PEP5|E3	YDL020C|RPN4|PROTEASOME	2.22824	127	867	0.0006
YIL071C|PCI8|SIGNALOSOME	YMR025W|CSI1|SIGNALOSOME	7.12506	11	8	0.0007
YDR390C|UBA2|E1	YIL031W|ULP2|DUB	5.96978	14	28	0.0007
YEL019C|MMS21|E3	YOR156C|NFI1|E3	5.5274	17	47	0.0007
YMR314W|PRE5|PROTEASOME	YOR157C|PUP1|PROTEASOME	5.03567	107	21	0.0007
YPL096W|PNG1|DUB	YKL145W|RPT1|PROTEASOME	4.77714	2	224	0.0007
YER012W|PRE1|PROTEASOME	YLR199C|PBA1|PROTEASOME	4.00141	177	13	0.0007
YBR173C|UMP1|PROTEASOME	YGR253C|PUP2|PROTEASOME	3.95514	176	18	0.0007
YBL084C|CDC27|APC	YDR260C|SWM1|OTHERS	3.75667	71	64	0.0007
YEL037C|RAD23|UBL	YOR259C|RPT4|PROTEASOME	3.28528	180	42	0.0007
YJR102C|VPS25|OTHERS	YHR200W|RPN10|PROTEASOME	1.89024	55	1446	0.0007
YKL034W|TUL1|E3	YLL039C|UBI4|UBL	0.900621	6	3290	0.0007
YMR304W|UBP15|DUB	YLL039C|UBI4|UBL	0.712994	82	3290	0.0007
YMR276W|DSK2|UBL	YDL190C|UFD2|E3	5.16559	37	37	0.0008
YLR199C|PBA1|PROTEASOME	YBR079C|RPG1|PROTEASOME	4.90677	13	63	0.0008
YDR427W|RPN9|PROTEASOME	YOL038W|PRE6|PROTEASOME	3.95206	77	134	0.0008
YKL022C|CDC16|APC	YGL116W|CDC20|APC	2.74616	51	359	0.0008
YBR111W-A|SUS1|OTHERS	YBR082C|UBC4|E2	2.46314	184	339	0.0008
YBL058W|SHP1|UBL	YGL116W|CDC20|APC	2.23867	232	359	0.0008
YHR200W|RPN10|PROTEASOME	YMR276W|DSK2|UBL	1.87719	1446	37	0.0008
YDL013W|SLX5|E3	YKL213C|DOA1|OTHERS	1.60977	629	1107	0.0008
YBR203W|COS111|F-BOX	YLL039C|UBI4|UBL	0.900621	4	3290	0.0008
YLL039C|UBI4|UBL	YLR207W|HRD3|OTHERS	0.707976	3290	64	0.0008
YNR068C|YNR068C|OTHERS	YNR069C|BSC5|OTHERS	8.41457	3	12	0.0009
YDR118W|APC4|APC	YDL008W|APC11|E3	5.77071	9	25	0.0009
YLR127C|APC2|CULLIN	YOR249C|APC5|APC	5.05311	20	37	0.0009
YGL048C|RPT6|PROTEASOME	YGL141W|HUL5|E3	4.56212	104	5	0.0009
YDR328C|SKP1|POZ	YJL149W|DAS1|F-BOX	4.5184	134	4	0.0009
YEL037C|RAD23|UBL	YBL057C|PTH2|OTHERS	4.28528	180	7	0.0009
YJL047C|RTT101|CULLIN	YER116C|SLX8|E3	2.41917	156	530	0.0009
YLR032W|RAD5|E3	YOR080W|DIA2|F-BOX	2.17196	195	671	0.0009
YMR314W|PRE5|PROTEASOME	YHR200W|RPN10|PROTEASOME	1.86874	107	1446	0.0009
YDL074C|BRE1|E3	YKL213C|DOA1|OTHERS	1.64532	862	1107	0.0009
YMR067C|UBX4|UBL	YDL126C|CDC48|OTHERS	4.87025	7	120	0.001
YBR170C|NPL4|UBL	YNR006W|VPS27|OTHERS	4.61223	49	41	0.001
YIL046W|MET30|F-BOX	YJR062C|NTA1|OTHERS	4.26934	91	14	0.001
YDR394W|RPT3|PROTEASOME	YFL007W|BLM10|PROTEASOME	3.43334	86	119	0.001
YOR191W|ULS1|E3	YBR111W-A|SUS1|OTHERS	3.28332	48	184	0.001
YDR427W|RPN9|PROTEASOME	YEL037C|RAD23|UBL	2.99578	77	180	0.001
YJR102C|VPS25|OTHERS	YGL058W|RAD6|E2	2.26471	55	976	0.001
YBL058W|SHP1|UBL	YDL190C|UFD2|E3	3.51706	232	37	0.0011
YNR051C|BRE5|OTHERS	YFR010W|UBP6|DUB	1.75454	792	832	0.0011
YOR057W|SGT1|OTHERS	YFL009W|CDC4|F-BOX	5.37504	24	37	0.0012
YGL004C|RPN14|PROTEASOME	YLR421C|RPN13|PROTEASOME	4.72651	8	58	0.0012
YBR173C|UMP1|PROTEASOME	YML092C|PRE8|PROTEASOME	3.56028	176	71	0.0012
YIL046W|MET30|F-BOX	YDL132W|CDC53|CULLIN	3.53238	91	70	0.0012
YIL030C|SSM4|E3	YER100W|UBC6|E2	3.50467	117	37	0.0012
YOL038W|PRE6|PROTEASOME	YHR200W|RPN10|PROTEASOME	1.82791	134	1446	0.0012
YOL133W|HRT1|E3	YKL027W|YKL027W|E1	4.81962	145	3	0.0013
YEL037C|RAD23|UBL	YML088W|UFO1|F-BOX	4.09264	180	8	0.0013
YGL048C|RPT6|PROTEASOME	YEL037C|RAD23|UBL	2.85163	104	180	0.0013
YER116C|SLX8|E3	YOR156C|NFI1|E3	2.78741	530	47	0.0013
YCL008C|STP22|E2	YDL013W|SLX5|E3	2.1721	130	629	0.0013
YPL096W|PNG1|DUB	YLL039C|UBI4|UBL	0.900621	2	3290	0.0013
YLR128W|DCN1|E3	YDL216C|RRI1|DUB	7.41457	9	8	0.0014
YDR313C|PIB1|E3	YER068W|MOT2|E3	4.96978	4	98	0.0014
YDR394W|RPT3|PROTEASOME	YMR314W|PRE5|PROTEASOME	3.73869	86	107	0.0014
YBR170C|NPL4|UBL	YIL030C|SSM4|E3	3.42135	49	117	0.0014
YEL019C|MMS21|E3	YDL013W|SLX5|E3	2.52204	17	629	0.0014
YOR157C|PUP1|PROTEASOME	YKL206C|ADD66|PROTEASOME	5.73274	21	11	0.0015
YFR052W|RPN12|PROTEASOME	YDR273W|DON1|OTHERS	5.37504	74	4	0.0015
YFL007W|BLM10|PROTEASOME	YOR362C|PRE10|PROTEASOME	3.95271	119	40	0.0015
YEL037C|RAD23|UBL	YOR117W|RPT5|PROTEASOME	3.03375	180	50	0.0015
YMR231W|PEP5|E3	YGL116W|CDC20|APC	2.63153	127	359	0.0015
YER125W|RSP5|E3	YOR249C|APC5|APC	1.95438	514	37	0.0015
YER021W|RPN3|PROTEASOME	YHR200W|RPN10|PROTEASOME	1.64807	103	1446	0.0015
YLL039C|UBI4|UBL	YBR062C|YBR062C|E3	0.900621	3290	2	0.0015
YLL039C|UBI4|UBL	YMR276W|DSK2|UBL	0.691168	3290	37	0.0015
YDR002W|YRB1|OTHERS	YBR165W|UBS1|E2	8.09264	15	3	0.0016
YOL038W|PRE6|PROTEASOME	YOR157C|PUP1|PROTEASOME	4.71105	134	21	0.0016
YGL048C|RPT6|PROTEASOME	YMR276W|DSK2|UBL	3.6746	104	37	0.0016
YBR135W|CKS1|PROTEASOME	YBR171W|SEC66|E2	2.38609	167	197	0.0016
YER125W|RSP5|E3	YLR247C|IRC20|E3	2.16383	514	16	0.0016
YJL047C|RTT101|CULLIN	YGL058W|RAD6|E2	1.86021	156	976	0.0016
YHR200W|RPN10|PROTEASOME	YLR421C|RPN13|PROTEASOME	1.68809	1446	58	0.0016
YDL020C|RPN4|PROTEASOME	YGL058W|RAD6|E2	1.40166	867	976	0.0016
YLR127C|APC2|CULLIN	YIR025W|MND2|APC	5.09264	20	18	0.0017
YBR203W|COS111|F-BOX	YDR328C|SKP1|POZ	4.5184	4	134	0.0017
YCR066W|RAD18|E3	YHR134W|WSS1|DUB	3.48565	432	33	0.0017
YMR100W|MUB1|OTHERS	YGL058W|RAD6|E2	2.14786	71	976	0.0017
YBL058W|SHP1|UBL	YKL213C|DOA1|OTHERS	1.98911	232	1107	0.0017
YLR032W|RAD5|E3	YDL074C|BRE1|E3	1.98051	195	862	0.0017
YLR352W|YLR352W|F-BOX	YDL132W|CDC53|CULLIN	5.64785	7	70	0.0018
YDR411C|DFM1|OTHERS	YGR048W|UFD1|OTHERS	5.50768	20	27	0.0018
YDR118W|APC4|APC	YLR102C|APC9|APC	4.85998	9	47	0.0018
YKL022C|CDC16|APC	YIR025W|MND2|APC	4.74214	51	18	0.0018
YNL172W|APC1|APC	YOR249C|APC5|APC	4.51706	29	37	0.0018
YOR124C|UBP2|DUB	YHL002W|HSE1|OTHERS	4.44622	49	46	0.0018
YDR059C|UBC5|E2	YBR082C|UBC4|E2	3.76431	16	339	0.0018
YDL097C|RPN6|PROTEASOME	YGL004C|RPN14|PROTEASOME	3.5401	264	8	0.0018
YLR417W|VPS36|OTHERS	YHR200W|RPN10|PROTEASOME	1.76471	100	1446	0.0018
YDR139C|RUB1|UBL	YLR306W|UBC12|E2	6.01464	19	20	0.0019
YFL044C|OTU1|DUB	YDL190C|UFD2|E3	5.91561	11	37	0.0019
YEL019C|MMS21|E3	YDR409W|SIZ1|E3	5.62256	17	44	0.0019
YJR052W|RAD7|OTHERS	YPL046C|ELC1|POZ	5.58449	32	16	0.0019
YPR108W|RPN7|PROTEASOME	YGL004C|RPN14|PROTEASOME	5.26256	40	8	0.0019
YFL007W|BLM10|PROTEASOME	YFR004W|RPN11|DUB	3.76368	119	38	0.0019
YFR052W|RPN12|PROTEASOME	YEL037C|RAD23|UBL	2.88319	74	180	0.0019
YFR010W|UBP6|DUB	YFR004W|RPN11|DUB	2.54302	832	38	0.0019
YDR363W-A|SEM1|PROTEASOME	YKL213C|DOA1|OTHERS	1.78435	451	1107	0.0019
YHR200W|RPN10|PROTEASOME	YKL210W|UBA1|E1	1.76471	1446	45	0.0019
YLR247C|IRC20|E3	YLR306W|UBC12|E2	6.26256	16	20	0.002
YNR068C|YNR068C|OTHERS	YGL181W|GTS1|OTHERS	6.19218	3	56	0.002
YDL008W|APC11|E3	YGL240W|DOC1|APC	4.54832	25	63	0.002
YBR082C|UBC4|E2	YER151C|UBP3|DUB	2.00003	339	616	0.002
YGR184C|UBR1|E3	YHR200W|RPN10|PROTEASOME	1.69669	76	1446	0.002
YBR173C|UMP1|PROTEASOME	YHR200W|RPN10|PROTEASOME	1.60449	176	1446	0.002
YPR103W|PRE2|PROTEASOME	YLR021W|POC3|PROTEASOME	5.29909	104	6	0.0021
YOR052C|YOR052C|OTHERS	YBR079C|RPG1|PROTEASOME	5.28528	5	63	0.0021
YDL013W|SLX5|E3	YFR010W|UBP6|DUB	1.64242	629	832	0.0021
YFR036W|CDC26|APC	YGL116W|CDC20|APC	2.56941	98	359	0.0022
YEL037C|RAD23|UBL	YHR027C|RPN1|PROTEASOME	2.27843	180	211	0.0022
YDL126C|CDC48|OTHERS	YJL157C|FAR1|E3	3.47597	120	46	0.0023
YBR082C|UBC4|E2	YDL008W|APC11|E3	3.34285	339	25	0.0023
YGR135W|PRE9|PROTEASOME	YEL012W|UBC8|E2	3.07027	325	27	0.0023
YFR010W|UBP6|DUB	YGL058W|RAD6|E2	1.53074	832	976	0.0023
YHR027C|RPN1|PROTEASOME	YHR200W|RPN10|PROTEASOME	1.43163	211	1446	0.0023
YEL037C|RAD23|UBL	YER143W|DDI1|OTHERS	3.50768	180	24	0.0024
YFR050C|PRE4|PROTEASOME	YJL001W|PRE3|PROTEASOME	5.15928	25	55	0.0025
YFL007W|BLM10|PROTEASOME	YDL097C|RPN6|PROTEASOME	2.81521	119	264	0.0025
YBR111W-A|SUS1|OTHERS	YDR363W-A|SEM1|PROTEASOME	2.24395	184	451	0.0025
YDR510W|SMT3|UBL	YER100W|UBC6|E2	1.34792	913	37	0.0025
YLL039C|UBI4|UBL	YML092C|PRE8|PROTEASOME	0.657764	3290	71	0.0025
YDR054C|CDC34|E2	YBR165W|UBS1|E2	5.55659	87	3	0.0026
YJR102C|VPS25|OTHERS	YPL065W|VPS28|OTHERS	5.3437	55	22	0.0026
YER125W|RSP5|E3	YKL206C|ADD66|PROTEASOME	2.11944	514	11	0.0026
YDR328C|SKP1|POZ	YIL148W|RPL40A|UBL	3.12609	134	42	0.0027
YCR066W|RAD18|E3	YER162C|RAD4|DUB	3.00363	432	39	0.0027
YER116C|SLX8|E3	YPL020C|ULP1|DUB	2.58711	530	54	0.0027
YMR231W|PEP5|E3	YDL074C|BRE1|E3	2.16619	127	862	0.0027
YDL097C|RPN6|PROTEASOME	YDR363W-A|SEM1|PROTEASOME	2.14938	264	451	0.0027
YGL058W|RAD6|E2	YER162C|RAD4|DUB	2.06879	976	39	0.0027
YNL008C|ASI3|APC	YMR022W|UBC7|E2	1.54477	17	743	0.0027
YFR010W|UBP6|DUB	YDL020C|RPN4|PROTEASOME	1.52504	832	867	0.0027
YNR051C|BRE5|OTHERS	YDL020C|RPN4|PROTEASOME	1.48987	792	867	0.0027
YFL007W|BLM10|PROTEASOME	YOR117W|RPT5|PROTEASOME	3.63078	119	50	0.0028
YKL145W|RPT1|PROTEASOME	YDL122W|UBP1|DUB	3.19218	224	36	0.0028
YGL003C|CDH1|APC	YER116C|SLX8|E3	2.34482	146	530	0.0028
YMR276W|DSK2|UBL	YOR117W|RPT5|PROTEASOME	4.31615	37	50	0.0029
YDR054C|CDC34|E2	YBR280C|SAF1|F-BOX	4.81962	87	5	0.003
YKL022C|CDC16|APC	YDR118W|APC4|APC	4.74214	51	9	0.0031
YPR103W|PRE2|PROTEASOME	YMR276W|DSK2|UBL	4.25956	104	37	0.0031
YNL311C|SKP2|F-BOX	YDR328C|SKP1|POZ	3.71105	14	134	0.0031
YLR368W|MDM30|F-BOX	YDR328C|SKP1|POZ	3.61151	15	134	0.0031
YER021W|RPN3|PROTEASOME	YOR362C|PRE10|PROTEASOME	3.57606	103	40	0.0031
YDR069C|DOA4|DUB	YMR304W|UBP15|DUB	3.20902	81	82	0.0031
YDL122W|UBP1|DUB	YLR167W|RPS31|UBL	5.3271	36	17	0.0032
YPR103W|PRE2|PROTEASOME	YLR199C|PBA1|PROTEASOME	4.76858	104	13	0.0032
YLR032W|RAD5|E3	YDL064W|UBC9|E2	3.36245	195	49	0.0032
YIL075C|RPN2|PROTEASOME	YDL097C|RPN6|PROTEASOME	2.5401	160	264	0.0032
YHR200W|RPN10|PROTEASOME	YOR259C|RPT4|PROTEASOME	1.69432	1446	42	0.0032
YFL007W|BLM10|PROTEASOME	YDL007W|RPT2|PROTEASOME	3.83169	119	29	0.0033
YMR100W|MUB1|OTHERS	YBR135W|CKS1|PROTEASOME	3.37297	71	167	0.0033
YDR394W|RPT3|PROTEASOME	YEL037C|RAD23|UBL	2.66637	86	180	0.0033
YDR054C|CDC34|E2	YLL039C|UBI4|UBL	0.627602	87	3290	0.0033
YDR131C|YDR131C|F-BOX	YPR093C|ASR1|E3	4.91916	7	58	0.0034
YLR368W|MDM30|F-BOX	YOL133W|HRT1|E3	3.49769	15	145	0.0034
YLR128W|DCN1|E3	YDL132W|CDC53|CULLIN	5.28528	9	70	0.0036
YOR042W|CUE5|OTHERS	YIL148W|RPL40A|UBL	4.66861	23	42	0.0036
YDL074C|BRE1|E3	YHR200W|RPN10|PROTEASOME	1.21161	862	1446	0.0036
YLR097C|HRT3|F-BOX	YDL132W|CDC53|CULLIN	4.99578	11	70	0.0037
YMR314W|PRE5|PROTEASOME	YPR108W|RPN7|PROTEASOME	4.5211	107	40	0.0037
YMR304W|UBP15|DUB	YBR058C|UBP14|DUB	3.55452	82	51	0.0037
YNL311C|SKP2|F-BOX	YHR115C|DMA1|E3	5.25358	14	46	0.0038
YBR170C|NPL4|UBL	YLR207W|HRD3|OTHERS	4.29171	49	64	0.0038
YOL013C|HRD1|E3	YOR042W|CUE5|OTHERS	3.93165	105	23	0.0038
YDR394W|RPT3|PROTEASOME	YOL038W|PRE6|PROTEASOME	3.41407	86	134	0.0038
YNR051C|BRE5|OTHERS	YDL190C|UFD2|E3	2.44612	792	37	0.0038
YNL155W|YNL155W|OTHERS	YBR170C|NPL4|UBL	5.16243	14	49	0.0039
YIL031W|ULP2|DUB	YDL064W|UBC9|E2	4.74739	28	49	0.0039
YER012W|PRE1|PROTEASOME	YKL206C|ADD66|PROTEASOME	3.65746	177	11	0.004
YGR135W|PRE9|PROTEASOME	YOR261C|RPN8|DUB	2.67948	325	59	0.004
YOR124C|UBP2|DUB	YDL013W|SLX5|E3	2.25783	49	629	0.004
YDR139C|RUB1|UBL	YGR003W|CUL3|CULLIN	6.7516	19	6	0.0041
YBR170C|NPL4|UBL	YBR201W|DER1|OTHERS	4.72186	49	19	0.0041
YPL084W|BRO1|OTHERS	YER068W|MOT2|E3	3.53682	54	98	0.0041
YEL037C|RAD23|UBL	YOR157C|PUP1|PROTEASOME	3.28528	180	21	0.0041
YER151C|UBP3|DUB	YDL020C|RPN4|PROTEASOME	1.48856	616	867	0.0041
YLR368W|MDM30|F-BOX	YJL048C|UBX6|UBL	6.6776	15	8	0.0042
YIL046W|MET30|F-BOX	YDR139C|RUB1|UBL	3.82877	91	19	0.0042
YLL039C|UBI4|UBL	YJL001W|PRE3|PROTEASOME	0.642823	3290	55	0.0043
YOR191W|ULS1|E3	YHR171W|ATG7|E1	5.19218	48	7	0.0044
YMR276W|DSK2|UBL	YKR094C|RPL40B|UBL	5.05311	37	20	0.0044
YMR309C|NIP1|PROTEASOME	YOR052C|YOR052C|OTHERS	4.75477	91	5	0.0044
YDL097C|RPN6|PROTEASOME	YKL027W|YKL027W|E1	3.95514	264	3	0.0045
YPL144W|POC4|PROTEASOME	YML092C|PRE8|PROTEASOME	4.62739	14	71	0.0046
YLR032W|RAD5|E3	YDL097C|RPN6|PROTEASOME	2.45633	195	264	0.0046
YFL007W|BLM10|PROTEASOME	YLR421C|RPN13|PROTEASOME	3.41666	119	58	0.0047
YKL213C|DOA1|OTHERS	YFL044C|OTU1|DUB	2.59758	1107	11	0.0047
YGR184C|UBR1|E3	YGL058W|RAD6|E2	1.92939	76	976	0.0048
YMR022W|UBC7|E2	YMR276W|DSK2|UBL	1.42278	743	37	0.0048
YOL133W|HRT1|E3	YLL039C|UBI4|UBL	0.578693	145	3290	0.0048
YOR057W|SGT1|OTHERS	YMR094W|CTF13|F-BOX	4.91207	24	34	0.0049
YBR173C|UMP1|PROTEASOME	YER094C|PUP3|PROTEASOME	3.63963	176	28	0.0049
YNR051C|BRE5|OTHERS	YJL197W|UBP12|DUB	2.5401	792	16	0.0049
YFL009W|CDC4|F-BOX	YHR166C|CDC23|APC	4.26651	37	69	0.005
YNL155W|YNL155W|OTHERS	YDL126C|CDC48|OTHERS	3.87025	14	120	0.005
YHL030W|ECM29|PROTEASOME	YGR135W|PRE9|PROTEASOME	2.24881	167	325	0.005
YDR219C|MFB1|F-BOX	YLR368W|MDM30|F-BOX	6.6776	8	15	0.0051
YDR177W|UBC1|E2	YPR103W|PRE2|PROTEASOME	4.88405	8	104	0.0051
YOR124C|UBP2|DUB	YLR167W|RPS31|UBL	4.88232	49	17	0.0051
YGR003W|CUL3|CULLIN	YBR114W|RAD16|E3	4.87025	6	70	0.0051
YKL022C|CDC16|APC	YNL172W|APC1|APC	4.05409	51	29	0.0051
YMR231W|PEP5|E3	YER116C|SLX8|E3	2.40394	127	530	0.0051
YFR052W|RPN12|PROTEASOME	YHR200W|RPN10|PROTEASOME	1.57763	74	1446	0.0051
YNR051C|BRE5|OTHERS	YKL213C|DOA1|OTHERS	1.55006	792	1107	0.0051
YPL144W|POC4|PROTEASOME	YGL011C|SCL1|PROTEASOME	4.73274	14	66	0.0052
YOR124C|UBP2|DUB	YLL039C|UBI4|UBL	0.607839	49	3290	0.0052
YOR157C|PUP1|PROTEASOME	YJL001W|PRE3|PROTEASOME	4.99578	21	55	0.0053
YJR084W|CSN12|SIGNALOSOME	YDR179C|CSN9|SIGNALOSOME	4.87713	38	11	0.0053
YKL022C|CDC16|APC	YBR135W|CKS1|PROTEASOME	3.11333	51	167	0.0053
YAL002W|VPS8|E3	YGL058W|RAD6|E2	1.64046	327	976	0.0053
YHR200W|RPN10|PROTEASOME	YKL010C|UFD4|E3	1.63413	1446	52	0.0054
YDR069C|DOA4|DUB	YBR170C|NPL4|UBL	3.62993	81	49	0.0055
YMR276W|DSK2|UBL	YBL057C|PTH2|OTHERS	5.56768	37	7	0.0056
YIR025W|MND2|APC	YHR166C|CDC23|APC	4.30604	18	69	0.0056
YER116C|SLX8|E3	YER151C|UBP3|DUB	1.69412	530	616	0.0056
YKL022C|CDC16|APC	YDL008W|APC11|E3	4.26821	51	25	0.0057
YDL126C|CDC48|OTHERS	YDL190C|UFD2|E3	3.46815	120	37	0.0057
YDR328C|SKP1|POZ	YLR167W|RPS31|UBL	3.43094	134	17	0.0057
YNL172W|APC1|APC	YIR025W|MND2|APC	4.55659	29	18	0.0059
YOR249C|APC5|APC	YGL240W|DOC1|APC	3.98272	37	63	0.0059
YOR191W|ULS1|E3	YBR082C|UBC4|E2	2.91632	48	339	0.0059
YBR082C|UBC4|E2	YKL034W|TUL1|E3	3.59439	339	6	0.006
YDR510W|SMT3|UBL	YDL007W|RPT2|PROTEASOME	1.21397	913	29	0.006
YJR099W|YUH1|DUB	YLR167W|RPS31|UBL	6.0376	11	17	0.0061
YLR394W|CST9|E3	YDR510W|SMT3|UBL	1.29059	22	913	0.0061
YDL013W|SLX5|E3	YLR421C|RPN13|PROTEASOME	2.01456	629	58	0.0062
YDR054C|CDC34|E2	YJR090C|GRR1|F-BOX	3.28357	87	58	0.0063
YEL037C|RAD23|UBL	YBR114W|RAD16|E3	2.77071	180	70	0.0063
YPL084W|BRO1|OTHERS	YDL020C|RPN4|PROTEASOME	2.06972	54	867	0.0064
YLR306W|UBC12|E2	YLR128W|DCN1|E3	6.09264	20	9	0.0065
YER021W|RPN3|PROTEASOME	YBL057C|PTH2|OTHERS	4.09064	103	7	0.0065
YDR139C|RUB1|UBL	YER125W|RSP5|E3	1.9159	19	514	0.0065
YER125W|RSP5|E3	YIL148W|RPL40A|UBL	1.77151	514	42	0.0065
YOR197W|MCA1|OTHERS	YLL039C|UBI4|UBL	0.678229	14	3290	0.0065
YJR052W|RAD7|OTHERS	YGR003W|CUL3|CULLIN	5.99953	32	6	0.0067
YFR036W|CDC26|APC	YGR225W|AMA1|APC	4.16243	98	7	0.0067
YDR054C|CDC34|E2	YJL157C|FAR1|E3	3.61799	87	46	0.0067
YLR148W|PEP3|E3	YAL002W|VPS8|E3	2.7331	113	327	0.0067
YPR103W|PRE2|PROTEASOME	YLL039C|UBI4|UBL	0.592499	104	3290	0.0067
YPL003W|ULA1|DUB	YPR066W|UBA3|E1	4.8363	10	43	0.0068
YNL311C|SKP2|F-BOX	YDL132W|CDC53|CULLIN	4.64785	14	70	0.0068
YOR124C|UBP2|DUB	YKR094C|RPL40B|UBL	4.64785	49	20	0.0069
YHL030W|ECM29|PROTEASOME	YEL037C|RAD23|UBL	2.51629	167	180	0.0069
YIL075C|RPN2|PROTEASOME	YGL141W|HUL5|E3	3.94064	160	5	0.0071
YLL039C|UBI4|UBL	YGL011C|SCL1|PROTEASOME	0.611114	3290	66	0.0071
YKR098C|UBP11|DUB	YOR339C|UBC11|E2	5.82961	12	18	0.0072
YIR025W|MND2|APC	YDL008W|APC11|E3	4.77071	18	25	0.0072
YCR066W|RAD18|E3	YDL064W|UBC9|E2	2.91534	432	49	0.0072
YDR394W|RPT3|PROTEASOME	YMR276W|DSK2|UBL	3.53374	86	37	0.0073
YBR082C|UBC4|E2	YDL013W|SLX5|E3	1.71533	339	629	0.0073
YOL133W|HRT1|E3	YDR306C|YDR306C|F-BOX	3.40458	145	8	0.0074
YDR427W|RPN9|PROTEASOME	YMR314W|PRE5|PROTEASOME	3.57624	77	107	0.0075
YDR328C|SKP1|POZ	YDR306C|YDR306C|F-BOX	3.5184	134	8	0.0075
YER068W|MOT2|E3	YBR170C|NPL4|UBL	3.35507	98	49	0.0076
YBR173C|UMP1|PROTEASOME	YGL011C|SCL1|PROTEASOME	3.25059	176	66	0.0076
YMR223W|UBP8|DUB	YKL213C|DOA1|OTHERS	1.92608	219	1107	0.0076
YER144C|UBP5|DUB	YOR157C|PUP1|PROTEASOME	5.87025	10	21	0.0077
YBR171W|SEC66|E2	YGL116W|CDC20|APC	1.86692	197	359	0.0077
YOL087C|YOL087C|OTHERS	YPR108W|RPN7|PROTEASOME	4.56212	26	40	0.0079
YLL039C|UBI4|UBL	YOR249C|APC5|APC	0.598058	3290	37	0.0079
YPL003W|ULA1|DUB	YLR306W|UBC12|E2	5.94064	10	20	0.008
YGR135W|PRE9|PROTEASOME	YJL001W|PRE3|PROTEASOME	2.78077	325	55	0.008
YDR057W|YOS9|OTHERS	YLL039C|UBI4|UBL	0.611114	22	3290	0.008
YML088W|UFO1|F-BOX	YMR276W|DSK2|UBL	5.37504	8	37	0.0081
YFR050C|PRE4|PROTEASOME	YOR261C|RPN8|DUB	4.05799	25	59	0.0081
YGR200C|ELP2|OTHERS	YBL058W|SHP1|UBL	2.22189	227	232	0.0082
YBR273C|UBX7|UBL	YDR411C|DFM1|OTHERS	5.1751	17	20	0.0084
YIL046W|MET30|F-BOX	YOR057W|SGT1|OTHERS	3.49174	91	24	0.0084
YDR139C|RUB1|UBL	YJR099W|YUH1|DUB	5.87713	19	11	0.0085
YDL126C|CDC48|OTHERS	YDR330W|UBX5|UBL	3.59014	120	17	0.0085
YBR135W|CKS1|PROTEASOME	YER151C|UBP3|DUB	1.9784	167	616	0.0085
YCL008C|STP22|E2	YDL020C|RPN4|PROTEASOME	1.8897	130	867	0.0085
YKL022C|CDC16|APC	YGL003C|CDH1|APC	3.30721	51	146	0.0086
YPL084W|BRO1|OTHERS	YER116C|SLX8|E3	2.4802	54	530	0.0086
YML101C|CUE4|OTHERS	YGL058W|RAD6|E2	2.23872	8	976	0.0086
YOR052C|YOR052C|OTHERS	YMR022W|UBC7|E2	1.72535	5	743	0.0086
YOR117W|RPT5|PROTEASOME	YIL007C|NAS2|PROTEASOME	4.35567	50	12	0.0087
YMR231W|PEP5|E3	YHR200W|RPN10|PROTEASOME	1.55739	127	1446	0.0087
YDR069C|DOA4|DUB	YNR006W|VPS27|OTHERS	3.47205	81	41	0.0088
YDR255C|RMD5|E3	YLR199C|PBA1|PROTEASOME	5.63613	19	13	0.0089
YDR118W|APC4|APC	YHR166C|CDC23|APC	4.30604	9	69	0.0089
YEL037C|RAD23|UBL	YFR004W|RPN11|DUB	2.84471	180	38	0.0089
YJR102C|VPS25|OTHERS	YML101C|CUE4|OTHERS	4.80313	55	8	0.009
YJR099W|YUH1|DUB	YKR094C|RPL40B|UBL	5.80313	11	20	0.0091
YPL084W|BRO1|OTHERS	YNL008C|ASI3|APC	4.74214	54	17	0.0092
YDR328C|SKP1|POZ	YDR139C|RUB1|UBL	3.27048	134	19	0.0092
YCL008C|STP22|E2	YGL116W|CDC20|APC	2.32221	130	359	0.0092
YPL003W|ULA1|DUB	YFL009W|CDC4|F-BOX	5.05311	10	37	0.0093
YDL126C|CDC48|OTHERS	YBR273C|UBX7|UBL	3.59014	120	17	0.0093
YIL007C|NAS2|PROTEASOME	YBL041W|PRE7|PROTEASOME	4.95514	12	33	0.0094
YJL048C|UBX6|UBL	YDL126C|CDC48|OTHERS	3.6776	8	120	0.0094
YDR054C|CDC34|E2	YOR249C|APC5|APC	3.51706	87	37	0.0094
YOR249C|APC5|APC	YHR166C|CDC23|APC	3.85148	37	69	0.0095
YKL213C|DOA1|OTHERS	YLR421C|RPN13|PROTEASOME	2.0735	1107	58	0.0095
YFL007W|BLM10|PROTEASOME	YGR232W|NAS6|PROTEASOME	3.68968	119	8	0.0096
YIR011C|STS1|OTHERS	YEL037C|RAD23|UBL	3.50768	6	180	0.0096
YLR394W|CST9|E3	YDL064W|UBC9|E2	4.51035	22	49	0.0098
YOL087C|YOL087C|OTHERS	YBL047C|EDE1|OTHERS	4.0767	26	56	0.0098
YBR173C|UMP1|PROTEASOME	YBL041W|PRE7|PROTEASOME	3.4026	176	33	0.0098
YGL087C|MMS2|E2	YNL116W|DMA2|E3	4.0767	78	28	0.0099
YMR309C|NIP1|PROTEASOME	YBR058C|UBP14|DUB	3.40427	91	51	0.0099
YKL022C|CDC16|APC	YBR158W|AMN1|F-BOX	3.34728	51	71	0.0099
YOR043W|WHI2|POZ	YER151C|UBP3|DUB	1.97786	162	616	0.0099
YJR052W|RAD7|OTHERS	YER162C|RAD4|DUB	4.29909	32	39	0.01
YFR010W|UBP6|DUB	YOR259C|RPT4|PROTEASOME	2.29909	832	42	0.01
YHR200W|RPN10|PROTEASOME	YBL041W|PRE7|PROTEASOME	1.62721	1446	33	0.01
YOL133W|HRT1|E3	YMR094W|CTF13|F-BOX	2.90208	145	34	0.0101
YDR260C|SWM1|OTHERS	YHR200W|RPN10|PROTEASOME	1.54607	64	1446	0.0101
YNL311C|SKP2|F-BOX	YOR259C|RPT4|PROTEASOME	4.38482	14	42	0.0103
YFL007W|BLM10|PROTEASOME	YLL039C|UBI4|UBL	0.560392	119	3290	0.0103
YDL126C|CDC48|OTHERS	YDL091C|UBX3|UBL	3.6776	120	8	0.0105
YGL116W|CDC20|APC	YNR051C|BRE5|OTHERS	1.61704	359	792	0.0105
YLR032W|RAD5|E3	YDR409W|SIZ1|E3	3.10269	195	44	0.0108
YDR328C|SKP1|POZ	YJL204C|RCY1|F-BOX	3.05897	134	22	0.0112
YBR173C|UMP1|PROTEASOME	YEL037C|RAD23|UBL	2.44056	176	180	0.0112
YOR043W|WHI2|POZ	YMR022W|UBC7|E2	1.23099	162	743	0.0112
YGL087C|MMS2|E2	YDL097C|RPN6|PROTEASOME	2.71413	78	264	0.0113
YNR051C|BRE5|OTHERS	YDR092W|UBC13|E2	2.14778	792	63	0.0113
YLL039C|UBI4|UBL	YBR114W|RAD16|E3	0.578693	3290	70	0.0113
YFR052W|RPN12|PROTEASOME	YER143W|DDI1|OTHERS	3.79008	74	24	0.0116
YBR111W-A|SUS1|OTHERS	YOL138C|YOL138C|E3	3.25358	184	7	0.0116
YDR131C|YDR131C|F-BOX	YDL132W|CDC53|CULLIN	4.64785	7	70	0.0117
YMR314W|PRE5|PROTEASOME	YDL007W|RPT2|PROTEASOME	3.98504	107	29	0.0117
YGR135W|PRE9|PROTEASOME	YMR276W|DSK2|UBL	2.61571	325	37	0.0118
YDL147W|RPN5|PROTEASOME	YOL117W|RRI2|SIGNALOSOME	3.60721	144	7	0.012
YGL116W|CDC20|APC	YDL020C|RPN4|PROTEASOME	1.46605	359	867	0.012
YPL046C|ELC1|POZ	YNL230C|ELA1|F-BOX	4.5401	16	33	0.0121
YLR032W|RAD5|E3	YDL020C|RPN4|PROTEASOME	1.67671	195	867	0.0122
YDR054C|CDC34|E2	YPL003W|ULA1|DUB	3.81962	87	10	0.0123
YOR259C|RPT4|PROTEASOME	YKL010C|UFD4|E3	3.49174	42	52	0.0125
YKL034W|TUL1|E3	YER125W|RSP5|E3	1.99391	6	514	0.0126
YER162C|RAD4|DUB	YLR167W|RPS31|UBL	4.21163	39	17	0.0127
YIR025W|MND2|APC	YOR249C|APC5|APC	4.20511	18	37	0.0127
YML088W|UFO1|F-BOX	YDL132W|CDC53|CULLIN	4.45521	8	70	0.0128
YER068W|MOT2|E3	YNR006W|VPS27|OTHERS	3.19719	98	41	0.0128
YBR170C|NPL4|UBL	YMR264W|CUE1|OTHERS	3.88232	49	51	0.0129
YDR306C|YDR306C|F-BOX	YDL132W|CDC53|CULLIN	4.45521	8	70	0.013
YDL147W|RPN5|PROTEASOME	YGL004C|RPN14|PROTEASOME	3.41457	144	8	0.0132
YFL007W|BLM10|PROTEASOME	YOR259C|RPT4|PROTEASOME	3.29736	119	42	0.0132
YDL074C|BRE1|E3	YGR135W|PRE9|PROTEASOME	1.57612	862	325	0.0133
YDR328C|SKP1|POZ	YJR090C|GRR1|F-BOX	2.66042	134	58	0.0134
YLR148W|PEP3|E3	YJL047C|RTT101|CULLIN	2.93834	113	156	0.0136
YBL047C|EDE1|OTHERS	YOL054W|PSH1|E3	3.43136	56	61	0.0138
YIL031W|ULP2|DUB	YDR409W|SIZ1|E3	4.31771	28	44	0.0139
YHR200W|RPN10|PROTEASOME	YER094C|PUP3|PROTEASOME	1.60121	1446	28	0.0139
YHR200W|RPN10|PROTEASOME	YML092C|PRE8|PROTEASOME	1.52186	1446	71	0.0139
YDR139C|RUB1|UBL	YBR171W|SEC66|E2	2.71451	19	197	0.014
YLR148W|PEP3|E3	YGL116W|CDC20|APC	2.27647	113	359	0.0141
YNL311C|SKP2|F-BOX	YNL116W|DMA2|E3	4.96978	14	28	0.0142
YMR276W|DSK2|UBL	YIL148W|RPL40A|UBL	3.98272	37	42	0.0142
YDL074C|BRE1|E3	YMR223W|UBP8|DUB	1.7586	862	219	0.0143
YMR314W|PRE5|PROTEASOME	YKL206C|ADD66|PROTEASOME	4.38359	107	11	0.0144
YGR184C|UBR1|E3	YDL097C|RPN6|PROTEASOME	2.6141	76	264	0.0144
YBR135W|CKS1|PROTEASOME	YFR005C|SAD1|DUB	3.39343	167	7	0.0145
YIR011C|STS1|OTHERS	YKL145W|RPT1|PROTEASOME	3.19218	6	224	0.0145
YLR368W|MDM30|F-BOX	YPR093C|ASR1|E3	3.81962	15	58	0.0152
YMR223W|UBP8|DUB	YBR082C|UBC4|E2	2.31145	219	339	0.0152
YMR304W|UBP15|DUB	YJL157C|FAR1|E3	3.28834	82	46	0.0153
YPL144W|POC4|PROTEASOME	YHR200W|RPN10|PROTEASOME	1.60121	14	1446	0.0156
YDR457W|TOM1|E3	YIL148W|RPL40A|UBL	3.79986	42	42	0.0158
YPL003W|ULA1|DUB	YDL132W|CDC53|CULLIN	4.13328	10	70	0.0159
YEL037C|RAD23|UBL	YDL007W|RPT2|PROTEASOME	2.81962	180	29	0.016
YMR314W|PRE5|PROTEASOME	YBR173C|UMP1|PROTEASOME	3.08403	107	176	0.0161
YDL147W|RPN5|PROTEASOME	YMR025W|CSI1|SIGNALOSOME	3.41457	144	8	0.0163
YOL133W|HRT1|E3	YJR090C|GRR1|F-BOX	2.5466	145	58	0.0164
YOR043W|WHI2|POZ	YGR135W|PRE9|PROTEASOME	2.14827	162	325	0.0164
YMR276W|DSK2|UBL	YLR167W|RPS31|UBL	4.28758	37	17	0.0165
YDR177W|UBC1|E2	YER012W|PRE1|PROTEASOME	3.11689	8	177	0.0165
YDR082W|STN1|OTHERS	YBR217W|ATG12|UBL	3.17723	14	97	0.0166
YDR054C|CDC34|E2	YIL148W|RPL40A|UBL	3.33419	87	42	0.0167
YER068W|MOT2|E3	YMR275C|BUL1|OTHERS	3.16243	98	42	0.0167
YDR179C|CSN9|SIGNALOSOME	YDL132W|CDC53|CULLIN	3.99578	11	70	0.0168
YJL204C|RCY1|F-BOX	YDL132W|CDC53|CULLIN	3.99578	22	70	0.0169
YOR197W|MCA1|OTHERS	YNL186W|UBP10|DUB	3.68968	14	68	0.017
YDR328C|SKP1|POZ	YIL071C|PCI8|SIGNALOSOME	3.05897	134	11	0.017
YDR059C|UBC5|E2	YEL037C|RAD23|UBL	3.09264	16	180	0.0171
YOR339C|UBC11|E2	YKL210W|UBA1|E1	3.92271	18	45	0.0172
YOL087C|YOL087C|OTHERS	YER098W|UBP9|DUB	4.2402	26	25	0.0173
YDL147W|RPN5|PROTEASOME	YDL216C|RRI1|DUB	3.41457	144	8	0.0176
YGL116W|CDC20|APC	YHR200W|RPN10|PROTEASOME	1.22816	359	1446	0.0179
YHR200W|RPN10|PROTEASOME	YBR062C|YBR062C|E3	2.08664	1446	2	0.018
YPL144W|POC4|PROTEASOME	YMR314W|PRE5|PROTEASOME	4.03567	14	107	0.0181
YDR139C|RUB1|UBL	YPR066W|UBA3|E1	3.9103	19	43	0.0182
YFR052W|RPN12|PROTEASOME	YML092C|PRE8|PROTEASOME	3.22529	74	71	0.0182
YOR043W|WHI2|POZ	YFR010W|UBP6|DUB	1.93652	162	832	0.0182
YLL039C|UBI4|UBL	YHL002W|HSE1|OTHERS	0.546984	3290	46	0.0182
YER151C|UBP3|DUB	YDR092W|UBC13|E2	2.14778	616	63	0.0183
YER125W|RSP5|E3	YDR092W|UBC13|E2	1.60159	514	63	0.0184
YGR184C|UBR1|E3	YCR066W|RAD18|E3	2.48857	76	432	0.0187
YKL213C|DOA1|OTHERS	YDL190C|UFD2|E3	2.16949	1107	37	0.0187
YMR314W|PRE5|PROTEASOME	YFR004W|RPN11|DUB	3.5951	107	38	0.0192
YPL144W|POC4|PROTEASOME	YOL038W|PRE6|PROTEASOME	3.71105	14	134	0.0195
YMR275C|BUL1|OTHERS	YHL002W|HSE1|OTHERS	3.66861	42	46	0.0195
YOR042W|CUE5|OTHERS	YMR276W|DSK2|UBL	3.85148	23	37	0.0197
YMR314W|PRE5|PROTEASOME	YOR259C|RPT4|PROTEASOME	3.45071	107	42	0.0197
YDL122W|UBP1|DUB	YKR094C|RPL40B|UBL	4.09264	36	20	0.0199
YLR199C|PBA1|PROTEASOME	YML092C|PRE8|PROTEASOME	3.73431	13	71	0.0202
YMR304W|UBP15|DUB	YER151C|UBP3|DUB	1.96015	82	616	0.0202
YGL058W|RAD6|E2	YLR024C|UBR2|E3	1.81245	976	43	0.0203
YER125W|RSP5|E3	YDR143C|SAN1|E3	1.64027	514	23	0.0204
YIL075C|RPN2|PROTEASOME	YLR421C|RPN13|PROTEASOME	2.72651	160	58	0.0208
YDR363W-A|SEM1|PROTEASOME	YLR421C|RPN13|PROTEASOME	2.23146	451	58	0.0208
YFR010W|UBP6|DUB	YDL007W|RPT2|PROTEASOME	2.196	832	29	0.0214
YBR111W-A|SUS1|OTHERS	YER116C|SLX8|E3	1.81844	184	530	0.0216
YBL084C|CDC27|APC	YFL009W|CDC4|F-BOX	3.22529	71	37	0.0218
YFR005C|SAD1|DUB	YLL039C|UBI4|UBL	0.678229	7	3290	0.0218
YGL048C|RPT6|PROTEASOME	YDL097C|RPN6|PROTEASOME	2.29909	104	264	0.022
YHR134W|WSS1|DUB	YDR092W|UBC13|E2	3.56282	33	63	0.0222
YEL019C|MMS21|E3	YCR066W|RAD18|E3	2.74214	17	432	0.0224
YBR173C|UMP1|PROTEASOME	YER012W|PRE1|PROTEASOME	2.3579	176	177	0.0225
YER116C|SLX8|E3	YDL020C|RPN4|PROTEASOME	1.35972	530	867	0.0225
YJL047C|RTT101|CULLIN	YDL097C|RPN6|PROTEASOME	2.2547	156	264	0.0226
YER116C|SLX8|E3	YLR024C|UBR2|E3	2.2783	530	43	0.0228
YOL087C|YOL087C|OTHERS	YBL067C|UBP13|DUB	3.88405	26	32	0.0231
YNL116W|DMA2|E3	YDR092W|UBC13|E2	3.79986	28	63	0.0231
YDL190C|UFD2|E3	YGR048W|UFD1|OTHERS	3.62015	37	27	0.0231
YGL087C|MMS2|E2	YMR022W|UBC7|E2	1.2213	78	743	0.0231
YER116C|SLX8|E3	YDR409W|SIZ1|E3	2.24514	530	44	0.0232
YER116C|SLX8|E3	YFR010W|UBP6|DUB	1.57567	530	832	0.0232
YDL020C|RPN4|PROTEASOME	YPL002C|SNF8|OTHERS	1.8246	867	48	0.0234
YEL037C|RAD23|UBL	YGL058W|RAD6|E2	1.51945	180	976	0.0234
YHL030W|ECM29|PROTEASOME	YML029W|USA1|UBL	3.03086	167	18	0.024
YKL145W|RPT1|PROTEASOME	YGL004C|RPN14|PROTEASOME	2.77714	224	8	0.024
YHL030W|ECM29|PROTEASOME	YGR253C|PUP2|PROTEASOME	3.03086	167	18	0.0244
YGL110C|CUE3|OTHERS	YER125W|RSP5|E3	1.77151	7	514	0.0246
YLR368W|MDM30|F-BOX	YDL132W|CDC53|CULLIN	3.54832	15	70	0.025
YMR223W|UBP8|DUB	YLR306W|UBC12|E2	3.07274	219	20	0.0257
YPL046C|ELC1|POZ	YBR114W|RAD16|E3	3.45521	16	70	0.0258
YPR180W|AOS1|E1	YOR156C|NFI1|E3	3.38605	25	47	0.026
YOR249C|APC5|APC	YDL008W|APC11|E3	3.73118	37	25	0.0261
YDL097C|RPN6|PROTEASOME	YDL020C|RPN4|PROTEASOME	1.50813	264	867	0.0261
YPR180W|AOS1|E1	YJL001W|PRE3|PROTEASOME	3.15928	25	55	0.0264
YDL147W|RPN5|PROTEASOME	YDR179C|CSN9|SIGNALOSOME	2.95514	144	11	0.0264
YIL046W|MET30|F-BOX	YLR206W|ENT2|OTHERS	2.98924	91	17	0.0265
YDR260C|SWM1|OTHERS	YOR249C|APC5|APC	3.37504	64	37	0.0267
YDL097C|RPN6|PROTEASOME	YKL213C|DOA1|OTHERS	1.65648	264	1107	0.0269
YDR069C|DOA4|DUB	YBR173C|UMP1|PROTEASOME	2.59257	81	176	0.0295
YMR231W|PEP5|E3	YAL002W|VPS8|E3	2.41259	127	327	0.0296
YHR200W|RPN10|PROTEASOME	YLR102C|APC9|APC	1.43894	1446	47	0.0296
YPR103W|PRE2|PROTEASOME	YDR059C|UBC5|E2	2.88405	104	16	0.03
YLR417W|VPS36|OTHERS	YGL058W|RAD6|E2	1.71034	100	976	0.0303
YOR043W|WHI2|POZ	YAL002W|VPS8|E3	2.13942	162	327	0.0304
YDL147W|RPN5|PROTEASOME	YIL071C|PCI8|SIGNALOSOME	2.95514	144	11	0.0305
YLR148W|PEP3|E3	YHR200W|RPN10|PROTEASOME	1.39575	113	1446	0.0308
YMR022W|UBC7|E2	YDR390C|UBA2|E1	1.23992	743	14	0.0309
YDL126C|CDC48|OTHERS	YDR510W|SMT3|UBL	1.01306	120	913	0.0309
YLR394W|CST9|E3	YLR421C|RPN13|PROTEASOME	3.26708	22	58	0.031
YBL058W|SHP1|UBL	YAL002W|VPS8|E3	2.01722	232	327	0.031
YGR200C|ELP2|OTHERS	YFR010W|UBP6|DUB	1.70136	227	832	0.0313
YDR363W-A|SEM1|PROTEASOME	YOR259C|RPT4|PROTEASOME	2.18255	451	42	0.0319
YHR200W|RPN10|PROTEASOME	YFR050C|PRE4|PROTEASOME	1.44278	1446	25	0.032
YGL048C|RPT6|PROTEASOME	YBR173C|UMP1|PROTEASOME	2.42462	104	176	0.0324
YMR100W|MUB1|OTHERS	YNR051C|BRE5|OTHERS	1.97531	71	792	0.0324
YMR094W|CTF13|F-BOX	YDL132W|CDC53|CULLIN	3.36775	34	70	0.0328
YDR069C|DOA4|DUB	YCL008C|STP22|E2	2.80724	81	130	0.033
YER125W|RSP5|E3	YJL197W|UBP12|DUB	1.57887	514	16	0.0332
YLR021W|POC3|PROTEASOME	YHR200W|RPN10|PROTEASOME	1.50168	6	1446	0.0336
YLR032W|RAD5|E3	YKL213C|DOA1|OTHERS	1.67208	195	1107	0.0347
YDR427W|RPN9|PROTEASOME	YMR276W|DSK2|UBL	3.10825	77	37	0.0348
YBR173C|UMP1|PROTEASOME	YOR362C|PRE10|PROTEASOME	2.80313	176	40	0.0351
YER125W|RSP5|E3	YDL091C|UBX3|UBL	1.57887	514	8	0.0355
YDR143C|SAN1|E3	YDR092W|UBC13|E2	3.08365	23	63	0.0357
YGR133W|PEX4|E2	YER125W|RSP5|E3	1.57887	16	514	0.036
YNL155W|YNL155W|OTHERS	YHR079C|IRE1|OTHERS	2.12609	14	201	0.0362
YML097C|VPS9|OTHERS	YDL013W|SLX5|E3	1.87254	16	629	0.0366
YER125W|RSP5|E3	YDR510W|SMT3|UBL	0.766765	514	913	0.0366
YNR051C|BRE5|OTHERS	YPL046C|ELC1|POZ	1.95514	792	16	0.0367
YKL022C|CDC16|APC	YKL145W|RPT1|PROTEASOME	2.42664	51	224	0.037
YDL126C|CDC48|OTHERS	YLR167W|RPS31|UBL	2.59014	120	17	0.0371
YHL030W|ECM29|PROTEASOME	YOR157C|PUP1|PROTEASOME	2.80847	167	21	0.0375
YBL084C|CDC27|APC	YGL003C|CDH1|APC	2.56685	71	146	0.0376
YDR394W|RPT3|PROTEASOME	YLR306W|UBC12|E2	2.8363	86	20	0.0377
YDR069C|DOA4|DUB	YKR094C|RPL40B|UBL	2.92271	81	20	0.0379
YFL007W|BLM10|PROTEASOME	YOL087C|YOL087C|OTHERS	2.98924	119	26	0.0382
YER012W|PRE1|PROTEASOME	YEL037C|RAD23|UBL	2.08447	177	180	0.0385
YGR184C|UBR1|E3	YGL048C|RPT6|PROTEASOME	2.63613	76	104	0.0386
YGL087C|MMS2|E2	YKL213C|DOA1|OTHERS	1.88709	78	1107	0.0386
YGL116W|CDC20|APC	YFL009W|CDC4|F-BOX	2.20913	359	37	0.0394
YLR352W|YLR352W|F-BOX	YMR022W|UBC7|E2	1.23992	7	743	0.04
YHL030W|ECM29|PROTEASOME	YDR314C|RAD34|DUB	2.74136	167	22	0.0401
YCR066W|RAD18|E3	YDL020C|RPN4|PROTEASOME	1.42727	432	867	0.0405
YBL084C|CDC27|APC	YBR135W|CKS1|PROTEASOME	2.37297	71	167	0.0407
YMR223W|UBP8|DUB	YER151C|UBP3|DUB	1.75237	219	616	0.0408
YBL058W|SHP1|UBL	YKR098C|UBP11|DUB	2.14155	232	12	0.041
YDR363W-A|SEM1|PROTEASOME	YGL094C|PAN2|DUB	2.18255	451	12	0.0411
YER116C|SLX8|E3	YEL012W|UBC8|E2	2.10168	530	27	0.0413
YDR328C|SKP1|POZ	YER012W|PRE1|PROTEASOME	2.0508	134	177	0.0419
YDL122W|UBP1|DUB	YIL148W|RPL40A|UBL	3.02225	36	42	0.0423
YDR464W|SPP41|OTHERS	YDR510W|SMT3|UBL	1.16506	6	913	0.0423
YBL084C|CDC27|APC	YDL008W|APC11|E3	2.79089	71	25	0.0427
YKL210W|UBA1|E1	YGL011C|SCL1|PROTEASOME	3.04825	45	66	0.0433
YLL039C|UBI4|UBL	YLR421C|RPN13|PROTEASOME	0.502072	3290	58	0.0433
YGL116W|CDC20|APC	YNL119W|NCS2|OTHERS	1.92673	359	9	0.0434
YBR170C|NPL4|UBL	YDL190C|UFD2|E3	2.76033	49	37	0.0438
YBL058W|SHP1|UBL	YFL044C|OTU1|DUB	2.26708	232	11	0.044
YCR066W|RAD18|E3	YDR092W|UBC13|E2	2.31176	432	63	0.0442
YML097C|VPS9|OTHERS	YDL074C|BRE1|E3	1.83295	16	862	0.0447
YDL097C|RPN6|PROTEASOME	YFR010W|UBP6|DUB	1.67255	264	832	0.0447
YDL126C|CDC48|OTHERS	YBL058W|SHP1|UBL	2.14155	120	232	0.0449
YOL038W|PRE6|PROTEASOME	YFL009W|CDC4|F-BOX	2.89391	134	37	0.0458
YOL133W|HRT1|E3	YJL047C|RTT101|CULLIN	2.11918	145	156	0.046
YDR363W-A|SEM1|PROTEASOME	YFR004W|RPN11|DUB	2.10454	451	38	0.0463
YER012W|PRE1|PROTEASOME	YFL009W|CDC4|F-BOX	2.4924	177	37	0.0472
YFR036W|CDC26|APC	YBR173C|UMP1|PROTEASOME	2.51035	98	176	0.0473
YER012W|PRE1|PROTEASOME	YMR276W|DSK2|UBL	2.4924	177	37	0.0477
YBL084C|CDC27|APC	YGL116W|CDC20|APC	1.94691	71	359	0.0477
YBR135W|CKS1|PROTEASOME	YHR200W|RPN10|PROTEASOME	1.25753	167	1446	0.0477
YER100W|UBC6|E2	YKL210W|UBA1|E1	2.88319	37	45	0.048
YBR173C|UMP1|PROTEASOME	YJL001W|PRE3|PROTEASOME	2.66563	176	55	0.0488
YER021W|RPN3|PROTEASOME	YIR025W|MND2|APC	2.72807	103	18	0.0491
YKL213C|DOA1|OTHERS	YDR092W|UBC13|E2	1.8167	1107	63	0.0501
YDR054C|CDC34|E2	YJL047C|RTT101|CULLIN	2.44111	87	156	0.0502
YBR217W|ATG12|UBL	YPR049C|ATG11|UBL	2.46102	97	23	0.0505
YBR111W-A|SUS1|OTHERS	YNR051C|BRE5|OTHERS	1.56086	184	792	0.0505
YNL155W|YNL155W|OTHERS	YBL058W|SHP1|UBL	1.91916	14	232	0.0508
YDR363W-A|SEM1|PROTEASOME	YDL020C|RPN4|PROTEASOME	1.32955	451	867	0.0508
YBL058W|SHP1|UBL	YDR411C|DFM1|OTHERS	2.40458	232	20	0.0509
YMR275C|BUL1|OTHERS	YIL148W|RPL40A|UBL	2.79986	42	42	0.0513
YGR184C|UBR1|E3	YOL038W|PRE6|PROTEASOME	2.85544	76	134	0.0518
YOL038W|PRE6|PROTEASOME	YBR173C|UMP1|PROTEASOME	2.5184	134	176	0.0523
YOR249C|APC5|APC	YLR102C|APC9|APC	2.82045	37	47	0.0524
YOR124C|UBP2|DUB	YFR010W|UBP6|DUB	1.96978	49	832	0.0524
YFR036W|CDC26|APC	YOR249C|APC5|APC	2.76033	98	37	0.053
YOL038W|PRE6|PROTEASOME	YKL010C|UFD4|E3	2.81796	134	52	0.0531
YNR006W|VPS27|OTHERS	YHL002W|HSE1|OTHERS	2.70338	41	46	0.0537
YIL046W|MET30|F-BOX	YHR111W|UBA4|E1	2.55314	91	23	0.0537
YGL087C|MMS2|E2	YDL013W|SLX5|E3	1.70261	78	629	0.0538
YBR217W|ATG12|UBL	YER143W|DDI1|OTHERS	2.39962	97	24	0.0548
YHR027C|RPN1|PROTEASOME	YMR276W|DSK2|UBL	2.2389	211	37	0.0548
YDR002W|YRB1|OTHERS	YMR022W|UBC7|E2	1.14038	15	743	0.0559
YOR043W|WHI2|POZ	YBR111W-A|SUS1|OTHERS	2.04301	162	184	0.0563
YKL145W|RPT1|PROTEASOME	YDR057W|YOS9|OTHERS	2.31771	224	22	0.0583
YFR052W|RPN12|PROTEASOME	YMR314W|PRE5|PROTEASOME	2.63357	74	107	0.0584
YIL148W|RPL40A|UBL	YBR058C|UBP14|DUB	2.51975	42	51	0.0584
YBL058W|SHP1|UBL	YDL013W|SLX5|E3	1.47399	232	629	0.06
YER125W|RSP5|E3	YOR339C|UBC11|E2	1.40894	514	18	0.0601
YBR082C|UBC4|E2	YDL190C|UFD2|E3	2.29183	339	37	0.0602
YCR066W|RAD18|E3	YPL020C|ULP1|DUB	2.24464	432	54	0.0603
YBR173C|UMP1|PROTEASOME	YNR051C|BRE5|OTHERS	1.62499	176	792	0.0604
YFR010W|UBP6|DUB	YGL141W|HUL5|E3	1.56212	832	5	0.0604
YJL047C|RTT101|CULLIN	YDR139C|RUB1|UBL	2.05116	156	19	0.0606
YBR273C|UBX7|UBL	YHR200W|RPN10|PROTEASOME	1.32111	17	1446	0.061
YBL084C|CDC27|APC	YNL172W|APC1|APC	2.57676	71	29	0.0614
YBR111W-A|SUS1|OTHERS	YJL197W|UBP12|DUB	2.06093	184	16	0.0614
YGL058W|RAD6|E2	YHR134W|WSS1|DUB	1.60936	976	33	0.0617
YER012W|PRE1|PROTEASOME	YLR421C|RPN13|PROTEASOME	2.25891	177	58	0.0619
YCL008C|STP22|E2	YHL002W|HSE1|OTHERS	2.62353	130	46	0.0622
YDR266C|YDR266C|E3	YHR079C|IRE1|OTHERS	1.93344	16	201	0.0637
YPL084W|BRO1|OTHERS	YER125W|RSP5|E3	1.40894	54	514	0.0637
YDL126C|CDC48|OTHERS	YKL145W|RPT1|PROTEASOME	2.04017	120	224	0.0639
YPL144W|POC4|PROTEASOME	YDL020C|RPN4|PROTEASOME	1.60221	14	867	0.0646
YEL037C|RAD23|UBL	YIL148W|RPL40A|UBL	2.28528	180	42	0.0647
YIL148W|RPL40A|UBL	YKL010C|UFD4|E3	2.49174	42	52	0.0655
YFR010W|UBP6|DUB	YPR108W|RPN7|PROTEASOME	1.88405	832	40	0.0662
YGR135W|PRE9|PROTEASOME	YGL058W|RAD6|E2	1.28674	325	976	0.0665
YBR173C|UMP1|PROTEASOME	YKL145W|RPT1|PROTEASOME	2.01815	176	224	0.067
YGL087C|MMS2|E2	YBR173C|UMP1|PROTEASOME	2.42462	78	176	0.0674
YHR115C|DMA1|E3	YDR092W|UBC13|E2	2.08365	46	63	0.0678
YFR010W|UBP6|DUB	YGR232W|NAS6|PROTEASOME	1.88405	832	8	0.0679
YGR184C|UBR1|E3	YPR103W|PRE2|PROTEASOME	2.63613	76	104	0.0684
YGR200C|ELP2|OTHERS	YDL020C|RPN4|PROTEASOME	1.35561	227	867	0.0694
YER125W|RSP5|E3	YHL002W|HSE1|OTHERS	1.37723	514	46	0.0706
YGL003C|CDH1|APC	YGL058W|RAD6|E2	1.46393	146	976	0.0723
YKL210W|UBA1|E1	YDR092W|UBC13|E2	2.11536	45	63	0.0727
YGR184C|UBR1|E3	YDR510W|SMT3|UBL	0.961526	76	913	0.0733
YMR067C|UBX4|UBL	YKL213C|DOA1|OTHERS	0.664698	7	1107	0.0734
YBL084C|CDC27|APC	YFR036W|CDC26|APC	2.405	71	98	0.0736
YOL133W|HRT1|E3	YOR261C|RPN8|DUB	2.1069	145	59	0.0738
YIL046W|MET30|F-BOX	YBR217W|ATG12|UBL	2.06175	91	97	0.0743
YAL002W|VPS8|E3	YOL054W|PSH1|E3	2.10796	327	61	0.0745
YOL038W|PRE6|PROTEASOME	YDL097C|RPN6|PROTEASOME	2.17445	134	264	0.0755
YMR067C|UBX4|UBL	YDL020C|RPN4|PROTEASOME	1.01725	7	867	0.0757
YEL037C|RAD23|UBL	YDL097C|RPN6|PROTEASOME	1.8556	180	264	0.0761
YNR051C|BRE5|OTHERS	YLR306W|UBC12|E2	1.63321	792	20	0.0763
YPL084W|BRO1|OTHERS	YGL116W|CDC20|APC	1.92673	54	359	0.0771
YEL037C|RAD23|UBL	YOR261C|RPN8|DUB	2.21	180	59	0.0778
YER116C|SLX8|E3	YDR390C|UBA2|E1	1.72729	530	14	0.0783
YDR219C|MFB1|F-BOX	YMR022W|UBC7|E2	1.04727	8	743	0.0787
YMR022W|UBC7|E2	YMR025W|CSI1|SIGNALOSOME	1.04727	743	8	0.0789
YML097C|VPS9|OTHERS	YLL039C|UBI4|UBL	0.485583	16	3290	0.0796
YOR157C|PUP1|PROTEASOME	YDR510W|SMT3|UBL	0.942667	21	913	0.0797
YER021W|RPN3|PROTEASOME	YPL002C|SNF8|OTHERS	2.31303	103	48	0.081
YDR314C|RAD34|DUB	YFR010W|UBP6|DUB	1.74655	22	832	0.0826
YDR177W|UBC1|E2	YDL013W|SLX5|E3	1.28758	8	629	0.0827
YCR066W|RAD18|E3	YPL046C|ELC1|POZ	1.82961	432	16	0.0831
YDR054C|CDC34|E2	YDL126C|CDC48|OTHERS	2.23466	87	120	0.0832
YOL133W|HRT1|E3	YLR127C|APC2|CULLIN	2.08266	145	20	0.0836
YLR102C|APC9|APC	YML092C|PRE8|PROTEASOME	1.88016	47	71	0.0841
YKL022C|CDC16|APC	YFR036W|CDC26|APC	2.29736	51	98	0.0845
YER068W|MOT2|E3	YAL002W|VPS8|E3	1.93856	98	327	0.0847
YDR363W-A|SEM1|PROTEASOME	YDL007W|RPT2|PROTEASOME	1.90953	451	29	0.0857
YLR021W|POC3|PROTEASOME	YDL020C|RPN4|PROTEASOME	1.23964	6	867	0.0857
YHL010C|YHL010C|E3	YLL039C|UBI4|UBL	0.578693	5	3290	0.0866
YDR363W-A|SEM1|PROTEASOME	YMR276W|DSK2|UBL	1.87998	451	37	0.0868
YDL020C|RPN4|PROTEASOME	YKL206C|ADD66|PROTEASOME	1.36517	867	11	0.0868
YDR054C|CDC34|E2	YER125W|RSP5|E3	1.30585	87	514	0.0869
YDL013W|SLX5|E3	YDR390C|UBA2|E1	1.48022	629	14	0.0875
YMR231W|PEP5|E3	YDL013W|SLX5|E3	1.54682	127	629	0.0888
YMR223W|UBP8|DUB	YGL116W|CDC20|APC	1.71418	219	359	0.0893
YGR200C|ELP2|OTHERS	YBR082C|UBC4|E2	1.74512	227	339	0.0913
YBR082C|UBC4|E2	YKL010C|UFD4|E3	2.06387	339	52	0.0914
YJL047C|RTT101|CULLIN	YDR363W-A|SEM1|PROTEASOME	1.73003	156	451	0.0924
YDR427W|RPN9|PROTEASOME	YDR363W-A|SEM1|PROTEASOME	1.82265	77	451	0.0926
YEL037C|RAD23|UBL	YDL064W|UBC9|E2	2.06289	180	49	0.0938
YIL046W|MET30|F-BOX	YOL133W|HRT1|E3	1.89679	91	145	0.0944
YDL097C|RPN6|PROTEASOME	YDL013W|SLX5|E3	1.37247	264	629	0.0954
YGL058W|RAD6|E2	YKL213C|DOA1|OTHERS	1.11874	976	1107	0.0958
YFR036W|CDC26|APC	YKL213C|DOA1|OTHERS	1.61223	98	1107	0.0963
YBR135W|CKS1|PROTEASOME	YKL145W|RPT1|PROTEASOME	1.85287	167	224	0.0971
YDL126C|CDC48|OTHERS	YDL132W|CDC53|CULLIN	2.13328	120	70	0.0985
YGR184C|UBR1|E3	YER116C|SLX8|E3	1.74615	76	530	0.0985
YJL048C|UBX6|UBL	YKL213C|DOA1|OTHERS	0.472053	8	1107	0.0991
YKL213C|DOA1|OTHERS	YLR306W|UBC12|E2	1.47205	1107	20	0.0993
YEL037C|RAD23|UBL	YGL116W|CDC20|APC	1.6048	180	359	0.1
YGL058W|RAD6|E2	YBR058C|UBP14|DUB	1.44076	976	51	0.1005
YBR217W|ATG12|UBL	YER068W|MOT2|E3	1.95483	97	98	0.1012
YBR082C|UBC4|E2	YHR115C|DMA1|E3	1.97772	339	46	0.1018
YER021W|RPN3|PROTEASOME	YFR010W|UBP6|DUB	1.65698	103	832	0.1031
YDR363W-A|SEM1|PROTEASOME	YGR232W|NAS6|PROTEASOME	1.76751	451	8	0.1044
YKL213C|DOA1|OTHERS	YBR058C|UBP14|DUB	1.60698	1107	51	0.1045
YDR363W-A|SEM1|PROTEASOME	YGL058W|RAD6|E2	1.21181	451	976	0.1052
YDR328C|SKP1|POZ	YBR158W|AMN1|F-BOX	1.95362	134	71	0.1056
YER116C|SLX8|E3	YDL064W|UBC9|E2	1.72729	530	49	0.1058
YHR200W|RPN10|PROTEASOME	YPL002C|SNF8|OTHERS	1.20212	1446	48	0.1063
YEL019C|MMS21|E3	YER116C|SLX8|E3	1.44718	17	530	0.1065
YOR043W|WHI2|POZ	YGL116W|CDC20|APC	1.66369	162	359	0.1071
YDR394W|RPT3|PROTEASOME	YFR010W|UBP6|DUB	1.62771	86	832	0.1078
YIL075C|RPN2|PROTEASOME	YFR010W|UBP6|DUB	1.60652	160	832	0.108
YFR010W|UBP6|DUB	YOR117W|RPT5|PROTEASOME	1.69963	832	50	0.1082
YGR135W|PRE9|PROTEASOME	YKL213C|DOA1|OTHERS	1.33721	325	1107	0.1087
YJL047C|RTT101|CULLIN	YFR050C|PRE4|PROTEASOME	1.65523	156	25	0.1099
YDR069C|DOA4|DUB	YDL147W|RPN5|PROTEASOME	2.07472	81	144	0.112
YAL002W|VPS8|E3	YOR080W|DIA2|F-BOX	1.45589	327	671	0.1121
YDR143C|SAN1|E3	YHR200W|RPN10|PROTEASOME	1.14804	23	1446	0.1125
YER068W|MOT2|E3	YOL054W|PSH1|E3	2.03905	98	61	0.113
YER125W|RSP5|E3	YNR069C|BSC5|OTHERS	0.993906	514	12	0.114
YMR022W|UBC7|E2	YLR167W|RPS31|UBL	0.959812	743	17	0.1141
YMR022W|UBC7|E2	YHR003C|YHR003C|E1	0.877349	743	9	0.115
YBR217W|ATG12|UBL	YKL145W|RPT1|PROTEASOME	1.76219	97	224	0.1162
YBL058W|SHP1|UBL	YBR114W|RAD16|E3	1.91916	232	70	0.1164
YOL013C|HRD1|E3	YKL145W|RPT1|PROTEASOME	1.87025	105	224	0.1164
YLL039C|UBI4|UBL	YML068W|ITT1|E3	0.578693	3290	5	0.1165
YMR022W|UBC7|E2	YNL119W|NCS2|OTHERS	0.877349	743	9	0.1177
YGR200C|ELP2|OTHERS	YIR025W|MND2|APC	1.58802	227	18	0.1179
YBR082C|UBC4|E2	YDR409W|SIZ1|E3	1.71992	339	44	0.1188
YBR171W|SEC66|E2	YHR200W|RPN10|PROTEASOME	1.04955	197	1446	0.1202
YGL116W|CDC20|APC	YBR058C|UBP14|DUB	1.74616	359	51	0.1203
YAL002W|VPS8|E3	YDR092W|UBC13|E2	1.83903	327	63	0.1211
YMR304W|UBP15|DUB	YER125W|RSP5|E3	1.22132	82	514	0.1214
YIL046W|MET30|F-BOX	YHR166C|CDC23|APC	1.96817	91	69	0.1221
YBL084C|CDC27|APC	YDR054C|CDC34|E2	1.9918	71	87	0.1238
YDR394W|RPT3|PROTEASOME	YJL157C|FAR1|E3	1.63467	86	46	0.1242
YDR054C|CDC34|E2	YLR417W|VPS36|OTHERS	0.497693	87	100	0.1243
YHR200W|RPN10|PROTEASOME	YOL054W|PSH1|E3	1.1559	1446	61	0.125
YDL147W|RPN5|PROTEASOME	YFR010W|UBP6|DUB	1.57211	144	832	0.1255
YGL048C|RPT6|PROTEASOME	YDR363W-A|SEM1|PROTEASOME	1.65203	104	451	0.126
YFR010W|UBP6|DUB	YEL012W|UBC8|E2	1.45109	832	27	0.1263
YGR135W|PRE9|PROTEASOME	YDL190C|UFD2|E3	1.61571	325	37	0.1266
YBL058W|SHP1|UBL	YDL020C|RPN4|PROTEASOME	1.28855	232	867	0.1269
YCR066W|RAD18|E3	YKL213C|DOA1|OTHERS	1.37538	432	1107	0.127
YNR051C|BRE5|OTHERS	YLR024C|UBR2|E3	1.52887	792	43	0.1283
YMR309C|NIP1|PROTEASOME	YKL145W|RPT1|PROTEASOME	1.85431	91	224	0.131
YBR217W|ATG12|UBL	YPR108W|RPN7|PROTEASOME	1.66265	97	40	0.1311
YER151C|UBP3|DUB	YIL031W|ULP2|DUB	1.51035	616	28	0.1315
YIL030C|SSM4|E3	YKL145W|RPT1|PROTEASOME	1.71413	117	224	0.132
YEL037C|RAD23|UBL	YCR066W|RAD18|E3	1.65968	180	432	0.1321
YBL058W|SHP1|UBL	YMR276W|DSK2|UBL	1.51706	232	37	0.1353
YKL145W|RPT1|PROTEASOME	YMR276W|DSK2|UBL	1.56768	224	37	0.1371
YJL047C|RTT101|CULLIN	YDL132W|CDC53|CULLIN	1.75477	156	70	0.1372
YBR082C|UBC4|E2	YGL058W|RAD6|E2	1.22589	339	976	0.1385
YBR173C|UMP1|PROTEASOME	YER151C|UBP3|DUB	1.50213	176	616	0.1387
YBR082C|UBC4|E2	YGL240W|DOC1|APC	1.78703	339	63	0.1393
YER012W|PRE1|PROTEASOME	YER007W|PAC2|UBL	1.69062	177	43	0.1398
YEL037C|RAD23|UBL	YDR363W-A|SEM1|PROTEASOME	1.52358	180	451	0.1406
YBR082C|UBC4|E2	YNL116W|DMA2|E3	0.371996	339	28	0.1409
YDR069C|DOA4|DUB	YPR103W|PRE2|PROTEASOME	1.5442	81	104	0.1434
YBR217W|ATG12|UBL	YFR004W|RPN11|DUB	1.73665	97	38	0.1445
YLR032W|RAD5|E3	YBR114W|RAD16|E3	1.84788	195	70	0.145
YHR200W|RPN10|PROTEASOME	YGL141W|HUL5|E3	0.764713	1446	5	0.1455
YLL039C|UBI4|UBL	YER094C|PUP3|PROTEASOME	0.415194	3290	28	0.1458
YJR099W|YUH1|DUB	YLL039C|UBI4|UBL	0.441189	11	3290	0.1459
YMR022W|UBC7|E2	YNL186W|UBP10|DUB	0.959812	743	68	0.1466
YER012W|PRE1|PROTEASOME	YDL097C|RPN6|PROTEASOME	1.65746	177	264	0.1488
YKL145W|RPT1|PROTEASOME	YLR024C|UBR2|E3	1.35087	224	43	0.1494
YKL213C|DOA1|OTHERS	YJL197W|UBP12|DUB	1.05702	1107	16	0.1525
YER151C|UBP3|DUB	YLR167W|RPS31|UBL	0.230243	616	17	0.1526
YHR165C|PRP8|DUB	YER162C|RAD4|DUB	1.51773	110	39	0.1551
YBR171W|SEC66|E2	YMR275C|BUL1|OTHERS	1.57012	197	42	0.1558
YOR124C|UBP2|DUB	YER116C|SLX8|E3	1.5049	49	530	0.156
YKL213C|DOA1|OTHERS	YPL046C|ELC1|POZ	1.05702	1107	16	0.1573
YCR066W|RAD18|E3	YFR010W|UBP6|DUB	1.39595	432	832	0.1596
YER151C|UBP3|DUB	YKR094C|RPL40B|UBL	0.995778	616	20	0.1597
YOL013C|HRD1|E3	YER125W|RSP5|E3	1.18655	105	514	0.162
YDL097C|RPN6|PROTEASOME	YBL067C|UBP13|DUB	0.540099	264	32	0.1621
YDR219C|MFB1|F-BOX	YLL039C|UBI4|UBL	0.485583	8	3290	0.1627
YKL145W|RPT1|PROTEASOME	YHR166C|CDC23|APC	1.66861	224	69	0.1638
YDL020C|RPN4|PROTEASOME	YPL003W|ULA1|DUB	0.502677	867	10	0.1653
YDR328C|SKP1|POZ	YHR079C|IRE1|OTHERS	1.45231	134	201	0.1663
YFR036W|CDC26|APC	YGL058W|RAD6|E2	1.28697	98	976	0.1664
YDL020C|RPN4|PROTEASOME	YIL007C|NAS2|PROTEASOME	0.239642	867	12	0.1675
YDR219C|MFB1|F-BOX	YHR200W|RPN10|PROTEASOME	0.086641	8	1446	0.1715
YBR082C|UBC4|E2	YFR010W|UBP6|DUB	1.40965	339	832	0.1716
YDL020C|RPN4|PROTEASOME	YGL240W|DOC1|APC	1.30676	867	63	0.1731
YHR165C|PRP8|DUB	YER125W|RSP5|E3	1.11944	110	514	0.1743
YGR184C|UBR1|E3	YIL075C|RPN2|PROTEASOME	1.5996	76	160	0.1746
YGL048C|RPT6|PROTEASOME	YKL010C|UFD4|E3	1.18361	104	52	0.1795
YDR059C|UBC5|E2	YDL013W|SLX5|E3	0.287577	16	629	0.1802
YHR027C|RPN1|PROTEASOME	YER007W|PAC2|UBL	1.43713	211	43	0.1817
YFR010W|UBP6|DUB	YJL001W|PRE3|PROTEASOME	1.10269	832	55	0.1838
YFR052W|RPN12|PROTEASOME	YDR363W-A|SEM1|PROTEASOME	1.55806	74	451	0.1842
YDR330W|UBX5|UBL	YKL213C|DOA1|OTHERS	0.38459	17	1107	0.1848
YER021W|RPN3|PROTEASOME	YLL039C|UBI4|UBL	0.423574	103	3290	0.185
YOR080W|DIA2|F-BOX	YFR010W|UBP6|DUB	1.2218	671	832	0.1857
YFR010W|UBP6|DUB	YOR261C|RPN8|DUB	1.46084	832	59	0.1861
YER116C|SLX8|E3	YPR180W|AOS1|E1	0.890788	530	25	0.187
YFR010W|UBP6|DUB	YHR200W|RPN10|PROTEASOME	0.956057	832	1446	0.1871
YBR273C|UBX7|UBL	YKL213C|DOA1|OTHERS	0.38459	17	1107	0.1928
YMR022W|UBC7|E2	YDR103W|STE5|E3	0.877349	743	36	0.1931
YDR363W-A|SEM1|PROTEASOME	YOR261C|RPN8|DUB	1.46983	451	59	0.1941
YEL037C|RAD23|UBL	YDR092W|UBC13|E2	1.11536	180	63	0.196
YCR066W|RAD18|E3	YHR200W|RPN10|PROTEASOME	1.00418	432	1446	0.1973
YKL145W|RPT1|PROTEASOME	YMR264W|CUE1|OTHERS	1.10471	224	51	0.1989
YER125W|RSP5|E3	YOR057W|SGT1|OTHERS	0.993906	514	24	0.1993
YGL087C|MMS2|E2	YER125W|RSP5|E3	1.10082	78	514	0.2025
YLR417W|VPS36|OTHERS	YDL074C|BRE1|E3	1.27656	100	862	0.2036
YLL039C|UBI4|UBL	YFL009W|CDC4|F-BOX	0.391607	3290	37	0.2039
YER012W|PRE1|PROTEASOME	YDL132W|CDC53|CULLIN	0.987604	177	70	0.2067
YFR036W|CDC26|APC	YER151C|UBP3|DUB	1.40344	98	616	0.2077
YDR427W|RPN9|PROTEASOME	YFR010W|UBP6|DUB	1.42462	77	832	0.2117
YDR143C|SAN1|E3	YLL039C|UBI4|UBL	0.377059	23	3290	0.2118
YDL020C|RPN4|PROTEASOME	YLR199C|PBA1|PROTEASOME	0.124165	867	13	0.2124
YBR173C|UMP1|PROTEASOME	YER116C|SLX8|E3	1.39714	176	530	0.216
YBR173C|UMP1|PROTEASOME	YDL074C|BRE1|E3	1.28041	176	862	0.216
YMR304W|UBP15|DUB	YGL003C|CDH1|APC	1.03712	82	146	0.2163
YOR043W|WHI2|POZ	YDL097C|RPN6|PROTEASOME	1.52218	162	264	0.2192
YDL126C|CDC48|OTHERS	YER012W|PRE1|PROTEASOME	1.53192	120	177	0.2217
YBR082C|UBC4|E2	YKL210W|UBA1|E1	0.687498	339	45	0.2221
YHR200W|RPN10|PROTEASOME	YHR134W|WSS1|DUB	0.849602	1446	33	0.2223
YDL126C|CDC48|OTHERS	YEL037C|RAD23|UBL	1.50768	120	180	0.2241
YDR510W|SMT3|UBL	YHR134W|WSS1|DUB	0.705628	913	33	0.2243
YJR084W|CSN12|SIGNALOSOME	YDR363W-A|SEM1|PROTEASOME	1.10454	38	451	0.2317
YDR069C|DOA4|DUB	YKL145W|RPT1|PROTEASOME	1.43729	81	224	0.2322
YPR103W|PRE2|PROTEASOME	YBR082C|UBC4|E2	1.06387	104	339	0.2326
YMR022W|UBC7|E2	YOR249C|APC5|APC	0.837821	743	37	0.2334
YIL156W|UBP7|DUB	YKL213C|DOA1|OTHERS	0.356576	26	1107	0.2364
YEL037C|RAD23|UBL	YLL039C|UBI4|UBL	0.408768	180	3290	0.2379
YDR363W-A|SEM1|PROTEASOME	YDR409W|SIZ1|E3	-0.691922	451	44	0.2408
YDR363W-A|SEM1|PROTEASOME	YPR108W|RPN7|PROTEASOME	0.445581	451	40	0.2418
YBR217W|ATG12|UBL	YDL147W|RPN5|PROTEASOME	1.39962	97	144	0.2436
YNR051C|BRE5|OTHERS	YHR200W|RPN10|PROTEASOME	0.875137	792	1446	0.244
YER125W|RSP5|E3	YDL132W|CDC53|CULLIN	1.03455	514	70	0.2453
YGR184C|UBR1|E3	YKL145W|RPT1|PROTEASOME	1.11417	76	224	0.2455
YGL116W|CDC20|APC	YKL213C|DOA1|OTHERS	1.15414	359	1107	0.2463
YMR304W|UBP15|DUB	YFR010W|UBP6|DUB	1.33386	82	832	0.2487
YEL037C|RAD23|UBL	YNR051C|BRE5|OTHERS	1.21817	180	792	0.2522
YER116C|SLX8|E3	YKL213C|DOA1|OTHERS	1.12264	530	1107	0.2529
YMR304W|UBP15|DUB	YBR082C|UBC4|E2	1.40676	82	339	0.2556
YGL058W|RAD6|E2	YDR409W|SIZ1|E3	1.00168	976	44	0.2559
YBR217W|ATG12|UBL	YER021W|RPN3|PROTEASOME	1.29808	97	103	0.2602
YPR103W|PRE2|PROTEASOME	YCR066W|RAD18|E3	-0.285872	104	432	0.2623
YLL039C|UBI4|UBL	YKL090W|CUE2|OTHERS	0.315658	3290	6	0.2628
YER116C|SLX8|E3	YLR421C|RPN13|PROTEASOME	1.26163	530	58	0.2638
YLL039C|UBI4|UBL	YHR115C|DMA1|E3	0.377059	3290	46	0.2642
YDL020C|RPN4|PROTEASOME	YNR006W|VPS27|OTHERS	1.05202	867	41	0.2651
YDL013W|SLX5|E3	YPR180W|AOS1|E1	0.64372	629	25	0.2655
YBR170C|NPL4|UBL	YER151C|UBP3|DUB	1.02492	49	616	0.2658
YER021W|RPN3|PROTEASOME	YBR135W|CKS1|PROTEASOME	1.09925	103	167	0.2668
YKL213C|DOA1|OTHERS	YGR048W|UFD1|OTHERS	0.717166	1107	27	0.2705
YEL019C|MMS21|E3	YER125W|RSP5|E3	0.491405	17	514	0.2711
YGR135W|PRE9|PROTEASOME	YKL210W|UBA1|E1	0.748344	325	45	0.2727
YCL008C|STP22|E2	YHR200W|RPN10|PROTEASOME	0.971164	130	1446	0.2755
YDR363W-A|SEM1|PROTEASOME	YOR117W|RPT5|PROTEASOME	1.12365	451	50	0.283
YDL147W|RPN5|PROTEASOME	YDR363W-A|SEM1|PROTEASOME	1.29802	144	451	0.2902
YMR304W|UBP15|DUB	YIL030C|SSM4|E3	0.356576	82	117	0.3042
YGL058W|RAD6|E2	YJR052W|RAD7|OTHERS	0.653755	976	32	0.3051
YBR217W|ATG12|UBL	YHR027C|RPN1|PROTEASOME	1.26348	97	211	0.3078
YER068W|MOT2|E3	YKL213C|DOA1|OTHERS	1.17927	98	1107	0.3083
YER021W|RPN3|PROTEASOME	YEL037C|RAD23|UBL	0.991102	103	180	0.309
YKL145W|RPT1|PROTEASOME	YFR010W|UBP6|DUB	1.20598	224	832	0.3098
YDL020C|RPN4|PROTEASOME	YBL041W|PRE7|PROTEASOME	-0.21979	867	33	0.3105
YEL037C|RAD23|UBL	YBR082C|UBC4|E2	1.27246	180	339	0.3115
YJR036C|HUL4|E3	YLL039C|UBI4|UBL	0.315658	3	3290	0.3121
YBR135W|CKS1|PROTEASOME	YOR080W|DIA2|F-BOX	1.20294	167	671	0.3178
YOR080W|DIA2|F-BOX	YOR156C|NFI1|E3	0.224697	671	47	0.3203
YBR082C|UBC4|E2	YGL116W|CDC20|APC	1.21507	339	359	0.3262
YMR223W|UBP8|DUB	YHR200W|RPN10|PROTEASOME	0.926564	219	1446	0.3276
YMR314W|PRE5|PROTEASOME	YFR010W|UBP6|DUB	0.142586	107	832	0.3277
YPR103W|PRE2|PROTEASOME	YDR363W-A|SEM1|PROTEASOME	0.388998	104	451	0.3281
YOR080W|DIA2|F-BOX	YDL132W|CDC53|CULLIN	0.872396	671	70	0.3285
YBR135W|CKS1|PROTEASOME	YKL213C|DOA1|OTHERS	1.13274	167	1107	0.3308
YOR080W|DIA2|F-BOX	YHR115C|DMA1|E3	0.255724	671	46	0.3312
YLL039C|UBI4|UBL	YDL132W|CDC53|CULLIN	0.3563	3290	70	0.3328
YBR170C|NPL4|UBL	YKL213C|DOA1|OTHERS	0.664698	49	1107	0.3331
YMR022W|UBC7|E2	YJR062C|NTA1|OTHERS	0.239919	743	14	0.3363
YER125W|RSP5|E3	YOR362C|PRE10|PROTEASOME	0.841903	514	40	0.3366
YFL007W|BLM10|PROTEASOME	YFR010W|UBP6|DUB	1.0767	119	832	0.3381
YDR394W|RPT3|PROTEASOME	YDR363W-A|SEM1|PROTEASOME	1.1486	86	451	0.3395
YMR022W|UBC7|E2	YHR166C|CDC23|APC	0.746105	743	69	0.341
YDR139C|RUB1|UBL	YHR200W|RPN10|PROTEASOME	-0.161287	19	1446	0.3594
YOL133W|HRT1|E3	YHL030W|ECM29|PROTEASOME	1.02088	145	167	0.3604
YER068W|MOT2|E3	YBR082C|UBC4|E2	0.564641	98	339	0.361
YIL075C|RPN2|PROTEASOME	YEL037C|RAD23|UBL	0.770712	160	180	0.3615
YHR200W|RPN10|PROTEASOME	YFL009W|CDC4|F-BOX	0.684543	1446	37	0.3631
YKL213C|DOA1|OTHERS	YHL002W|HSE1|OTHERS	0.533454	1107	46	0.3631
YER116C|SLX8|E3	YKL010C|UFD4|E3	-0.165795	530	52	0.3631
YFR052W|RPN12|PROTEASOME	YFR010W|UBP6|DUB	0.996528	74	832	0.3693
YNR051C|BRE5|OTHERS	YKL010C|UFD4|E3	0.839659	792	52	0.3711
YDR266C|YDR266C|E3	YHR200W|RPN10|PROTEASOME	-0.913359	16	1446	0.3769
YOR043W|WHI2|POZ	YDL013W|SLX5|E3	1.03519	162	629	0.3797
YIL075C|RPN2|PROTEASOME	YBL058W|SHP1|UBL	0.404584	160	232	0.3828
YHL030W|ECM29|PROTEASOME	YFR010W|UBP6|DUB	1.08531	167	832	0.3834
YKL213C|DOA1|OTHERS	YHR200W|RPN10|PROTEASOME	0.80075	1107	1446	0.3916
YDL013W|SLX5|E3	YDR092W|UBC13|E2	0.632225	629	63	0.3917
YBR217W|ATG12|UBL	YDL097C|RPN6|PROTEASOME	0.940186	97	264	0.396
YHR200W|RPN10|PROTEASOME	YGL004C|RPN14|PROTEASOME	0.086641	1446	8	0.4018
YDL020C|RPN4|PROTEASOME	YDL122W|UBP1|DUB	-1.34532	867	36	0.4024
YGL048C|RPT6|PROTEASOME	YFR010W|UBP6|DUB	0.990968	104	832	0.4063
YOR043W|WHI2|POZ	YLL039C|UBI4|UBL	0.368126	162	3290	0.4063
YDL013W|SLX5|E3	YFR004W|RPN11|DUB	0.624612	629	38	0.4163
YER021W|RPN3|PROTEASOME	YDR363W-A|SEM1|PROTEASOME	0.665971	103	451	0.4236
YER012W|PRE1|PROTEASOME	YDR363W-A|SEM1|PROTEASOME	1.00034	177	451	0.4272
YBR170C|NPL4|UBL	YDL020C|RPN4|PROTEASOME	0.209895	49	867	0.4374
YER125W|RSP5|E3	YDL064W|UBC9|E2	0.549121	514	49	0.4458
YER012W|PRE1|PROTEASOME	YBR082C|UBC4|E2	0.0336739	177	339	0.4505
YER068W|MOT2|E3	YFR010W|UBP6|DUB	0.854306	98	832	0.4532
YER125W|RSP5|E3	YER100W|UBC6|E2	0.369415	514	37	0.4545
YDR427W|RPN9|PROTEASOME	YER151C|UBP3|DUB	0.0509197	77	616	0.4586
YBR217W|ATG12|UBL	YCR066W|RAD18|E3	-0.185345	97	432	0.4676
YKL145W|RPT1|PROTEASOME	YDR363W-A|SEM1|PROTEASOME	0.960154	224	451	0.4679
YDL126C|CDC48|OTHERS	YER125W|RSP5|E3	0.841903	120	514	0.4681
YGL058W|RAD6|E2	YKL210W|UBA1|E1	0.48383	976	45	0.4686
YHR200W|RPN10|PROTEASOME	YLR427W|MAG2|E3	-0.668247	1446	27	0.4784
YDR273W|DON1|OTHERS	YLL039C|UBI4|UBL	-0.0993791	4	3290	0.483
YER125W|RSP5|E3	YLR421C|RPN13|PROTEASOME	0.720887	514	58	0.4881
YDL013W|SLX5|E3	YOR259C|RPT4|PROTEASOME	-0.104741	629	42	0.4896
YHL030W|ECM29|PROTEASOME	YDR363W-A|SEM1|PROTEASOME	-0.616195	167	451	0.492
YDR069C|DOA4|DUB	YKL213C|DOA1|OTHERS	0.591635	81	1107	0.4969
YIL075C|RPN2|PROTEASOME	YDR363W-A|SEM1|PROTEASOME	0.252936	160	451	0.5008
YMR022W|UBC7|E2	YDL122W|UBP1|DUB	0.462312	743	36	0.5039
YKL213C|DOA1|OTHERS	YNL186W|UBP10|DUB	-0.293481	1107	68	0.5082
YJL149W|DAS1|F-BOX	YLL039C|UBI4|UBL	-0.0993791	4	3290	0.5092
YOL133W|HRT1|E3	YHR027C|RPN1|PROTEASOME	0.683485	145	211	0.511
YPR103W|PRE2|PROTEASOME	YDL020C|RPN4|PROTEASOME	-0.0684802	104	867	0.5119
YPR103W|PRE2|PROTEASOME	YGL058W|RAD6|E2	0.412747	104	976	0.5123
YHL030W|ECM29|PROTEASOME	YGL116W|CDC20|APC	-0.702089	167	359	0.5139
YMR309C|NIP1|PROTEASOME	YNR051C|BRE5|OTHERS	0.032304	91	792	0.5161
YMR304W|UBP15|DUB	YKL213C|DOA1|OTHERS	0.436429	82	1107	0.5263
YDL147W|RPN5|PROTEASOME	YER151C|UBP3|DUB	-0.267256	144	616	0.5405
YER151C|UBP3|DUB	YOR080W|DIA2|F-BOX	0.881734	616	671	0.5416
YGL048C|RPT6|PROTEASOME	YGL058W|RAD6|E2	0.760671	104	976	0.542
YDR054C|CDC34|E2	YDL013W|SLX5|E3	0.429596	87	629	0.542
YHR200W|RPN10|PROTEASOME	YJL157C|FAR1|E3	0.370434	1446	46	0.5428
YER125W|RSP5|E3	YOR117W|RPT5|PROTEASOME	0.519975	514	50	0.5551
YMR304W|UBP15|DUB	YDL013W|SLX5|E3	0.514987	82	629	0.5599
YHR200W|RPN10|PROTEASOME	YHL002W|HSE1|OTHERS	0.370434	1446	46	0.5635
YDR054C|CDC34|E2	YMR022W|UBC7|E2	0.604331	87	743	0.5711
YER012W|PRE1|PROTEASOME	YFR010W|UBP6|DUB	0.50391	177	832	0.5761
YGR200C|ELP2|OTHERS	YER125W|RSP5|E3	0.75232	227	514	0.5767
YFR052W|RPN12|PROTEASOME	YDL020C|RPN4|PROTEASOME	0.422506	74	867	0.5811
YMR022W|UBC7|E2	YDR265W|PEX10|E3	-0.760081	743	28	0.584
YFL007W|BLM10|PROTEASOME	YDL020C|RPN4|PROTEASOME	-0.0702131	119	867	0.5858
YDL126C|CDC48|OTHERS	YKL213C|DOA1|OTHERS	0.150125	120	1107	0.5868
YER068W|MOT2|E3	YGL058W|RAD6|E2	0.624008	98	976	0.5932
YCR066W|RAD18|E3	YNR051C|BRE5|OTHERS	0.754838	432	792	0.5937
YDR510W|SMT3|UBL	YOR261C|RPN8|DUB	0.452341	913	59	0.6243
YDL147W|RPN5|PROTEASOME	YDL013W|SLX5|E3	-0.297386	144	629	0.625
YDR328C|SKP1|POZ	YOR080W|DIA2|F-BOX	-0.286803	134	671	0.6319
YHR027C|RPN1|PROTEASOME	YDR363W-A|SEM1|PROTEASOME	-0.146235	211	451	0.6344
YBR082C|UBC4|E2	YHR200W|RPN10|PROTEASOME	0.681499	339	1446	0.6347
YIL046W|MET30|F-BOX	YDL013W|SLX5|E3	-0.635256	91	629	0.638
YOL133W|HRT1|E3	YOR080W|DIA2|F-BOX	-0.17823	145	671	0.6423
YBR135W|CKS1|PROTEASOME	YDR510W|SMT3|UBL	0.536242	167	913	0.6455
YHR200W|RPN10|PROTEASOME	YML013W|UBX2|UBL	-0.424321	1446	57	0.6469
YDR510W|SMT3|UBL	YBL041W|PRE7|PROTEASOME	-0.294372	913	33	0.6472
YLL039C|UBI4|UBL	YFR004W|RPN11|DUB	0.237656	3290	38	0.6619
YHR027C|RPN1|PROTEASOME	YFR010W|UBP6|DUB	0.332879	211	832	0.6653
YIL075C|RPN2|PROTEASOME	YDL020C|RPN4|PROTEASOME	-0.327398	160	867	0.6695
YOR043W|WHI2|POZ	YER125W|RSP5|E3	0.560946	162	514	0.6765
YGR135W|PRE9|PROTEASOME	YDR510W|SMT3|UBL	0.535009	325	913	0.7024
YLL036C|PRP19|E3	YER125W|RSP5|E3	0.624672	124	514	0.7038
YKL145W|RPT1|PROTEASOME	YDL013W|SLX5|E3	-1.19785	224	629	0.7104
YER151C|UBP3|DUB	YDR510W|SMT3|UBL	0.527629	616	913	0.7201
YLL039C|UBI4|UBL	YLR128W|DCN1|E3	-0.269304	3290	9	0.7209
YER012W|PRE1|PROTEASOME	YGL058W|RAD6|E2	0.18615	177	976	0.7233
YOL038W|PRE6|PROTEASOME	YDR510W|SMT3|UBL	0.268895	134	913	0.7236
YKL145W|RPT1|PROTEASOME	YDL020C|RPN4|PROTEASOME	-0.282311	224	867	0.7327
YMR309C|NIP1|PROTEASOME	YHR200W|RPN10|PROTEASOME	-0.0992256	91	1446	0.7363
YLL039C|UBI4|UBL	YGL141W|HUL5|E3	-0.421307	3290	5	0.7368
YNL159C|ASI2|OTHERS	YLL039C|UBI4|UBL	-0.906734	7	3290	0.7417
YPR103W|PRE2|PROTEASOME	YMR022W|UBC7|E2	-0.653165	104	743	0.7571
YLL039C|UBI4|UBL	YJR052W|RAD7|OTHERS	0.0705459	3290	32	0.762
YMR022W|UBC7|E2	YKL010C|UFD4|E3	-0.0682028	743	52	0.7634
YAL002W|VPS8|E3	YMR022W|UBC7|E2	0.501482	327	743	0.7735
YPL065W|VPS28|OTHERS	YLL039C|UBI4|UBL	-0.236883	22	3290	0.7932
YER116C|SLX8|E3	YDR510W|SMT3|UBL	0.481533	530	913	0.8109
YIL046W|MET30|F-BOX	YMR022W|UBC7|E2	0.346835	91	743	0.8113
YBR217W|ATG12|UBL	YHR200W|RPN10|PROTEASOME	0.187168	97	1446	0.8119
YIL030C|SSM4|E3	YHR200W|RPN10|PROTEASOME	-0.083284	117	1446	0.8162
YPR103W|PRE2|PROTEASOME	YDR510W|SMT3|UBL	-0.62849	104	913	0.8171
YLL039C|UBI4|UBL	YKL206C|ADD66|PROTEASOME	-0.558811	3290	11	0.8178
YLL039C|UBI4|UBL	YEL012W|UBC8|E2	-0.0469117	3290	27	0.8289
YHR079C|IRE1|OTHERS	YDL020C|RPN4|PROTEASOME	-0.126007	201	867	0.8314
YOR080W|DIA2|F-BOX	YHR200W|RPN10|PROTEASOME	0.503827	671	1446	0.8412
YDL013W|SLX5|E3	YDR510W|SMT3|UBL	0.453106	629	913	0.8576
YBR135W|CKS1|PROTEASOME	YMR022W|UBC7|E2	0.123002	167	743	0.8644
YER125W|RSP5|E3	YER151C|UBP3|DUB	0.441365	514	616	0.8646
YLR032W|RAD5|E3	YMR022W|UBC7|E2	0.0249066	195	743	0.8728
YLL039C|UBI4|UBL	YLR024C|UBR2|E3	-0.0662122	3290	43	0.8923
YER125W|RSP5|E3	YNR051C|BRE5|OTHERS	0.307064	514	792	0.9074
YBR082C|UBC4|E2	YDR510W|SMT3|UBL	0.04532	339	913	0.9129
YIL046W|MET30|F-BOX	YLL039C|UBI4|UBL	0.147714	91	3290	0.9154
YGR184C|UBR1|E3	YLL039C|UBI4|UBL	0.0450108	76	3290	0.922
YER125W|RSP5|E3	YGL058W|RAD6|E2	-0.103942	514	976	0.9324
YMR022W|UBC7|E2	YFR010W|UBP6|DUB	-0.0682028	743	832	0.9372
YER116C|SLX8|E3	YMR022W|UBC7|E2	-0.0483778	530	743	0.9375
YMR022W|UBC7|E2	YNR051C|BRE5|OTHERS	-0.189765	743	792	0.9502
YMR022W|UBC7|E2	YKL213C|DOA1|OTHERS	-0.0878852	743	1107	0.9506
YER125W|RSP5|E3	YHR200W|RPN10|PROTEASOME	-0.70953	514	1446	0.9594
YLR148W|PEP3|E3	YLL039C|UBI4|UBL	-0.671631	113	3290	0.9595
YCL008C|STP22|E2	YLL039C|UBI4|UBL	-0.477891	130	3290	0.9633
YER068W|MOT2|E3	YLL039C|UBI4|UBL	-0.129126	98	3290	0.9709
YBR173C|UMP1|PROTEASOME	YLL039C|UBI4|UBL	-0.604614	176	3290	0.9741
YER125W|RSP5|E3	YMR022W|UBC7|E2	0.170933	514	743	0.9757
YLR032W|RAD5|E3	YLL039C|UBI4|UBL	-1.53678	195	3290	0.9763
YHR165C|PRP8|DUB	YLL039C|UBI4|UBL	-0.421307	110	3290	0.9772
YDL097C|RPN6|PROTEASOME	YLL039C|UBI4|UBL	-0.121405	264	3290	0.9826
YBL058W|SHP1|UBL	YLL039C|UBI4|UBL	-0.747907	232	3290	0.9826
YGR200C|ELP2|OTHERS	YLL039C|UBI4|UBL	-0.716474	227	3290	0.9829
YHR200W|RPN10|PROTEASOME	YLL039C|UBI4|UBL	0.167641	1446	3290	0.9831
YGR135W|PRE9|PROTEASOME	YLL039C|UBI4|UBL	0.0320585	325	3290	0.9832
YBR082C|UBC4|E2	YLL039C|UBI4|UBL	-1.18259	339	3290	0.9836
YGL116W|CDC20|APC	YLL039C|UBI4|UBL	-0.729238	359	3290	0.9886
YFR010W|UBP6|DUB	YLL039C|UBI4|UBL	-0.680878	832	3290	0.9901
YER151C|UBP3|DUB	YLL039C|UBI4|UBL	-0.679665	616	3290	0.9908
YKL213C|DOA1|OTHERS	YLL039C|UBI4|UBL	-0.77719	1107	3290	0.9914
YNR051C|BRE5|OTHERS	YLL039C|UBI4|UBL	-0.620211	792	3290	0.9915
YDL013W|SLX5|E3	YLL039C|UBI4|UBL	-0.953352	629	3290	0.9933
YGL058W|RAD6|E2	YLL039C|UBI4|UBL	-0.974834	976	3290	0.9936
YMR022W|UBC7|E2	YLL039C|UBI4|UBL	0.10487	743	3290	0.9956

## Sheet: Merged cliques
ORF	Gene	Ub pathway	Ubiquitinated	Sumoylated	TF	Chromatin	Add. domains	Kegg	Localization	Annotation
# Module 564 | 204 proteins | ubiquitinated:(102/204; p = 0.9056) | ubPath:(57/204; p = 1.168e-08) | tfs:(7/204; p = 0.2386) | sumoylated:(62/204; p = 0.0003344) | chrom:(4/204; p = 0.9923) | Compartment(29 NAs):{cytoplasm:(106/204; p = 0.0103051) | nucleus:(101/204; p = 0.001833) |
YDL097C	RPN6	TRUE	TRUE	FALSE	FALSE	FALSE	NA	Proteasome;	cytoplasm,nucleus,	Essential, non-ATPase regulatory subunit of the 26S proteasome lid required for the assembly and activity of the 26S proteasome; the human homolog (S9 protein) partially rescues Rpn6p depletion
YDL147W	RPN5	TRUE	TRUE	FALSE	FALSE	FALSE	NA	Proteasome;	nucleus,	Essential, non-ATPase regulatory subunit of the 26S proteasome lid, similar to mammalian p55 subunit and to another S. cerevisiae regulatory subunit, Rpn7p
YFR052W	RPN12	TRUE	FALSE	TRUE	FALSE	FALSE	NA	Proteasome;	nucleus,	Subunit of the 19S regulatory particle of the 26S proteasome lid; synthetically lethal with RPT1, which is an ATPase component of the 19S regulatory particle; physically interacts with Nob1p and Rpn3p
YDR363W-A	SEM1	TRUE	FALSE	FALSE	FALSE	FALSE	NA	Homologous recombination;	nucleus,	Component of the lid subcomplex of the regulatory subunit of the 26S proteasome; ortholog of human DSS1
YFR010W	UBP6	TRUE	TRUE	FALSE	FALSE	FALSE	NA	NA	cytoplasm,nucleus,	Ubiquitin-specific protease situated in the base subcomplex of the 26S proteasome, releases free ubiquitin from branched polyubiquitin chains; works in opposition to polyubiquitin elongation activity of Hul5p
YER012W	PRE1	TRUE	FALSE	FALSE	FALSE	FALSE	NA	Proteasome;	NA	Beta 4 subunit of the 20S proteasome; localizes to the nucleus throughout the cell cycle
YGL048C	RPT6	TRUE	TRUE	FALSE	FALSE	FALSE	NA	Proteasome;	nucleus,	One of six ATPases of the 19S regulatory particle of the 26S proteasome involved in the degradation of ubiquitinated substrates; bound by ubiquitin-protein ligases Ubr1p and Ufd4p; localized mainly to the nucleus throughout the cell cycle
YHR200W	RPN10	TRUE	FALSE	FALSE	FALSE	FALSE	NA	Proteasome;	cytoplasm,nucleus,	Non-ATPase base subunit of the 19S regulatory particle (RP) of the 26S proteasome; N-terminus plays a role in maintaining the structural integrity of the RP; binds selectively to polyubiquitin chains; homolog of the mammalian S5a protein
YKL145W	RPT1	TRUE	TRUE	FALSE	FALSE	FALSE	NA	Proteasome;	nucleus,	One of six ATPases of the 19S regulatory particle of the 26S proteasome involved in the degradation of ubiquitinated substrates; required for optimal CDC20 transcription; interacts with Rpn12p and the E3 ubiquitin-protein ligase Ubr1p
YOR117W	RPT5	TRUE	TRUE	FALSE	FALSE	FALSE	NA	Proteasome;	nucleus,	One of six ATPases of the 19S regulatory particle of the 26S proteasome involved in the degradation of ubiquitinated substrates; recruited to the GAL1-10 promoter region upon induction of transcription
YIL075C	RPN2	TRUE	TRUE	TRUE	FALSE	FALSE	NA	Proteasome;	cytoplasm,nucleus,	Subunit of the 26S proteasome, substrate of the N-acetyltransferase Nat1p
YHR027C	RPN1	TRUE	TRUE	TRUE	FALSE	FALSE	NA	Proteasome;	cytoplasm,nucleus,	Non-ATPase base subunit of the 19S regulatory particle of the 26S proteasome; may participate in the recognition of several ligands of the proteasome; contains a leucine-rich repeat (LRR) domain, a site for protein?protein interactions
YDL007W	RPT2	TRUE	TRUE	TRUE	FALSE	FALSE	NA	Proteasome;	NA	One of six ATPases of the 19S regulatory particle of the 26S proteasome involved in the degradation of ubiquitinated substrates; required for normal peptide hydrolysis by the core 20S particle
YDR394W	RPT3	TRUE	TRUE	FALSE	FALSE	FALSE	NA	Proteasome;	NA	One of six ATPases of the 19S regulatory particle of the 26S proteasome involved in the degradation of ubiquitinated substrates; substrate of N-acetyltransferase B
YFR004W	RPN11	TRUE	TRUE	FALSE	FALSE	FALSE	NA	Proteasome;	cytoplasm,nucleus,	Metalloprotease subunit of the 19S regulatory particle of the 26S proteasome lid; couples the deubiquitination and degradation of proteasome substrates
YHL030W	ECM29	TRUE	TRUE	FALSE	FALSE	FALSE	NA	NA	cytoplasm,nucleus,	Major component of the proteasome; tethers the proteasome core particle to the regulatory particle, and enhances the stability of the proteasome
YOR261C	RPN8	TRUE	TRUE	TRUE	FALSE	FALSE	NA	Proteasome;	cytoplasm,nucleus,	Essential, non-ATPase regulatory subunit of the 26S proteasome; has similarity to the human p40 proteasomal subunit and to another S. cerevisiae regulatory subunit, Rpn11p
YER021W	RPN3	TRUE	TRUE	FALSE	FALSE	FALSE	NA	Proteasome;	cytoplasm,nucleus,	Essential, non-ATPase regulatory subunit of the 26S proteasome lid, similar to the p58 subunit of the human 26S proteasome; temperature-sensitive alleles cause metaphase arrest, suggesting a role for the proteasome in cell cycle control
YHR183W	GND1	FALSE	TRUE	TRUE	FALSE	FALSE	NA	Pentose phosphate pathway;	cytoplasm,	6-phosphogluconate dehydrogenase (decarboxylating), catalyzes an NADPH regenerating reaction in the pentose phosphate pathway; required for growth on D-glucono-delta-lactone and adaptation to oxidative stress
YLR421C	RPN13	TRUE	TRUE	FALSE	FALSE	FALSE	NA	NA	cytoplasm,nucleus,	Subunit of the 19S regulatory particle of the 26S proteasome lid; acts as a ubiquitin receptor for the proteasome
YOR259C	RPT4	TRUE	TRUE	FALSE	FALSE	FALSE	NA	Proteasome;	nucleus,	One of six ATPases of the 19S regulatory particle of the 26S proteasome involved in the degradation of ubiquitinated substrates; required for spindle pole body duplication; localized mainly to the nucleus throughout the cell cycle
YDR427W	RPN9	TRUE	TRUE	FALSE	FALSE	FALSE	NA	Proteasome;	nucleus,	Non-ATPase regulatory subunit of the 26S proteasome, has similarity to putative proteasomal subunits in other species; null mutant is temperature sensitive and exhibits cell cycle and proteasome assembly defects
YPR108W	RPN7	TRUE	TRUE	TRUE	FALSE	FALSE	NA	Proteasome;	nucleus,	Essential, non-ATPase regulatory subunit of the 26S proteasome, similar to another S. cerevisiae regulatory subunit, Rpn5p, as well as to mammalian proteasome subunits
YGR232W	NAS6	TRUE	FALSE	FALSE	FALSE	FALSE	NA	NA	cytoplasm,nucleus,	Regulatory, non-ATPase subunit of the 26S proteasome; homolog of the human oncoprotein gankyrin, which interacts with the retinoblastoma tumor suppressor (Rb) and cyclin-dependent kinase 4/6
YLL024C	SSA2	FALSE	TRUE	TRUE	FALSE	FALSE	NA	NA	cytoplasm,nucleus,	ATP binding protein involved in protein folding and vacuolar import of proteins; member of heat shock protein 70 (HSP70) family; associated with the chaperonin-containing T-complex; present in the cytoplasm, vacuolar membrane and cell wall
YFL007W	BLM10	TRUE	TRUE	FALSE	FALSE	FALSE	NA	NA	cytoplasm,nucleus,	Proteosome activator subunit; found in association with core particles, with and without the 19S regulatory particle; required for resistance to bleomycin, may be involved in protecting against oxidative damage; similar to mammalian PA200
YLL039C	UBI4	TRUE	TRUE	TRUE	FALSE	FALSE	NA	NA	cytoplasm,nucleus,	Ubiquitin, becomes conjugated to proteins, marking them for selective degradation via the ubiquitin-26S proteasome system; essential for the cellular stress response; encoded as a polyubiquitin precursor comprised of 5 head-to-tail repeats
YDL040C	NAT1	FALSE	TRUE	FALSE	FALSE	FALSE	NA	NA	cytoplasm,	Subunit of the N-terminal acetyltransferase NatA (Nat1p, Ard1p, Nat5p); N-terminally acetylates many proteins, which influences multiple processes such as the cell cycle, heat-shock resistance, mating, sporulation, and telomeric silencing
YDL013W	SLX5	TRUE	TRUE	FALSE	FALSE	FALSE	NA	NA	NA	Subunit of the Slx5-Slx8 substrate-specific ubiquitin ligase complex; stimulated by prior attachment of SUMO to the substrate
YOL038W	PRE6	TRUE	TRUE	TRUE	FALSE	FALSE	NA	Proteasome;	cytoplasm,nucleus,	Alpha 4 subunit of the 20S proteasome; may replace alpha 3 subunit (Pre9p) under stress conditions to create a more active proteasomal isoform; GFP-fusion protein relocates from cytosol to the mitochondrial surface upon oxidative stress
YGL127C	SOH1	FALSE	FALSE	FALSE	FALSE	FALSE	MIDDLE or Med9/10 module; signal transfer, CTD interaction	NA	nucleus,	Subunit of the RNA polymerase II mediator complex; associates with core polymerase subunits to form the RNA polymerase II holoenzyme; involved in telomere maintenance; conserved with other metazoan MED31 subunits
YGL004C	RPN14	TRUE	FALSE	FALSE	FALSE	FALSE	NA	NA	cytoplasm,	Putative non-ATPase subunit of the 19S regulatory particle of the 26S proteasome; localized to the cytoplasm
YBR217W	ATG12	TRUE	FALSE	FALSE	FALSE	FALSE	NA	Regulation of autophagy;	NA	Conserved ubiquitin-like modifier involved in autophagy and the Cvt pathway; conjugated to Atg5p to form a complex involved in Atg8p lipidation; Atg12p-Atg5p also forms a complex with Atg16p that is required for autophagosome formation
YGR262C	BUD32	FALSE	FALSE	FALSE	FALSE	FALSE	NA	NA	cytoplasm,nucleus,	Protein kinase proposed to be involved in bud-site selection, telomere uncapping and elongation, and transcription; component of the EKC/KEOPS protein complex with Kae1p, Cgi121p, Pcc1p, and Gon7p
YDL229W	SSB1	FALSE	TRUE	TRUE	FALSE	FALSE	NA	NA	cytoplasm,	Cytoplasmic ATPase that is a ribosome-associated molecular chaperone, functions with J-protein partner Zuo1p; may be involved in folding of newly-made polypeptide chains; member of the HSP70 family; interacts with phosphatase subunit Reg1p
YEL037C	RAD23	TRUE	TRUE	FALSE	FALSE	FALSE	NA	NA	cytoplasm,nucleus,	Protein with ubiquitin-like N terminus, recognizes and binds damaged DNA (with Rad4p) during nucleotide excision repair; regulates Rad4p levels, subunit of Nuclear Excision Repair Factor 2 (NEF2); homolog of human HR23A and HR23B proteins
YDL020C	RPN4	TRUE	FALSE	FALSE	TRUE	FALSE	NA	Proteasome;	cytoplasm,nucleus,	Transcription factor that stimulates expression of proteasome genes; Rpn4p levels are in turn regulated by the 26S proteasome in a negative feedback control mechanism; RPN4 is transcriptionally regulated by various stress responses
YBR272C	HSM3	FALSE	FALSE	FALSE	FALSE	FALSE	NA	NA	cytoplasm,	Protein of unknown function, involved in DNA mismatch repair during slow growth; has weak similarity to Msh1p
YGL095C	VPS45	FALSE	FALSE	FALSE	FALSE	FALSE	NA	NA	vesicles,vacuole,	Protein of the Sec1p/Munc-18 family, essential for vacuolar protein sorting; required for the function of Pep12p and the early endosome/late Golgi SNARE Tlg2p; essential for fusion of Golgi-derived vesicles with the prevacuolar compartment
YKL213C	DOA1	TRUE	TRUE	FALSE	FALSE	FALSE	NA	NA	cytoplasm,nucleus,	WD repeat protein required for ubiquitin-mediated protein degradation, forms complex with Cdc48p, plays a role in controlling cellular ubiquitin concentration; also promotes efficient NHEJ in postdiauxic/stationary phase
YBR009C	HHF1	FALSE	TRUE	TRUE	FALSE	FALSE	NA	NA	nucleus,	One of two identical histone H4 proteins (see also HHF2); core histone required for chromatin assembly and chromosome function; contributes to telomeric silencing; N-terminal domain involved in maintaining genomic integrity
YGR184C	UBR1	TRUE	TRUE	TRUE	FALSE	FALSE	NA	NA	NA	Ubiquitin-protein ligase (E3) that interacts with Rad6p/Ubc2p to ubiquitinate substrates of the N-end rule pathway; binds to the Rpn2p, Rpt1p, and Rpt6p proteins of the 19S particle of the 26S proteasome
YPR119W	CLB2	FALSE	TRUE	FALSE	FALSE	FALSE	NA	Cell cycle - yeast;	nucleus,	B-type cyclin involved in cell cycle progression; activates Cdc28p to promote the transition from G2 to M phase; accumulates during G2 and M, then targeted via a destruction box motif for ubiquitin-mediated degradation by the proteasome
YEL009C	GCN4	FALSE	TRUE	TRUE	TRUE	FALSE	NA	NA	cytoplasm,nucleus,	Transcriptional activator of amino acid biosynthetic genes in response to amino acid starvation; expression is tightly regulated at both the transcriptional and translational levels
YGR135W	PRE9	TRUE	TRUE	TRUE	FALSE	FALSE	NA	Proteasome;	cytoplasm,nucleus,	Alpha 3 subunit of the 20S proteasome, the only nonessential 20S subunit; may be replaced by the alpha 4 subunit (Pre6p) under stress conditions to create a more active proteasomal isoform
YDR159W	SAC3	FALSE	FALSE	FALSE	FALSE	FALSE	NA	NA	nuclear periphery,	Nuclear pore-associated protein, forms a complex with Thp1p that is involved in transcription and in mRNA export from the nucleus
YER111C	SWI4	FALSE	FALSE	TRUE	TRUE	FALSE	NA	MAPK signaling pathway - fruit fly; Cell cycle - yeast;	cytoplasm,nucleus,	DNA binding component of the SBF complex (Swi4p-Swi6p), a transcriptional activator that in concert with MBF (Mbp1-Swi6p) regulates late G1-specific transcription of targets including cyclins and genes required for DNA synthesis and repair
YOL004W	SIN3	FALSE	TRUE	TRUE	FALSE	FALSE	NA	NA	mitochondrion,	Component of the Sin3p-Rpd3p histone deacetylase complex, involved in transcriptional repression and activation of diverse processes, including mating-type switching and meiosis; involved in the maintenance of chromosomal integrity
YAR003W	SWD1	FALSE	FALSE	FALSE	FALSE	FALSE	NA	NA	nucleus,	Subunit of the COMPASS (Set1C) complex, which methylates histone H3 on lysine 4 and is required in transcriptional silencing near telomeres; WD40 beta propeller superfamily member with similarity to mammalian Rbbp7
YML034W	SRC1	FALSE	FALSE	FALSE	FALSE	FALSE	NA	NA	nuclear periphery,	Inner nuclear membrane (INM) protein with a putative role in sister chromatid segregation, potentially phosphorylated by Cdc28p; contains helix-extension-helix (HEH) motif, nuclear localization signal sequence
YMR198W	CIK1	FALSE	FALSE	FALSE	FALSE	FALSE	NA	NA	cytoskeleton,	Kinesin-associated protein required for both karyogamy and mitotic spindle organization, interacts stably and specifically with Kar3p and may function to target this kinesin to a specific cellular role; has similarity to Vik1p
YBR175W	SWD3	FALSE	FALSE	FALSE	FALSE	FALSE	NA	NA	cytoplasm,nucleus,	Essential subunit of the COMPASS (Set1C) complex, which methylates histone H3 on lysine 4 and is required in transcriptional silencing near telomeres; WD40 beta propeller superfamily member and ortholog of mammalian WDR5
YPR141C	KAR3	FALSE	FALSE	FALSE	FALSE	FALSE	NA	NA	cytoskeleton,nucleus,spindle pole,	Minus-end-directed microtubule motor that functions in mitosis and meiosis, localizes to the spindle pole body and localization is dependent on functional Cik1p, required for nuclear fusion during mating; potential Cdc28p substrate
YHR191C	CTF8	FALSE	FALSE	FALSE	FALSE	FALSE	NA	NA	NA	Subunit of a complex with Ctf18p that shares some subunits with Replication Factor C and is required for sister chromatid cohesion
YLR200W	YKE2	FALSE	FALSE	FALSE	FALSE	FALSE	NA	NA	cytoplasm,	Subunit of the heterohexameric Gim/prefoldin protein complex involved in the folding of alpha-tubulin, beta-tubulin, and actin
YML094W	GIM5	FALSE	FALSE	FALSE	FALSE	FALSE	NA	NA	cytoplasm,	Subunit of the heterohexameric cochaperone prefoldin complex which binds specifically to cytosolic chaperonin and transfers target proteins to it
YEL003W	GIM4	FALSE	FALSE	FALSE	FALSE	FALSE	NA	NA	cytoplasm,	Subunit of the heterohexameric cochaperone prefoldin complex which binds specifically to cytosolic chaperonin and transfers target proteins to it
YMR078C	CTF18	FALSE	FALSE	FALSE	FALSE	FALSE	NA	NA	cytoplasm,nucleus,	Subunit of a complex with Ctf8p that shares some subunits with Replication Factor C and is required for sister chromatid cohesion; may have overlapping functions with Rad24p in the DNA damage replication checkpoint
YNL298W	CLA4	FALSE	FALSE	FALSE	FALSE	FALSE	NA	NA	bud,cytoplasm,cell periphery,	Cdc42p activated signal transducing kinase of the PAK (p21-activated kinase) family, involved in septin ring assembly and cytokinesis; directly phosphorylates septins Cdc3p and Cdc10p; other yeast PAK family members are Ste20p and Skm1p
YBL016W	FUS3	FALSE	TRUE	FALSE	FALSE	FALSE	NA	MAPK signaling pathway - fruit fly; Cell cycle - yeast;	cytoplasm,nucleus,	Mitogen-activated serine/threonine protein kinase involved in mating; phosphoactivated by Ste7p; substrates include Ste12p, Far1p, Bni1p, Sst2p; inhibits invasive growth during mating by phosphorylating Tec1p, promoting its degradation
YDR469W	SDC1	FALSE	FALSE	TRUE	FALSE	FALSE	NA	NA	nucleus,	Subunit of the COMPASS (Set1C) complex, which methylates histone H3 on lysine 4 and is required in transcriptional silencing near telomeres; has similarity to C. elegans Dpy-30
YML032C	RAD52	FALSE	TRUE	FALSE	FALSE	FALSE	NA	Homologous recombination;	nucleus,	Protein that stimulates strand exchange by facilitating Rad51p binding to single-stranded DNA; anneals complementary single-stranded DNA; involved in the repair of double-strand breaks in DNA during vegetative growth and meiosis
YMR224C	MRE11	FALSE	FALSE	FALSE	FALSE	FALSE	NA	Homologous recombination; Non-homologous end-joining;	cytoplasm,nucleus,	Subunit of a complex with Rad50p and Xrs2p (MRX complex) that functions in repair of DNA double-strand breaks and in telomere stability, exhibits nuclease activity that appears to be required for MRX function; widely conserved
YPR135W	CTF4	FALSE	FALSE	FALSE	FALSE	FALSE	NA	NA	nucleus,	Chromatin-associated protein, required for sister chromatid cohesion; interacts with DNA polymerase alpha (Pol1p) and may link DNA synthesis to sister chromatid cohesion
YOR123C	LEO1	FALSE	FALSE	TRUE	FALSE	FALSE	NA	NA	nucleus,	Component of the Paf1 complex, which associates with RNA polymerase II and is involved in histone methylation; plays a role in regulating Ty1 transposition
YLR015W	BRE2	FALSE	FALSE	FALSE	FALSE	FALSE	NA	NA	nucleus,	Subunit of the COMPASS (Set1C) complex, which methylates histone H3 on lysine 4 and is required in transcriptional silencing near telomeres; involved in telomere maintenance; similar to trithorax-group protein ASH2L
YHR154W	RTT107	FALSE	FALSE	FALSE	FALSE	TRUE	NA	NA	nucleus,	Protein implicated in Mms22-dependent DNA repair during S phase, DNA damage induces phosphorylation by Mec1p at one or more SQ/TQ motifs; interacts with Mms22p and Slx4p; has four BRCT domains; has a role in regulation of Ty1 transposition
YPL253C	VIK1	FALSE	FALSE	FALSE	FALSE	FALSE	NA	NA	NA	Protein that forms a complex with Kar3p at the spindle pole body, possible regulator of Kar3p function in microtubule-mediated processes; required for sister chromatid cohesion; has similarity to Cik1p
YCR014C	POL4	FALSE	FALSE	FALSE	FALSE	FALSE	NA	Non-homologous end-joining;	NA	DNA polymerase IV, undergoes pair-wise interactions with Dnl4p-Lif1p and Rad27p to mediate repair of DNA double-strand breaks by non-homologous end joining (NHEJ); homologous to mammalian DNA polymerase beta
YMR191W	SPG5	TRUE	FALSE	FALSE	FALSE	FALSE	NA	NA	NA	Protein required for survival at high temperature during stationary phase; not required for growth on nonfermentable carbon sources
YMR314W	PRE5	TRUE	TRUE	FALSE	FALSE	FALSE	NA	Proteasome;	cytoplasm,nucleus,	Alpha 6 subunit of the 20S proteasome
YDR108W	GSG1	FALSE	TRUE	FALSE	FALSE	FALSE	NA	NA	cytoplasm,	Subunit of TRAPP (transport protein particle), a multi-subunit complex involved in targeting and/or fusion of ER-to-Golgi transport vesicles with their acceptor compartment; protein has late meiotic role, following DNA replication
YJL001W	PRE3	TRUE	TRUE	FALSE	FALSE	FALSE	NA	Proteasome;	nucleus,	Beta 1 subunit of the 20S proteasome, responsible for cleavage after acidic residues in peptides
YGL011C	SCL1	TRUE	TRUE	FALSE	FALSE	FALSE	NA	Proteasome;	cytoplasm,nucleus,	Alpha 1 subunit of the 20S core complex of the 26S proteasome involved in the degradation of ubiquitinated substrates; essential for growth; detected in the mitochondria
YPR103W	PRE2	TRUE	TRUE	TRUE	FALSE	FALSE	NA	Proteasome;	cytoplasm,nucleus,	Beta 5 subunit of the 20S proteasome, responsible for the chymotryptic activity of the proteasome
YGL200C	EMP24	FALSE	TRUE	FALSE	FALSE	FALSE	NA	NA	NA	Integral membrane component of endoplasmic reticulum-derived COPII-coated vesicles, which function in ER to Golgi transport
YOR312C	RPL20B	FALSE	TRUE	TRUE	FALSE	FALSE	NA	Ribosome;	cytoplasm,	Protein component of the large (60S) ribosomal subunit, nearly identical to Rpl20Ap and has similarity to rat L18a ribosomal protein
YGR092W	DBF2	FALSE	TRUE	FALSE	FALSE	FALSE	NA	Cell cycle - yeast;	bud,cytoplasm,	Ser/Thr kinase involved in transcription and stress response; functions as part of a network of genes in exit from mitosis; localization is cell cycle regulated; activated by Cdc15p during the exit from mitosis
YJL130C	URA2	FALSE	TRUE	TRUE	FALSE	FALSE	NA	Pyrimidine metabolism; Glutamate metabolism; Alanine and aspartate metabolism;	cytoplasm,	Bifunctional carbamoylphosphate synthetase (CPSase)-aspartate transcarbamylase (ATCase), catalyzes the first two enzymatic steps in the de novo biosynthesis of pyrimidines; both activities are subject to feedback inhibition by UTP
YOR209C	NPT1	FALSE	TRUE	FALSE	FALSE	FALSE	NA	Nicotinate and nicotinamide metabolism;	cytoplasm,nucleus,	Nicotinate phosphoribosyltransferase, acts in the salvage pathway of NAD+ biosynthesis; required for silencing at rDNA and telomeres and has a role in silencing at mating-type loci; localized to the nucleus
YER151C	UBP3	TRUE	TRUE	TRUE	FALSE	FALSE	NA	NA	cytoplasm,	Ubiquitin-specific protease that interacts with Bre5p to co-regulate anterograde and retrograde transport between endoplasmic reticulum and Golgi compartments; inhibitor of gene silencing; cleaves ubiquitin fusions but not polyubiquitin
YBL054W	YBL054W	FALSE	FALSE	FALSE	TRUE	FALSE	NA	NA	cytoplasm,nucleus,	NA
YIR012W	SQT1	FALSE	FALSE	FALSE	FALSE	FALSE	NA	NA	cytoplasm,nucleus,	Essential protein involved in a late step of 60S ribosomal subunit assembly or modification; contains multiple WD repeats; interacts with Qsr1p in a two-hybrid assay
YBR080C	SEC18	FALSE	TRUE	FALSE	FALSE	FALSE	NA	NA	Golgi,vesicles,	ATPase required for the release of Sec17p during the 'priming' step in homotypic vacuole fusion and for ER to Golgi transport; homolog of the mammalian NSF
YBL041W	PRE7	TRUE	FALSE	TRUE	FALSE	FALSE	NA	Proteasome;	NA	Beta 6 subunit of the 20S proteasome
YPR040W	TIP41	FALSE	FALSE	FALSE	FALSE	FALSE	NA	NA	cytoplasm,nucleus,	Protein that interacts physically and genetically with Tap42p, which regulates protein phosphatase 2A; component of the TOR (target of rapamycin) signaling pathway
YPL240C	HSP82	FALSE	TRUE	TRUE	FALSE	FALSE	NA	NA	cytoplasm,	Hsp90 chaperone required for pheromone signaling and negative regulation of Hsf1p; docks with Tom70p for mitochondrial preprotein delivery; promotes telomerase DNA binding and nucleotide addition; interacts with Cns1p, Cpr6p, Cpr7p, Sti1p
YOR257W	CDC31	FALSE	FALSE	FALSE	FALSE	FALSE	NA	NA	NA	Calcium-binding component of the spindle pole body (SPB) half-bridge, required for SPB duplication in mitosis and meiosis II; homolog of mammalian centrin; binds multiubiquitinated proteins and is involved in proteasomal protein degradation
YDL030W	PRP9	FALSE	FALSE	FALSE	FALSE	FALSE	NA	NA	nucleus,	Subunit of the SF3a splicing factor complex, required for spliceosome assembly; acts after the formation of the U1 snRNP-pre-mRNA complex
YBR160W	CDC28	FALSE	TRUE	FALSE	FALSE	FALSE	NA	Cell cycle - yeast;	cytoplasm,nucleus,	Catalytic subunit of the main cell cycle cyclin-dependent kinase (CDK); alternately associates with G1 cyclins (CLNs) and G2/M cyclins (CLBs) which direct the CDK to specific substrates
YML092C	PRE8	TRUE	TRUE	FALSE	FALSE	FALSE	NA	Proteasome;	nucleus,	Alpha 2 subunit of the 20S proteasome
YDL055C	PSA1	FALSE	TRUE	TRUE	FALSE	FALSE	NA	Fructose and mannose metabolism;	cytoplasm,	GDP-mannose pyrophosphorylase (mannose-1-phosphate guanyltransferase), synthesizes GDP-mannose from GTP and mannose-1-phosphate in cell wall biosynthesis; required for normal cell wall structure
YMR186W	HSC82	FALSE	TRUE	TRUE	FALSE	FALSE	NA	NA	cytoplasm,	Cytoplasmic chaperone of the Hsp90 family, redundant in function and nearly identical with Hsp82p, and together they are essential; expressed constitutively at 10-fold higher basal levels than HSP82 and induced 2-3 fold by heat shock
YMR106C	YKU80	FALSE	FALSE	FALSE	FALSE	TRUE	NA	Non-homologous end-joining;	nucleus,	Subunit of the telomeric Ku complex (Yku70p-Yku80p), involved in telomere length maintenance, structure and telomere position effect; relocates to sites of double-strand cleavage to promote nonhomologous end joining during DSB repair
YHR019C	DED81	FALSE	TRUE	TRUE	FALSE	FALSE	NA	Alanine and aspartate metabolism; Aminoacyl-tRNA biosynthesis;	NA	Cytosolic asparaginyl-tRNA synthetase, required for protein synthesis, catalyzes the specific attachment of asparagine to its cognate tRNA
YKL029C	MAE1	FALSE	FALSE	FALSE	FALSE	FALSE	NA	Pyruvate metabolism;	mitochondrion,	Mitochondrial malic enzyme, catalyzes the oxidative decarboxylation of malate to pyruvate, which is a key intermediate in sugar metabolism and a precursor for synthesis of several amino acids
YMR048W	CSM3	FALSE	FALSE	FALSE	FALSE	FALSE	NA	NA	nucleus,	Protein required for accurate chromosome segregation during meiosis
YNL103W	MET4	FALSE	TRUE	TRUE	TRUE	FALSE	NA	NA	nucleus,	Leucine-zipper transcriptional activator, responsible for the regulation of the sulfur amino acid pathway, requires different combinations of the auxiliary factors Cbf1p, Met28p, Met31p and Met32p
YIR011C	STS1	TRUE	FALSE	FALSE	FALSE	FALSE	NA	NA	cytoplasm,nucleus,	Protein that interacts with the karyopherin Srp1p; may have a role with Srp1p in ubiquitin-mediated protein degradation
YOR056C	NOB1	FALSE	FALSE	FALSE	FALSE	FALSE	NA	NA	cytoplasm,	Essential nuclear protein involved in proteasome maturation and synthesis of 40S ribosomal subunits; required for cleavage of the 20S pre-rRNA to generate the mature 18S rRNA
YHR102W	KIC1	FALSE	FALSE	TRUE	FALSE	FALSE	NA	NA	cytoplasm,	Protein kinase of the PAK/Ste20 kinase family, required for cell integrity possibly through regulating 1,6-beta-glucan levels in the wall; physically interacts with Cdc31p (centrin), which is a component of the spindle pole body
YGL178W	MPT5	FALSE	TRUE	FALSE	FALSE	FALSE	NA	NA	cytoplasm,	Member of the Puf family of RNA-binding proteins; binds to mRNAs encoding chromatin modifiers and spindle pole body components; involved in longevity, maintenance of cell wall integrity, and sensitivity to and recovery from pheromone arrest
YIL066C	RNR3	FALSE	FALSE	TRUE	FALSE	FALSE	NA	Purine metabolism; Pyrimidine metabolism;	cytoplasm,	One of two large regulatory subunits of ribonucleotide-diphosphate reductase; the RNR complex catalyzes rate-limiting step in dNTP synthesis, regulated by DNA replication and DNA damage checkpoint pathways via localization of small subunits
YAL005C	SSA1	FALSE	TRUE	TRUE	FALSE	FALSE	NA	NA	cytoplasm,	ATPase involved in protein folding and nuclear localization signal (NLS)-directed nuclear transport; member of heat shock protein 70 (HSP70) family; forms a chaperone complex with Ydj1p; localized to the nucleus, cytoplasm, and cell wall
YGL195W	GCN1	FALSE	TRUE	TRUE	FALSE	FALSE	NA	NA	cytoplasm,	Positive regulator of the Gcn2p kinase activity, forms a complex with Gcn20p; proposed to stimulate Gcn2p activation by an uncharged tRNA
YOL145C	CTR9	FALSE	TRUE	TRUE	FALSE	FALSE	NA	NA	nucleus,	Component of the Paf1p complex, which is a large complex that binds to and modulates the activity of RNA polymerase II and is required for expression of a subset of genes, including cyclin genes; contains TPR repeats
YDR127W	ARO1	FALSE	TRUE	FALSE	FALSE	FALSE	NA	Phenylalanine, tyrosine and tryptophan biosynthesis;	cytoplasm,	Pentafunctional arom protein, catalyzes steps 2 through 6 in the biosynthesis of chorismate, which is a precursor to aromatic amino acids
YER171W	RAD3	FALSE	TRUE	FALSE	FALSE	FALSE	NA	Nucleotide excision repair;	cytoplasm,nucleus,	5' to 3' DNA helicase, involved in nucleotide excision repair and transcription; subunit of RNA polymerase II transcription initiation factor TFIIH; subunit of Nucleotide Excision Repair Factor 3 (NEF3); homolog of human XPD protein
YGL141W	HUL5	TRUE	TRUE	FALSE	FALSE	FALSE	NA	NA	cytoplasm,nucleus,	Ubiquitin-conjugating enzyme (E4), elongates polyubiquitin chains on substrate proteins; works in opposition to Ubp6p polyubiquitin-shortening activity; required for retrograde transport of misfolded proteins into cytoplasm during ERAD
YHR135C	YCK1	FALSE	TRUE	FALSE	FALSE	FALSE	NA	Inositol phosphate metabolism; Benzoate degradation via CoA ligation; Phosphatidylinositol signaling system;	cytoplasm,nucleus,	Palmitoylated, plasma membrane-bound casein kinase I isoform; shares redundant functions with Yck2p in morphogenesis, proper septin assembly, endocytic trafficking; provides an essential function overlapping with that of Yck2p
YDR388W	RVS167	FALSE	TRUE	FALSE	FALSE	FALSE	NA	NA	cytoskeleton,	Actin-associated protein, subunit of a complex (Rvs161p-Rvs167p) involved in regulation of actin cytoskeleton, endocytosis, and viability following starvation or osmotic stress; homolog of mammalian amphiphysin
YNL289W	PCL1	FALSE	TRUE	FALSE	FALSE	FALSE	NA	Cell cycle - yeast;	NA	Pho85 cyclin of the Pcl1,2-like subfamily, involved in entry into the mitotic cell cycle and regulation of morphogenesis, localizes to sites of polarized cell growth
YDR335W	MSN5	FALSE	TRUE	FALSE	FALSE	FALSE	NA	NA	cytoplasm,nuclear periphery,nucleus,	Karyopherin involved in nuclear import and export; shown to be responsible for nuclear import of replication protein A and for export of several proteins including Swi6p, Far1p, and Pho4p; cargo dissociation involves binding to RanGTP
YLR106C	MDN1	FALSE	TRUE	FALSE	FALSE	FALSE	NA	NA	cytoplasm,nucleus,	Huge dynein-related AAA-type ATPase (midasin), forms extended pre-60S particle with the Rix1 complex (Rix1p-Ipi1p-Ipi3p), may mediate ATP-dependent remodeling of 60S subunits and subsequent export from nucleoplasm to cytoplasm
YBL039C	URA7	FALSE	TRUE	TRUE	FALSE	FALSE	NA	Pyrimidine metabolism;	cytoplasm,	Major CTP synthase isozyme (see also URA8), catalyzes the ATP-dependent transfer of the amide nitrogen from glutamine to UTP, forming CTP, the final step in de novo biosynthesis of pyrimidines; involved in phospholipid biosynthesis
YMR276W	DSK2	TRUE	TRUE	FALSE	FALSE	FALSE	NA	NA	cytoplasm,nucleus,	Nuclear-enriched ubiquitin-like polyubiquitin-binding protein, required for spindle pole body (SPB) duplication and for transit through the G2/M phase of the cell cycle, involved in proteolysis, interacts with the proteasome
YER148W	SPT15	FALSE	TRUE	TRUE	FALSE	FALSE	NA	Basal transcription factors;	nucleus,	TATA-binding protein, general transcription factor that interacts with other factors to form the preinitiation complex at promoters, essential for viability
YJR072C	NPA3	FALSE	TRUE	FALSE	FALSE	FALSE	NA	NA	cytoplasm,	Essential, conserved, cytoplasmic ATPase; phosphorylated by the Pcl1p-Pho85p kinase complex
YCR093W	CDC39	FALSE	TRUE	FALSE	FALSE	FALSE	NA	NA	cytoplasm,	Component of the CCR4-NOT complex, which has multiple roles in regulating mRNA levels including regulation of transcription and destabilizing mRNAs by deadenylation; basal transcription factor
YKL010C	UFD4	TRUE	TRUE	FALSE	FALSE	FALSE	NA	Ubiquitin mediated proteolysis;	cytoplasm,nucleus,	Ubiquitin-protein ligase (E3) that interacts with Rpt4p and Rpt6p, two subunits of the 19S particle of the 26S proteasome; cytoplasmic E3 involved in the degradation of ubiquitin fusion proteins
YNR016C	ACC1	FALSE	TRUE	TRUE	FALSE	FALSE	NA	Fatty acid biosynthesis; Pyruvate metabolism; Propanoate metabolism;	cytoplasm,	Acetyl-CoA carboxylase, biotin containing enzyme that catalyzes the carboxylation of acetyl-CoA to form malonyl-CoA; required for de novo biosynthesis of long-chain fatty acids
YML012W	ERV25	FALSE	TRUE	FALSE	FALSE	FALSE	NA	NA	ER,	Protein that forms a heterotrimeric complex with Erp1, Erp2p, and Emp24, member of the p24 family involved in endoplasmic reticulum to Golgi transport
YGR218W	CRM1	FALSE	TRUE	FALSE	FALSE	FALSE	NA	NA	nucleus,	Major karyopherin, involved in export of proteins, RNAs, and ribosomal subunits from the nucleus
YDR214W	AHA1	FALSE	TRUE	FALSE	FALSE	FALSE	NA	NA	cytoplasm,	Co-chaperone that binds to Hsp82p and activates its ATPase activity; similar to Hch1p; expression is regulated by stresses such as heat shock
YIL030C	SSM4	TRUE	TRUE	FALSE	FALSE	FALSE	NA	NA	ER,	Ubiquitin-protein ligase of the ER/nuclear envelope, required for degradation of Alpha2p and other proteins containing a Deg1 degradation signal; ssm4 mutation suppresses mRNA instability caused by an rna14 mutation
YBR127C	VMA2	FALSE	TRUE	TRUE	FALSE	FALSE	NA	Oxidative phosphorylation;	vacuole,	Subunit B of the eight-subunit V1 peripheral membrane domain of the vacuolar H+-ATPase (V-ATPase), an electrogenic proton pump found throughout the endomembrane system; contains nucleotide binding sites; also detected in the cytoplasm
YLR048W	RPS0B	FALSE	TRUE	FALSE	FALSE	FALSE	NA	Ribosome;	cytoplasm,	Protein component of the small (40S) ribosomal subunit, nearly identical to Rps0Ap; required for maturation of 18S rRNA along with Rps0Ap; deletion of either RPS0 gene reduces growth rate, deletion of both genes is lethal
YER125W	RSP5	TRUE	TRUE	TRUE	FALSE	FALSE	NA	Ubiquitin mediated proteolysis;	NA	Ubiquitin-protein ligase involved in ubiquitin-mediated protein degradation; functions in multivesicular body sorting, heat shock response and ubiquitylation of arrested RNAPII; contains a hect (homologous to E6-AP carboxyl terminus) domain
YOR303W	CPA1	FALSE	TRUE	FALSE	FALSE	FALSE	NA	Pyrimidine metabolism; Glutamate metabolism;	cytoplasm,	Small subunit of carbamoyl phosphate synthetase, which catalyzes a step in the synthesis of citrulline, an arginine precursor; translationally regulated by an attenuator peptide encoded by YOR302W within the CPA1 mRNA 5'-leader
YLR180W	SAM1	FALSE	TRUE	TRUE	FALSE	FALSE	NA	Methionine metabolism; Selenoamino acid metabolism;	cytoplasm,	S-adenosylmethionine synthetase, catalyzes transfer of the adenosyl group of ATP to the sulfur atom of methionine; one of two differentially regulated isozymes (Sam1p and Sam2p)
YNR053C	NOG2	FALSE	TRUE	TRUE	FALSE	FALSE	NA	NA	nucleus,	Putative GTPase that associates with pre-60S ribosomal subunits in the nucleolus and is required for their nuclear export and maturation
YML008C	ERG6	FALSE	TRUE	FALSE	FALSE	FALSE	NA	Biosynthesis of steroids;	cytoplasm,	Delta(24)-sterol C-methyltransferase, converts zymosterol to fecosterol in the ergosterol biosynthetic pathway by methylating position C-24; localized to both lipid particles and mitochondrial outer membrane
YDL029W	ARP2	FALSE	TRUE	FALSE	FALSE	FALSE	NA	NA	NA	Essential component of the Arp2/3 complex, which is a highly conserved actin nucleation center required for the motility and integrity of actin patches; involved in endocytosis and membrane growth and polarity
YNL085W	MKT1	FALSE	TRUE	FALSE	FALSE	FALSE	NA	NA	cytoplasm,	Protein that forms a complex with Pbp1p that may mediate posttranscriptional regulation of HO endonuclease; involved in propagation of M2 dsRNA satellite of L-A virus; contains a DTG signature typical of retroviral proteases
YDL052C	SLC1	FALSE	TRUE	FALSE	FALSE	FALSE	NA	Glycerolipid metabolism; Glycerophospholipid metabolism; Ether lipid metabolism;	ER,	1-acyl-sn-gylcerol-3-phosphate acyltransferase, catalyzes the acylation of lysophosphatidic acid to form phosphatidic acid, a key intermediate in lipid metabolism; enzymatic activity detected in lipid particles and microsomes
YGR163W	GTR2	FALSE	TRUE	FALSE	FALSE	FALSE	NA	NA	vacuole,	Putative GTP binding protein that negatively regulates Ran/Tc4 GTPase cycle; activates transcription; subunit of EGO and GSE complexes; required for sorting of Gap1p; localizes to cytoplasm and to chromatin; homolog of human RagC and RagD
YLR291C	GCD7	FALSE	TRUE	TRUE	FALSE	FALSE	NA	NA	cytoplasm,	Beta subunit of the translation initiation factor eIF2B, the guanine-nucleotide exchange factor for eIF2; activity subsequently regulated by phosphorylated eIF2; first identified as a negative regulator of GCN4 expression
YBR207W	FTH1	FALSE	TRUE	FALSE	FALSE	FALSE	NA	NA	vacuole,	Putative high affinity iron transporter involved in transport of intravacuolar stores of iron; forms complex with Fet5p; expression is regulated by iron; proposed to play indirect role in endocytosis
YCL050C	APA1	FALSE	TRUE	TRUE	FALSE	FALSE	NA	Purine metabolism; Sulfur metabolism;	cytoplasm,nucleus,	Diadenosine 5',5''-P1,P4-tetraphosphate phosphorylase I (AP4A phosphorylase), involved in catabolism of bis(5'-nucleosidyl) tetraphosphates; has similarity to Apa2p
YDR062W	LCB2	FALSE	TRUE	FALSE	FALSE	FALSE	NA	Sphingolipid metabolism;	ER,	Component of serine palmitoyltransferase, responsible along with Lcb1p for the first committed step in sphingolipid synthesis, which is the condensation of serine with palmitoyl-CoA to form 3-ketosphinganine
YKL211C	TRP3	FALSE	TRUE	TRUE	FALSE	FALSE	NA	Phenylalanine, tyrosine and tryptophan biosynthesis;	cytoplasm,	Bifunctional enzyme exhibiting both indole-3-glycerol-phosphate synthase and anthranilate synthase activities, forms multifunctional hetero-oligomeric anthranilate synthase:indole-3-glycerol phosphate synthase enzyme complex with Trp2p
YOL133W	HRT1	TRUE	FALSE	FALSE	FALSE	FALSE	NA	Nucleotide excision repair; Cell cycle - yeast; Ubiquitin mediated proteolysis;	NA	RING finger containing subunit of Skp1-Cullin-F-box ubiquitin protein ligases (SCF); required for Gic2p, Far1p, Sic1p and Cln2p degradation; may tether Cdc34p (a ubiquitin conjugating enzyme or E2) and Cdc53p (a cullin) subunits of SCF
YBR135W	CKS1	TRUE	FALSE	TRUE	FALSE	FALSE	NA	Cell cycle - yeast;	cytoplasm,nucleus,	Cyclin-dependent protein kinase regulatory subunit and adaptor; modulates proteolysis of M-phase targets through interactions with the proteasome; role in transcriptional regulation, recruiting proteasomal subunits to target gene promoters
YFR009W	GCN20	FALSE	FALSE	FALSE	FALSE	FALSE	NA	NA	cytoplasm,	Positive regulator of the Gcn2p kinase activity, forms a complex with Gcn1p; proposed to stimulate Gcn2p activation by an uncharged tRNA
YGL058W	RAD6	TRUE	TRUE	FALSE	FALSE	FALSE	NA	Ubiquitin mediated proteolysis;	cytoplasm,nucleus,	Ubiquitin-conjugating enzyme (E2), involved in postreplication repair (with Rad18p), sporulation, telomere silencing, and ubiquitin-mediated N-end rule protein degradation (with Ubr1p)
YBR279W	PAF1	FALSE	FALSE	FALSE	FALSE	FALSE	NA	NA	nucleus,	RNAP II-associated protein; defines large complex biochemically and functionally distinct from the Srb-Mediator form of Pol II holoenzyme; required for full expression of a subset of cell cycle-regulated genes; homolog of human PD2/hPAF1
YGL244W	RTF1	FALSE	FALSE	TRUE	FALSE	FALSE	NA	NA	nucleus,	Subunit of the RNA polymerase II-associated Paf1 complex; directly or indirectly regulates DNA-binding properties of Spt15p and relative activities of different TATA elements; involved in telomere maintenance
YOL072W	THP1	FALSE	FALSE	FALSE	FALSE	FALSE	NA	NA	nuclear periphery,	Nuclear pore-associated protein, forms a complex with Sac3p that is involved in transcription and in mRNA export from the nucleus; contains a PAM domain implicated in protein-protein binding
YOR330C	MIP1	FALSE	FALSE	TRUE	FALSE	FALSE	NA	NA	mitochondrion,	Catalytic subunit of the mitochondrial DNA polymerase; conserved C-terminal segment is required for the maintenance of mitochondrial genome.
YOL094C	RFC4	FALSE	FALSE	FALSE	FALSE	FALSE	NA	DNA replication; Nucleotide excision repair; Mismatch repair;	nucleus,	Subunit of heteropentameric Replication factor C (RF-C), which is a DNA binding protein and ATPase that acts as a clamp loader of the proliferating cell nuclear antigen (PCNA) processivity factor for DNA polymerases delta and epsilon
YFR019W	FAB1	FALSE	FALSE	FALSE	FALSE	FALSE	NA	Phosphatidylinositol signaling system;	vacuole,	1-phosphatidylinositol-3-phosphate 5-kinase; vacuolar membrane kinase that generates phosphatidylinositol (3,5)P2, which is involved in vacuolar sorting and homeostasis
YER087C-B	SBH1	FALSE	FALSE	FALSE	FALSE	FALSE	NA	NA	NA	Beta subunit of the Sec61p ER translocation complex (Sec61p-Sss1p-Sbh1p); involved in protein translocation into the endoplasmic reticulum; interacts with the exocyst complex and also with Rtn1p; homologous to Sbh2p
YPL153C	RAD53	FALSE	FALSE	FALSE	FALSE	FALSE	NA	Cell cycle - yeast;	nucleus,	Protein kinase, required for cell-cycle arrest in response to DNA damage; activated by trans autophosphorylation when interacting with hyperphosphorylated Rad9p; also interacts with ARS1 and plays a role in initiation of DNA replication
YNL288W	CAF40	FALSE	FALSE	FALSE	FALSE	FALSE	NA	NA	cytoplasm,	Evolutionarily conserved subunit of the CCR4-NOT complex involved in controlling mRNA initiation, elongation and degradation; binds Cdc39p
YNL250W	RAD50	FALSE	FALSE	FALSE	FALSE	TRUE	NA	Homologous recombination; Non-homologous end-joining;	cytoplasm,nucleus,	Subunit of MRX complex, with Mre11p and Xrs2p, involved in processing double-strand DNA breaks in vegetative cells, initiation of meiotic DSBs, telomere maintenance, and nonhomologous end joining
YOL001W	PHO80	FALSE	FALSE	FALSE	FALSE	FALSE	NA	Cell cycle - yeast;	cytoplasm,nucleus,	Cyclin, negatively regulates phosphate metabolism; Pho80p-Pho85p (cyclin-CDK complex) phosphorylates Pho4p and Swi5p; deletion of PHO80 leads to aminoglycoside supersensitivity; truncated form of PHO80 affects vacuole inheritance
YMR216C	SKY1	FALSE	FALSE	FALSE	FALSE	FALSE	NA	NA	cytoplasm,	SR protein kinase (SRPK) involved in regulating proteins involved in mRNA metabolism and cation homeostasis; similar to human SRPK1
YJL164C	TPK1	FALSE	FALSE	TRUE	FALSE	FALSE	NA	NA	cytoplasm,nucleus,	cAMP-dependent protein kinase catalytic subunit; promotes vegetative growth in response to nutrients via the Ras-cAMP signaling pathway; inhibited by regulatory subunit Bcy1p in the absence of cAMP; partially redundant with Tpk2p and Tpk3p
YNL290W	RFC3	FALSE	FALSE	FALSE	FALSE	FALSE	NA	DNA replication; Nucleotide excision repair; Mismatch repair;	nucleus,	Subunit of heteropentameric Replication factor C (RF-C), which is a DNA binding protein and ATPase that acts as a clamp loader of the proliferating cell nuclear antigen (PCNA) processivity factor for DNA polymerases delta and epsilon
YPR110C	RPC40	FALSE	FALSE	TRUE	FALSE	FALSE	NA	Purine metabolism; Pyrimidine metabolism; RNA polymerase;	nucleolus,nucleus,	RNA polymerase subunit, common to RNA polymerase I and III
YKR101W	SIR1	FALSE	FALSE	FALSE	FALSE	FALSE	NA	NA	NA	Protein involved in repression of transcription at the silent mating-type loci HML and HMR; recruitment to silent chromatin requires interactions with Orc1p and with Sir4p, through a common Sir1p domain; binds to centromeric chromatin
YGL133W	ITC1	FALSE	FALSE	FALSE	FALSE	TRUE	NA	NA	nucleus,	Component of the ATP-dependent Isw2p-Itc1p chromatin remodeling complex, required for repression of a-specific genes, repression of early meiotic genes during mitotic growth, and repression of INO1
YML124C	TUB3	FALSE	FALSE	FALSE	FALSE	FALSE	NA	NA	cytoplasm,nucleus,spindle pole,	Alpha-tubulin; associates with beta-tubulin (Tub2p) to form tubulin dimer, which polymerizes to form microtubules; expressed at lower level than Tub1p
YBR173C	UMP1	TRUE	FALSE	FALSE	FALSE	FALSE	NA	NA	cytoplasm,nucleus,	Short-lived chaperone required for correct maturation of the 20S proteasome; may inhibit premature dimerization of proteasome half-mers; degraded by proteasome upon completion of its assembly
YPR080W	TEF1	FALSE	TRUE	TRUE	FALSE	FALSE	NA	NA	cytoplasm,	Translational elongation factor EF-1 alpha; also encoded by TEF2; functions in the binding reaction of aminoacyl-tRNA (AA-tRNA) to ribosomes
YFR050C	PRE4	TRUE	FALSE	FALSE	FALSE	FALSE	NA	Proteasome;	cytoplasm,nucleus,	Beta 7 subunit of the 20S proteasome
YBR118W	TEF2	FALSE	TRUE	TRUE	FALSE	FALSE	NA	NA	cytoplasm,	Translational elongation factor EF-1 alpha; also encoded by TEF1; functions in the binding reaction of aminoacyl-tRNA (AA-tRNA) to ribosomes
YDR012W	RPL4B	FALSE	TRUE	FALSE	FALSE	FALSE	NA	Ribosome;	cytoplasm,	Protein component of the large (60S) ribosomal subunit, nearly identical to Rpl4Ap and has similarity to E. coli L4 and rat L4 ribosomal proteins
YNL209W	SSB2	FALSE	TRUE	TRUE	FALSE	FALSE	NA	NA	cytoplasm,	Cytoplasmic ATPase that is a ribosome-associated molecular chaperone, functions with J-protein partner Zuo1p; may be involved in the folding of newly-synthesized polypeptide chains; member of the HSP70 family; homolog of SSB1
YDL082W	RPL13A	FALSE	FALSE	FALSE	FALSE	FALSE	NA	Ribosome;	cytoplasm,	Protein component of the large (60S) ribosomal subunit, nearly identical to Rpl13Bp; not essential for viability; has similarity to rat L13 ribosomal protein
YLR058C	SHM2	FALSE	TRUE	TRUE	FALSE	FALSE	NA	Glycine, serine and threonine metabolism; Cyanoamino acid metabolism; One carbon pool by folate; Methane metabolism;	cytoplasm,nucleus,	Cytosolic serine hydroxymethyltransferase, converts serine to glycine plus 5,10 methylenetetrahydrofolate; major isoform involved in generating precursors for purine, pyrimidine, amino acid, and lipid biosynthesis
YHR174W	ENO2	FALSE	TRUE	TRUE	FALSE	FALSE	NA	Glycolysis / Gluconeogenesis;	cytoplasm,	Enolase II, a phosphopyruvate hydratase that catalyzes the conversion of 2-phosphoglycerate to phosphoenolpyruvate during glycolysis and the reverse reaction during gluconeogenesis; expression is induced in response to glucose
YER007W	PAC2	TRUE	FALSE	FALSE	FALSE	FALSE	NA	NA	NA	Microtubule effector required for tubulin heterodimer formation, binds alpha-tubulin, required for normal microtubule function, null mutant exhibits cold-sensitive microtubules and sensitivity to benomyl
YOR157C	PUP1	TRUE	FALSE	TRUE	FALSE	FALSE	NA	Proteasome;	cytoplasm,nucleus,	Endopeptidase with trypsin-like activity that cleaves after basic residues; beta 2 subunit of 20S proteasome, synthesized as a proprotein before being proteolytically processed for assembly into 20S particle; human homolog is subunit Z
YOR362C	PRE10	TRUE	FALSE	TRUE	FALSE	FALSE	NA	Proteasome;	cytoplasm,nucleus,	Alpha 7 subunit of the 20S proteasome
YJL092W	SRS2	FALSE	FALSE	FALSE	FALSE	FALSE	NA	Starch and sucrose metabolism; Folate biosynthesis;	nucleus,	DNA helicase and DNA-dependent ATPase involved in DNA repair, needed for proper timing of commitment to meiotic recombination and transition from Meiosis I to II; affects genome stability by suppressing unscheduled homologous recombination
YDL047W	SIT4	FALSE	TRUE	FALSE	FALSE	FALSE	NA	NA	cytoplasm,nucleus,	Type 2A-related serine-threonine phosphatase that functions in the G1/S transition of the mitotic cycle; cytoplasmic and nuclear protein that modulates functions mediated by Pkc1p including cell wall and actin cytoskeleton organization
YGR229C	SMI1	FALSE	FALSE	FALSE	FALSE	FALSE	NA	NA	vesicles,vacuole,	Protein involved in the regulation of cell wall synthesis; proposed to be involved in coordinating cell cycle progression with cell wall integrity
YJR016C	ILV3	FALSE	FALSE	TRUE	FALSE	FALSE	NA	Valine, leucine and isoleucine biosynthesis; Pantothenate and CoA biosynthesis;	mitochondrion,	Dihydroxyacid dehydratase, catalyzes third step in the common pathway leading to biosynthesis of branched-chain amino acids
YER022W	SRB4	FALSE	FALSE	TRUE	FALSE	FALSE	HEAD/Srb4 module; signal processor	NA	nucleus,	Subunit of the RNA polymerase II mediator complex; associates with core polymerase subunits to form the RNA polymerase II holoenzyme; essential for transcriptional regulation
YPL248C	GAL4	FALSE	FALSE	FALSE	TRUE	FALSE	NA	NA	NA	DNA-binding transcription factor required for the activation of the GAL genes in response to galactose; repressed by Gal80p and activated by Gal3p
YFR034C	PHO4	FALSE	FALSE	FALSE	TRUE	FALSE	NA	Cell cycle - yeast;	cytoplasm,nucleus,	Basic helix-loop-helix (bHLH) transcription factor of the myc-family; binds cooperatively with Pho2p to the PHO5 promoter; function is regulated by phosphorylation at multiple sites and by phosphate availability
YPL235W	RVB2	FALSE	FALSE	TRUE	FALSE	FALSE	INO80 complex	Starch and sucrose metabolism; Folate biosynthesis;	NA	Essential protein involved in transcription regulation; component of chromatin remodeling complexes; required for assembly and function of the INO80 complex; member of the RUVB-like protein family
YNL175C	NOP13	FALSE	FALSE	FALSE	FALSE	FALSE	NA	NA	nucleolus,nucleus,	Protein of unknown function, localizes to the nucleolus and nucleoplasm; contains an RNA recognition motif (RRM) and has similarity to Nop12p, which is required for processing of pre-18S rRNA
YJR121W	ATP2	FALSE	FALSE	FALSE	FALSE	FALSE	NA	Oxidative phosphorylation;	mitochondrion,	Beta subunit of the F1 sector of mitochondrial F1F0 ATP synthase, which is a large, evolutionarily conserved enzyme complex required for ATP synthesis; phosphorylated
YNL244C	SUI1	FALSE	FALSE	FALSE	FALSE	FALSE	NA	NA	NA	Translation initiation factor eIF1; component of a complex involved in recognition of the initiator codon; modulates translation accuracy at the initiation phase
YCR092C	MSH3	FALSE	FALSE	FALSE	FALSE	FALSE	NA	Mismatch repair;	cytoplasm,nucleus,	Mismatch repair protein, forms dimers with Msh2p that mediate repair of insertion or deletion mutations and removal of nonhomologous DNA ends, contains a PCNA (Pol30p) binding motif required for genome stability
YMR108W	ILV2	FALSE	FALSE	TRUE	FALSE	FALSE	NA	Valine, leucine and isoleucine biosynthesis; Butanoate metabolism; C5-Branched dibasic acid metabolism; Pantothenate and CoA biosynthesis;	mitochondrion,	Acetolactate synthase, catalyses the first common step in isoleucine and valine biosynthesis and is the target of several classes of inhibitors, localizes to the mitochondria; expression of the gene is under general amino acid control
YER095W	RAD51	FALSE	FALSE	FALSE	FALSE	FALSE	NA	Homologous recombination;	cytoplasm,nucleus,	Strand exchange protein, forms a helical filament with DNA that searches for homology; involved in the recombinational repair of double-strand breaks in DNA during vegetative growth and meiosis; homolog of Dmc1p and bacterial RecA protein
YDL036C	PUS9	FALSE	FALSE	FALSE	FALSE	FALSE	NA	NA	cytoplasm,nucleus,	Mitochondrial tRNA pseudouridine synthase involved in pseudouridylation of mitochondrial tRNAs at position 32
YLR306W	UBC12	TRUE	FALSE	FALSE	FALSE	FALSE	NA	Ubiquitin mediated proteolysis;	NA	Enzyme that mediates the conjugation of Rub1p, a ubiquitin-like protein, to other proteins; related to E2 ubiquitin-conjugating enzymes
YNL075W	IMP4	FALSE	FALSE	FALSE	FALSE	FALSE	NA	NA	NA	Component of the SSU processome, which is required for pre-18S rRNA processing; interacts with Mpp10p; member of a superfamily of proteins that contain a sigma(70)-like motif and associate with RNAs
YOR271C	FSF1	FALSE	FALSE	FALSE	FALSE	FALSE	NA	NA	mitochondrion,	Putative protein, predicted to be an alpha-isopropylmalate carrier; belongs to the sideroblastic-associated protein family; non-tagged protein is detected in purified mitochondria; likely to play a role in iron homeostasis
YOR212W	STE4	FALSE	FALSE	FALSE	FALSE	FALSE	NA	MAPK signaling pathway - fruit fly;	cytoplasm,	G protein beta subunit, forms a dimer with Ste18p to activate the mating signaling pathway, forms a heterotrimer with Gpa1p and Ste18p to dampen signaling; may recruit Rho1p to the polarized growth site during mating; contains WD40 repeats
YNL124W	NAF1	FALSE	FALSE	FALSE	FALSE	FALSE	NA	NA	nucleus,	Protein required for the assembly of box H/ACA snoRNPs and for pre-rRNA processing, forms a complex with Shq1p and interacts with H/ACA snoRNP components Nhp2p and Cbf5p; has similarity to Gar1p and other RNA-binding proteins
YBR221C	PDB1	FALSE	FALSE	TRUE	FALSE	FALSE	NA	Glycolysis / Gluconeogenesis; Alanine and aspartate metabolism; Valine, leucine and isoleucine biosynthesis; Pyruvate metabolism; Butanoate metabolism;	mitochondrion,	E1 beta subunit of the pyruvate dehydrogenase (PDH) complex, which is an evolutionarily-conserved multi-protein complex found in mitochondria
YCR073C	SSK22	FALSE	FALSE	FALSE	FALSE	FALSE	NA	NA	NA	MAP kinase kinase kinase of the HOG1 mitogen-activated signaling pathway; functionally redundant with, and homologous to, Ssk2p; interacts with and is activated by Ssk1p; phosphorylates Pbs2p
YFL016C	MDJ1	FALSE	FALSE	FALSE	FALSE	FALSE	NA	NA	mitochondrion,	Protein involved in folding of mitochondrially synthesized proteins in the mitochondrial matrix; localizes to the mitochondrial inner membrane; member of the DnaJ family of molecular chaperones
YGR231C	PHB2	FALSE	FALSE	FALSE	FALSE	FALSE	NA	NA	mitochondrion,	Subunit of the prohibitin complex (Phb1p-Phb2p), a 1.2 MDa ring-shaped inner mitochondrial membrane chaperone that stabilizes newly synthesized proteins; determinant of replicative life span; involved in mitochondrial segregation
YPR131C	NAT3	FALSE	FALSE	FALSE	FALSE	FALSE	NA	NA	cytoplasm,	Catalytic subunit of the NatB N-terminal acetyltransferase, which catalyzes acetylation of the amino-terminal methionine residues of all proteins beginning with Met-Asp or Met-Glu and of some proteins beginning with Met-Asn or Met-Met
YOR294W	RRS1	FALSE	FALSE	TRUE	FALSE	FALSE	NA	NA	NA	Essential protein that binds ribosomal protein L11 and is required for nuclear export of the 60S pre-ribosomal subunit during ribosome biogenesis; mouse homolog shows altered expression in Huntington's disease model mice
YBR136W	MEC1	FALSE	FALSE	FALSE	FALSE	FALSE	NA	Cell cycle - yeast;	NA	Genome integrity checkpoint protein and PI kinase superfamily member; signal transducer required for cell cycle arrest and transcriptional responses prompted by damaged or unreplicated DNA; monitors and participates in meiotic recombination
YNL073W	MSK1	FALSE	FALSE	FALSE	FALSE	FALSE	NA	Lysine biosynthesis; Aminoacyl-tRNA biosynthesis;	mitochondrion,	Mitochondrial lysine-tRNA synthetase, required for import of both aminoacylated and deacylated forms of tRNA(Lys) into mitochondria
YNL004W	HRB1	FALSE	FALSE	FALSE	FALSE	FALSE	NA	NA	nucleus,	Poly(A+) RNA-binding protein, involved in the export of mRNAs from the nucleus to the cytoplasm; similar to Gbp2p and Npl3p
# Module 112 | 178 proteins | ubiquitinated:(173/178; p < 2.2e-16) | ubPath:(19/178; p = 0.9193) | tfs:(10/178; p = 0.01011) | sumoylated:(37/178; p = 0.517) | chrom:(5/178; p = 0.9424) | Compartment(45 NAs):{
YLR148W	PEP3	TRUE	TRUE	FALSE	FALSE	FALSE	NA	NA	vesicles,	Component of CORVET tethering complex; vacuolar peripheral membrane protein that promotes vesicular docking/fusion reactions in conjunction with SNARE proteins, required for vacuolar biogenesis
YLL039C	UBI4	TRUE	TRUE	TRUE	FALSE	FALSE	NA	NA	cytoplasm,nucleus,	Ubiquitin, becomes conjugated to proteins, marking them for selective degradation via the ubiquitin-26S proteasome system; essential for the cellular stress response; encoded as a polyubiquitin precursor comprised of 5 head-to-tail repeats
YGL058W	RAD6	TRUE	TRUE	FALSE	FALSE	FALSE	NA	Ubiquitin mediated proteolysis;	cytoplasm,nucleus,	Ubiquitin-conjugating enzyme (E2), involved in postreplication repair (with Rad18p), sporulation, telomere silencing, and ubiquitin-mediated N-end rule protein degradation (with Ubr1p)
YOR089C	VPS21	FALSE	TRUE	FALSE	FALSE	FALSE	NA	NA	cytoplasm,nucleus,	GTPase required for transport during endocytosis and for correct sorting of vacuolar hydrolases; localized in endocytic intermediates; detected in mitochondria; geranylgeranylation required for membrane association; mammalian Rab5 homolog
YHR200W	RPN10	TRUE	FALSE	FALSE	FALSE	FALSE	NA	Proteasome;	cytoplasm,nucleus,	Non-ATPase base subunit of the 19S regulatory particle (RP) of the 26S proteasome; N-terminus plays a role in maintaining the structural integrity of the RP; binds selectively to polyubiquitin chains; homolog of the mammalian S5a protein
YPL045W	VPS16	FALSE	TRUE	FALSE	FALSE	FALSE	NA	NA	vacuole,	Subunit of the vacuole fusion and protein sorting HOPS complex and the CORVET tethering complex; part of the Class C Vps complex essential for membrane docking and fusion at Golgi-to-endosome and endosome-to-vacuole protein transport stages
YML028W	TSA1	FALSE	TRUE	TRUE	FALSE	FALSE	NA	NA	cytoplasm,	Thioredoxin peroxidase, acts as both a ribosome-associated and free cytoplasmic antioxidant; self-associates to form a high-molecular weight chaperone complex under oxidative stress; deletion results in mutator phenotype
YNL243W	SLA2	FALSE	TRUE	FALSE	FALSE	FALSE	NA	NA	NA	Transmembrane actin-binding protein involved in membrane cytoskeleton assembly and cell polarization; adaptor protein that links actin to clathrin and endocytosis; present in the actin cortical patch of the emerging bud tip; dimer in vivo
YFL039C	ACT1	FALSE	TRUE	TRUE	FALSE	FALSE	NuA4 complex	Cell Communication;	NA	Actin, structural protein involved in cell polarization, endocytosis, and other cytoskeletal functions
YHL011C	PRS3	FALSE	TRUE	FALSE	FALSE	FALSE	NA	Pentose phosphate pathway; Purine metabolism;	cytoplasm,	5-phospho-ribosyl-1(alpha)-pyrophosphate synthetase, synthesizes PRPP, which is required for nucleotide, histidine, and tryptophan biosynthesis; one of five related enzymes, which are active as heteromultimeric complexes
YGL124C	MON1	FALSE	TRUE	FALSE	FALSE	FALSE	NA	NA	vesicles,vacuole,	Protein required for fusion of cvt-vesicles and autophagosomes with the vacuole; associates, as a complex with Ccz1p, with a perivacuolar compartment; potential Cdc28p substrate
YHR047C	AAP1	FALSE	TRUE	FALSE	FALSE	FALSE	NA	NA	cytoplasm,nucleus,	Arginine/alanine aminopeptidase, overproduction stimulates glycogen accumulation
YGL116W	CDC20	TRUE	TRUE	FALSE	FALSE	FALSE	NA	Cell cycle - yeast; Ubiquitin mediated proteolysis;	cytoplasm,nucleus,	Cell-cycle regulated activator of anaphase-promoting complex/cyclosome (APC/C), which is required for metaphase/anaphase transition; directs ubiquitination of mitotic cyclins, Pds1p, and other anaphase inhibitors; potential Cdc28p substrate
YDR170C	SEC7	FALSE	TRUE	FALSE	FALSE	FALSE	NA	NA	vesicles,vacuole,	Guanine nucleotide exchange factor (GEF) for ADP ribosylation factors involved in proliferation of the Golgi, intra-Golgi transport and ER-to-Golgi transport; found in the cytoplasm and on Golgi-associated coated vesicles
YBR080C	SEC18	FALSE	TRUE	FALSE	FALSE	FALSE	NA	NA	Golgi,vesicles,	ATPase required for the release of Sec17p during the 'priming' step in homotypic vacuole fusion and for ER to Golgi transport; homolog of the mammalian NSF
YGR198W	YPP1	FALSE	TRUE	FALSE	FALSE	FALSE	NA	NA	NA	Cargo-transport protein involved in endocytosis; may interact with ribosomes, based on co-purification experiments; GFP-fusion protein localizes to the cytoplasm; YGR198W is an essential gene
YDR481C	PHO8	FALSE	TRUE	TRUE	FALSE	FALSE	NA	gamma-Hexachlorocyclohexane degradation; Folate biosynthesis;	vacuole,	Repressible alkaline phosphatase, a glycoprotein localized to the vacuole; regulated by levels of inorganic phosphate and by a system consisting of Pho4p, Pho9p, Pho80p, Pho81p and Pho85p; dephosphorylates phosphotyrosyl peptides
YOL018C	TLG2	FALSE	TRUE	FALSE	FALSE	FALSE	NA	SNARE interactions in vesicular transport;	NA	Syntaxin-like t-SNARE that forms a complex with Tlg1p and Vti1p and mediates fusion of endosome-derived vesicles with the late Golgi; binds Vps45p, which prevents Tlg2p degradation and also facilitates t-SNARE complex formation
YJR066W	TOR1	FALSE	TRUE	FALSE	FALSE	FALSE	NA	NA	NA	PIK-related protein kinase and rapamycin target; subunit of TORC1, a complex that controls growth in response to nutrients by regulating translation, transcription, ribosome biogenesis, nutrient transport and autophagy; involved in meiosis
YLR093C	NYV1	FALSE	TRUE	FALSE	FALSE	FALSE	NA	NA	vacuole,	v-SNARE component of the vacuolar SNARE complex involved in vesicle fusion; inhibits ATP-dependent Ca(2+) transport activity of Pmc1p in the vacuolar membrane
YMR197C	VTI1	FALSE	TRUE	FALSE	FALSE	FALSE	NA	SNARE interactions in vesicular transport;	NA	Protein involved in cis-Golgi membrane traffic; v-SNARE that interacts with two t-SNARES, Sed5p and Pep12p; required for multiple vacuolar sorting pathways
YOR036W	PEP12	FALSE	TRUE	FALSE	FALSE	FALSE	NA	SNARE interactions in vesicular transport;	NA	Target membrane receptor (t-SNARE) for vesicular intermediates traveling between the Golgi apparatus and the vacuole; controls entry of biosynthetic, endocytic, and retrograde traffic into the prevacuolar compartment; syntaxin
YLR350W	ORM2	FALSE	TRUE	FALSE	FALSE	FALSE	NA	NA	ER,	Evolutionarily conserved protein with similarity to Orm1p, required for resistance to agents that induce the unfolded protein response; human ortholog is located in the endoplasmic reticulum
YML032C	RAD52	FALSE	TRUE	FALSE	FALSE	FALSE	NA	Homologous recombination;	nucleus,	Protein that stimulates strand exchange by facilitating Rad51p binding to single-stranded DNA; anneals complementary single-stranded DNA; involved in the repair of double-strand breaks in DNA during vegetative growth and meiosis
YEL037C	RAD23	TRUE	TRUE	FALSE	FALSE	FALSE	NA	NA	cytoplasm,nucleus,	Protein with ubiquitin-like N terminus, recognizes and binds damaged DNA (with Rad4p) during nucleotide excision repair; regulates Rad4p levels, subunit of Nuclear Excision Repair Factor 2 (NEF2); homolog of human HR23A and HR23B proteins
YNL330C	RPD3	FALSE	TRUE	FALSE	FALSE	TRUE	NA	NA	cytoplasm,nucleus,	Histone deacetylase; regulates transcription and silencing; plays a role in regulating Ty1 transposition
YGR184C	UBR1	TRUE	TRUE	TRUE	FALSE	FALSE	NA	NA	NA	Ubiquitin-protein ligase (E3) that interacts with Rad6p/Ubc2p to ubiquitinate substrates of the N-end rule pathway; binds to the Rpn2p, Rpt1p, and Rpt6p proteins of the 19S particle of the 26S proteasome
YNR051C	BRE5	TRUE	TRUE	FALSE	FALSE	FALSE	NA	NA	cytoplasm,	Ubiquitin protease cofactor, forms deubiquitination complex with Ubp3p that coregulates anterograde and retrograde transport between the endoplasmic reticulum and Golgi compartments; null is sensitive to brefeldin A
YER125W	RSP5	TRUE	TRUE	TRUE	FALSE	FALSE	NA	Ubiquitin mediated proteolysis;	NA	Ubiquitin-protein ligase involved in ubiquitin-mediated protein degradation; functions in multivesicular body sorting, heat shock response and ubiquitylation of arrested RNAPII; contains a hect (homologous to E6-AP carboxyl terminus) domain
YOL004W	SIN3	FALSE	TRUE	TRUE	FALSE	FALSE	NA	NA	mitochondrion,	Component of the Sin3p-Rpd3p histone deacetylase complex, involved in transcriptional repression and activation of diverse processes, including mating-type switching and meiosis; involved in the maintenance of chromosomal integrity
YOR061W	CKA2	FALSE	TRUE	FALSE	FALSE	FALSE	NA	NA	cytoplasm,nucleus,	Alpha' catalytic subunit of casein kinase 2, a Ser/Thr protein kinase with roles in cell growth and proliferation; the holoenzyme also contains CKA1, CKB1 and CKB2, the many substrates include transcription factors and all RNA polymerases
YGL048C	RPT6	TRUE	TRUE	FALSE	FALSE	FALSE	NA	Proteasome;	nucleus,	One of six ATPases of the 19S regulatory particle of the 26S proteasome involved in the degradation of ubiquitinated substrates; bound by ubiquitin-protein ligases Ubr1p and Ufd4p; localized mainly to the nucleus throughout the cell cycle
YKL210W	UBA1	TRUE	TRUE	FALSE	FALSE	FALSE	NA	Ubiquitin mediated proteolysis;	cytoplasm,nucleus,	Ubiquitin activating enzyme (E1), involved in ubiquitin-mediated protein degradation and essential for viability
YGR135W	PRE9	TRUE	TRUE	TRUE	FALSE	FALSE	NA	Proteasome;	cytoplasm,nucleus,	Alpha 3 subunit of the 20S proteasome, the only nonessential 20S subunit; may be replaced by the alpha 4 subunit (Pre6p) under stress conditions to create a more active proteasomal isoform
YBR082C	UBC4	TRUE	TRUE	FALSE	FALSE	FALSE	NA	Ubiquitin mediated proteolysis;	cytoplasm,nucleus,	Ubiquitin-conjugating enzyme (E2), mediates degradation of short-lived and abnormal proteins; interacts with E3-CaM in ubiquitinating calmodulin; interacts with many SCF ubiquitin protein ligases; component of the cellular stress response
YBR127C	VMA2	FALSE	TRUE	TRUE	FALSE	FALSE	NA	Oxidative phosphorylation;	vacuole,	Subunit B of the eight-subunit V1 peripheral membrane domain of the vacuolar H+-ATPase (V-ATPase), an electrogenic proton pump found throughout the endomembrane system; contains nucleotide binding sites; also detected in the cytoplasm
YML112W	CTK3	FALSE	TRUE	FALSE	FALSE	FALSE	NA	Inositol phosphate metabolism; Benzoate degradation via CoA ligation; Phosphatidylinositol signaling system;	cytoplasm,nucleus,	Gamma subunit of C-terminal domain kinase I (CTDK-I), which phosphorylates the C-terminal repeated domain of the RNA polymerase II large subunit (Rpo21p) to affect both transcription and pre-mRNA 3' end processing
YDL140C	RPO21	FALSE	TRUE	TRUE	FALSE	FALSE	NA	Purine metabolism; Pyrimidine metabolism; RNA polymerase;	nucleus,	RNA polymerase II largest subunit B220, part of central core; phosphorylation of C-terminal heptapeptide repeat domain regulates association with transcription and splicing factors; similar to bacterial beta-prime
YPR103W	PRE2	TRUE	TRUE	TRUE	FALSE	FALSE	NA	Proteasome;	cytoplasm,nucleus,	Beta 5 subunit of the 20S proteasome, responsible for the chymotryptic activity of the proteasome
YNL084C	END3	FALSE	FALSE	FALSE	FALSE	FALSE	NA	NA	NA	EH domain-containing protein involved in endocytosis, actin cytoskeletal organization and cell wall morphogenesis; forms a complex with Sla1p and Pan1p
YDR388W	RVS167	FALSE	TRUE	FALSE	FALSE	FALSE	NA	NA	cytoskeleton,	Actin-associated protein, subunit of a complex (Rvs161p-Rvs167p) involved in regulation of actin cytoskeleton, endocytosis, and viability following starvation or osmotic stress; homolog of mammalian amphiphysin
YBR088C	POL30	FALSE	TRUE	TRUE	FALSE	FALSE	NA	DNA replication; Base excision repair; Nucleotide excision repair; Mismatch repair;	nucleus,	Proliferating cell nuclear antigen (PCNA), functions as the sliding clamp for DNA polymerase delta; may function as a docking site for other proteins required for mitotic and meiotic chromosomal DNA replication and for DNA repair
YEL009C	GCN4	FALSE	TRUE	TRUE	TRUE	FALSE	NA	NA	cytoplasm,nucleus,	Transcriptional activator of amino acid biosynthetic genes in response to amino acid starvation; expression is tightly regulated at both the transcriptional and translational levels
YAL010C	MDM10	FALSE	TRUE	FALSE	FALSE	FALSE	NA	NA	mitochondrion,	Subunit of both the Mdm10-Mdm12-Mmm1 complex and the mitochondrial sorting and assembly machinery (SAM complex); functions in both the general and Tom40p-specific pathways for import and assembly of outer membrane beta-barrel proteins
YBR052C	RFS1	FALSE	TRUE	FALSE	FALSE	FALSE	NA	NA	NA	Protein of unknown function; member of a flavodoxin-like fold protein family that includes Pst2p and Ycp4p; green fluorescent protein (GFP)-fusion protein localizes to the cytoplasm in a punctate pattern
YDR224C	HTB1	FALSE	TRUE	TRUE	FALSE	TRUE	NA	NA	nucleus,	One of two nearly identical (see HTB2) histone H2B subtypes required for chromatin assembly and chromosome function; Rad6p-Bre1p-Lge1p mediated ubiquitination regulates transcriptional activation, meiotic DSB formation and H3 methylation
YNL031C	HHT2	FALSE	TRUE	FALSE	FALSE	FALSE	NA	NA	NA	One of two identical histone H3 proteins (see also HHT1); core histone required for chromatin assembly, involved in heterochromatin-mediated telomeric and HM silencing; regulated by acetylation, methylation, and mitotic phosphorylation
YCR039C	MATALPHA2	FALSE	TRUE	FALSE	FALSE	FALSE	NA	NA	NA	Homeobox-domain protein that, with Mcm1p, represses a-specific genes in haploids; acts with A1p to repress transcription of haploid-specific genes in diploids; one of two genes encoded by the MATalpha mating type cassette
YGR180C	RNR4	FALSE	TRUE	FALSE	FALSE	FALSE	NA	Purine metabolism; Pyrimidine metabolism;	cytoplasm,nucleus,	Ribonucleotide-diphosphate reductase (RNR), small subunit; the RNR complex catalyzes the rate-limiting step in dNTP synthesis and is regulated by DNA replication and DNA damage checkpoint pathways via localization of the small subunits
YLR370C	ARC18	FALSE	TRUE	FALSE	FALSE	FALSE	NA	NA	cytoskeleton,	Subunit of the ARP2/3 complex, which is required for the motility and integrity of cortical actin patches
YOR368W	RAD17	FALSE	FALSE	FALSE	FALSE	FALSE	NA	Cell cycle - yeast;	NA	Checkpoint protein, involved in the activation of the DNA damage and meiotic pachytene checkpoints; with Mec3p and Ddc1p, forms a clamp that is loaded onto partial duplex DNA; homolog of human and S. pombe Rad1 and U. maydis Rec1 proteins
YDL042C	SIR2	FALSE	TRUE	TRUE	FALSE	TRUE	NA	NA	nuclear periphery,	Conserved NAD+ dependent histone deacetylase of the Sirtuin family involved in regulation of lifespan; plays roles in silencing at HML, HMR, telomeres, and the rDNA locus; negatively regulates initiation of DNA replication
YDR320C	SWA2	FALSE	TRUE	FALSE	FALSE	FALSE	NA	NA	NA	Auxilin-like protein involved in vesicular transport; clathrin-binding protein required for uncoating of clathrin-coated vesicles
YEL027W	CUP5	FALSE	TRUE	FALSE	FALSE	FALSE	NA	Oxidative phosphorylation;	ER,	Proteolipid subunit of the vacuolar H(+)-ATPase V0 sector (subunit c; dicyclohexylcarbodiimide binding subunit); required for vacuolar acidification and important for copper and iron metal ion homeostasis
YJL029C	VPS53	FALSE	TRUE	FALSE	FALSE	FALSE	NA	NA	vesicles,	Component of the GARP (Golgi-associated retrograde protein) complex, Vps51p-Vps52p-Vps53p-Vps54p, which is required for the recycling of proteins from endosomes to the late Golgi; required for vacuolar protein sorting
YOL076W	MDM20	FALSE	TRUE	FALSE	FALSE	FALSE	NA	NA	cytoplasm,	Non-catalytic subunit of the NatB N-terminal acetyltransferase, which catalyzes N-acetylation of proteins with specific N-terminal sequences; involved in mitochondrial inheritance and actin assembly
YDL047W	SIT4	FALSE	TRUE	FALSE	FALSE	FALSE	NA	NA	cytoplasm,nucleus,	Type 2A-related serine-threonine phosphatase that functions in the G1/S transition of the mitotic cycle; cytoplasmic and nuclear protein that modulates functions mediated by Pkc1p including cell wall and actin cytoskeleton organization
YGR020C	VMA7	FALSE	TRUE	FALSE	FALSE	FALSE	NA	Oxidative phosphorylation;	vacuole,	Subunit F of the eight-subunit V1 peripheral membrane domain of vacuolar H+-ATPase (V-ATPase), an electrogenic proton pump found throughout the endomembrane system; required for the V1 domain to assemble onto the vacuolar membrane
YML128C	MSC1	FALSE	TRUE	FALSE	FALSE	FALSE	NA	NA	ER,	Protein of unknown function; mutant is defective in directing meiotic recombination events to homologous chromatids; the authentic, non-tagged protein is detected in highly purified mitochondria and is phosphorylated
YML101C	CUE4	TRUE	TRUE	FALSE	FALSE	FALSE	NA	NA	ER,	Protein of unknown function; has a CUE domain that binds ubiquitin, which may facilitate intramolecular monoubiquitination
YDR032C	PST2	FALSE	TRUE	FALSE	FALSE	FALSE	NA	NA	NA	Protein with similarity to members of a family of flavodoxin-like proteins; induced by oxidative stress in a Yap1p dependent manner; the authentic, non-tagged protein is detected in highly purified mitochondria in high-throughput studies
YML016C	PPZ1	FALSE	TRUE	FALSE	FALSE	FALSE	NA	NA	cytoplasm,cell periphery,	Serine/threonine protein phosphatase Z, isoform of Ppz2p; involved in regulation of potassium transport, which affects osmotic stability, cell cycle progression, and halotolerance
YGL126W	SCS3	FALSE	TRUE	FALSE	FALSE	FALSE	NA	NA	ER,	Protein required for inositol prototrophy, identified as an ortholog of the FIT family of proteins involved in triglyceride droplet biosynthesis; disputed role in the synthesis of inositol phospholipids from inositol
YGR102C	YGR102C	FALSE	TRUE	FALSE	FALSE	FALSE	NA	NA	mitochondrion,	NA
YKL080W	VMA5	FALSE	TRUE	FALSE	FALSE	FALSE	NA	Oxidative phosphorylation;	vacuole,	Subunit C of the eight-subunit V1 peripheral membrane domain of vacuolar H+-ATPase (V-ATPase), an electrogenic proton pump found throughout the endomembrane system; required for the V1 domain to assemble onto the vacuolar membrane
YMR053C	STB2	FALSE	TRUE	FALSE	FALSE	FALSE	NA	NA	NA	Protein that interacts with Sin3p in a two-hybrid assay and is part of a large protein complex with Sin3p and Stb1p
YOR124C	UBP2	TRUE	TRUE	FALSE	FALSE	FALSE	NA	NA	cytoplasm,	Ubiquitin-specific protease that removes ubiquitin from ubiquitinated proteins, cleaves at the C terminus of ubiquitin fusions; capable of cleaving polyubiquitin and possesses isopeptidase activity
YML097C	VPS9	TRUE	FALSE	FALSE	FALSE	FALSE	NA	NA	cytoplasm,	A guanine nucleotide exchange factor involved in vesicle-mediated vacuolar protein transport; specifically stimulates the intrinsic guanine nucleotide exchange activity of Vps21p/Rab5: similar to mammalian ras inhibitors; binds ubiquitin
YBL005W-B	YBL005W-B	FALSE	TRUE	FALSE	FALSE	FALSE	NA	NA	NA	NA
YBL029W	YBL029W	FALSE	TRUE	FALSE	FALSE	FALSE	NA	NA	cytoplasm,nucleus,	NA
YDR012W	RPL4B	FALSE	TRUE	FALSE	FALSE	FALSE	NA	Ribosome;	cytoplasm,	Protein component of the large (60S) ribosomal subunit, nearly identical to Rpl4Ap and has similarity to E. coli L4 and rat L4 ribosomal proteins
YGL255W	ZRT1	FALSE	TRUE	FALSE	FALSE	FALSE	NA	NA	ER,	High-affinity zinc transporter of the plasma membrane, responsible for the majority of zinc uptake; transcription is induced under low-zinc conditions by the Zap1p transcription factor
YBR087W	RFC5	FALSE	TRUE	FALSE	FALSE	FALSE	NA	DNA replication; Nucleotide excision repair; Mismatch repair;	nucleus,	Subunit of heteropentameric Replication factor C (RF-C), which is a DNA binding protein and ATPase that acts as a clamp loader of the proliferating cell nuclear antigen (PCNA) processivity factor for DNA polymerases delta and epsilon
YHR203C	RPS4B	FALSE	TRUE	FALSE	FALSE	FALSE	NA	Ribosome;	cytoplasm,	Protein component of the small (40S) ribosomal subunit; identical to Rps4Ap and has similarity to rat S4 ribosomal protein
YJR123W	RPS5	FALSE	TRUE	TRUE	FALSE	FALSE	NA	Ribosome;	NA	Protein component of the small (40S) ribosomal subunit, the least basic of the non-acidic ribosomal proteins; phosphorylated in vivo; essential for viability; has similarity to E. coli S7 and rat S5 ribosomal proteins
YMR001C	CDC5	FALSE	TRUE	FALSE	FALSE	FALSE	NA	Cell cycle - yeast;	bud,nucleus,	Polo-like kinase with similarity to Xenopus Plx1 and S. pombe Plo1p; found at bud neck, nucleus and SPBs; has multiple functions in mitosis and cytokinesis through phosphorylation of substrates; may be a Cdc28p substrate
YNL178W	RPS3	FALSE	TRUE	TRUE	FALSE	FALSE	NA	Ribosome;	NA	Protein component of the small (40S) ribosomal subunit, has apurinic/apyrimidinic (AP) endonuclease activity; essential for viability; has similarity to E. coli S3 and rat S3 ribosomal proteins
YBL098W	BNA4	FALSE	TRUE	FALSE	FALSE	FALSE	NA	NA	mitochondrion,	Kynurenine 3-mono oxygenase, required for the de novo biosynthesis of NAD from tryptophan via kynurenine; expression regulated by Hst1p; putative therapeutic target for Huntington disease
YBR012W-B	YBR012W-B	FALSE	TRUE	FALSE	FALSE	FALSE	NA	NA	NA	NA
YDL182W	LYS20	FALSE	TRUE	FALSE	FALSE	FALSE	NA	Lysine biosynthesis; Pyruvate metabolism;	nucleus,	Homocitrate synthase isozyme, catalyzes the condensation of acetyl-CoA and alpha-ketoglutarate to form homocitrate, which is the first step in the lysine biosynthesis pathway; highly similar to the other isozyme, Lys21p
YBR062C	YBR062C	TRUE	TRUE	FALSE	FALSE	FALSE	NA	NA	NA	NA
YBR071W	YBR071W	FALSE	TRUE	FALSE	FALSE	FALSE	NA	NA	cytoplasm,	NA
YBR105C	VID24	FALSE	TRUE	FALSE	FALSE	FALSE	NA	NA	cytoplasm,nucleus,	Peripheral membrane protein located at Vid (vacuole import and degradation) vesicles; regulates fructose-1,6-bisphosphatase (FBPase) targeting to the vacuole; involved in proteasome-dependent catabolite degradation of FBPase
YGR192C	TDH3	FALSE	TRUE	TRUE	FALSE	FALSE	NA	Glycolysis / Gluconeogenesis;	cytoplasm,nucleus,	Glyceraldehyde-3-phosphate dehydrogenase, isozyme 3, involved in glycolysis and gluconeogenesis; tetramer that catalyzes the reaction of glyceraldehyde-3-phosphate to 1,3 bis-phosphoglycerate; detected in the cytoplasm and cell-wall
YLR044C	PDC1	FALSE	TRUE	TRUE	FALSE	FALSE	NA	Glycolysis / Gluconeogenesis;	cytoplasm,nucleus,	Major of three pyruvate decarboxylase isozymes, key enzyme in alcoholic fermentation, decarboxylates pyruvate to acetaldehyde; subject to glucose-, ethanol-, and autoregulation; involved in amino acid catabolism
YBR115C	LYS2	FALSE	TRUE	FALSE	FALSE	FALSE	NA	Lysine biosynthesis; Lysine degradation;	cytoplasm,	Alpha aminoadipate reductase, catalyzes the reduction of alpha-aminoadipate to alpha-aminoadipate 6-semialdehyde, which is the fifth step in biosynthesis of lysine; activation requires posttranslational phosphopantetheinylation by Lys5p
YDR418W	RPL12B	FALSE	TRUE	FALSE	FALSE	FALSE	NA	Ribosome;	cytoplasm,	Protein component of the large (60S) ribosomal subunit, nearly identical to Rpl12Ap; rpl12a rpl12b double mutant exhibits slow growth and slow translation; has similarity to E. coli L11 and rat L12 ribosomal proteins
YHL015W	RPS20	FALSE	TRUE	FALSE	FALSE	FALSE	NA	Ribosome;	NA	Protein component of the small (40S) ribosomal subunit; overproduction suppresses mutations affecting RNA polymerase III-dependent transcription; has similarity to E. coli S10 and rat S20 ribosomal proteins
YJL191W	RPS14B	FALSE	TRUE	FALSE	FALSE	FALSE	NA	Ribosome;	cytoplasm,nucleolus,nucleus,	Ribosomal protein 59 of the small subunit, required for ribosome assembly and 20S pre-rRNA processing; mutations confer cryptopleurine resistance; nearly identical to Rps14Ap and similar to E. coli S11 and rat S14 ribosomal proteins
YNL096C	RPS7B	FALSE	TRUE	FALSE	FALSE	FALSE	NA	Ribosome;	cytoplasm,	Protein component of the small (40S) ribosomal subunit, nearly identical to Rps7Ap; interacts with Kti11p; deletion causes hypersensitivity to zymocin; has similarity to rat S7 and Xenopus S8 ribosomal proteins
YGL167C	PMR1	FALSE	TRUE	FALSE	FALSE	FALSE	NA	NA	ER,	High affinity Ca2+/Mn2+ P-type ATPase required for Ca2+ and Mn2+ transport into Golgi; involved in Ca2+ dependent protein sorting and processing; mutations in human homolog ATP2C1 cause acantholytic skin condition Hailey-Hailey disease
YLR026C	SED5	FALSE	TRUE	FALSE	FALSE	FALSE	NA	SNARE interactions in vesicular transport;	NA	cis-Golgi t-SNARE syntaxin required for vesicular transport between the ER and the Golgi complex, binds at least 9 SNARE proteins
YOR014W	RTS1	FALSE	TRUE	FALSE	FALSE	FALSE	NA	NA	cytoplasm,nucleus,	B-type regulatory subunit of protein phosphatase 2A (PP2A); homolog of the mammalian B' subunit of PP2A
YBR179C	FZO1	FALSE	TRUE	FALSE	FALSE	FALSE	NA	NA	mitochondrion,	Mitochondrial integral membrane protein involved in mitochondrial fusion and maintenance of the mitochondrial genome; contains N-terminal GTPase domain
YGL105W	ARC1	FALSE	TRUE	FALSE	FALSE	FALSE	NA	NA	cytoplasm,	Protein that binds tRNA and methionyl- and glutamyl-tRNA synthetases (Mes1p and Gus1p), delivering tRNA to them, stimulating catalysis, and ensuring their localization to the cytoplasm; also binds quadruplex nucleic acids
YMR058W	FET3	FALSE	TRUE	FALSE	FALSE	FALSE	NA	NA	ER,bud,cell periphery,	Ferro-O2-oxidoreductase required for high-affinity iron uptake and involved in mediating resistance to copper ion toxicity, belongs to class of integral membrane multicopper oxidases
YCL019W	YCL019W	FALSE	TRUE	FALSE	FALSE	FALSE	NA	NA	NA	NA
YCL063W	VAC17	FALSE	TRUE	FALSE	FALSE	FALSE	NA	NA	NA	Protein involved in vacuole inheritance; acts as a vacuole-specific receptor for myosin Myo2p
YCR005C	CIT2	FALSE	TRUE	FALSE	FALSE	FALSE	NA	Citrate cycle (TCA cycle); Glyoxylate and dicarboxylate metabolism;	cytoplasm,	Citrate synthase, catalyzes the condensation of acetyl coenzyme A and oxaloacetate to form citrate, peroxisomal isozyme involved in glyoxylate cycle; expression is controlled by Rtg1p and Rtg2p transcription factors
YML007W	YAP1	FALSE	TRUE	FALSE	TRUE	FALSE	NA	NA	cytoplasm,nucleus,	Basic leucine zipper (bZIP) transcription factor required for oxidative stress tolerance; activated by H2O2 through the multistep formation of disulfide bonds and transit from the cytoplasm to the nucleus; mediates resistance to cadmium
YDL056W	MBP1	FALSE	TRUE	FALSE	TRUE	FALSE	NA	Cell cycle - yeast;	nucleus,	Transcription factor involved in regulation of cell cycle progression from G1 to S phase, forms a complex with Swi6p that binds to MluI cell cycle box regulatory element in promoters of DNA synthesis genes
YER120W	SCS2	FALSE	TRUE	TRUE	FALSE	FALSE	NA	NA	ER,	Integral ER membrane protein that regulates phospholipid metabolism via an interaction with the FFAT motif of Opi1p, also involved in telomeric silencing, disruption causes inositol auxotrophy above 34 degrees C, VAP homolog
YMR070W	MOT3	FALSE	TRUE	FALSE	TRUE	FALSE	NA	NA	nucleus,	Nuclear transcription factor with two Cys2-His2 zinc fingers; involved in repression of a subset of hypoxic genes by Rox1p, repression of several DAN/TIR genes during aerobic growth, and repression of ergosterol biosynthetic genes
YMR242C	RPL20A	FALSE	TRUE	FALSE	FALSE	FALSE	NA	Ribosome;	cytoplasm,	Protein component of the large (60S) ribosomal subunit, nearly identical to Rpl20Bp and has similarity to rat L18a ribosomal protein
YDL060W	TSR1	FALSE	TRUE	FALSE	FALSE	FALSE	NA	NA	cytoplasm,nucleus,	Protein required for processing of 20S pre-rRNA in the cytoplasm, associates with pre-40S ribosomal particles
YDL061C	RPS29B	FALSE	TRUE	FALSE	FALSE	FALSE	NA	Ribosome;	cytoplasm,	Protein component of the small (40S) ribosomal subunit; nearly identical to Rps29Ap and has similarity to rat S29 and E. coli S14 ribosomal proteins
YDL075W	RPL31A	FALSE	TRUE	TRUE	FALSE	FALSE	NA	Ribosome;	NA	Protein component of the large (60S) ribosomal subunit, nearly identical to Rpl31Bp and has similarity to rat L31 ribosomal protein; associates with the karyopherin Sxm1p
YDL083C	RPS16B	FALSE	TRUE	FALSE	FALSE	FALSE	NA	Ribosome;	cytoplasm,	Protein component of the small (40S) ribosomal subunit; identical to Rps16Ap and has similarity to E. coli S9 and rat S16 ribosomal proteins
YDR309C	GIC2	FALSE	TRUE	FALSE	FALSE	FALSE	NA	NA	bud,cytoplasm,	Redundant rho-like GTPase Cdc42p effector; homolog of Gic1p; involved in initiation of budding and cellular polarization; interacts with Cdc42p via the Cdc42/Rac-interactive binding (CRIB) domain and with PI(4,5)P2 via a polybasic region
YMR173W	DDR48	FALSE	TRUE	TRUE	FALSE	FALSE	NA	NA	cytoplasm,	DNA damage-responsive protein, expression is increased in response to heat-shock stress or treatments that produce DNA lesions; contains multiple repeats of the amino acid sequence NNNDSYGS
YDR107C	TMN2	FALSE	TRUE	FALSE	FALSE	FALSE	NA	NA	NA	Protein with a role in cellular adhesion and filamentous growth; similar to Emp70p and Tmn3p; member of the evolutionarily conserved Transmembrane Nine family of proteins with nine membrane-spanning segments
YDR130C	FIN1	FALSE	TRUE	TRUE	FALSE	FALSE	NA	NA	cytoplasm,nucleus,spindle pole,	Spindle pole body-related intermediate filament protein, forms cell cycle-specific filaments between spindle pole bodies in mother and daughter cells, able to self-assemble, expression induced during S/G2, localization cell-cycle dependent
YDR151C	CTH1	FALSE	TRUE	FALSE	FALSE	FALSE	NA	NA	NA	Member of the CCCH zinc finger family; has similarity to mammalian Tis11 protein, which activates transcription and also has a role in mRNA degradation; may function with Tis11p in iron homeostasis
YDR208W	MSS4	FALSE	TRUE	FALSE	FALSE	FALSE	NA	Inositol phosphate metabolism; Phosphatidylinositol signaling system;	cytoplasm,	Phosphatidylinositol-4-phosphate 5-kinase, involved in actin cytoskeleton organization and cell morphogenesis; multicopy suppressor of stt4 mutation
YDR219C	MFB1	TRUE	TRUE	FALSE	FALSE	FALSE	NA	NA	mitochondrion,	Mitochondria-associated F-box protein involved in maintenance of normal mitochondrial morphology; interacts with Skp1p through the F-box motif; preferentially localizes to the mother cell during budding
YDR312W	SSF2	FALSE	TRUE	FALSE	FALSE	FALSE	NA	NA	nucleolus,nucleus,	Protein required for ribosomal large subunit maturation, functionally redundant with Ssf1p; member of the Brix family
YLR058C	SHM2	FALSE	TRUE	TRUE	FALSE	FALSE	NA	Glycine, serine and threonine metabolism; Cyanoamino acid metabolism; One carbon pool by folate; Methane metabolism;	cytoplasm,nucleus,	Cytosolic serine hydroxymethyltransferase, converts serine to glycine plus 5,10 methylenetetrahydrofolate; major isoform involved in generating precursors for purine, pyrimidine, amino acid, and lipid biosynthesis
YOR133W	EFT1	FALSE	TRUE	FALSE	FALSE	FALSE	NA	NA	cytoplasm,	Elongation factor 2 (EF-2), also encoded by EFT2; catalyzes ribosomal translocation during protein synthesis; contains diphthamide, the unique posttranslationally modified histidine residue specifically ADP-ribosylated by diphtheria toxin
YDR380W	ARO10	FALSE	TRUE	FALSE	FALSE	FALSE	NA	Glycolysis / Gluconeogenesis;	cytoplasm,	Phenylpyruvate decarboxylase, catalyzes decarboxylation of phenylpyruvate to phenylacetaldehyde, which is the first specific step in the Ehrlich pathway
YDR463W	STP1	FALSE	TRUE	TRUE	TRUE	FALSE	NA	NA	nucleus,	Transcription factor, activated by proteolytic processing in response to signals from the SPS sensor system for external amino acids; activates transcription of amino acid permease genes and may have a role in tRNA processing
YFL038C	YPT1	FALSE	TRUE	TRUE	FALSE	FALSE	NA	NA	NA	Ras-like small GTPase, involved in the ER-to-Golgi step of the secretory pathway; complex formation with the Rab escort protein Mrs6p is required for prenylation of Ypt1p by protein geranylgeranyltransferase type II (Bet2p-Bet4p)
YFL045C	SEC53	FALSE	TRUE	TRUE	FALSE	FALSE	NA	Fructose and mannose metabolism;	cytoplasm,nucleus,	Phosphomannomutase, involved in synthesis of GDP-mannose and dolichol-phosphate-mannose; required for folding and glycosylation of secretory proteins in the ER lumen
YGL009C	LEU1	FALSE	TRUE	TRUE	FALSE	FALSE	NA	Valine, leucine and isoleucine biosynthesis;	cytoplasm,nucleus,	Isopropylmalate isomerase, catalyzes the second step in the leucine biosynthesis pathway
YGR061C	ADE6	FALSE	TRUE	FALSE	FALSE	FALSE	NA	Purine metabolism;	cytoplasm,	Formylglycinamidine-ribonucleotide (FGAM)-synthetase, catalyzes a step in the 'de novo' purine nucleotide biosynthetic pathway
YGR175C	ERG1	FALSE	TRUE	TRUE	FALSE	FALSE	NA	Biosynthesis of steroids; Terpenoid biosynthesis;	ER,	Squalene epoxidase, catalyzes the epoxidation of squalene to 2,3-oxidosqualene; plays an essential role in the ergosterol-biosynthesis pathway and is the specific target of the antifungal drug terbinafine
YGR254W	ENO1	FALSE	TRUE	TRUE	FALSE	FALSE	NA	Glycolysis / Gluconeogenesis;	cytoplasm,	Enolase I, a phosphopyruvate hydratase that catalyzes the conversion of 2-phosphoglycerate to phosphoenolpyruvate during glycolysis and the reverse reaction during gluconeogenesis; expression is repressed in response to glucose
YJR092W	BUD4	FALSE	TRUE	TRUE	FALSE	FALSE	NA	NA	bud,	Protein involved in bud-site selection and required for axial budding pattern; localizes with septins to bud neck in mitosis and may constitute an axial landmark for next round of budding; potential Cdc28p substrate
YLR406C	RPL31B	FALSE	TRUE	TRUE	FALSE	FALSE	NA	Ribosome;	cytoplasm,	Protein component of the large (60S) ribosomal subunit, nearly identical to Rpl31Ap and has similarity to rat L31 ribosomal protein; associates with the karyopherin Sxm1p
YMR230W	RPS10B	FALSE	TRUE	TRUE	FALSE	FALSE	NA	Ribosome;	cytoplasm,	Protein component of the small (40S) ribosomal subunit; nearly identical to Rps10Ap and has similarity to rat ribosomal protein S10
YNL067W	RPL9B	FALSE	TRUE	TRUE	FALSE	FALSE	NA	Ribosome;	cytoplasm,	Protein component of the large (60S) ribosomal subunit, nearly identical to Rpl9Ap and has similarity to E. coli L6 and rat L9 ribosomal proteins
YNL069C	RPL16B	FALSE	TRUE	TRUE	FALSE	FALSE	NA	Ribosome;	NA	N-terminally acetylated protein component of the large (60S) ribosomal subunit, binds to 5.8 S rRNA; has similarity to Rpl16Ap, E. coli L13 and rat L13a ribosomal proteins; transcriptionally regulated by Rap1p
YNL103W	MET4	FALSE	TRUE	TRUE	TRUE	FALSE	NA	NA	nucleus,	Leucine-zipper transcriptional activator, responsible for the regulation of the sulfur amino acid pathway, requires different combinations of the auxiliary factors Cbf1p, Met28p, Met31p and Met32p
YOR217W	RFC1	FALSE	TRUE	FALSE	FALSE	TRUE	NA	DNA replication; Nucleotide excision repair; Mismatch repair;	nucleus,	Subunit of heteropentameric Replication factor C (RF-C), which is a DNA binding protein and ATPase that acts as a clamp loader of the proliferating cell nuclear antigen (PCNA) processivity factor for DNA polymerases delta and epsilon
YOR344C	TYE7	FALSE	TRUE	TRUE	TRUE	FALSE	NA	NA	cytoplasm,nucleus,	Serine-rich protein that contains a basic-helix-loop-helix (bHLH) DNA binding motif; binds E-boxes of glycolytic genes and contributes to their activation; may function as a transcriptional activator in Ty1-mediated gene expression
YPL158C	AIM44	FALSE	TRUE	FALSE	FALSE	FALSE	NA	NA	bud,	Protein of unknown function; null mutant displays increased frequency of mitochondrial genome loss (petite formation) and reduced growth rate in minimal glycerol media
YEL002C	WBP1	FALSE	TRUE	FALSE	FALSE	FALSE	NA	N-Glycan biosynthesis; Glycan structures - biosynthesis 1;	ER,	Beta subunit of the oligosaccharyl transferase (OST) glycoprotein complex; required for N-linked glycosylation of proteins in the endoplasmic reticulum
YER056C	FCY2	FALSE	TRUE	FALSE	FALSE	FALSE	NA	NA	vacuole,	Purine-cytosine permease, mediates purine (adenine, guanine, and hypoxanthine) and cytosine accumulation
YER124C	DSE1	FALSE	TRUE	FALSE	FALSE	FALSE	NA	NA	bud,	Daughter cell-specific protein, may participate in pathways regulating cell wall metabolism; deletion affects cell separation after division and sensitivity to drugs targeted against the cell wall
YER130C	YER130C	FALSE	TRUE	FALSE	TRUE	FALSE	NA	NA	NA	NA
YGL021W	ALK1	FALSE	TRUE	FALSE	FALSE	FALSE	NA	NA	NA	Protein kinase; accumulation and phosphorylation are periodic during the cell cycle; phosphorylated in response to DNA damage; contains characteristic motifs for degradation via the APC pathway; similar to Alk2p and to mammalian haspins
YGL140C	YGL140C	FALSE	TRUE	FALSE	FALSE	FALSE	NA	NA	NA	NA
YGL145W	TIP20	FALSE	TRUE	FALSE	FALSE	FALSE	NA	NA	ER,	Peripheral membrane protein required for fusion of COPI vesicles with the ER, prohibits back-fusion of COPII vesicles with the ER, may act as a sensor for vesicles at the ER membrane; interacts with Sec20p
YGL209W	MIG2	FALSE	TRUE	FALSE	TRUE	FALSE	NA	NA	nucleus,	Protein containing zinc fingers, involved in repression, along with Mig1p, of SUC2 (invertase) expression by high levels of glucose; binds to Mig1p-binding sites in SUC2 promoter
YGR027C	RPS25A	FALSE	TRUE	FALSE	FALSE	FALSE	NA	Ribosome;	cytoplasm,	Protein component of the small (40S) ribosomal subunit; nearly identical to Rps25Bp and has similarity to rat S25 ribosomal protein
YGR161C-D	YGR161C-D	FALSE	TRUE	FALSE	FALSE	FALSE	NA	NA	NA	NA
YGR161C	RTS3	FALSE	TRUE	FALSE	FALSE	FALSE	NA	NA	cytoplasm,nucleus,	Putative component of the protein phosphatase type 2A complex
YHR066W	SSF1	FALSE	TRUE	FALSE	FALSE	FALSE	NA	NA	nucleolus,nucleus,	Constituent of 66S pre-ribosomal particles, required for ribosomal large subunit maturation; functionally redundant with Ssf2p; member of the Brix family
YHR006W	STP2	FALSE	TRUE	FALSE	TRUE	FALSE	NA	NA	cytoplasm,nucleus,	Transcription factor, activated by proteolytic processing in response to signals from the SPS sensor system for external amino acids; activates transcription of amino acid permease genes
YIL135C	VHS2	FALSE	TRUE	FALSE	FALSE	FALSE	NA	NA	cytoplasm,	Cytoplasmic protein of unknown function; identified as a high-copy suppressor of the synthetic lethality of a sis2 sit4 double mutant, suggesting a role in G1/S phase progression; similar to Mlf3p
YNL065W	AQR1	FALSE	TRUE	FALSE	FALSE	FALSE	NA	NA	vacuole,cell periphery,	Plasma membrane multidrug transporter of the major facilitator superfamily, confers resistance to short-chain monocarboxylic acids and quinidine; involved in the excretion of excess amino acids
YIL104C	SHQ1	FALSE	TRUE	FALSE	FALSE	FALSE	NA	NA	nucleus,	Essential nuclear protein, required for accumulation of box H/ACA snoRNAs and for rRNA processing; interacts with Naf1p
YJR029W	YJR029W	FALSE	TRUE	FALSE	FALSE	FALSE	NA	NA	NA	NA
YJR048W	CYC1	FALSE	TRUE	FALSE	FALSE	FALSE	NA	NA	cytoplasm,nucleus,	Cytochrome c, isoform 1; electron carrier of the mitochondrial intermembrane space that transfers electrons from ubiquinone-cytochrome c oxidoreductase to cytochrome c oxidase during cellular respiration
YKL180W	RPL17A	FALSE	TRUE	FALSE	FALSE	FALSE	NA	Ribosome;	cytoplasm,	Protein component of the large (60S) ribosomal subunit, nearly identical to Rpl17Bp and has similarity to E. coli L22 and rat L17 ribosomal proteins; copurifies with the Dam1 complex (aka DASH complex)
YKR039W	GAP1	FALSE	TRUE	FALSE	FALSE	FALSE	NA	NA	vacuole,	General amino acid permease; localization to the plasma membrane is regulated by nitrogen source
YKR079C	TRZ1	FALSE	TRUE	FALSE	FALSE	FALSE	NA	NA	cytoplasm,nucleus,	tRNase Z, involved in RNA processing, has two putative nucleotide triphosphate-binding motifs (P-loop) and a conserved histidine motif, homolog of the human candidate prostate cancer susceptibility gene ELAC2
YKR084C	HBS1	FALSE	TRUE	FALSE	FALSE	FALSE	NA	NA	cytoplasm,	GTP binding protein with sequence similarity to the elongation factor class of G proteins, EF-1alpha and Sup35p; associates with Dom34p, and shares a similar genetic relationship with genes that encode ribosomal protein components
YLL012W	YEH1	FALSE	TRUE	FALSE	FALSE	FALSE	NA	NA	cytoplasm,	Steryl ester hydrolase, one of three gene products (Yeh1p, Yeh2p, Tgl1p) responsible for steryl ester hydrolase activity and involved in sterol homeostasis; localized to lipid particle membranes
YLR023C	IZH3	FALSE	TRUE	FALSE	FALSE	FALSE	NA	NA	ER,	Membrane protein involved in zinc metabolism, member of the four-protein IZH family, expression induced by zinc deficiency; deletion reduces sensitivity to elevated zinc and shortens lag phase, overexpression reduces Zap1p activity
YLR136C	TIS11	FALSE	TRUE	FALSE	FALSE	FALSE	NA	NA	cytoplasm,nucleus,	mRNA-binding protein expressed during iron starvation; binds to a sequence element in the 3'-untranslated regions of specific mRNAs to mediate their degradation; involved in iron homeostasis
YLR157C-B	YLR157C-B	FALSE	TRUE	FALSE	FALSE	FALSE	NA	NA	NA	NA
YLR227W-B	YLR227W-B	FALSE	TRUE	FALSE	FALSE	FALSE	NA	NA	NA	NA
YMR050C	YMR050C	FALSE	TRUE	FALSE	FALSE	FALSE	NA	NA	NA	NA
YNL095C	YNL095C	FALSE	TRUE	FALSE	FALSE	FALSE	NA	NA	ER,	NA
YNL284C-B	YNL284C-B	FALSE	TRUE	FALSE	FALSE	FALSE	NA	NA	NA	NA
YOL040C	RPS15	FALSE	TRUE	FALSE	FALSE	FALSE	NA	Ribosome;	NA	Protein component of the small (40S) ribosomal subunit; has similarity to E. coli S19 and rat S15 ribosomal proteins
YOL119C	MCH4	FALSE	TRUE	FALSE	FALSE	FALSE	NA	NA	NA	Protein with similarity to mammalian monocarboxylate permeases, which are involved in transport of monocarboxylic acids across the plasma membrane; mutant is not deficient in monocarboxylate transport
YOL136C	PFK27	FALSE	TRUE	FALSE	FALSE	FALSE	NA	Fructose and mannose metabolism;	cytoplasm,nucleus,	6-phosphofructo-2-kinase, catalyzes synthesis of fructose-2,6-bisphosphate; inhibited by phosphoenolpyruvate and sn-glycerol 3-phosphate, expression induced by glucose and sucrose, transcriptional regulation involves protein kinase A
YOR065W	CYT1	FALSE	TRUE	FALSE	FALSE	FALSE	NA	Oxidative phosphorylation;	mitochondrion,	Cytochrome c1, component of the mitochondrial respiratory chain; expression is regulated by the heme-activated, glucose-repressed Hap2p/3p/4p/5p CCAAT-binding complex
YOR092W	ECM3	FALSE	TRUE	FALSE	FALSE	FALSE	NA	NA	ER,	Non-essential protein of unknown function; involved in signal transduction and the genotoxic response; induced rapidly in response to treatment with 8-methoxypsoralen and UVA irradiation
YOR112W	CEX1	FALSE	TRUE	FALSE	FALSE	FALSE	NA	NA	cytoplasm,	Cytoplasmic component of the nuclear aminoacylation-dependent tRNA export pathway; interacts with nuclear pore component Nup116p; copurifies with tRNA export receptors Los1p and Msn5p, as well as eIF-1a and the RAN GTPase Gsp1p
YOR343W-B	YOR343W-B	FALSE	TRUE	FALSE	FALSE	FALSE	NA	NA	NA	NA
YOR359W	VTS1	FALSE	TRUE	FALSE	FALSE	TRUE	NA	NA	cytoplasm,	Post-transcriptional gene regulator, RNA-binding protein containing a SAM domain; shows genetic interactions with Vti1p, which is a v-SNARE involved in cis-Golgi membrane traffic
YPL061W	ALD6	FALSE	TRUE	FALSE	FALSE	FALSE	NA	Glycolysis / Gluconeogenesis; Fatty acid metabolism; Bile acid biosynthesis; Urea cycle and metabolism of amino groups; Valine, leucine and isoleucine degradation; Lysine degradation; Histidine metabolism; Tryptophan metabolism; beta-Alanine metabolism; Glycerolipid metabolism; Pyruvate metabolism; Propanoate metabolism; 3-Chloroacrylic acid degradation; Butanoate metabolism; Limonene and pinene …	cytoplasm,nucleus,	Cytosolic aldehyde dehydrogenase, activated by Mg2+ and utilizes NADP+ as the preferred coenzyme; required for conversion of acetaldehyde to acetate; constitutively expressed; locates to the mitochondrial outer surface upon oxidative stress
YPL095C	EEB1	FALSE	TRUE	FALSE	FALSE	FALSE	NA	NA	NA	Acyl-coenzymeA:ethanol O-acyltransferase responsible for the major part of medium-chain fatty acid ethyl ester biosynthesis during fermentation; possesses short-chain esterase activity; may be involved in lipid metabolism and detoxification
YPL179W	PPQ1	FALSE	TRUE	FALSE	FALSE	FALSE	NA	NA	cytoplasm,	Putative protein serine/threonine phosphatase; null mutation enhances efficiency of translational suppressors
YPR043W	RPL43A	FALSE	TRUE	FALSE	FALSE	FALSE	NA	Ribosome;	cytoplasm,	Protein component of the large (60S) ribosomal subunit, identical to Rpl43Bp and has similarity to rat L37a ribosomal protein; null mutation confers a dominant lethal phenotype
YPL253C	VIK1	FALSE	FALSE	FALSE	FALSE	FALSE	NA	NA	NA	Protein that forms a complex with Kar3p at the spindle pole body, possible regulator of Kar3p function in microtubule-mediated processes; required for sister chromatid cohesion; has similarity to Cik1p
# Module 135 | 125 proteins | ubiquitinated:(102/125; p = 2.778e-11) | ubPath:(12/125; p = 0.9434) | tfs:(0/125; p = 1) | sumoylated:(50/125; p = 2.505e-07) | chrom:(3/125; p = 0.9488) | Compartment(23 NAs):{cytoplasm:(67/125; p = 0.0031428) |
YDR510W	SMT3	TRUE	TRUE	TRUE	FALSE	FALSE	NA	NA	cytoplasm,nucleus,	Ubiquitin-like protein of the SUMO family, conjugated to lysine residues of target proteins; regulates chromatid cohesion, chromosome segregation, APC-mediated proteolysis, DNA replication and septin ring dynamics
YLL039C	UBI4	TRUE	TRUE	TRUE	FALSE	FALSE	NA	NA	cytoplasm,nucleus,	Ubiquitin, becomes conjugated to proteins, marking them for selective degradation via the ubiquitin-26S proteasome system; essential for the cellular stress response; encoded as a polyubiquitin precursor comprised of 5 head-to-tail repeats
YDR477W	SNF1	FALSE	TRUE	TRUE	FALSE	FALSE	NA	Inositol phosphate metabolism; Benzoate degradation via CoA ligation; Phosphatidylinositol signaling system;	cytoplasm,	AMP-activated serine/threonine protein kinase found in a complex containing Snf4p and members of the Sip1p/Sip2p/Gal83p family; required for transcription of glucose-repressed genes, thermotolerance, sporulation, and peroxisome biogenesis
YER125W	RSP5	TRUE	TRUE	TRUE	FALSE	FALSE	NA	Ubiquitin mediated proteolysis;	NA	Ubiquitin-protein ligase involved in ubiquitin-mediated protein degradation; functions in multivesicular body sorting, heat shock response and ubiquitylation of arrested RNAPII; contains a hect (homologous to E6-AP carboxyl terminus) domain
YIL075C	RPN2	TRUE	TRUE	TRUE	FALSE	FALSE	NA	Proteasome;	cytoplasm,nucleus,	Subunit of the 26S proteasome, substrate of the N-acetyltransferase Nat1p
YLL024C	SSA2	FALSE	TRUE	TRUE	FALSE	FALSE	NA	NA	cytoplasm,nucleus,	ATP binding protein involved in protein folding and vacuolar import of proteins; member of heat shock protein 70 (HSP70) family; associated with the chaperonin-containing T-complex; present in the cytoplasm, vacuolar membrane and cell wall
YDL126C	CDC48	TRUE	TRUE	TRUE	FALSE	FALSE	NA	NA	cytoplasm,nucleus,	ATPase in ER, nuclear membrane and cytosol with homology to mammalian p97; in a complex with Npl4p and Ufd1p participates in retrotranslocation of ubiquitinated proteins from the ER into the cytosol for degradation by the proteasome
YOL004W	SIN3	FALSE	TRUE	TRUE	FALSE	FALSE	NA	NA	mitochondrion,	Component of the Sin3p-Rpd3p histone deacetylase complex, involved in transcriptional repression and activation of diverse processes, including mating-type switching and meiosis; involved in the maintenance of chromosomal integrity
YER100W	UBC6	TRUE	TRUE	TRUE	FALSE	FALSE	NA	Ubiquitin mediated proteolysis;	ER,	Ubiquitin-conjugating enzyme involved in ER-associated protein degradation; located at the cytosolic side of the ER membrane; tail region contains a transmembrane segment at the C-terminus; substrate of the ubiquitin-proteasome pathway
YAR010C	YAR010C	FALSE	TRUE	FALSE	FALSE	FALSE	NA	NA	NA	NA
YIL148W	RPL40A	TRUE	TRUE	TRUE	FALSE	FALSE	NA	Ribosome;	cytoplasm,nucleus,	Fusion protein, identical to Rpl40Bp, that is cleaved to yield ubiquitin and a ribosomal protein of the large (60S) ribosomal subunit with similarity to rat L40; ubiquitin may facilitate assembly of the ribosomal protein into ribosomes
YBR118W	TEF2	FALSE	TRUE	TRUE	FALSE	FALSE	NA	NA	cytoplasm,	Translational elongation factor EF-1 alpha; also encoded by TEF1; functions in the binding reaction of aminoacyl-tRNA (AA-tRNA) to ribosomes
YBR127C	VMA2	FALSE	TRUE	TRUE	FALSE	FALSE	NA	Oxidative phosphorylation;	vacuole,	Subunit B of the eight-subunit V1 peripheral membrane domain of the vacuolar H+-ATPase (V-ATPase), an electrogenic proton pump found throughout the endomembrane system; contains nucleotide binding sites; also detected in the cytoplasm
YIR033W	MGA2	FALSE	TRUE	TRUE	FALSE	FALSE	NA	NA	NA	ER membrane protein involved in regulation of OLE1 transcription, acts with homolog Spt23p; inactive ER form dimerizes and one subunit is then activated by ubiquitin/proteasome-dependent processing followed by nuclear targeting
YHR183W	GND1	FALSE	TRUE	TRUE	FALSE	FALSE	NA	Pentose phosphate pathway;	cytoplasm,	6-phosphogluconate dehydrogenase (decarboxylating), catalyzes an NADPH regenerating reaction in the pentose phosphate pathway; required for growth on D-glucono-delta-lactone and adaptation to oxidative stress
YFL039C	ACT1	FALSE	TRUE	TRUE	FALSE	FALSE	NuA4 complex	Cell Communication;	NA	Actin, structural protein involved in cell polarization, endocytosis, and other cytoskeletal functions
YGR252W	GCN5	FALSE	FALSE	TRUE	FALSE	TRUE	SAGA complex	NA	nucleus,	Histone acetyltransferase, acetylates N-terminal lysines on histones H2B and H3; catalytic subunit of the ADA and SAGA histone acetyltransferase complexes; founding member of the Gcn5p-related N-acetyltransferase superfamily
YMR146C	TIF34	FALSE	TRUE	TRUE	FALSE	FALSE	NA	NA	NA	Subunit of the core complex of translation initiation factor 3(eIF3), which is essential for translation
YHL033C	RPL8A	FALSE	TRUE	TRUE	FALSE	FALSE	NA	Ribosome;	cytoplasm,	Ribosomal protein L4 of the large (60S) ribosomal subunit, nearly identical to Rpl8Bp and has similarity to rat L7a ribosomal protein; mutation results in decreased amounts of free 60S subunits
YMR125W	STO1	FALSE	TRUE	TRUE	FALSE	FALSE	NA	NA	nucleus,	Large subunit of the nuclear mRNA cap-binding protein complex, interacts with Npl3p to carry nuclear poly(A)+ mRNA to cytoplasm; also involved in nuclear mRNA degradation and telomere maintenance; orthologous to mammalian CBP80
YBR196C	PGI1	FALSE	TRUE	TRUE	FALSE	FALSE	NA	Glycolysis / Gluconeogenesis; Pentose phosphate pathway; Starch and sucrose metabolism;	cytoplasm,	Glycolytic enzyme phosphoglucose isomerase, catalyzes the interconversion of glucose-6-phosphate and fructose-6-phosphate; required for cell cycle progression and completion of the gluconeogenic events of sporulation
YGL245W	GUS1	FALSE	TRUE	TRUE	FALSE	FALSE	NA	Glutamate metabolism; Porphyrin and chlorophyll metabolism; Aminoacyl-tRNA biosynthesis;	cytoplasm,	Glutamyl-tRNA synthetase (GluRS), forms a complex with methionyl-tRNA synthetase (Mes1p) and Arc1p; complex formation increases the catalytic efficiency of both tRNA synthetases and ensures their correct localization to the cytoplasm
YJR091C	JSN1	FALSE	TRUE	FALSE	FALSE	FALSE	NA	NA	NA	Member of the Puf family of RNA-binding proteins, interacts with mRNAs encoding membrane-associated proteins; overexpression suppresses a tub2-150 mutation and causes increased sensitivity to benomyl in wild-type cells
YER177W	BMH1	FALSE	TRUE	TRUE	FALSE	FALSE	NA	NA	cytoplasm,	14-3-3 protein, major isoform; controls proteome at post-transcriptional level, binds proteins and DNA, involved in regulation of many processes including exocytosis, vesicle transport, Ras/MAPK signaling, and rapamycin-sensitive signaling
YGL206C	CHC1	FALSE	TRUE	TRUE	FALSE	FALSE	NA	NA	vesicles,vacuole,	Clathrin heavy chain, subunit of the major coat protein involved in intracellular protein transport and endocytosis; two heavy chains form the clathrin triskelion structural component; the light chain (CLC1) is thought to regulate function
YKL152C	GPM1	FALSE	TRUE	TRUE	FALSE	FALSE	NA	Glycolysis / Gluconeogenesis;	cytoplasm,	Tetrameric phosphoglycerate mutase, mediates the conversion of 3-phosphoglycerate to 2-phosphoglycerate during glycolysis and the reverse reaction during gluconeogenesis
YFL010C	WWM1	FALSE	TRUE	FALSE	FALSE	FALSE	NA	NA	cytoplasm,nucleus,	WW domain containing protein of unknown function; binds to Mca1p, a caspase-related protease that regulates H2O2-induced apoptosis; overexpression causes Gi phase growth arrest and clonal death that is suppressed by overexpression of MCA1
YGL008C	PMA1	FALSE	TRUE	FALSE	FALSE	FALSE	NA	Oxidative phosphorylation;	vacuole,cell periphery,	Plasma membrane H+-ATPase, pumps protons out of the cell; major regulator of cytoplasmic pH and plasma membrane potential; part of the P2 subgroup of cation-transporting ATPases
YGL062W	PYC1	FALSE	TRUE	TRUE	FALSE	FALSE	NA	Citrate cycle (TCA cycle); Alanine and aspartate metabolism; Pyruvate metabolism;	cytoplasm,	Pyruvate carboxylase isoform, cytoplasmic enzyme that converts pyruvate to oxaloacetate; highly similar to isoform Pyc2p but differentially regulated; mutations in the human homolog are associated with lactic acidosis
YHR174W	ENO2	FALSE	TRUE	TRUE	FALSE	FALSE	NA	Glycolysis / Gluconeogenesis;	cytoplasm,	Enolase II, a phosphopyruvate hydratase that catalyzes the conversion of 2-phosphoglycerate to phosphoenolpyruvate during glycolysis and the reverse reaction during gluconeogenesis; expression is induced in response to glucose
YJL026W	RNR2	FALSE	TRUE	TRUE	FALSE	FALSE	NA	Purine metabolism; Pyrimidine metabolism;	cytoplasm,nucleus,	Ribonucleotide-diphosphate reductase (RNR), small subunit; the RNR complex catalyzes the rate-limiting step in dNTP synthesis and is regulated by DNA replication and DNA damage checkpoint pathways via localization of the small subunits
YLR258W	GSY2	FALSE	TRUE	TRUE	FALSE	FALSE	NA	Starch and sucrose metabolism;	cytoplasm,nucleus,	Glycogen synthase, similar to Gsy1p; expression induced by glucose limitation, nitrogen starvation, heat shock, and stationary phase; activity regulated by cAMP-dependent, Snf1p and Pho85p kinases as well as by the Gac1p-Glc7p phosphatase
YML035C	AMD1	FALSE	TRUE	TRUE	FALSE	FALSE	NA	Purine metabolism;	cytoplasm,	AMP deaminase, tetrameric enzyme that catalyzes the deamination of AMP to form IMP and ammonia; may be involved in regulation of intracellular adenine nucleotide pools
YMR303C	ADH2	FALSE	TRUE	TRUE	FALSE	FALSE	NA	Glycolysis / Gluconeogenesis; Fatty acid metabolism; Bile acid biosynthesis; Tyrosine metabolism; 1- and 2-Methylnaphthalene degradation; 3-Chloroacrylic acid degradation; Metabolism of xenobiotics by cytochrome P450; Drug metabolism - cytochrome P450;	cytoplasm,	Glucose-repressible alcohol dehydrogenase II, catalyzes the conversion of ethanol to acetaldehyde; involved in the production of certain carboxylate esters; regulated by ADR1
YOR267C	HRK1	FALSE	TRUE	TRUE	FALSE	FALSE	NA	NA	cytoplasm,	Protein kinase implicated in activation of the plasma membrane H(+)-ATPase Pma1p in response to glucose metabolism; plays a role in ion homeostasis
YPR074C	TKL1	FALSE	TRUE	FALSE	FALSE	FALSE	NA	Pentose phosphate pathway; Carbon fixation;	cytoplasm,nucleus,	Transketolase, similar to Tkl2p; catalyzes conversion of xylulose-5-phosphate and ribose-5-phosphate to sedoheptulose-7-phosphate and glyceraldehyde-3-phosphate in the pentose phosphate pathway; needed for synthesis of aromatic amino acids
YPR160W	GPH1	FALSE	TRUE	TRUE	FALSE	FALSE	NA	Starch and sucrose metabolism;	cytoplasm,	Non-essential glycogen phosphorylase required for the mobilization of glycogen, activity is regulated by cyclic AMP-mediated phosphorylation, expression is regulated by stress-response elements and by the HOG MAP kinase pathway
YPL139C	UME1	FALSE	FALSE	TRUE	FALSE	FALSE	NA	NA	cytoplasm,nucleus,	Negative regulator of meiosis, required for repression of a subset of meiotic genes during vegetative growth, binding of histone deacetylase Rpd3p required for activity, contains a NEE box and a WD repeat motif; homologous with Wtm1p, Wtm2p
YJL164C	TPK1	FALSE	FALSE	TRUE	FALSE	FALSE	NA	NA	cytoplasm,nucleus,	cAMP-dependent protein kinase catalytic subunit; promotes vegetative growth in response to nutrients via the Ras-cAMP signaling pathway; inhibited by regulatory subunit Bcy1p in the absence of cAMP; partially redundant with Tpk2p and Tpk3p
YBR011C	IPP1	FALSE	FALSE	TRUE	FALSE	FALSE	NA	Oxidative phosphorylation;	cytoplasm,nucleus,	Cytoplasmic inorganic pyrophosphatase (PPase), catalyzes the rapid exchange of oxygens from Pi with water, highly expressed and essential for viability, active-site residues show identity to those from E. coli PPase
YLR192C	HCR1	FALSE	FALSE	TRUE	FALSE	FALSE	NA	NA	cytoplasm,	Dual function protein involved in translation initiation as a substoichiometric component of eukaryotic translation initiation factor 3 (eIF3) and required for processing of 20S pre-rRNA; binds to eIF3 subunits Rpg1p and Prt1p and 18S rRNA
YIL021W	RPB3	FALSE	FALSE	TRUE	FALSE	FALSE	NA	Purine metabolism; Pyrimidine metabolism; RNA polymerase;	nucleus,	RNA polymerase II third largest subunit B44, part of central core; similar to prokaryotic alpha subunit
YOR294W	RRS1	FALSE	FALSE	TRUE	FALSE	FALSE	NA	NA	NA	Essential protein that binds ribosomal protein L11 and is required for nuclear export of the 60S pre-ribosomal subunit during ribosome biogenesis; mouse homolog shows altered expression in Huntington's disease model mice
YCR016W	YCR016W	FALSE	FALSE	FALSE	FALSE	FALSE	NA	NA	nucleolus,nucleus,	NA
YDR432W	NPL3	FALSE	FALSE	TRUE	FALSE	FALSE	NA	NA	nucleus,	RNA-binding protein that carries poly(A)+ mRNA from the nucleus into the cytoplasm; dissociation from mRNAs is promoted by Mtr10p; phosphorylated by Sky1p in the cytoplasm
YDL051W	LHP1	FALSE	FALSE	FALSE	FALSE	FALSE	NA	NA	nucleus,	RNA binding protein required for maturation of tRNA and snRNA precursors; acts as a molecular chaperone for RNAs transcribed by polymerase III; homologous to human La (SS-B) autoantigen
YDR226W	ADK1	FALSE	FALSE	TRUE	FALSE	FALSE	NA	Purine metabolism;	cytoplasm,nucleus,	Adenylate kinase, required for purine metabolism; localized to the cytoplasm and the mitochondria; lacks cleavable signal sequence
YDR346C	SVF1	FALSE	FALSE	TRUE	FALSE	FALSE	NA	NA	cytoplasm,nucleus,	Protein with a potential role in cell survival pathways, required for the diauxic growth shift; expression in mammalian cells increases survival under conditions inducing apoptosis
YLR314C	CDC3	FALSE	FALSE	TRUE	FALSE	FALSE	NA	NA	NA	Component of the septin ring of the mother-bud neck that is required for cytokinesis; septins recruit proteins to the neck and can act as a barrier to diffusion at the membrane, and they comprise the 10nm filaments seen with EM
YHR187W	IKI1	FALSE	FALSE	TRUE	FALSE	FALSE	NA	NA	cytoplasm,	Subunit of Elongator complex, which is required for modification of wobble nucleosides in tRNA; iki1 mutations confer resistance to the K. lactis toxin zymocin
YJR063W	RPA12	FALSE	FALSE	TRUE	FALSE	FALSE	NA	Purine metabolism; Pyrimidine metabolism; RNA polymerase;	nucleolus,	RNA polymerase I subunit A12.2; contains two zinc binding domains, and the N terminal domain is responsible for anchoring to the RNA pol I complex
YKL094W	YJU3	FALSE	FALSE	TRUE	FALSE	FALSE	NA	NA	ER,	Serine hydrolase with sequence similarity to monoglyceride lipase (MGL), localizes to lipid particles
YKR092C	SRP40	FALSE	FALSE	TRUE	FALSE	FALSE	NA	NA	nucleolus,	Nucleolar, serine-rich protein with a role in preribosome assembly or transport; may function as a chaperone of small nucleolar ribonucleoprotein particles (snoRNPs); immunologically and structurally to rat Nopp140
YLR231C	BNA5	FALSE	FALSE	TRUE	FALSE	FALSE	NA	NA	cytoplasm,nucleus,	Kynureninase, required for the de novo biosynthesis of NAD from tryptophan via kynurenine; expression regulated by Hst1p
YNL220W	ADE12	FALSE	FALSE	TRUE	FALSE	FALSE	NA	Purine metabolism; Alanine and aspartate metabolism;	cytoplasm,	Adenylosuccinate synthase, catalyzes the first step in synthesis of adenosine monophosphate from inosine 5'monophosphate during purine nucleotide biosynthesis; exhibits binding to single-stranded autonomously replicating (ARS) core sequence
YOR251C	YOR251C	FALSE	FALSE	FALSE	FALSE	FALSE	NA	NA	cytoplasm,	NA
YPL011C	TAF3	FALSE	FALSE	TRUE	FALSE	TRUE	NA	NA	nucleus,	TFIID subunit (47 kDa), involved in promoter binding and RNA polymerase II transcription initiation
YPR187W	RPO26	FALSE	FALSE	TRUE	FALSE	FALSE	NA	Purine metabolism; Pyrimidine metabolism; RNA polymerase;	cytoplasm,nucleus,	RNA polymerase subunit ABC23, common to RNA polymerases I, II, and III; part of central core; similar to bacterial omega subunit
YDR440W	DOT1	FALSE	TRUE	FALSE	FALSE	TRUE	NA	Lysine degradation;	cytoplasm,nucleus,	Nucleosomal histone H3-Lys79 methylase, associates with transcriptionally active genes, functions in gene silencing at telomeres, most likely by directly modulating chromatin structure and Sir protein localization
YGL058W	RAD6	TRUE	TRUE	FALSE	FALSE	FALSE	NA	Ubiquitin mediated proteolysis;	cytoplasm,nucleus,	Ubiquitin-conjugating enzyme (E2), involved in postreplication repair (with Rad18p), sporulation, telomere silencing, and ubiquitin-mediated N-end rule protein degradation (with Ubr1p)
YOR249C	APC5	TRUE	FALSE	FALSE	FALSE	FALSE	NA	Cell cycle - yeast; Ubiquitin mediated proteolysis;	nucleus,	Subunit of the Anaphase-Promoting Complex/Cyclosome (APC/C), which is a ubiquitin-protein ligase required for degradation of anaphase inhibitors, including mitotic cyclins, during the metaphase/anaphase transition
YML111W	BUL2	TRUE	TRUE	FALSE	FALSE	FALSE	NA	NA	cytoplasm,	Component of the Rsp5p E3-ubiquitin ligase complex, involved in intracellular amino acid permease sorting, functions in heat shock element mediated gene expression, essential for growth in stress conditions, functional homolog of BUL1
YBR005W	RCR1	FALSE	TRUE	FALSE	FALSE	FALSE	NA	NA	NA	Protein of the ER membrane involved in cell wall chitin deposition; may function in the endosomal-vacuolar trafficking pathway, helping determine whether plasma membrane proteins are degraded or routed to the plasma membrane
YBR035C	PDX3	FALSE	TRUE	FALSE	FALSE	FALSE	NA	Vitamin B6 metabolism;	NA	Pyridoxine (pyridoxamine) phosphate oxidase, has homologs in E. coli and Myxococcus xanthus; transcription is under the general control of nitrogen metabolism
YBR056W	YBR056W	FALSE	TRUE	FALSE	FALSE	FALSE	NA	NA	cytoplasm,	NA
YDR177W	UBC1	TRUE	TRUE	FALSE	FALSE	FALSE	NA	Ubiquitin mediated proteolysis;	cytoplasm,nucleus,	Ubiquitin-conjugating enzyme that mediates selective degradation of short-lived and abnormal proteins; plays a role in vesicle biogenesis and ER-associated protein degradation (ERAD); component of the cellular stress response
YDR138W	HPR1	FALSE	TRUE	FALSE	FALSE	FALSE	NA	NA	nucleus,	Subunit of THO/TREX complexes that couple transcription elongation with mitotic recombination and with mRNA metabolism and export, subunit of an RNA Pol II complex; regulates lifespan; involved in telomere maintenance; similar to Top1p
YMR315W	YMR315W	FALSE	TRUE	FALSE	FALSE	FALSE	NA	NA	cytoplasm,nucleus,	NA
YML048W	GSF2	FALSE	TRUE	FALSE	FALSE	FALSE	NA	NA	ER,	ER localized integral membrane protein that may promote secretion of certain hexose transporters, including Gal2p; involved in glucose-dependent repression
YKL206C	ADD66	TRUE	TRUE	FALSE	FALSE	FALSE	NA	NA	cytoplasm,	Protein involved in 20S proteasome assembly; forms a heterodimer with Pba1p that binds to proteasome precursors; similar to human PAC2 constituent of the PAC1-PAC2 complex involved in proteasome assembly
YBR177C	EHT1	FALSE	TRUE	FALSE	FALSE	FALSE	NA	NA	ER,	Acyl-coenzymeA:ethanol O-acyltransferase that plays a minor role in medium-chain fatty acid ethyl ester biosynthesis; possesses short-chain esterase activity; localizes to lipid particles and the mitochondrial outer membrane
YDL123W	SNA4	FALSE	TRUE	FALSE	FALSE	FALSE	NA	NA	vacuole,	Protein of unknown function, localized to the vacuolar outer membrane
YOR086C	TCB1	FALSE	TRUE	FALSE	FALSE	FALSE	NA	NA	cell periphery,	Lipid-binding protein containing three calcium and lipid binding domains; non-tagged protein localizes to mitochondria and GFP-fusion protein localizes to the cell periphery; C-termini of Tcb1p, Tcb2p and Tcb3p interact
YBR222C	PCS60	FALSE	TRUE	FALSE	FALSE	FALSE	NA	NA	cytoplasm,	Peroxisomal AMP-binding protein, localizes to both the peroxisomal peripheral membrane and matrix, expression is highly inducible by oleic acid, similar to E. coli long chain acyl-CoA synthetase
YBR299W	MAL32	FALSE	TRUE	FALSE	FALSE	FALSE	NA	Galactose metabolism; Starch and sucrose metabolism;	NA	Maltase (alpha-D-glucosidase), inducible protein involved in maltose catabolism; encoded in the MAL3 complex locus; functional in genomic reference strain S288C
YCL028W	RNQ1	FALSE	TRUE	FALSE	FALSE	FALSE	NA	NA	cytoplasm,nucleus,	[PIN(+)] prion, an infectious protein conformation that is generally an ordered protein aggregate
YCL040W	GLK1	FALSE	TRUE	FALSE	FALSE	FALSE	NA	Glycolysis / Gluconeogenesis; Galactose metabolism; Starch and sucrose metabolism; Streptomycin biosynthesis;	cytoplasm,	Glucokinase, catalyzes the phosphorylation of glucose at C6 in the first irreversible step of glucose metabolism; one of three glucose phosphorylating enzymes; expression regulated by non-fermentable carbon sources
YCR037C	PHO87	FALSE	TRUE	FALSE	FALSE	FALSE	NA	NA	NA	Low-affinity inorganic phosphate (Pi) transporter, involved in activation of PHO pathway; expression is independent of Pi concentration and Pho4p activity; contains 12 membrane-spanning segments
YDL012C	YDL012C	FALSE	TRUE	FALSE	FALSE	FALSE	NA	NA	cell periphery,	NA
YLR447C	VMA6	FALSE	TRUE	FALSE	FALSE	FALSE	NA	Oxidative phosphorylation;	vacuole,	Subunit d of the five-subunit V0 integral membrane domain of vacuolar H+-ATPase (V-ATPase), an electrogenic proton pump found in the endomembrane system; stabilizes VO subunits; required for V1 domain assembly on the vacuolar membrane
YGR136W	LSB1	FALSE	TRUE	FALSE	FALSE	FALSE	NA	NA	cytoplasm,nucleus,	Protein containing an N-terminal SH3 domain; binds Las17p, which is a homolog of human Wiskott-Aldrich Syndrome protein involved in actin patch assembly and actin polymerization
YDL171C	GLT1	FALSE	TRUE	FALSE	FALSE	FALSE	NA	Glutamate metabolism; Nitrogen metabolism;	NA	NAD(+)-dependent glutamate synthase (GOGAT), synthesizes glutamate from glutamine and alpha-ketoglutarate; with Gln1p, forms the secondary pathway for glutamate biosynthesis from ammonia; expression regulated by nitrogen source
YDL203C	ACK1	FALSE	TRUE	FALSE	FALSE	FALSE	NA	NA	NA	Putative protein of unknown function; GFP-fusion protein expression is induced in response to the DNA-damaging agent MMS; the authentic, non-tagged protein is detected in purified mitochondria
YDR003W	RCR2	FALSE	TRUE	FALSE	FALSE	FALSE	NA	NA	vacuole,cytoplasm,	Vacuolar protein that presumably functions within the endosomal-vacuolar trafficking pathway, affecting events that determine whether plasma membrane proteins are degraded or routed to the plasma membrane; similar to Rcr1p
YDR034C-C	YDR034C-C	FALSE	TRUE	FALSE	FALSE	FALSE	NA	NA	NA	NA
YMR140W	SIP5	FALSE	TRUE	FALSE	FALSE	FALSE	NA	NA	cytoplasm,	Protein of unknown function; interacts with both the Reg1p/Glc7p phosphatase and the Snf1p kinase
YDR120C	TRM1	FALSE	TRUE	FALSE	FALSE	FALSE	NA	NA	nuclear periphery,nucleus,	tRNA methyltransferase, localizes to both the nucleus and mitochondrion to produce the modified base N2,N2-dimethylguanosine in tRNAs in both compartments
YDR256C	CTA1	FALSE	TRUE	FALSE	FALSE	FALSE	NA	Tryptophan metabolism; Methane metabolism;	NA	Catalase A, breaks down hydrogen peroxide in the peroxisomal matrix formed by acyl-CoA oxidase (Pox1p) during fatty acid beta-oxidation
YML072C	TCB3	FALSE	TRUE	FALSE	FALSE	FALSE	NA	NA	cell periphery,	Lipid-binding protein, localized to the bud via specific mRNA transport; non-tagged protein detected in a phosphorylated state in mitochondria; GFP-fusion protein localizes to the cell periphery; C-termini of Tcb1p, Tcb2p and Tcb3p interact
YDR343C	HXT6	FALSE	TRUE	FALSE	FALSE	FALSE	NA	NA	cell periphery,	High-affinity glucose transporter of the major facilitator superfamily, nearly identical to Hxt7p, expressed at high basal levels relative to other HXTs, repression of expression by high glucose requires SNF3
YMR120C	ADE17	FALSE	TRUE	FALSE	FALSE	FALSE	NA	Purine metabolism; One carbon pool by folate;	cytoplasm,	Enzyme of 'de novo' purine biosynthesis containing both 5-aminoimidazole-4-carboxamide ribonucleotide transformylase and inosine monophosphate cyclohydrolase activities, isozyme of Ade16p; ade16 ade17 mutants require adenine and histidine
YNL087W	TCB2	FALSE	TRUE	FALSE	FALSE	FALSE	NA	NA	cell periphery,	Bud-specific protein with a potential role in membrane trafficking; GFP-fusion protein migrates from the cell surface to intracellular vesicles near vacuole; contains 3 calcium and lipid binding domains; mRNA is targeted to the bud
YDR516C	EMI2	FALSE	TRUE	FALSE	FALSE	FALSE	NA	NA	cytoplasm,	Non-essential protein of unknown function required for transcriptional induction of the early meiotic-specific transcription factor IME1; required for sporulation; expression is regulated by glucose-repression transcription factors Mig1/2p
YJL084C	ALY2	FALSE	TRUE	FALSE	FALSE	FALSE	NA	NA	cytoplasm,	Cytoplasmic protein of unknown function that interacts with the cyclin Pcl7p; phosphorylated in vitro by the cyclin-CDK complex, Pcl7p-Pho85p; identified as a potential Cdc28p substrate; mRNA is cell cycle regulated, peaking in M phase
YGL161C	YIP5	FALSE	TRUE	FALSE	FALSE	FALSE	NA	NA	cytoplasm,	Protein that interacts with Rab GTPases, localized to late Golgi vesicles; computational analysis of large-scale protein-protein interaction data suggests a possible role in vesicle-mediated transport
YGR068C	YGR068C	FALSE	TRUE	FALSE	FALSE	FALSE	NA	NA	NA	NA
YGR100W	MDR1	FALSE	TRUE	FALSE	FALSE	FALSE	NA	NA	cytoplasm,	Cytoplasmic GTPase-activating protein for Ypt/Rab transport GTPases Ypt6p, Ypt31p and Sec4p; involved in recycling of internalized proteins and regulation of Golgi secretory function
YHR097C	YHR097C	FALSE	TRUE	FALSE	FALSE	FALSE	NA	NA	cytoplasm,nucleus,	NA
YHR112C	YHR112C	FALSE	TRUE	FALSE	FALSE	FALSE	NA	NA	cytoplasm,	NA
YHR131C	YHR131C	FALSE	TRUE	FALSE	FALSE	FALSE	NA	NA	cytoplasm,	NA
YIR034C	LYS1	FALSE	TRUE	FALSE	FALSE	FALSE	NA	Lysine biosynthesis; Lysine degradation;	cytoplasm,nucleus,	Saccharopine dehydrogenase (NAD+, L-lysine-forming), catalyzes the conversion of saccharopine to L-lysine, which is the final step in the lysine biosynthesis pathway
YJL151C	SNA3	FALSE	TRUE	FALSE	FALSE	FALSE	NA	NA	vacuole,	Integral membrane protein localized to vacuolar intralumenal vesicles, computational analysis of large-scale protein-protein interaction data suggests a possible role in either cell wall synthesis or protein-vacuolar targeting
YKL124W	SSH4	FALSE	TRUE	FALSE	FALSE	FALSE	NA	NA	NA	Specificity factor required for Rsp5p-dependent ubiquitination and sorting of cargo proteins at the multivesicular body; identified as a high-copy suppressor of a SHR3 deletion, increasing steady-state levels of amino acid permeases
YKL150W	MCR1	FALSE	TRUE	FALSE	FALSE	FALSE	NA	Aminosugars metabolism;	mitochondrion,	Mitochondrial NADH-cytochrome b5 reductase, involved in ergosterol biosynthesis
YKL184W	SPE1	FALSE	TRUE	FALSE	FALSE	FALSE	NA	Urea cycle and metabolism of amino groups;	cytoplasm,	Ornithine decarboxylase, catalyzes the first step in polyamine biosynthesis; degraded in a proteasome-dependent manner in the presence of excess polyamines
YKL203C	TOR2	FALSE	TRUE	FALSE	FALSE	FALSE	NA	NA	NA	PIK-related protein kinase and rapamycin target; subunit of TORC1, a complex that regulates growth in response to nutrients and TORC2, a complex that regulates cell-cycle dependent polarization of the actin cytoskeleton; involved in meiosis
YKR018C	YKR018C	FALSE	TRUE	FALSE	FALSE	FALSE	NA	NA	cytoplasm,nucleus,	NA
YKR021W	ALY1	FALSE	TRUE	FALSE	FALSE	FALSE	NA	NA	cytoplasm,	Putative protein of unknown function; green fluorescent protein (GFP)-fusion protein localizes to the cytoplasm
YKR097W	PCK1	FALSE	TRUE	FALSE	FALSE	FALSE	NA	Citrate cycle (TCA cycle); Pyruvate metabolism; Carbon fixation;	NA	Phosphoenolpyruvate carboxykinase, key enzyme in gluconeogenesis, catalyzes early reaction in carbohydrate biosynthesis, glucose represses transcription and accelerates mRNA degradation, regulated by Mcm1p and Cat8p, located in the cytosol
YLL001W	DNM1	FALSE	TRUE	FALSE	FALSE	FALSE	NA	NA	mitochondrion,	Dynamin-related GTPase required for mitochondrial fission and the maintenance of mitochondrial morphology, assembles on the cytoplasmic face of mitochondrial tubules at sites at which division will occur; also participates in endocytosis
YLR017W	MEU1	FALSE	TRUE	FALSE	FALSE	FALSE	NA	NA	cytoplasm,nucleus,	Methylthioadenosine phosphorylase (MTAP), catalyzes the initial step in the methionine salvage pathway; affects polyamine biosynthesis through regulation of ornithine decarboxylase (Spe1p) activity; regulates ADH2 gene expression
YML123C	PHO84	FALSE	TRUE	FALSE	FALSE	FALSE	NA	NA	NA	High-affinity inorganic phosphate (Pi) transporter and low-affinity manganese transporter; regulated by Pho4p and Spt7p; mutation confers resistance to arsenate; exit from the ER during maturation requires Pho86p
YMR171C	EAR1	FALSE	TRUE	FALSE	FALSE	FALSE	NA	NA	vesicles,	Specificity factor required for Rsp5p-dependent ubiquitination and sorting of specific cargo proteins at the multivesicular body; mRNA is targeted to the bud via the mRNA transport system involving She2p: YMR171C is not an essential gene
YMR196W	YMR196W	FALSE	TRUE	FALSE	FALSE	FALSE	NA	NA	cytoplasm,	NA
YNL045W	YNL045W	FALSE	TRUE	FALSE	FALSE	FALSE	NA	Arachidonic acid metabolism;	cytoplasm,nucleus,	NA
YNL117W	MLS1	FALSE	TRUE	FALSE	FALSE	FALSE	NA	Pyruvate metabolism; Glyoxylate and dicarboxylate metabolism;	NA	Malate synthase, enzyme of the glyoxylate cycle, involved in utilization of non-fermentable carbon sources; expression is subject to carbon catabolite repression; localizes in peroxisomes during growth in oleic acid medium
YNL217W	YNL217W	FALSE	TRUE	FALSE	FALSE	FALSE	NA	NA	vacuole,	NA
YNR013C	PHO91	FALSE	TRUE	FALSE	FALSE	FALSE	NA	NA	ER,	Low-affinity phosphate transporter of the vacuolar membrane; deletion of pho84, pho87, pho89, pho90, and pho91 causes synthetic lethality; transcription independent of Pi and Pho4p activity; overexpression results in vigorous growth
YOR018W	ROD1	FALSE	TRUE	FALSE	FALSE	FALSE	NA	NA	cytoplasm,	Membrane protein; overexpression confers resistance to the GST substrate o-dinitrobenzene as well as to zinc and calcium; contains 2 PY motifs, which are required for Rod1p interaction with Rsp5p, a hect-type ubiquitin ligase
YOR051C	YOR051C	FALSE	TRUE	FALSE	FALSE	FALSE	NA	NA	nucleus,	NA
YOR322C	LDB19	FALSE	TRUE	FALSE	FALSE	FALSE	NA	NA	vesicles,vacuole,cytoplasm,	Protein of unknown function involved in maintenance of proper telomere length; null mutant shows a reduced affinity for the alcian blue dye suggesting a decreased net negative charge of the cell surface
YOR354C	MSC6	FALSE	TRUE	FALSE	FALSE	FALSE	NA	NA	mitochondrion,	Protein of unknown function; mutant is defective in directing meiotic recombination events to homologous chromatids; the authentic, non-tagged protein is detected in highly purified mitochondria in high-throughput studies
YPL117C	IDI1	FALSE	TRUE	FALSE	FALSE	FALSE	NA	Biosynthesis of steroids; Terpenoid biosynthesis;	cytoplasm,nucleus,	Isopentenyl diphosphate:dimethylallyl diphosphate isomerase (IPP isomerase), catalyzes an essential activation step in the isoprenoid biosynthetic pathway; required for viability
YPL176C	TRE1	FALSE	TRUE	FALSE	FALSE	FALSE	NA	NA	NA	Plasma membrane protein that binds to Bsd2p and regulates ubiquitylation and vacuolar degradation of the metal transporter Smf1p; function is redundant with that of Tre2p; has similarity to transferrin receptors
YPL260W	YPL260W	FALSE	TRUE	FALSE	FALSE	FALSE	NA	NA	cytoplasm,nucleus,	NA
# Module 452 | 123 proteins | ubiquitinated:(43/123; p = 1) | ubPath:(28/123; p = 0.003533) | tfs:(2/123; p = 0.8227) | sumoylated:(24/123; p = 0.6655) | chrom:(13/123; p = 0.004912) | Compartment(14 NAs):{nucleus:(72/123; p = 2.712e-05) |
YDL074C	BRE1	TRUE	FALSE	FALSE	FALSE	FALSE	NA	NA	nucleus,	E3 ubiquitin ligase for Rad6p, required for the ubiquitination of histone H2B, recruitment of Rad6p to promoter chromatin and subsequent methylation of histone H3 (on K4 and K79), contains RING finger domain
YFR010W	UBP6	TRUE	TRUE	FALSE	FALSE	FALSE	NA	NA	cytoplasm,nucleus,	Ubiquitin-specific protease situated in the base subcomplex of the 26S proteasome, releases free ubiquitin from branched polyubiquitin chains; works in opposition to polyubiquitin elongation activity of Hul5p
YGL058W	RAD6	TRUE	TRUE	FALSE	FALSE	FALSE	NA	Ubiquitin mediated proteolysis;	cytoplasm,nucleus,	Ubiquitin-conjugating enzyme (E2), involved in postreplication repair (with Rad18p), sporulation, telomere silencing, and ubiquitin-mediated N-end rule protein degradation (with Ubr1p)
YJL115W	ASF1	FALSE	FALSE	FALSE	FALSE	FALSE	NA	NA	nucleus,	Nucleosome assembly factor, involved in chromatin assembly and disassembly, anti-silencing protein that causes derepression of silent loci when overexpressed; plays a role in regulating Ty1 transposition
YKL213C	DOA1	TRUE	TRUE	FALSE	FALSE	FALSE	NA	NA	cytoplasm,nucleus,	WD repeat protein required for ubiquitin-mediated protein degradation, forms complex with Cdc48p, plays a role in controlling cellular ubiquitin concentration; also promotes efficient NHEJ in postdiauxic/stationary phase
YNR051C	BRE5	TRUE	TRUE	FALSE	FALSE	FALSE	NA	NA	cytoplasm,	Ubiquitin protease cofactor, forms deubiquitination complex with Ubp3p that coregulates anterograde and retrograde transport between the endoplasmic reticulum and Golgi compartments; null is sensitive to brefeldin A
YHR200W	RPN10	TRUE	FALSE	FALSE	FALSE	FALSE	NA	Proteasome;	cytoplasm,nucleus,	Non-ATPase base subunit of the 19S regulatory particle (RP) of the 26S proteasome; N-terminus plays a role in maintaining the structural integrity of the RP; binds selectively to polyubiquitin chains; homolog of the mammalian S5a protein
YCR066W	RAD18	TRUE	FALSE	FALSE	FALSE	TRUE	NA	NA	NA	Protein involved in postreplication repair; binds single-stranded DNA and has single-stranded DNA dependent ATPase activity; forms heterodimer with Rad6p; contains RING-finger motif
YPL055C	LGE1	FALSE	FALSE	FALSE	FALSE	FALSE	NA	NA	nucleus,	Protein of unknown function; null mutant forms abnormally large cells, and homozygous diploid null mutant displays delayed premeiotic DNA synthesis and reduced efficiency of meiotic nuclear division
YLR320W	MMS22	FALSE	FALSE	FALSE	FALSE	FALSE	NA	NA	NA	Protein that acts with Mms1p in a repair pathway that may be involved in resolving replication intermediates or preventing the damage caused by blocked replication forks; required for accurate meiotic chromosome segregation
YMR224C	MRE11	FALSE	FALSE	FALSE	FALSE	FALSE	NA	Homologous recombination; Non-homologous end-joining;	cytoplasm,nucleus,	Subunit of a complex with Rad50p and Xrs2p (MRX complex) that functions in repair of DNA double-strand breaks and in telomere stability, exhibits nuclease activity that appears to be required for MRX function; widely conserved
YNL250W	RAD50	FALSE	FALSE	FALSE	FALSE	TRUE	NA	Homologous recombination; Non-homologous end-joining;	cytoplasm,nucleus,	Subunit of MRX complex, with Mre11p and Xrs2p, involved in processing double-strand DNA breaks in vegetative cells, initiation of meiotic DSBs, telomere maintenance, and nonhomologous end joining
YBR010W	HHT1	FALSE	TRUE	FALSE	FALSE	TRUE	NA	NA	nucleus,	One of two identical histone H3 proteins (see also HHT2); core histone required for chromatin assembly, involved in heterochromatin-mediated telomeric and HM silencing; regulated by acetylation, methylation, and mitotic phosphorylation
YPR135W	CTF4	FALSE	FALSE	FALSE	FALSE	FALSE	NA	NA	nucleus,	Chromatin-associated protein, required for sister chromatid cohesion; interacts with DNA polymerase alpha (Pol1p) and may link DNA synthesis to sister chromatid cohesion
YBR088C	POL30	FALSE	TRUE	TRUE	FALSE	FALSE	NA	DNA replication; Base excision repair; Nucleotide excision repair; Mismatch repair;	nucleus,	Proliferating cell nuclear antigen (PCNA), functions as the sliding clamp for DNA polymerase delta; may function as a docking site for other proteins required for mitotic and meiotic chromosomal DNA replication and for DNA repair
YMR198W	CIK1	FALSE	FALSE	FALSE	FALSE	FALSE	NA	NA	cytoskeleton,	Kinesin-associated protein required for both karyogamy and mitotic spindle organization, interacts stably and specifically with Kar3p and may function to target this kinesin to a specific cellular role; has similarity to Vik1p
YHR013C	ARD1	FALSE	FALSE	FALSE	FALSE	FALSE	NA	NA	cytoplasm,	Subunit of the N-terminal acetyltransferase NatA (Nat1p, Ard1p, Nat5p); N-terminally acetylates many proteins, which influences multiple processes such as the cell cycle, heat-shock resistance, mating, sporulation, and telomeric silencing
YOR141C	ARP8	FALSE	FALSE	TRUE	FALSE	FALSE	INO80 complex	NA	nucleus,	Nuclear actin-related protein involved in chromatin remodeling, component of chromatin-remodeling enzyme complexes
YLR418C	CDC73	FALSE	FALSE	FALSE	FALSE	FALSE	NA	NA	nucleus,	Constituent of Paf1 complex with RNA polymerase II, Paf1p, Hpr1p, Ctr9, Leo1, Rtf1 and Ccr4p, distinct from Srb-containing Pol II complexes; required for expression of certain genes, modification of some histones, and telomere maintenance
YJL179W	PFD1	FALSE	FALSE	FALSE	FALSE	FALSE	NA	NA	cytoplasm,	Subunit of heterohexameric prefoldin, which binds cytosolic chaperonin and transfers target proteins to it; involved in the biogenesis of actin and of alpha- and gamma-tubulin
YHR041C	SRB2	FALSE	FALSE	FALSE	FALSE	FALSE	HEAD/Srb4 module; signal processor	NA	cytoplasm,nucleus,	Subunit of the RNA polymerase II mediator complex; associates with core polymerase subunits to form the RNA polymerase II holoenzyme; general transcription factor involved in telomere maintenance
YCL037C	SRO9	FALSE	TRUE	FALSE	FALSE	FALSE	NA	NA	cytoplasm,	Cytoplasmic RNA-binding protein that associates with translating ribosomes; involved in heme regulation of Hap1p as a component of the HMC complex, also involved in the organization of actin filaments; contains a La motif
YGR078C	PAC10	FALSE	FALSE	FALSE	FALSE	FALSE	NA	NA	cytoplasm,	Part of the heteromeric co-chaperone GimC/prefoldin complex, which promotes efficient protein folding
YGR135W	PRE9	TRUE	TRUE	TRUE	FALSE	FALSE	NA	Proteasome;	cytoplasm,nucleus,	Alpha 3 subunit of the 20S proteasome, the only nonessential 20S subunit; may be replaced by the alpha 4 subunit (Pre6p) under stress conditions to create a more active proteasomal isoform
YKL113C	RAD27	FALSE	FALSE	FALSE	FALSE	FALSE	NA	DNA replication; Base excision repair; Non-homologous end-joining;	nucleus,	5' to 3' exonuclease, 5' flap endonuclease, required for Okazaki fragment processing and maturation as well as for long-patch base-excision repair; member of the S. pombe RAD2/FEN1 family
YLR055C	SPT8	FALSE	FALSE	TRUE	FALSE	FALSE	SAGA complex	NA	nucleus,	Subunit of the SAGA transcriptional regulatory complex but not present in SAGA-like complex SLIK/SALSA, required for SAGA-mediated inhibition at some promoters
YLR262C	YPT6	FALSE	FALSE	TRUE	FALSE	FALSE	NA	NA	NA	GTPase, Ras-like GTP binding protein involved in the secretory pathway, required for fusion of endosome-derived vesicles with the late Golgi, maturation of the vacuolar carboxypeptidase Y; has similarity to the human GTPase, Rab6
YML032C	RAD52	FALSE	TRUE	FALSE	FALSE	FALSE	NA	Homologous recombination;	nucleus,	Protein that stimulates strand exchange by facilitating Rad51p binding to single-stranded DNA; anneals complementary single-stranded DNA; involved in the repair of double-strand breaks in DNA during vegetative growth and meiosis
YMR263W	SAP30	FALSE	FALSE	FALSE	FALSE	FALSE	NA	NA	nucleus,	Subunit of a histone deacetylase complex, along with Rpd3p and Sin3p, that is involved in silencing at telomeres, rDNA, and silent mating-type loci; involved in telomere maintenance
YNL330C	RPD3	FALSE	TRUE	FALSE	FALSE	TRUE	NA	NA	cytoplasm,nucleus,	Histone deacetylase; regulates transcription and silencing; plays a role in regulating Ty1 transposition
YNL107W	YAF9	FALSE	FALSE	FALSE	FALSE	FALSE	NuA4 complex	NA	cytoplasm,nucleus,	Subunit of both the NuA4 histone H4 acetyltransferase complex and the SWR1 complex, may function to antagonize silencing near telomeres; interacts directly with Swc4p, has homology to human leukemogenic protein AF9, contains a YEATS domain
YGL020C	GET1	FALSE	FALSE	FALSE	FALSE	FALSE	NA	NA	ER,	Subunit of the GET complex; required for the retrieval of HDEL proteins from the Golgi to the ER in an ERD2 dependent fashion and for normal mitochondrial morphology and inheritance
YOL004W	SIN3	FALSE	TRUE	TRUE	FALSE	FALSE	NA	NA	mitochondrion,	Component of the Sin3p-Rpd3p histone deacetylase complex, involved in transcriptional repression and activation of diverse processes, including mating-type switching and meiosis; involved in the maintenance of chromosomal integrity
YOR244W	ESA1	FALSE	FALSE	FALSE	FALSE	TRUE	NuA4 complex	NA	nucleus,	Histone acetyltransferase catalytic subunit of the native multisubunit complex (NuA4) that acetylates four conserved internal lysines of histone H4 N-terminal tail; required for cell cycle progression
YER095W	RAD51	FALSE	FALSE	FALSE	FALSE	FALSE	NA	Homologous recombination;	cytoplasm,nucleus,	Strand exchange protein, forms a helical filament with DNA that searches for homology; involved in the recombinational repair of double-strand breaks in DNA during vegetative growth and meiosis; homolog of Dmc1p and bacterial RecA protein
YNL199C	GCR2	FALSE	FALSE	TRUE	FALSE	FALSE	NA	NA	NA	Transcriptional activator of genes involved in glycolysis; interacts and functions with the DNA-binding protein Gcr1p
YDR369C	XRS2	FALSE	FALSE	FALSE	FALSE	FALSE	NA	Homologous recombination; Non-homologous end-joining;	cytoplasm,nucleus,	Protein required for DNA repair; component of the Mre11 complex, which is involved in double strand breaks, meiotic recombination, telomere maintenance, and checkpoint signaling
YAL021C	CCR4	FALSE	TRUE	TRUE	FALSE	FALSE	NA	NA	cytoplasm,	Component of the CCR4-NOT transcriptional complex, which is involved in regulation of gene expression; component of the major cytoplasmic deadenylase, which is involved in mRNA poly(A) tail shortening
YDR432W	NPL3	FALSE	FALSE	TRUE	FALSE	FALSE	NA	NA	nucleus,	RNA-binding protein that carries poly(A)+ mRNA from the nucleus into the cytoplasm; dissociation from mRNAs is promoted by Mtr10p; phosphorylated by Sky1p in the cytoplasm
YLR370C	ARC18	FALSE	TRUE	FALSE	FALSE	FALSE	NA	NA	cytoskeleton,	Subunit of the ARP2/3 complex, which is required for the motility and integrity of cortical actin patches
YDL097C	RPN6	TRUE	TRUE	FALSE	FALSE	FALSE	NA	Proteasome;	cytoplasm,nucleus,	Essential, non-ATPase regulatory subunit of the 26S proteasome lid required for the assembly and activity of the 26S proteasome; the human homolog (S9 protein) partially rescues Rpn6p depletion
YLL002W	RTT109	FALSE	FALSE	FALSE	FALSE	TRUE	NA	NA	nucleus,	Histone acetyltransferase critical for cell survival in the presence of DNA damage during S phase, acetylates H3-K56; plays a role in regulation of Ty1 transposition
YLL039C	UBI4	TRUE	TRUE	TRUE	FALSE	FALSE	NA	NA	cytoplasm,nucleus,	Ubiquitin, becomes conjugated to proteins, marking them for selective degradation via the ubiquitin-26S proteasome system; essential for the cellular stress response; encoded as a polyubiquitin precursor comprised of 5 head-to-tail repeats
YER155C	BEM2	FALSE	TRUE	FALSE	FALSE	FALSE	NA	NA	bud,cytoplasm,	Rho GTPase activating protein (RhoGAP) involved in the control of cytoskeleton organization and cellular morphogenesis; required for bud emergence
YLR039C	RIC1	FALSE	TRUE	FALSE	FALSE	FALSE	NA	NA	Golgi,	Protein involved in retrograde transport to the cis-Golgi network; forms heterodimer with Rgp1p that acts as a GTP exchange factor for Ypt6p; involved in transcription of rRNA and ribosomal protein genes
YNL297C	MON2	FALSE	TRUE	FALSE	FALSE	FALSE	NA	NA	vesicles,	Peripheral membrane protein with a role in endocytosis and vacuole integrity, interacts with Arl1p and localizes to the endosome; member of the Sec7p family of proteins
YBR082C	UBC4	TRUE	TRUE	FALSE	FALSE	FALSE	NA	Ubiquitin mediated proteolysis;	cytoplasm,nucleus,	Ubiquitin-conjugating enzyme (E2), mediates degradation of short-lived and abnormal proteins; interacts with E3-CaM in ubiquitinating calmodulin; interacts with many SCF ubiquitin protein ligases; component of the cellular stress response
YOL081W	IRA2	FALSE	TRUE	FALSE	FALSE	FALSE	NA	NA	cytoplasm,	GTPase-activating protein that negatively regulates RAS by converting it from the GTP- to the GDP-bound inactive form, required for reducing cAMP levels under nutrient limiting conditions, has similarity to Ira1p and human neurofibromin
YDR245W	MNN10	FALSE	TRUE	FALSE	FALSE	FALSE	NA	High-mannose type N-glycan biosynthesis; Glycan structures - biosynthesis 1;	Golgi,	Subunit of a Golgi mannosyltransferase complex also containing Anp1p, Mnn9p, Mnn11p, and Hoc1p that mediates elongation of the polysaccharide mannan backbone; membrane protein of the mannosyltransferase family
YDR388W	RVS167	FALSE	TRUE	FALSE	FALSE	FALSE	NA	NA	cytoskeleton,	Actin-associated protein, subunit of a complex (Rvs161p-Rvs167p) involved in regulation of actin cytoskeleton, endocytosis, and viability following starvation or osmotic stress; homolog of mammalian amphiphysin
YER171W	RAD3	FALSE	TRUE	FALSE	FALSE	FALSE	NA	Nucleotide excision repair;	cytoplasm,nucleus,	5' to 3' DNA helicase, involved in nucleotide excision repair and transcription; subunit of RNA polymerase II transcription initiation factor TFIIH; subunit of Nucleotide Excision Repair Factor 3 (NEF3); homolog of human XPD protein
YOL145C	CTR9	FALSE	TRUE	TRUE	FALSE	FALSE	NA	NA	nucleus,	Component of the Paf1p complex, which is a large complex that binds to and modulates the activity of RNA polymerase II and is required for expression of a subset of genes, including cyclin genes; contains TPR repeats
YBR267W	REI1	FALSE	TRUE	FALSE	FALSE	FALSE	NA	NA	cytoplasm,	Cytoplasmic pre-60S factor; required for the correct recycling of shuttling factors Alb1, Arx1 and Tif6 at the end of the ribosomal large subunit biogenesis; involved in bud growth in the mitotic signaling network
YLR190W	MMR1	FALSE	TRUE	FALSE	FALSE	FALSE	NA	NA	NA	Phosphorylated protein of the mitochondrial outer membrane, localizes only to mitochondria of the bud; interacts with Myo2p to mediate mitochondrial distribution to buds; mRNA is targeted to the bud via the transport system involving She2p
YPL240C	HSP82	FALSE	TRUE	TRUE	FALSE	FALSE	NA	NA	cytoplasm,	Hsp90 chaperone required for pheromone signaling and negative regulation of Hsf1p; docks with Tom70p for mitochondrial preprotein delivery; promotes telomerase DNA binding and nucleotide addition; interacts with Cns1p, Cpr6p, Cpr7p, Sti1p
YJL183W	MNN11	FALSE	TRUE	FALSE	FALSE	FALSE	NA	High-mannose type N-glycan biosynthesis; Glycan structures - biosynthesis 1;	Golgi,	Subunit of a Golgi mannosyltransferase complex that also contains Anp1p, Mnn9p, Mnn10p, and Hoc1p, and mediates elongation of the polysaccharide mannan backbone; has homology to Mnn10p
YLR268W	SEC22	FALSE	TRUE	FALSE	FALSE	FALSE	NA	SNARE interactions in vesicular transport;	Golgi,	R-SNARE protein; assembles into SNARE complex with Bet1p, Bos1p and Sed5p; cycles between the ER and Golgi complex; involved in anterograde and retrograde transport between the ER and Golgi; synaptobrevin homolog
YBL058W	SHP1	TRUE	TRUE	FALSE	FALSE	FALSE	NA	NA	cytoplasm,nucleus,	UBX (ubiquitin regulatory X) domain-containing protein that regulates Glc7p phosphatase activity and interacts with Cdc48p; interacts with ubiquitylated proteins in vivo and is required for degradation of a ubiquitylated model substrate
YGL116W	CDC20	TRUE	TRUE	FALSE	FALSE	FALSE	NA	Cell cycle - yeast; Ubiquitin mediated proteolysis;	cytoplasm,nucleus,	Cell-cycle regulated activator of anaphase-promoting complex/cyclosome (APC/C), which is required for metaphase/anaphase transition; directs ubiquitination of mitotic cyclins, Pds1p, and other anaphase inhibitors; potential Cdc28p substrate
YDR092W	UBC13	TRUE	FALSE	FALSE	FALSE	FALSE	NA	Ubiquitin mediated proteolysis;	cytoplasm,	Ubiquitin-conjugating enzyme involved in the error-free DNA postreplication repair pathway; interacts with Mms2p to assemble ubiquitin chains at the Ub Lys-63 residue; DNA damage triggers redistribution from the cytoplasm to the nucleus
YDR359C	EAF1	FALSE	FALSE	TRUE	FALSE	TRUE	NuA4 complex	NA	NA	Component of the NuA4 histone acetyltransferase complex; required for initiation of pre-meiotic DNA replication, probably due to its requirement for significant expression of IME1
YGR184C	UBR1	TRUE	TRUE	TRUE	FALSE	FALSE	NA	NA	NA	Ubiquitin-protein ligase (E3) that interacts with Rad6p/Ubc2p to ubiquitinate substrates of the N-end rule pathway; binds to the Rpn2p, Rpt1p, and Rpt6p proteins of the 19S particle of the 26S proteasome
YDR363W-A	SEM1	TRUE	FALSE	FALSE	FALSE	FALSE	NA	Homologous recombination;	nucleus,	Component of the lid subcomplex of the regulatory subunit of the 26S proteasome; ortholog of human DSS1
YBR279W	PAF1	FALSE	FALSE	FALSE	FALSE	FALSE	NA	NA	nucleus,	RNAP II-associated protein; defines large complex biochemically and functionally distinct from the Srb-Mediator form of Pol II holoenzyme; required for full expression of a subset of cell cycle-regulated genes; homolog of human PD2/hPAF1
YDR485C	VPS72	FALSE	FALSE	TRUE	FALSE	FALSE	SWR1 complex	NA	nucleus,	Htz1p-binding component of the SWR1 complex, which exchanges histone variant H2AZ (Htz1p) for chromatin-bound histone H2A; required for vacuolar protein sorting
YER068W	MOT2	TRUE	TRUE	FALSE	FALSE	FALSE	NA	NA	cytoplasm,	Component of the CCR4-NOT complex, which has multiple roles in transcription regulation, mRNA degradation, and post-transcriptional modifications; with Ubc4p, ubiquitylates subunits of the nascent polypeptide-associated complex (NAC)
YMR236W	TAF9	FALSE	FALSE	TRUE	FALSE	TRUE	SAGA complex	Basal transcription factors;	nucleus,	Subunit (17 kDa) of TFIID and SAGA complexes, involved in RNA polymerase II transcription initiation and in chromatin modification, similar to histone H3
YMR201C	RAD14	FALSE	FALSE	FALSE	FALSE	FALSE	NA	Nucleotide excision repair;	cytoplasm,nucleus,	Protein that recognizes and binds damaged DNA during nucleotide excision repair; subunit of Nucleotide Excision Repair Factor 1 (NEF1); contains zinc finger motif; homolog of human XPA protein
YDL005C	MED2	FALSE	FALSE	FALSE	FALSE	FALSE	TAIL/Gal 11 substructure; apparent sensor	NA	nucleus,	Subunit of the RNA polymerase II mediator complex; associates with core polymerase subunits to form the RNA polymerase II holoenzyme; essential for transcriptional regulation
YGR188C	BUB1	FALSE	FALSE	FALSE	FALSE	FALSE	NA	Cell cycle - yeast;	cytoskeleton,nucleus,spindle pole,	Protein kinase that forms a complex with Mad1p and Bub3p that is crucial in the checkpoint mechanism required to prevent cell cycle progression into anaphase in the presence of spindle damage, associates with centromere DNA via Skp1p
YEL061C	CIN8	FALSE	FALSE	FALSE	FALSE	FALSE	NA	NA	cytoskeleton,spindle pole,	Kinesin motor protein involved in mitotic spindle assembly and chromosome segregation
YDL013W	SLX5	TRUE	TRUE	FALSE	FALSE	FALSE	NA	NA	NA	Subunit of the Slx5-Slx8 substrate-specific ubiquitin ligase complex; stimulated by prior attachment of SUMO to the substrate
YOR080W	DIA2	TRUE	FALSE	FALSE	FALSE	FALSE	NA	NA	NA	Origin-binding F-box protein that forms an SCF ubiquitin ligase complex with Skp1p and Cdc53p; plays a role in DNA replication, involved in invasive and pseudohyphal growth
YJL148W	RPA34	FALSE	FALSE	TRUE	FALSE	FALSE	NA	Purine metabolism; Pyrimidine metabolism; RNA polymerase;	nucleolus,	RNA polymerase I subunit A34.5
YLR421C	RPN13	TRUE	TRUE	FALSE	FALSE	FALSE	NA	NA	cytoplasm,nucleus,	Subunit of the 19S regulatory particle of the 26S proteasome lid; acts as a ubiquitin receptor for the proteasome
YLR182W	SWI6	FALSE	FALSE	FALSE	FALSE	FALSE	NA	MAPK signaling pathway - fruit fly; Cell cycle - yeast;	nucleus,	Transcription cofactor, forms complexes with DNA-binding proteins Swi4p and Mbp1p to regulate transcription at the G1/S transition; involved in meiotic gene expression; localization regulated by phosphorylation; potential Cdc28p substrate
YMR022W	UBC7	TRUE	FALSE	FALSE	FALSE	FALSE	NA	Ubiquitin mediated proteolysis;	ER,	Ubiquitin conjugating enzyme, involved in the ER-associated protein degradation pathway; requires Cue1p for recruitment to the ER membrane; proposed to be involved in chromatin assembly
YGL066W	SGF73	FALSE	FALSE	TRUE	FALSE	FALSE	SAGA complex	NA	nucleus,	Subunit of SAGA histone acetyltransferase complex; involved in formation of the preinitiation complex assembly at promoters; null mutant displays defects in premeiotic DNA synthesis
YPR189W	SKI3	FALSE	FALSE	FALSE	FALSE	FALSE	NA	NA	cytoplasm,	Protein involved in exosome mediated 3' to 5' mRNA degradation and translation inhibition of non-poly(A) mRNAs; forms complex with Ski2p and Ski8p; required for repressing propagation of dsRNA viruses
YPL129W	TAF14	FALSE	FALSE	TRUE	FALSE	FALSE	INO80 complex	Basal transcription factors;	nucleus,	Subunit of TFIID, TFIIF, INO80, SWI/SNF, and NuA3 complexes, involved in RNA polymerase II transcription initiation and in chromatin modification; contains a YEATS domain
YDR145W	TAF12	FALSE	FALSE	FALSE	FALSE	TRUE	SAGA complex	Basal transcription factors;	nucleus,	Subunit (61/68 kDa) of TFIID and SAGA complexes, involved in RNA polymerase II transcription initiation and in chromatin modification, similar to histone H2A
YOL012C	HTZ1	FALSE	FALSE	FALSE	FALSE	TRUE	SWR1 complex	NA	nucleus,	Histone variant H2AZ, exchanged for histone H2A in nucleosomes by the SWR1 complex; involved in transcriptional regulation through prevention of the spread of silent heterochromatin
YML034W	SRC1	FALSE	FALSE	FALSE	FALSE	FALSE	NA	NA	nuclear periphery,	Inner nuclear membrane (INM) protein with a putative role in sister chromatid segregation, potentially phosphorylated by Cdc28p; contains helix-extension-helix (HEH) motif, nuclear localization signal sequence
YNL312W	RFA2	FALSE	FALSE	FALSE	FALSE	FALSE	NA	DNA replication; Nucleotide excision repair; Mismatch repair; Homologous recombination;	nucleus,	Subunit of heterotrimeric Replication Protein A (RPA), which is a highly conserved single-stranded DNA binding protein involved in DNA replication, repair, and recombination
YJL140W	RPB4	FALSE	FALSE	TRUE	FALSE	FALSE	NA	Purine metabolism; Pyrimidine metabolism; RNA polymerase;	nucleus,	RNA polymerase II subunit B32; forms two subunit dissociable complex with Rpb7p; involved recruitment of 3'-end processing factors to transcribing RNA polymerase II complex and in export of mRNA to cytoplasm under stress conditions
YDL040C	NAT1	FALSE	TRUE	FALSE	FALSE	FALSE	NA	NA	cytoplasm,	Subunit of the N-terminal acetyltransferase NatA (Nat1p, Ard1p, Nat5p); N-terminally acetylates many proteins, which influences multiple processes such as the cell cycle, heat-shock resistance, mating, sporulation, and telomeric silencing
YOL072W	THP1	FALSE	FALSE	FALSE	FALSE	FALSE	NA	NA	nuclear periphery,	Nuclear pore-associated protein, forms a complex with Sac3p that is involved in transcription and in mRNA export from the nucleus; contains a PAM domain implicated in protein-protein binding
YDL102W	POL3	FALSE	TRUE	FALSE	FALSE	FALSE	NA	Purine metabolism; Pyrimidine metabolism; DNA replication; Base excision repair; Nucleotide excision repair; Mismatch repair; Homologous recombination;	nucleus,	Catalytic subunit of DNA polymerase delta; required for chromosomal DNA replication during mitosis and meiosis, intragenic recombination, repair of double strand DNA breaks, and DNA replication during nucleotide excision repair (NER)
YHR191C	CTF8	FALSE	FALSE	FALSE	FALSE	FALSE	NA	NA	NA	Subunit of a complex with Ctf18p that shares some subunits with Replication Factor C and is required for sister chromatid cohesion
YGL003C	CDH1	TRUE	FALSE	FALSE	FALSE	FALSE	NA	Cell cycle - yeast; Ubiquitin mediated proteolysis;	NA	Cell-cycle regulated activator of the anaphase-promoting complex/cyclosome (APC/C), which directs ubiquitination of cyclins resulting in mitotic exit; targets the APC/C to specific substrates including CDC20, ASE1, CIN8 and FIN1
YEL037C	RAD23	TRUE	TRUE	FALSE	FALSE	FALSE	NA	NA	cytoplasm,nucleus,	Protein with ubiquitin-like N terminus, recognizes and binds damaged DNA (with Rad4p) during nucleotide excision repair; regulates Rad4p levels, subunit of Nuclear Excision Repair Factor 2 (NEF2); homolog of human HR23A and HR23B proteins
YJL081C	ARP4	FALSE	FALSE	TRUE	FALSE	FALSE	NuA4 complex	NA	nucleus,	Nuclear actin-related protein involved in chromatin remodeling, component of chromatin-remodeling enzyme complexes
YGL127C	SOH1	FALSE	FALSE	FALSE	FALSE	FALSE	MIDDLE or Med9/10 module; signal transfer, CTD interaction	NA	nucleus,	Subunit of the RNA polymerase II mediator complex; associates with core polymerase subunits to form the RNA polymerase II holoenzyme; involved in telomere maintenance; conserved with other metazoan MED31 subunits
YGL163C	RAD54	FALSE	FALSE	FALSE	FALSE	TRUE	NA	Homologous recombination;	cytoplasm,nucleus,	DNA-dependent ATPase, stimulates strand exchange by modifying the topology of double-stranded DNA; involved in the recombinational repair of double-strand breaks in DNA during vegetative growth and meiosis; member of the SWI/SNF family
YMR078C	CTF18	FALSE	FALSE	FALSE	FALSE	FALSE	NA	NA	cytoplasm,nucleus,	Subunit of a complex with Ctf8p that shares some subunits with Replication Factor C and is required for sister chromatid cohesion; may have overlapping functions with Rad24p in the DNA damage replication checkpoint
YCL016C	DCC1	FALSE	FALSE	FALSE	FALSE	FALSE	NA	NA	nucleus,	Subunit of a complex with Ctf8p and Ctf18p that shares some components with Replication Factor C, required for sister chromatid cohesion and telomere length maintenance
YMR060C	SAM37	FALSE	FALSE	FALSE	FALSE	FALSE	NA	NA	mitochondrion,	Component of the mitochondrial outer membrane sorting and assembly machinery (SAM) complex; required for the sorting of some proteins to the outer membrane after import by the TOM complex
YJL092W	SRS2	FALSE	FALSE	FALSE	FALSE	FALSE	NA	Starch and sucrose metabolism; Folate biosynthesis;	nucleus,	DNA helicase and DNA-dependent ATPase involved in DNA repair, needed for proper timing of commitment to meiotic recombination and transition from Meiosis I to II; affects genome stability by suppressing unscheduled homologous recombination
YBR098W	MMS4	FALSE	FALSE	FALSE	FALSE	FALSE	NA	NA	NA	Subunit of the structure-specific Mms4p-Mus81p endonuclease that cleaves branched DNA; involved in recombination and DNA repair
YPL022W	RAD1	FALSE	FALSE	FALSE	FALSE	FALSE	NA	Nucleotide excision repair;	nucleus,	Single-stranded DNA endonuclease (with Rad10p), cleaves single-stranded DNA during nucleotide excision repair and double-strand break repair; subunit of Nucleotide Excision Repair Factor 1 (NEF1); homolog of human XPF protein
YDR217C	RAD9	FALSE	FALSE	FALSE	FALSE	FALSE	NA	Cell cycle - yeast;	cytoplasm,nucleus,	DNA damage-dependent checkpoint protein, required for cell-cycle arrest in G1/S, intra-S, and G2/M; transmits checkpoint signal by activating Rad53p and Chk1p; hyperphosphorylated by Mec1p and Tel1p; potential Cdc28p substrate
YER173W	RAD24	FALSE	FALSE	FALSE	FALSE	FALSE	NA	Cell cycle - yeast;	cytoplasm,nucleus,	Checkpoint protein, involved in the activation of the DNA damage and meiotic pachytene checkpoints; subunit of a clamp loader that loads Rad17p-Mec3p-Ddc1p onto DNA; homolog of human and S. pombe Rad17 protein
YNL073W	MSK1	FALSE	FALSE	FALSE	FALSE	FALSE	NA	Lysine biosynthesis; Aminoacyl-tRNA biosynthesis;	mitochondrion,	Mitochondrial lysine-tRNA synthetase, required for import of both aminoacylated and deacylated forms of tRNA(Lys) into mitochondria
YHR134W	WSS1	TRUE	FALSE	FALSE	FALSE	FALSE	NA	NA	NA	Sumoylated protein of unknown function, identified based on genetic interactions with SMT3; UV-sensitive mutant phenotype and genetic interactions suggest a role in the DNA damage response, processing stalled or collapsed replication forks
YMR048W	CSM3	FALSE	FALSE	FALSE	FALSE	FALSE	NA	NA	nucleus,	Protein required for accurate chromosome segregation during meiosis
YER083C	GET2	FALSE	FALSE	FALSE	FALSE	FALSE	NA	NA	ER,	Subunit of the GET complex; required for meiotic nuclear division and for the retrieval of HDEL proteins from the Golgi to the ER in an ERD2 dependent fashion; may be involved in cell wall function
YLR373C	VID22	FALSE	FALSE	FALSE	FALSE	FALSE	NA	NA	nucleus,	Glycosylated integral membrane protein localized to the plasma membrane; plays a role in fructose-1,6-bisphosphatase (FBPase) degradation; involved in FBPase transport from the cytosol to Vid (vacuole import and degradation) vesicles
YPR103W	PRE2	TRUE	TRUE	TRUE	FALSE	FALSE	NA	Proteasome;	cytoplasm,nucleus,	Beta 5 subunit of the 20S proteasome, responsible for the chymotryptic activity of the proteasome
YFR019W	FAB1	FALSE	FALSE	FALSE	FALSE	FALSE	NA	Phosphatidylinositol signaling system;	vacuole,	1-phosphatidylinositol-3-phosphate 5-kinase; vacuolar membrane kinase that generates phosphatidylinositol (3,5)P2, which is involved in vacuolar sorting and homeostasis
YAL024C	LTE1	FALSE	FALSE	FALSE	FALSE	FALSE	NA	Cell cycle - yeast;	cytoplasm,	Putative GDP/GTP exchange factor required for mitotic exit at low temperatures; acts as a guanine nucleotide exchange factor (GEF) for Tem1p, which is a key regulator of mitotic exit; physically associates with Ras2p-GTP
YNL273W	TOF1	FALSE	FALSE	TRUE	FALSE	FALSE	NA	NA	nucleus,	Subunit of a replication-pausing checkpoint complex (Tof1p-Mrc1p-Csm3p) that acts at the stalled replication fork to promote sister chromatid cohesion after DNA damage, facilitating gap repair of damaged DNA; interacts with the MCM helicase
YHR154W	RTT107	FALSE	FALSE	FALSE	FALSE	TRUE	NA	NA	nucleus,	Protein implicated in Mms22-dependent DNA repair during S phase, DNA damage induces phosphorylation by Mec1p at one or more SQ/TQ motifs; interacts with Mms22p and Slx4p; has four BRCT domains; has a role in regulation of Ty1 transposition
YDR174W	HMO1	FALSE	FALSE	TRUE	FALSE	TRUE	NA	NA	nucleolus,	Chromatin associated high mobility group (HMG) family member involved in genome maintenance; rDNA-binding component of the Pol I transcription system; associates with a 5'-3' DNA helicase and Fpr1p, a prolyl isomerase
YGR258C	RAD2	FALSE	FALSE	FALSE	FALSE	FALSE	NA	Nucleotide excision repair;	cytoplasm,nucleus,	Single-stranded DNA endonuclease, cleaves single-stranded DNA during nucleotide excision repair to excise damaged DNA; subunit of Nucleotide Excision Repair Factor 3 (NEF3); homolog of human XPG protein
YER142C	MAG1	FALSE	FALSE	FALSE	FALSE	FALSE	NA	Base excision repair;	cytoplasm,nucleus,	3-methyl-adenine DNA glycosylase involved in protecting DNA against alkylating agents; initiates base excision repair by removing damaged bases to create abasic sites that are subsequently repaired
YGL219C	MDM34	FALSE	TRUE	FALSE	FALSE	FALSE	NA	NA	mitochondrion,	Mitochondrial outer membrane protein, required for normal mitochondrial morphology and inheritance; localizes to dots on the mitochondrial surface near mtDNA nucleoids; interacts genetically with MDM31 and MDM32
YHR206W	SKN7	FALSE	FALSE	FALSE	TRUE	FALSE	NA	NA	nucleus,	Nuclear response regulator and transcription factor, part of a branched two-component signaling system; required for optimal induction of heat-shock genes in response to oxidative stress; involved in osmoregulation
YML060W	OGG1	FALSE	FALSE	FALSE	FALSE	FALSE	NA	Base excision repair;	nucleus,	Mitochondrial glycosylase/lyase that specifically excises 7,8-dihydro-8-oxoguanine residues located opposite cytosine or thymine residues in DNA, repairs oxidative damage to mitochondrial DNA
YPL046C	ELC1	TRUE	FALSE	FALSE	FALSE	FALSE	NA	Ubiquitin mediated proteolysis;	cytoplasm,nucleus,	Elongin C, forms heterodimer with Ela1p that participates in transcription elongation; required for ubiquitin-dependent degradation of the RNA Polymerase II subunit RPO21; expression dramatically upregulated during sporulation
YLR306W	UBC12	TRUE	FALSE	FALSE	FALSE	FALSE	NA	Ubiquitin mediated proteolysis;	NA	Enzyme that mediates the conjugation of Rub1p, a ubiquitin-like protein, to other proteins; related to E2 ubiquitin-conjugating enzymes
YDL190C	UFD2	TRUE	TRUE	FALSE	FALSE	FALSE	NA	Ubiquitin mediated proteolysis;	cytoplasm,nucleus,	Ubiquitin chain assembly factor (E4) that cooperates with a ubiquitin-activating enzyme (E1), a ubiquitin-conjugating enzyme (E2), and a ubiquitin protein ligase (E3) to conjugate ubiquitin to substrates; also functions as an E3
YJR072C	NPA3	FALSE	TRUE	FALSE	FALSE	FALSE	NA	NA	cytoplasm,	Essential, conserved, cytoplasmic ATPase; phosphorylated by the Pcl1p-Pho85p kinase complex
YML007W	YAP1	FALSE	TRUE	FALSE	TRUE	FALSE	NA	NA	cytoplasm,nucleus,	Basic leucine zipper (bZIP) transcription factor required for oxidative stress tolerance; activated by H2O2 through the multistep formation of disulfide bonds and transit from the cytoplasm to the nucleus; mediates resistance to cadmium
# Module 383 | 110 proteins | ubiquitinated:(108/110; p < 2.2e-16) | ubPath:(5/110; p = 0.9997) | tfs:(6/110; p = 0.05187) | sumoylated:(18/110; p = 0.9008) | chrom:(1/110; p = 0.9963) | Compartment(21 NAs):{
YLL039C	UBI4	TRUE	TRUE	TRUE	FALSE	FALSE	NA	NA	cytoplasm,nucleus,	Ubiquitin, becomes conjugated to proteins, marking them for selective degradation via the ubiquitin-26S proteasome system; essential for the cellular stress response; encoded as a polyubiquitin precursor comprised of 5 head-to-tail repeats
YDR257C	SET7	FALSE	TRUE	FALSE	FALSE	TRUE	NA	NA	nucleus,	Nuclear protein that contains a SET-domain, which have been shown to mediate methyltransferase activity in other proteins
YMR022W	UBC7	TRUE	FALSE	FALSE	FALSE	FALSE	NA	Ubiquitin mediated proteolysis;	ER,	Ubiquitin conjugating enzyme, involved in the ER-associated protein degradation pathway; requires Cue1p for recruitment to the ER membrane; proposed to be involved in chromatin assembly
YPL045W	VPS16	FALSE	TRUE	FALSE	FALSE	FALSE	NA	NA	vacuole,	Subunit of the vacuole fusion and protein sorting HOPS complex and the CORVET tethering complex; part of the Class C Vps complex essential for membrane docking and fusion at Golgi-to-endosome and endosome-to-vacuole protein transport stages
YDR471W	RPL27B	FALSE	TRUE	FALSE	FALSE	FALSE	NA	Ribosome;	cytoplasm,	Protein component of the large (60S) ribosomal subunit, nearly identical to Rpl27Ap and has similarity to rat L27 ribosomal protein
YPL204W	HRR25	FALSE	TRUE	FALSE	FALSE	FALSE	NA	NA	bud,cytoplasm,nucleus,	Protein kinase involved in regulating diverse events including vesicular trafficking, DNA repair, and chromosome segregation; binds the CTD of RNA pol II; homolog of mammalian casein kinase 1delta (CK1delta)
YER019W	ISC1	FALSE	TRUE	FALSE	FALSE	FALSE	NA	NA	NA	Mitochondrial membrane localized inositol phosphosphingolipid phospholipase C, hydrolyzes complex sphingolipids to produce ceramide; activated by phosphatidylserine, cardiolipin, and phosphatidylglycerol; mediates Na+ and Li+ halotolerance
YGL255W	ZRT1	FALSE	TRUE	FALSE	FALSE	FALSE	NA	NA	ER,	High-affinity zinc transporter of the plasma membrane, responsible for the majority of zinc uptake; transcription is induced under low-zinc conditions by the Zap1p transcription factor
YBL068W	PRS4	FALSE	TRUE	FALSE	FALSE	FALSE	NA	Pentose phosphate pathway; Purine metabolism;	cytoplasm,	5-phospho-ribosyl-1(alpha)-pyrophosphate synthetase, synthesizes PRPP, which is required for nucleotide, histidine, and tryptophan biosynthesis; one of five related enzymes, which are active as heteromultimeric complexes
YDL028C	MPS1	FALSE	TRUE	FALSE	FALSE	FALSE	NA	Cell cycle - yeast;	bud,	Dual-specificity kinase required for spindle pole body (SPB) duplication and spindle checkpoint function; substrates include SPB proteins Spc42p, Spc110p, and Spc98p, mitotic exit network protein Mob1p, and checkpoint protein Mad1p
YOL064C	MET22	FALSE	TRUE	FALSE	FALSE	FALSE	NA	Sulfur metabolism;	cytoplasm,nucleus,	Bisphosphate-3'-nucleotidase, involved in salt tolerance and methionine biogenesis; dephosphorylates 3'-phosphoadenosine-5'-phosphate and 3'-phosphoadenosine-5'-phosphosulfate, intermediates of the sulfate assimilation pathway
YDL149W	ATG9	FALSE	TRUE	FALSE	FALSE	FALSE	NA	NA	NA	Transmembrane protein involved in formation of Cvt and autophagic vesicles; cycles between the pre-autophagosomal structure and other cytosolic punctate structures, not found in autophagosomes
YDR064W	RPS13	FALSE	TRUE	TRUE	FALSE	FALSE	NA	Ribosome;	NA	Protein component of the small (40S) ribosomal subunit; has similarity to E. coli S15 and rat S13 ribosomal proteins
YDL084W	SUB2	FALSE	TRUE	TRUE	FALSE	FALSE	NA	NA	nucleus,	Component of the TREX complex required for nuclear mRNA export; member of the DEAD-box RNA helicase superfamily and is involved in early and late steps of spliceosome assembly; homolog of the human splicing factor hUAP56
YPL154C	PEP4	FALSE	TRUE	TRUE	FALSE	FALSE	NA	NA	vacuole,	Vacuolar aspartyl protease (proteinase A), required for the posttranslational precursor maturation of vacuolar proteinases; important for protein turnover after oxidative damage; synthesized as a zymogen, self-activates
YBR133C	HSL7	FALSE	TRUE	FALSE	FALSE	FALSE	NA	Cell cycle - yeast;	bud,cytoplasm,	Protein arginine N-methyltransferase that exhibits septin and Hsl1p-dependent bud neck localization and periodic Hsl1p-dependent phosphorylation; required along with Hsl1p for bud neck recruitment, phosphorylation, and degradation of Swe1p
YLR109W	AHP1	FALSE	TRUE	FALSE	FALSE	FALSE	NA	NA	cytoplasm,nucleus,	Thiol-specific peroxiredoxin, reduces hydroperoxides to protect against oxidative damage; function in vivo requires covalent conjugation to Urm1p
YJL191W	RPS14B	FALSE	TRUE	FALSE	FALSE	FALSE	NA	Ribosome;	cytoplasm,nucleolus,nucleus,	Ribosomal protein 59 of the small subunit, required for ribosome assembly and 20S pre-rRNA processing; mutations confer cryptopleurine resistance; nearly identical to Rps14Ap and similar to E. coli S11 and rat S14 ribosomal proteins
YLL045C	RPL8B	FALSE	TRUE	FALSE	FALSE	FALSE	NA	Ribosome;	cytoplasm,	Ribosomal protein L4 of the large (60S) ribosomal subunit, nearly identical to Rpl8Ap and has similarity to rat L7a ribosomal protein; mutation results in decreased amounts of free 60S subunits
YJR143C	PMT4	FALSE	TRUE	FALSE	FALSE	FALSE	NA	Glycan structures - biosynthesis 1;	ER,	Protein O-mannosyltransferase, transfers mannose residues from dolichyl phosphate-D-mannose to protein serine/threonine residues; appears to form homodimers in vivo and does not complex with other Pmt proteins; target for new antifungals
YML019W	OST6	FALSE	TRUE	FALSE	FALSE	FALSE	NA	N-Glycan biosynthesis; Glycan structures - biosynthesis 1;	NA	Subunit of the oligosaccharyltransferase complex of the ER lumen, which catalyzes asparagine-linked glycosylation of newly synthesized proteins; similar to and partially functionally redundant with Ost3p
YMR161W	HLJ1	FALSE	TRUE	FALSE	FALSE	FALSE	NA	NA	ER,	Co-chaperone for Hsp40p, anchored in the ER membrane; with its homolog Hdj1p promotes ER-associated protein degradation (ERAD) of integral membrane substrates; similar to E. coli DnaJ
YMR183C	SSO2	FALSE	TRUE	FALSE	FALSE	FALSE	NA	SNARE interactions in vesicular transport;	vesicles,	Plasma membrane t-SNARE involved in fusion of secretory vesicles at the plasma membrane; syntaxin homolog that is functionally redundant with Sso1p
YHR003C	YHR003C	TRUE	TRUE	FALSE	FALSE	FALSE	NA	NA	mitochondrion,	NA
YFR030W	MET10	FALSE	TRUE	FALSE	FALSE	FALSE	NA	Sulfur metabolism;	cytoplasm,	Subunit alpha of assimilatory sulfite reductase, which is responsible for the conversion of sulfite into sulfide
YPR024W	YME1	FALSE	TRUE	FALSE	FALSE	FALSE	NA	NA	mitochondrion,	Subunit, with Mgr1p, of the mitochondrial inner membrane i-AAA protease complex, which is responsible for degradation of unfolded or misfolded mitochondrial gene products; mutation causes an elevated rate of mitochondrial turnover
YBR264C	YPT10	FALSE	TRUE	FALSE	FALSE	FALSE	NA	NA	cytoplasm,	GTP binding protein that contains the PEST signal sequence specific for proteolytic enzymes; may be involved in vesicular transport; overexpression leads to accumulation of Golgi-like cisternae with budding vesicles
YJL141C	YAK1	FALSE	TRUE	FALSE	FALSE	FALSE	NA	Inositol phosphate metabolism; Benzoate degradation via CoA ligation; Phosphatidylinositol signaling system;	NA	Serine-threonine protein kinase that is part of a glucose-sensing system involved in growth control in response to glucose availability; translocates from the cytoplasm to the nucleus and phosphorylates Pop2p in response to a glucose signal
YBR291C	CTP1	FALSE	TRUE	FALSE	FALSE	FALSE	NA	NA	mitochondrion,	Mitochondrial inner membrane citrate transporter, member of the mitochondrial carrier family
YBR302C	COS2	FALSE	TRUE	FALSE	FALSE	FALSE	NA	NA	vacuole,	Protein of unknown function, member of the DUP380 subfamily of conserved, often subtelomerically-encoded proteins
YCR069W	CPR4	FALSE	TRUE	FALSE	FALSE	FALSE	NA	NA	vacuole,	Peptidyl-prolyl cis-trans isomerase (cyclophilin), catalyzes the cis-trans isomerization of peptide bonds N-terminal to proline residues; has a potential role in the secretory pathway
YOR303W	CPA1	FALSE	TRUE	FALSE	FALSE	FALSE	NA	Pyrimidine metabolism; Glutamate metabolism;	cytoplasm,	Small subunit of carbamoyl phosphate synthetase, which catalyzes a step in the synthesis of citrulline, an arginine precursor; translationally regulated by an attenuator peptide encoded by YOR302W within the CPA1 mRNA 5'-leader
YNR031C	SSK2	FALSE	TRUE	FALSE	FALSE	FALSE	NA	Inositol phosphate metabolism; Benzoate degradation via CoA ligation; MAPK signaling pathway - fruit fly; Phosphatidylinositol signaling system;	cytoplasm,	MAP kinase kinase kinase of the HOG1 mitogen-activated signaling pathway; interacts with Ssk1p, leading to autophosphorylation and activation of Ssk2p which phosphorylates Pbs2p; also mediates actin cytoskeleton recovery from osmotic stress
YER120W	SCS2	FALSE	TRUE	TRUE	FALSE	FALSE	NA	NA	ER,	Integral ER membrane protein that regulates phospholipid metabolism via an interaction with the FFAT motif of Opi1p, also involved in telomeric silencing, disruption causes inositol auxotrophy above 34 degrees C, VAP homolog
YDL072C	YET3	FALSE	TRUE	FALSE	FALSE	FALSE	NA	NA	ER,	Protein of unknown function; YET3 null mutant decreases the level of secreted invertase; homolog of human BAP31 protein
YLR100W	ERG27	FALSE	TRUE	FALSE	FALSE	FALSE	NA	Biosynthesis of steroids;	cytoplasm,	3-keto sterol reductase, catalyzes the last of three steps required to remove two C-4 methyl groups from an intermediate in ergosterol biosynthesis; mutants are sterol auxotrophs
YDL141W	BPL1	FALSE	TRUE	FALSE	FALSE	FALSE	NA	Biotin metabolism;	cytoplasm,nucleus,	Biotin:apoprotein ligase, covalently modifies proteins with the addition of biotin, required for acetyl-CoA carboxylase (Acc1p) holoenzyme formation
YDR011W	SNQ2	FALSE	TRUE	FALSE	FALSE	FALSE	NA	NA	cell periphery,	Plasma membrane ATP-binding cassette (ABC) transporter, multidrug transporter involved in multidrug resistance and resistance to singlet oxygen species
YDR104C	SPO71	FALSE	TRUE	FALSE	FALSE	FALSE	NA	NA	NA	Meiosis-specific protein of unknown function, required for spore wall formation during sporulation; dispensable for both nuclear divisions during meiosis
YDR158W	HOM2	FALSE	TRUE	TRUE	FALSE	FALSE	NA	Glycine, serine and threonine metabolism; Lysine biosynthesis;	cytoplasm,nucleus,	Aspartic beta semi-aldehyde dehydrogenase, catalyzes the second step in the common pathway for methionine and threonine biosynthesis; expression regulated by Gcn4p and the general control of amino acid synthesis
YDR219C	MFB1	TRUE	TRUE	FALSE	FALSE	FALSE	NA	NA	mitochondrion,	Mitochondria-associated F-box protein involved in maintenance of normal mitochondrial morphology; interacts with Skp1p through the F-box motif; preferentially localizes to the mother cell during budding
YDR294C	DPL1	FALSE	TRUE	TRUE	FALSE	FALSE	NA	Sphingolipid metabolism;	ER,	Dihydrosphingosine phosphate lyase, regulates intracellular levels of sphingolipid long-chain base phosphates (LCBPs), degrades phosphorylated long chain bases, prefers C16 dihydrosphingosine-l-phosphate as a substrate
YDR502C	SAM2	FALSE	TRUE	FALSE	FALSE	FALSE	NA	Methionine metabolism; Selenoamino acid metabolism;	NA	S-adenosylmethionine synthetase, catalyzes transfer of the adenosyl group of ATP to the sulfur atom of methionine; one of two differentially regulated isozymes (Sam1p and Sam2p)
YLR092W	SUL2	FALSE	TRUE	FALSE	FALSE	FALSE	NA	NA	NA	High affinity sulfate permease; sulfate uptake is mediated by specific sulfate transporters Sul1p and Sul2p, which control the concentration of endogenous activated sulfate intermediates
YPL268W	PLC1	FALSE	TRUE	FALSE	FALSE	FALSE	NA	Inositol phosphate metabolism; Phosphatidylinositol signaling system;	NA	Phospholipase C, hydrolyzes phosphatidylinositol 4,5-biphosphate (PIP2) to generate the signaling molecules inositol 1,4,5-triphosphate (IP3) and 1,2-diacylglycerol (DAG); involved in regulating many cellular processes
YDR338C	YDR338C	FALSE	TRUE	FALSE	FALSE	FALSE	NA	NA	NA	NA
YPR055W	SEC8	FALSE	TRUE	FALSE	FALSE	FALSE	NA	NA	bud,cytoplasm,cell periphery,	Essential 121kDa subunit of the exocyst complex (Sec3p, Sec5p, Sec6p, Sec8p, Sec10p, Sec15p, Exo70p, and Exo84p), which has the essential function of mediating polarized targeting of secretory vesicles to active sites of exocytosis
YML012W	ERV25	FALSE	TRUE	FALSE	FALSE	FALSE	NA	NA	ER,	Protein that forms a heterotrimeric complex with Erp1, Erp2p, and Emp24, member of the p24 family involved in endoplasmic reticulum to Golgi transport
YLL029W	RUP2	FALSE	TRUE	FALSE	FALSE	FALSE	NA	NA	cytoplasm,	Protein involved in negative regulation of transcription of iron regulon; forms an iron independent complex with Fra2p, Grx3p, and Grx4p; cytosolic; mutant fails to repress transcription of iron regulon and is defective in spore formation
YDR463W	STP1	FALSE	TRUE	TRUE	TRUE	FALSE	NA	NA	nucleus,	Transcription factor, activated by proteolytic processing in response to signals from the SPS sensor system for external amino acids; activates transcription of amino acid permease genes and may have a role in tRNA processing
YGR094W	VAS1	FALSE	TRUE	TRUE	FALSE	FALSE	NA	Valine, leucine and isoleucine biosynthesis; Aminoacyl-tRNA biosynthesis;	cytoplasm,	Mitochondrial and cytoplasmic valyl-tRNA synthetase
YGR211W	ZPR1	FALSE	TRUE	FALSE	FALSE	FALSE	NA	NA	cytoplasm,nucleus,	Essential protein with two zinc fingers, present in the nucleus of growing cells but relocates to the cytoplasm in starved cells via a process mediated by Cpr1p; binds to translation elongation factor eEF-1 (Tef1p)
YGR256W	GND2	FALSE	TRUE	TRUE	FALSE	FALSE	NA	Pentose phosphate pathway;	NA	6-phosphogluconate dehydrogenase (decarboxylating), catalyzes an NADPH regenerating reaction in the pentose phosphate pathway; required for growth on D-glucono-delta-lactone
YGR264C	MES1	FALSE	TRUE	TRUE	FALSE	FALSE	NA	Methionine metabolism; Selenoamino acid metabolism; Aminoacyl-tRNA biosynthesis;	cytoplasm,	Methionyl-tRNA synthetase, forms a complex with glutamyl-tRNA synthetase (Gus1p) and Arc1p, which increases the catalytic efficiency of both tRNA synthetases; also has a role in nuclear export of tRNAs
YHL031C	GOS1	FALSE	TRUE	TRUE	FALSE	FALSE	NA	SNARE interactions in vesicular transport;	NA	v-SNARE protein involved in Golgi transport, homolog of the mammalian protein GOS-28/GS28
YJR092W	BUD4	FALSE	TRUE	TRUE	FALSE	FALSE	NA	NA	bud,	Protein involved in bud-site selection and required for axial budding pattern; localizes with septins to bud neck in mitosis and may constitute an axial landmark for next round of budding; potential Cdc28p substrate
YKL043W	PHD1	FALSE	TRUE	FALSE	TRUE	FALSE	NA	NA	nucleus,	Transcriptional activator that enhances pseudohyphal growth; regulates expression of FLO11, an adhesin required for pseudohyphal filament formation; similar to StuA, an A. nidulans developmental regulator; potential Cdc28p substrate
YKL185W	ASH1	FALSE	TRUE	TRUE	TRUE	FALSE	NA	NA	nucleus,	Zinc-finger inhibitor of HO transcription; mRNA is localized and translated in the distal tip of anaphase cells, resulting in accumulation of Ash1p in daughter cell nuclei and inhibition of HO expression; potential Cdc28p substrate
YLR248W	RCK2	FALSE	TRUE	TRUE	FALSE	FALSE	NA	NA	cytoplasm,	Protein kinase involved in the response to oxidative and osmotic stress; identified as suppressor of S. pombe cell cycle checkpoint mutations
YMR296C	LCB1	FALSE	TRUE	TRUE	FALSE	FALSE	NA	Sphingolipid metabolism;	ER,	Component of serine palmitoyltransferase, responsible along with Lcb2p for the first committed step in sphingolipid synthesis, which is the condensation of serine with palmitoyl-CoA to form 3-ketosphinganine
YNR053C	NOG2	FALSE	TRUE	TRUE	FALSE	FALSE	NA	NA	nucleus,	Putative GTPase that associates with pre-60S ribosomal subunits in the nucleolus and is required for their nuclear export and maturation
YOR344C	TYE7	FALSE	TRUE	TRUE	TRUE	FALSE	NA	NA	cytoplasm,nucleus,	Serine-rich protein that contains a basic-helix-loop-helix (bHLH) DNA binding motif; binds E-boxes of glycolytic genes and contributes to their activation; may function as a transcriptional activator in Ty1-mediated gene expression
YER001W	MNN1	FALSE	TRUE	FALSE	FALSE	FALSE	NA	High-mannose type N-glycan biosynthesis; Glycan structures - biosynthesis 1;	vacuole,	Alpha-1,3-mannosyltransferase, integral membrane glycoprotein of the Golgi complex, required for addition of alpha1,3-mannose linkages to N-linked and O-linked oligosaccharides, one of five S. cerevisiae proteins of the MNN1 family
YFL004W	VTC2	FALSE	TRUE	FALSE	FALSE	FALSE	NA	NA	ER,	Vacuolar membrane protein involved in vacuolar polyphosphate accumulation; functions as a regulator of vacuolar H+-ATPase activity and vacuolar transporter chaperones; involved in protein localization and non-autophagic vacuolar fusion
YGL065C	ALG2	FALSE	TRUE	FALSE	FALSE	FALSE	NA	N-Glycan biosynthesis; Glycan structures - biosynthesis 1;	ER,	Mannosyltransferase that catalyzes two consecutive steps in the N-linked glycosylation pathway; alg2 mutants exhibit temperature-sensitive growth and abnormal accumulation of the lipid-linked oligosaccharide Man2GlcNAc2-PP-Dol
YGL073W	HSF1	FALSE	TRUE	FALSE	TRUE	FALSE	NA	NA	nucleus,	Trimeric heat shock transcription factor, activates multiple genes in response to stresses that include hyperthermia; recognizes variable heat shock elements (HSEs) consisting of inverted NGAAN repeats; posttranslationally regulated
YGL197W	MDS3	FALSE	TRUE	FALSE	FALSE	FALSE	NA	NA	cytoplasm,	Protein with an N-terminal kelch-like domain, putative negative regulator of early meiotic gene expression; required, with Pmd1p, for growth under alkaline conditions
YGL238W	CSE1	FALSE	TRUE	FALSE	FALSE	FALSE	NA	NA	cytoplasm,nucleus,	Nuclear envelope protein that mediates the nuclear export of importin alpha (Srp1p), homolog of metazoan CAS protein, required for accurate chromosome segregation
YGL241W	KAP114	FALSE	TRUE	FALSE	FALSE	FALSE	NA	NA	cytoplasm,nucleus,	Karyopherin, responsible for nuclear import of Spt15p, histones H2A and H2B, and Nap1p; amino terminus shows similarity to those of other importins, particularly Cse1p; localization is primarily nuclear
YGR085C	RPL11B	FALSE	TRUE	FALSE	FALSE	FALSE	NA	Ribosome;	cytoplasm,	Protein component of the large (60S) ribosomal subunit, nearly identical to Rpl11Ap; involved in ribosomal assembly; depletion causes degradation of proteins and RNA of the 60S subunit; has similarity to E. coli L5 and rat L11
YGR194C	XKS1	FALSE	TRUE	FALSE	FALSE	FALSE	NA	Pentose and glucuronate interconversions;	cytoplasm,	Xylulokinase, converts D-xylulose and ATP to xylulose 5-phosphate and ADP; rate limiting step in fermentation of xylulose; required for xylose fermentation by recombinant S. cerevisiae strains
YHL020C	OPI1	FALSE	TRUE	FALSE	FALSE	FALSE	NA	NA	nuclear periphery,	Transcriptional regulator of a variety of genes; phosphorylation by protein kinase A stimulates Opi1p function in negative regulation of phospholipid biosynthetic genes; involved in telomere maintenance
YHL029C	OCA5	FALSE	TRUE	FALSE	FALSE	FALSE	NA	NA	cytoplasm,	Cytoplasmic protein required for replication of Brome mosaic virus in S. cerevisiae, which is a model system for studying replication of positive-strand RNA viruses in their natural hosts
YJR132W	NMD5	FALSE	TRUE	FALSE	FALSE	FALSE	NA	NA	cytoplasm,nucleus,	Karyopherin, a carrier protein involved in nuclear import of proteins; importin beta homolog
YHR006W	STP2	FALSE	TRUE	FALSE	TRUE	FALSE	NA	NA	cytoplasm,nucleus,	Transcription factor, activated by proteolytic processing in response to signals from the SPS sensor system for external amino acids; activates transcription of amino acid permease genes
YKL157W	APE2	FALSE	TRUE	FALSE	FALSE	FALSE	NA	NA	cytoplasm,mitochondrion,	Zinc-dependent metallopeptidase yscII, may have a role in obtaining leucine from dipeptide substrates; sequence coordinates have changed since RT-PCR analysis showed that the adjacent ORF YKL158W comprises the 5' exon of APE2/YKL157W
YHR077C	NMD2	FALSE	TRUE	FALSE	FALSE	FALSE	NA	NA	cytoplasm,	Protein involved in the nonsense-mediated mRNA decay (NMD) pathway; interacts with Nam7p and Upf3p; involved in telomere maintenance
YLL043W	FPS1	FALSE	TRUE	FALSE	FALSE	FALSE	NA	NA	vacuole,cell periphery,	Plasma membrane channel, member of major intrinsic protein (MIP) family; involved in efflux of glycerol and in uptake of acetic acid and the trivalent metalloids arsenite and antimonite; phosphorylated by Hog1p MAPK under acetate stress
YPR091C	YPR091C	FALSE	TRUE	FALSE	FALSE	FALSE	NA	NA	ER,	NA
YHR096C	HXT5	FALSE	TRUE	FALSE	FALSE	FALSE	NA	NA	NA	Hexose transporter with moderate affinity for glucose, induced in the presence of non-fermentable carbon sources, induced by a decrease in growth rate, contains an extended N-terminal domain relative to other HXTs
YHR120W	MSH1	FALSE	TRUE	FALSE	FALSE	FALSE	NA	NA	mitochondrion,	DNA-binding protein of the mitochondria involved in repair of mitochondrial DNA, has ATPase activity and binds to DNA mismatches; has homology to E. coli MutS; transcription is induced during meiosis
YIL002C	INP51	FALSE	TRUE	FALSE	FALSE	FALSE	NA	NA	cytoplasm,	Phosphatidylinositol 4,5-bisphosphate 5-phosphatase, synaptojanin-like protein with an N-terminal Sac1 domain, plays a role in phosphatidylinositol 4,5-bisphosphate homeostasis and in endocytosis; null mutation confers cold-tolerant growth
YPR165W	RHO1	FALSE	TRUE	FALSE	FALSE	FALSE	NA	MAPK signaling pathway - fruit fly;	NA	GTP-binding protein of the rho subfamily of Ras-like proteins, involved in establishment of cell polarity; regulates protein kinase C (Pkc1p) and the cell wall synthesizing enzyme 1,3-beta-glucan synthase (Fks1p and Gsc2p)
YIL047C	SYG1	FALSE	TRUE	FALSE	FALSE	FALSE	NA	NA	vacuole,	Plasma membrane protein of unknown function; truncation and overexpression suppresses lethality of G-alpha protein deficiency
YIL108W	YIL108W	FALSE	TRUE	FALSE	FALSE	FALSE	NA	NA	cytoplasm,	NA
YKL127W	PGM1	FALSE	TRUE	FALSE	FALSE	FALSE	NA	Glycolysis / Gluconeogenesis; Pentose phosphate pathway; Galactose metabolism; Starch and sucrose metabolism; Streptomycin biosynthesis;	cytoplasm,	Phosphoglucomutase, minor isoform; catalyzes the conversion from glucose-1-phosphate to glucose-6-phosphate, which is a key step in hexose metabolism
YKL187C	YKL187C	FALSE	TRUE	FALSE	FALSE	FALSE	NA	NA	NA	NA
YKR065C	PAM17	FALSE	TRUE	FALSE	FALSE	FALSE	NA	NA	mitochondrion,	Presequence translocase-associated motor subunit, required for stable complex formation between cochaperones Pam16p and Pam18p, promotes association of Pam16p-Pam18p with the presequence translocase
YLR047C	FRE8	FALSE	TRUE	FALSE	FALSE	FALSE	NA	NA	NA	Protein with sequence similarity to iron/copper reductases, involved in iron homeostasis; deletion mutant has iron deficiency/accumulation growth defects; expression increased in the absence of copper-responsive transcription factor Mac1p
YLR324W	PEX30	FALSE	TRUE	FALSE	FALSE	FALSE	NA	NA	peroxisome,	Peroxisomal integral membrane protein, involved in negative regulation of peroxisome number; partially functionally redundant with Pex31p; genetic interactions suggest action at a step downstream of steps mediated by Pex28p and Pex29p
YMR115W	FMP24	FALSE	TRUE	FALSE	FALSE	FALSE	NA	NA	mitochondrion,	Putative protein of unknown function; the authentic, non-tagged protein is detected in highly purified mitochondria in high-throughput studies
YMR145C	NDE1	FALSE	TRUE	FALSE	FALSE	FALSE	NA	Oxidative phosphorylation;	mitochondrion,	Mitochondrial external NADH dehydrogenase, a type II NAD(P)H:quinone oxidoreductase that catalyzes the oxidation of cytosolic NADH; Nde1p and Nde2p provide cytosolic NADH to the mitochondrial respiratory chain
YMR210W	YMR210W	FALSE	TRUE	FALSE	FALSE	FALSE	NA	NA	NA	NA
YNL058C	YNL058C	FALSE	TRUE	FALSE	FALSE	FALSE	NA	NA	vacuole,	NA
YNL142W	MEP2	FALSE	TRUE	FALSE	FALSE	FALSE	NA	NA	cell periphery,	Ammonium permease involved in regulation of pseudohyphal growth; belongs to a ubiquitous family of cytoplasmic membrane proteins that transport only ammonium (NH4+); expression is under the nitrogen catabolite repression regulation
YNL263C	YIF1	FALSE	TRUE	FALSE	FALSE	FALSE	NA	NA	NA	Integral membrane protein required for the fusion of ER-derived COPII transport vesicles with the Golgi; interacts with Yip1p and Yos1p; localizes to the Golgi, the ER, and COPII vesicles
YNR001C	CIT1	FALSE	TRUE	FALSE	FALSE	FALSE	NA	Citrate cycle (TCA cycle); Glyoxylate and dicarboxylate metabolism;	mitochondrion,	Citrate synthase, catalyzes the condensation of acetyl coenzyme A and oxaloacetate to form citrate; the rate-limiting enzyme of the TCA cycle; nuclear encoded mitochondrial protein
YOL096C	COQ3	FALSE	TRUE	FALSE	FALSE	FALSE	NA	Ubiquinone biosynthesis;	mitochondrion,	O-methyltransferase, catalyzes two different O-methylation steps in ubiquinone (Coenzyme Q) biosynthesis; component of a mitochondrial ubiquinone-synthesizing complex
YOR091W	TMA46	FALSE	TRUE	FALSE	FALSE	FALSE	NA	NA	cytoplasm,	Protein of unknown function that associates with ribosomes; interacts with GTPase Rbg1p
YOR161C	PNS1	FALSE	TRUE	FALSE	FALSE	FALSE	NA	NA	cell periphery,	Protein of unknown function; has similarity to Torpedo californica tCTL1p, which is postulated to be a choline transporter, neither null mutation nor overexpression affects choline transport
YOR256C	TRE2	FALSE	TRUE	FALSE	FALSE	FALSE	NA	NA	NA	Protein that functions with Tre1p to regulate ubiquitylation and vacuolar degradation of the metal transporter Smf1p; has similarity to transferrin receptors; inviability of null mutant in systematic studies is due to proximity to CDC31
YOR348C	PUT4	FALSE	TRUE	FALSE	FALSE	FALSE	NA	NA	NA	Proline permease, required for high-affinity transport of proline; also transports the toxic proline analog azetidine-2-carboxylate (AzC); PUT4 transcription is repressed in ammonia-grown cells
YPL019C	VTC3	FALSE	TRUE	FALSE	FALSE	FALSE	NA	NA	vacuole,	Vacuolar membrane protein involved in vacuolar polyphosphate accumulation; functions as a regulator of vacuolar H+-ATPase activity and vacuolar transporter chaperones; involved in non-autophagic vacuolar fusion
YPL043W	NOP4	FALSE	TRUE	FALSE	FALSE	FALSE	NA	NA	nucleolus,nucleus,	Nucleolar protein, essential for processing and maturation of 27S pre-rRNA and large ribosomal subunit biogenesis; constituent of 66S pre-ribosomal particles; contains four RNA recognition motifs (RRMs)
YPL087W	YDC1	FALSE	TRUE	FALSE	FALSE	FALSE	NA	Sphingolipid metabolism;	vacuole,	Alkaline dihydroceramidase, involved in sphingolipid metabolism; preferentially hydrolyzes dihydroceramide to a free fatty acid and dihydrosphingosine; has a minor reverse activity
YPL119C	DBP1	FALSE	TRUE	FALSE	FALSE	FALSE	NA	Starch and sucrose metabolism; Folate biosynthesis;	cytoplasm,	Putative ATP-dependent RNA helicase of the DEAD-box protein family; mutants show reduced stability of the 40S ribosomal subunit scanning through 5' untranslated regions of mRNAs
YPL125W	KAP120	FALSE	TRUE	FALSE	FALSE	FALSE	NA	NA	cytoplasm,nucleus,	Karyopherin with a role in the assembly or export of 60S ribosomal subunits
YPL265W	DIP5	FALSE	TRUE	FALSE	FALSE	FALSE	NA	NA	vacuole,cell periphery,	Dicarboxylic amino acid permease, mediates high-affinity and high-capacity transport of L-glutamate and L-aspartate; also a transporter for Gln, Asn, Ser, Ala, and Gly
YPR026W	ATH1	FALSE	TRUE	FALSE	FALSE	FALSE	NA	Starch and sucrose metabolism;	NA	Acid trehalase required for utilization of extracellular trehalose
YAL002W	VPS8	TRUE	FALSE	FALSE	FALSE	FALSE	NA	NA	vesicles,	Membrane-associated protein that interacts with Vps21p to facilitate soluble vacuolar protein localization; component of the CORVET complex; required for localization and trafficking of the CPY sorting receptor; contains RING finger motif
# Module 138 | 101 proteins | ubiquitinated:(28/101; p = 1) | ubPath:(19/101; p = 0.09074) | tfs:(3/101; p = 0.4643) | sumoylated:(30/101; p = 0.01751) | chrom:(8/101; p = 0.1088) | Compartment(11 NAs):{nucleus:(54/101; p = 0.02088) |
YDL074C	BRE1	TRUE	FALSE	FALSE	FALSE	FALSE	NA	NA	nucleus,	E3 ubiquitin ligase for Rad6p, required for the ubiquitination of histone H2B, recruitment of Rad6p to promoter chromatin and subsequent methylation of histone H3 (on K4 and K79), contains RING finger domain
YAL002W	VPS8	TRUE	FALSE	FALSE	FALSE	FALSE	NA	NA	vesicles,	Membrane-associated protein that interacts with Vps21p to facilitate soluble vacuolar protein localization; component of the CORVET complex; required for localization and trafficking of the CPY sorting receptor; contains RING finger motif
YBR095C	RXT2	FALSE	FALSE	TRUE	FALSE	FALSE	NA	NA	nucleus,	Subunit of the histone deacetylase Rpd3L complex; possibly involved in cell fusion and invasive growth
YDR363W-A	SEM1	TRUE	FALSE	FALSE	FALSE	FALSE	NA	Homologous recombination;	nucleus,	Component of the lid subcomplex of the regulatory subunit of the 26S proteasome; ortholog of human DSS1
YFR010W	UBP6	TRUE	TRUE	FALSE	FALSE	FALSE	NA	NA	cytoplasm,nucleus,	Ubiquitin-specific protease situated in the base subcomplex of the 26S proteasome, releases free ubiquitin from branched polyubiquitin chains; works in opposition to polyubiquitin elongation activity of Hul5p
YKL213C	DOA1	TRUE	TRUE	FALSE	FALSE	FALSE	NA	NA	cytoplasm,nucleus,	WD repeat protein required for ubiquitin-mediated protein degradation, forms complex with Cdc48p, plays a role in controlling cellular ubiquitin concentration; also promotes efficient NHEJ in postdiauxic/stationary phase
YNR051C	BRE5	TRUE	TRUE	FALSE	FALSE	FALSE	NA	NA	cytoplasm,	Ubiquitin protease cofactor, forms deubiquitination complex with Ubp3p that coregulates anterograde and retrograde transport between the endoplasmic reticulum and Golgi compartments; null is sensitive to brefeldin A
YBR231C	SWC5	FALSE	FALSE	TRUE	FALSE	FALSE	SWR1 complex	NA	nucleus,	Protein of unknown function, component of the SWR1 complex, which exchanges histone variant H2AZ (Htz1p) for chromatin-bound histone H2A
YER151C	UBP3	TRUE	TRUE	TRUE	FALSE	FALSE	NA	NA	cytoplasm,	Ubiquitin-specific protease that interacts with Bre5p to co-regulate anterograde and retrograde transport between endoplasmic reticulum and Golgi compartments; inhibitor of gene silencing; cleaves ubiquitin fusions but not polyubiquitin
YGL058W	RAD6	TRUE	TRUE	FALSE	FALSE	FALSE	NA	Ubiquitin mediated proteolysis;	cytoplasm,nucleus,	Ubiquitin-conjugating enzyme (E2), involved in postreplication repair (with Rad18p), sporulation, telomere silencing, and ubiquitin-mediated N-end rule protein degradation (with Ubr1p)
YBR289W	SNF5	FALSE	FALSE	TRUE	FALSE	FALSE	SWI2/SNF2 complex	NA	nucleus,	Subunit of the SWI/SNF chromatin remodeling complex involved in transcriptional regulation; functions interdependently in transcriptional activation with Snf2p and Snf6p
YDL229W	SSB1	FALSE	TRUE	TRUE	FALSE	FALSE	NA	NA	cytoplasm,	Cytoplasmic ATPase that is a ribosome-associated molecular chaperone, functions with J-protein partner Zuo1p; may be involved in folding of newly-made polypeptide chains; member of the HSP70 family; interacts with phosphatase subunit Reg1p
YDR108W	GSG1	FALSE	TRUE	FALSE	FALSE	FALSE	NA	NA	cytoplasm,	Subunit of TRAPP (transport protein particle), a multi-subunit complex involved in targeting and/or fusion of ER-to-Golgi transport vesicles with their acceptor compartment; protein has late meiotic role, following DNA replication
YDR137W	RGP1	FALSE	FALSE	FALSE	FALSE	FALSE	NA	NA	vesicles,	Subunit of a Golgi membrane exchange factor (Ric1p-Rgp1p) that catalyzes nucleotide exchange on Ypt6p
YDR159W	SAC3	FALSE	FALSE	FALSE	FALSE	FALSE	NA	NA	nuclear periphery,	Nuclear pore-associated protein, forms a complex with Thp1p that is involved in transcription and in mRNA export from the nucleus
YDR207C	UME6	FALSE	FALSE	FALSE	TRUE	FALSE	NA	NA	nucleus,	Key transcriptional regulator of early meiotic genes, binds URS1 upstream regulatory sequence, couples metabolic responses to nutritional cues with initiation and progression of meiosis, forms complex with Ime1p, and also with Sin3p-Rpd3p
YDR334W	SWR1	FALSE	FALSE	TRUE	FALSE	TRUE	SWR1 complex	NA	nucleus,	Swi2/Snf2-related ATPase that is the structural component of the SWR1 complex, which exchanges histone variant H2AZ (Htz1p) for chromatin-bound histone H2A
YDR392W	SPT3	FALSE	FALSE	FALSE	FALSE	FALSE	SAGA complex	NA	nucleus,	Subunit of the SAGA and SAGA-like transcriptional regulatory complexes, interacts with Spt15p to activate transcription of some RNA polymerase II-dependent genes, also functions to inhibit transcription at some promoters
YDR485C	VPS72	FALSE	FALSE	TRUE	FALSE	FALSE	SWR1 complex	NA	nucleus,	Htz1p-binding component of the SWR1 complex, which exchanges histone variant H2AZ (Htz1p) for chromatin-bound histone H2A; required for vacuolar protein sorting
YER111C	SWI4	FALSE	FALSE	TRUE	TRUE	FALSE	NA	MAPK signaling pathway - fruit fly; Cell cycle - yeast;	cytoplasm,nucleus,	DNA binding component of the SBF complex (Swi4p-Swi6p), a transcriptional activator that in concert with MBF (Mbp1-Swi6p) regulates late G1-specific transcription of targets including cyclins and genes required for DNA synthesis and repair
YLR039C	RIC1	FALSE	TRUE	FALSE	FALSE	FALSE	NA	NA	Golgi,	Protein involved in retrograde transport to the cis-Golgi network; forms heterodimer with Rgp1p that acts as a GTP exchange factor for Ypt6p; involved in transcription of rRNA and ribosomal protein genes
YLR418C	CDC73	FALSE	FALSE	FALSE	FALSE	FALSE	NA	NA	nucleus,	Constituent of Paf1 complex with RNA polymerase II, Paf1p, Hpr1p, Ctr9, Leo1, Rtf1 and Ccr4p, distinct from Srb-containing Pol II complexes; required for expression of certain genes, modification of some histones, and telomere maintenance
YMR263W	SAP30	FALSE	FALSE	FALSE	FALSE	FALSE	NA	NA	nucleus,	Subunit of a histone deacetylase complex, along with Rpd3p and Sin3p, that is involved in silencing at telomeres, rDNA, and silent mating-type loci; involved in telomere maintenance
YOL012C	HTZ1	FALSE	FALSE	FALSE	FALSE	TRUE	SWR1 complex	NA	nucleus,	Histone variant H2AZ, exchanged for histone H2A in nucleosomes by the SWR1 complex; involved in transcriptional regulation through prevention of the spread of silent heterochromatin
YPL055C	LGE1	FALSE	FALSE	FALSE	FALSE	FALSE	NA	NA	nucleus,	Protein of unknown function; null mutant forms abnormally large cells, and homozygous diploid null mutant displays delayed premeiotic DNA synthesis and reduced efficiency of meiotic nuclear division
YLR262C	YPT6	FALSE	FALSE	TRUE	FALSE	FALSE	NA	NA	NA	GTPase, Ras-like GTP binding protein involved in the secretory pathway, required for fusion of endosome-derived vesicles with the late Golgi, maturation of the vacuolar carboxypeptidase Y; has similarity to the human GTPase, Rab6
YML094W	GIM5	FALSE	FALSE	FALSE	FALSE	FALSE	NA	NA	cytoplasm,	Subunit of the heterohexameric cochaperone prefoldin complex which binds specifically to cytosolic chaperonin and transfers target proteins to it
YLR182W	SWI6	FALSE	FALSE	FALSE	FALSE	FALSE	NA	MAPK signaling pathway - fruit fly; Cell cycle - yeast;	nucleus,	Transcription cofactor, forms complexes with DNA-binding proteins Swi4p and Mbp1p to regulate transcription at the G1/S transition; involved in meiotic gene expression; localization regulated by phosphorylation; potential Cdc28p substrate
YNL097C	PHO23	FALSE	FALSE	TRUE	FALSE	TRUE	NA	NA	nucleus,	Probable component of the Rpd3 histone deacetylase complex, involved in transcriptional regulation of PHO5; C-terminus has similarity to human candidate tumor suppressor p33(ING1)
YOL004W	SIN3	FALSE	TRUE	TRUE	FALSE	FALSE	NA	NA	mitochondrion,	Component of the Sin3p-Rpd3p histone deacetylase complex, involved in transcriptional repression and activation of diverse processes, including mating-type switching and meiosis; involved in the maintenance of chromosomal integrity
YLR055C	SPT8	FALSE	FALSE	TRUE	FALSE	FALSE	SAGA complex	NA	nucleus,	Subunit of the SAGA transcriptional regulatory complex but not present in SAGA-like complex SLIK/SALSA, required for SAGA-mediated inhibition at some promoters
YGL025C	PGD1	FALSE	FALSE	FALSE	FALSE	FALSE	TAIL/Gal 11 substructure; apparent sensor	NA	nucleus,	Subunit of the RNA polymerase II mediator complex; associates with core polymerase subunits to form the RNA polymerase II holoenzyme; essential for basal and activated transcription; direct target of Cyc8p-Tup1p transcriptional corepressor
YLR085C	ARP6	FALSE	FALSE	FALSE	FALSE	FALSE	SWR1 complex	NA	cytoplasm,nucleus,	Actin-related protein that binds nucleosomes; a component of the SWR1 complex, which exchanges histone variant H2AZ (Htz1p) for chromatin-bound histone H2A
YML041C	VPS71	FALSE	FALSE	TRUE	FALSE	FALSE	SWR1 complex	NA	nucleus,	Nucleosome-binding component of the SWR1 complex, which exchanges histone variant H2AZ (Htz1p) for chromatin-bound histone H2A; required for vacuolar protein sorting
YNL297C	MON2	FALSE	TRUE	FALSE	FALSE	FALSE	NA	NA	vesicles,	Peripheral membrane protein with a role in endocytosis and vacuole integrity, interacts with Arl1p and localizes to the endosome; member of the Sec7p family of proteins
YNL021W	HDA1	FALSE	FALSE	TRUE	FALSE	TRUE	NA	NA	nucleus,	Putative catalytic subunit of a class II histone deacetylase complex that also contains Hda2p and Hda3p; Hda1p interacts with the Hda2p-Hda3p subcomplex to form an active tetramer; deletion increases histone H2B, H3 and H4 acetylation
YFL023W	BUD27	FALSE	FALSE	FALSE	FALSE	FALSE	NA	NA	cytoplasm,	Protein involved in bud-site selection, nutrient signaling, and gene expression controlled by TOR kinase; diploid mutants show a random budding pattern rather than the wild-type bipolar pattern; plays a role in regulating Ty1 transposition
YJL115W	ASF1	FALSE	FALSE	FALSE	FALSE	FALSE	NA	NA	nucleus,	Nucleosome assembly factor, involved in chromatin assembly and disassembly, anti-silencing protein that causes derepression of silent loci when overexpressed; plays a role in regulating Ty1 transposition
YKL113C	RAD27	FALSE	FALSE	FALSE	FALSE	FALSE	NA	DNA replication; Base excision repair; Non-homologous end-joining;	nucleus,	5' to 3' exonuclease, 5' flap endonuclease, required for Okazaki fragment processing and maturation as well as for long-patch base-excision repair; member of the S. pombe RAD2/FEN1 family
YML032C	RAD52	FALSE	TRUE	FALSE	FALSE	FALSE	NA	Homologous recombination;	nucleus,	Protein that stimulates strand exchange by facilitating Rad51p binding to single-stranded DNA; anneals complementary single-stranded DNA; involved in the repair of double-strand breaks in DNA during vegetative growth and meiosis
YNL330C	RPD3	FALSE	TRUE	FALSE	FALSE	TRUE	NA	NA	cytoplasm,nucleus,	Histone deacetylase; regulates transcription and silencing; plays a role in regulating Ty1 transposition
YIL084C	SDS3	FALSE	FALSE	FALSE	FALSE	FALSE	NA	NA	nucleus,	Component of the Rpd3p/Sin3p deacetylase complex required for its structural integrity and catalytic activity, involved in transcriptional silencing and required for sporulation; cells defective in SDS3 display pleiotropic phenotypes
YNL215W	IES2	FALSE	FALSE	FALSE	FALSE	FALSE	INO80 complex	NA	nucleus,	Protein that associates with the INO80 chromatin remodeling complex under low-salt conditions
YHR200W	RPN10	TRUE	FALSE	FALSE	FALSE	FALSE	NA	Proteasome;	cytoplasm,nucleus,	Non-ATPase base subunit of the 19S regulatory particle (RP) of the 26S proteasome; N-terminus plays a role in maintaining the structural integrity of the RP; binds selectively to polyubiquitin chains; homolog of the mammalian S5a protein
YJL179W	PFD1	FALSE	FALSE	FALSE	FALSE	FALSE	NA	NA	cytoplasm,	Subunit of heterohexameric prefoldin, which binds cytosolic chaperonin and transfers target proteins to it; involved in the biogenesis of actin and of alpha- and gamma-tubulin
YGR056W	RSC1	FALSE	FALSE	TRUE	FALSE	TRUE	RSC complex	NA	NA	Component of the RSC chromatin remodeling complex; required for expression of mid-late sporulation-specific genes; contains two essential bromodomains, a bromo-adjacent homology (BAH) domain, and an AT hook
YHR041C	SRB2	FALSE	FALSE	FALSE	FALSE	FALSE	HEAD/Srb4 module; signal processor	NA	cytoplasm,nucleus,	Subunit of the RNA polymerase II mediator complex; associates with core polymerase subunits to form the RNA polymerase II holoenzyme; general transcription factor involved in telomere maintenance
YMR198W	CIK1	FALSE	FALSE	FALSE	FALSE	FALSE	NA	NA	cytoskeleton,	Kinesin-associated protein required for both karyogamy and mitotic spindle organization, interacts stably and specifically with Kar3p and may function to target this kinesin to a specific cellular role; has similarity to Vik1p
YDR245W	MNN10	FALSE	TRUE	FALSE	FALSE	FALSE	NA	High-mannose type N-glycan biosynthesis; Glycan structures - biosynthesis 1;	Golgi,	Subunit of a Golgi mannosyltransferase complex also containing Anp1p, Mnn9p, Mnn11p, and Hoc1p that mediates elongation of the polysaccharide mannan backbone; membrane protein of the mannosyltransferase family
YGR005C	TFG2	FALSE	FALSE	TRUE	FALSE	FALSE	NA	Basal transcription factors;	NA	TFIIF (Transcription Factor II) middle subunit; involved in both transcription initiation and elongation of RNA polymerase II; homologous to human RAP30
YCR077C	PAT1	FALSE	FALSE	FALSE	FALSE	FALSE	NA	NA	cytoplasm,	Topoisomerase II-associated deadenylation-dependent mRNA-decapping factor; also required for faithful chromosome transmission, maintenance of rDNA locus stability, and protection of mRNA 3'-UTRs from trimming; functionally linked to Pab1p
YNL107W	YAF9	FALSE	FALSE	FALSE	FALSE	FALSE	NuA4 complex	NA	cytoplasm,nucleus,	Subunit of both the NuA4 histone H4 acetyltransferase complex and the SWR1 complex, may function to antagonize silencing near telomeres; interacts directly with Swc4p, has homology to human leukemogenic protein AF9, contains a YEATS domain
YGL127C	SOH1	FALSE	FALSE	FALSE	FALSE	FALSE	MIDDLE or Med9/10 module; signal transfer, CTD interaction	NA	nucleus,	Subunit of the RNA polymerase II mediator complex; associates with core polymerase subunits to form the RNA polymerase II holoenzyme; involved in telomere maintenance; conserved with other metazoan MED31 subunits
YJL124C	LSM1	FALSE	FALSE	FALSE	FALSE	FALSE	NA	NA	cytoplasm,	Lsm (Like Sm) protein; forms heteroheptameric complex (with Lsm2p, Lsm3p, Lsm4p, Lsm5p, Lsm6p, and Lsm7p) involved in degradation of cytoplasmic mRNAs
YHR013C	ARD1	FALSE	FALSE	FALSE	FALSE	FALSE	NA	NA	cytoplasm,	Subunit of the N-terminal acetyltransferase NatA (Nat1p, Ard1p, Nat5p); N-terminally acetylates many proteins, which influences multiple processes such as the cell cycle, heat-shock resistance, mating, sporulation, and telomeric silencing
YIL040W	APQ12	FALSE	FALSE	FALSE	FALSE	FALSE	NA	NA	ER,	Protein involved in nucleocytoplasmic transport of mRNA
YAL013W	DEP1	FALSE	FALSE	TRUE	FALSE	FALSE	NA	NA	NA	Transcriptional modulator involved in regulation of structural phospholipid biosynthesis genes and metabolically unrelated genes, as well as maintenance of telomeres, mating efficiency, and sporulation
YDL020C	RPN4	TRUE	FALSE	FALSE	TRUE	FALSE	NA	Proteasome;	cytoplasm,nucleus,	Transcription factor that stimulates expression of proteasome genes; Rpn4p levels are in turn regulated by the 26S proteasome in a negative feedback control mechanism; RPN4 is transcriptionally regulated by various stress responses
YOR026W	BUB3	FALSE	FALSE	FALSE	FALSE	FALSE	NA	Cell cycle - yeast;	cytoplasm,nucleus,	Kinetochore checkpoint WD40 repeat protein that localizes to kinetochores during prophase and metaphase, delays anaphase in the presence of unattached kinetochores; forms complexes with Mad1p-Bub1p and with Cdc20p, binds Mad2p and Mad3p
YIL021W	RPB3	FALSE	FALSE	TRUE	FALSE	FALSE	NA	Purine metabolism; Pyrimidine metabolism; RNA polymerase;	nucleus,	RNA polymerase II third largest subunit B44, part of central core; similar to prokaryotic alpha subunit
YLR268W	SEC22	FALSE	TRUE	FALSE	FALSE	FALSE	NA	SNARE interactions in vesicular transport;	Golgi,	R-SNARE protein; assembles into SNARE complex with Bet1p, Bos1p and Sed5p; cycles between the ER and Golgi complex; involved in anterograde and retrograde transport between the ER and Golgi; synaptobrevin homolog
YMR223W	UBP8	TRUE	FALSE	FALSE	FALSE	FALSE	SAGA complex	NA	nucleus,	Ubiquitin-specific protease that is a component of the SAGA (Spt-Ada-Gcn5-Acetyltransferase) acetylation complex; required for SAGA-mediated deubiquitination of histone H2B
YDL005C	MED2	FALSE	FALSE	FALSE	FALSE	FALSE	TAIL/Gal 11 substructure; apparent sensor	NA	nucleus,	Subunit of the RNA polymerase II mediator complex; associates with core polymerase subunits to form the RNA polymerase II holoenzyme; essential for transcriptional regulation
YGR188C	BUB1	FALSE	FALSE	FALSE	FALSE	FALSE	NA	Cell cycle - yeast;	cytoskeleton,nucleus,spindle pole,	Protein kinase that forms a complex with Mad1p and Bub3p that is crucial in the checkpoint mechanism required to prevent cell cycle progression into anaphase in the presence of spindle damage, associates with centromere DNA via Skp1p
YKR101W	SIR1	FALSE	FALSE	FALSE	FALSE	FALSE	NA	NA	NA	Protein involved in repression of transcription at the silent mating-type loci HML and HMR; recruitment to silent chromatin requires interactions with Orc1p and with Sir4p, through a common Sir1p domain; binds to centromeric chromatin
YCR066W	RAD18	TRUE	FALSE	FALSE	FALSE	TRUE	NA	NA	NA	Protein involved in postreplication repair; binds single-stranded DNA and has single-stranded DNA dependent ATPase activity; forms heterodimer with Rad6p; contains RING-finger motif
YDL040C	NAT1	FALSE	TRUE	FALSE	FALSE	FALSE	NA	NA	cytoplasm,	Subunit of the N-terminal acetyltransferase NatA (Nat1p, Ard1p, Nat5p); N-terminally acetylates many proteins, which influences multiple processes such as the cell cycle, heat-shock resistance, mating, sporulation, and telomeric silencing
YDR293C	SSD1	FALSE	FALSE	TRUE	FALSE	FALSE	NA	NA	cytoplasm,	Protein with a role in maintenance of cellular integrity, interacts with components of the TOR pathway; ssd1 mutant of a clinical S. cerevisiae strain displays elevated virulence
YBR135W	CKS1	TRUE	FALSE	TRUE	FALSE	FALSE	NA	Cell cycle - yeast;	cytoplasm,nucleus,	Cyclin-dependent protein kinase regulatory subunit and adaptor; modulates proteolysis of M-phase targets through interactions with the proteasome; role in transcriptional regulation, recruiting proteasomal subunits to target gene promoters
YBR171W	SEC66	TRUE	FALSE	FALSE	FALSE	FALSE	NA	NA	ER,	Non-essential subunit of Sec63 complex (Sec63p, Sec62p, Sec66p and Sec72p); with Sec61 complex, Kar2p/BiP and Lhs1p forms a channel competent for SRP-dependent and post-translational SRP-independent protein targeting and import into the ER
YER155C	BEM2	FALSE	TRUE	FALSE	FALSE	FALSE	NA	NA	bud,cytoplasm,	Rho GTPase activating protein (RhoGAP) involved in the control of cytoskeleton organization and cellular morphogenesis; required for bud emergence
YER068W	MOT2	TRUE	TRUE	FALSE	FALSE	FALSE	NA	NA	cytoplasm,	Component of the CCR4-NOT complex, which has multiple roles in transcription regulation, mRNA degradation, and post-transcriptional modifications; with Ubc4p, ubiquitylates subunits of the nascent polypeptide-associated complex (NAC)
YDL115C	IWR1	FALSE	FALSE	FALSE	FALSE	FALSE	NA	NA	cytoplasm,nucleus,	Protein of unknown function, deletion causes hypersensitivity to the K1 killer toxin
YDR200C	VPS64	FALSE	FALSE	FALSE	FALSE	FALSE	NA	NA	cytoplasm,	Cytoplasmic protein required for cytoplasm to vacuole targeting of proteins; forms a complex with Far3p, Far7p, Far10p, and Far11p that is involved in pheromone-induced cell cycle arrest; also localized to the endoplasmic reticulum membrane
YGL195W	GCN1	FALSE	TRUE	TRUE	FALSE	FALSE	NA	NA	cytoplasm,	Positive regulator of the Gcn2p kinase activity, forms a complex with Gcn20p; proposed to stimulate Gcn2p activation by an uncharged tRNA
YPL240C	HSP82	FALSE	TRUE	TRUE	FALSE	FALSE	NA	NA	cytoplasm,	Hsp90 chaperone required for pheromone signaling and negative regulation of Hsf1p; docks with Tom70p for mitochondrial preprotein delivery; promotes telomerase DNA binding and nucleotide addition; interacts with Cns1p, Cpr6p, Cpr7p, Sti1p
YFR009W	GCN20	FALSE	FALSE	FALSE	FALSE	FALSE	NA	NA	cytoplasm,	Positive regulator of the Gcn2p kinase activity, forms a complex with Gcn1p; proposed to stimulate Gcn2p activation by an uncharged tRNA
YIR008C	PRI1	FALSE	FALSE	FALSE	FALSE	FALSE	NA	Purine metabolism; Pyrimidine metabolism; DNA replication;	NA	Subunit of DNA primase, which is required for DNA synthesis and double-strand break repair
YOL145C	CTR9	FALSE	TRUE	TRUE	FALSE	FALSE	NA	NA	nucleus,	Component of the Paf1p complex, which is a large complex that binds to and modulates the activity of RNA polymerase II and is required for expression of a subset of genes, including cyclin genes; contains TPR repeats
YHR191C	CTF8	FALSE	FALSE	FALSE	FALSE	FALSE	NA	NA	NA	Subunit of a complex with Ctf18p that shares some subunits with Replication Factor C and is required for sister chromatid cohesion
YJL176C	SWI3	FALSE	FALSE	TRUE	FALSE	TRUE	SWI2/SNF2 complex	NA	nucleus,	Subunit of the SWI/SNF chromatin remodeling complex, which regulates transcription by remodeling chromosomes; required for transcription of many genes, including ADH1, ADH2, GAL1, HO, INO1 and SUC2
YDR469W	SDC1	FALSE	FALSE	TRUE	FALSE	FALSE	NA	NA	nucleus,	Subunit of the COMPASS (Set1C) complex, which methylates histone H3 on lysine 4 and is required in transcriptional silencing near telomeres; has similarity to C. elegans Dpy-30
YLL024C	SSA2	FALSE	TRUE	TRUE	FALSE	FALSE	NA	NA	cytoplasm,nucleus,	ATP binding protein involved in protein folding and vacuolar import of proteins; member of heat shock protein 70 (HSP70) family; associated with the chaperonin-containing T-complex; present in the cytoplasm, vacuolar membrane and cell wall
YNL288W	CAF40	FALSE	FALSE	FALSE	FALSE	FALSE	NA	NA	cytoplasm,	Evolutionarily conserved subunit of the CCR4-NOT complex involved in controlling mRNA initiation, elongation and degradation; binds Cdc39p
YER161C	SPT2	FALSE	FALSE	FALSE	FALSE	FALSE	NA	NA	nucleus,	Protein involved in negative regulation of transcription; required for RNA polyadenylation; exhibits regulated interactions with both histones and SWI-SNF components, has similarity to mammalian HMG1 proteins
YJL148W	RPA34	FALSE	FALSE	TRUE	FALSE	FALSE	NA	Purine metabolism; Pyrimidine metabolism; RNA polymerase;	nucleolus,	RNA polymerase I subunit A34.5
YMR022W	UBC7	TRUE	FALSE	FALSE	FALSE	FALSE	NA	Ubiquitin mediated proteolysis;	ER,	Ubiquitin conjugating enzyme, involved in the ER-associated protein degradation pathway; requires Cue1p for recruitment to the ER membrane; proposed to be involved in chromatin assembly
YOR043W	WHI2	TRUE	TRUE	FALSE	FALSE	FALSE	NA	NA	cell periphery,	Protein required, with binding partner Psr1p, for full activation of the general stress response, possibly through Msn2p dephosphorylation; regulates growth during the diauxic shift; negative regulator of G1 cyclin expression
YHR081W	LRP1	FALSE	FALSE	FALSE	FALSE	FALSE	NA	NA	NA	Substrate-specific nuclear cofactor for exosome activity in the processing of stable RNAs; required for telomere length maintenance; homolog of mammalian nuclear matrix protein C1D involved in regulation of DNA repair and recombination
YDL013W	SLX5	TRUE	TRUE	FALSE	FALSE	FALSE	NA	NA	NA	Subunit of the Slx5-Slx8 substrate-specific ubiquitin ligase complex; stimulated by prior attachment of SUMO to the substrate
YAR003W	SWD1	FALSE	FALSE	FALSE	FALSE	FALSE	NA	NA	nucleus,	Subunit of the COMPASS (Set1C) complex, which methylates histone H3 on lysine 4 and is required in transcriptional silencing near telomeres; WD40 beta propeller superfamily member with similarity to mammalian Rbbp7
YGL066W	SGF73	FALSE	FALSE	TRUE	FALSE	FALSE	SAGA complex	NA	nucleus,	Subunit of SAGA histone acetyltransferase complex; involved in formation of the preinitiation complex assembly at promoters; null mutant displays defects in premeiotic DNA synthesis
YBR267W	REI1	FALSE	TRUE	FALSE	FALSE	FALSE	NA	NA	cytoplasm,	Cytoplasmic pre-60S factor; required for the correct recycling of shuttling factors Alb1, Arx1 and Tif6 at the end of the ribosomal large subunit biogenesis; involved in bud growth in the mitotic signaling network
YOL081W	IRA2	FALSE	TRUE	FALSE	FALSE	FALSE	NA	NA	cytoplasm,	GTPase-activating protein that negatively regulates RAS by converting it from the GTP- to the GDP-bound inactive form, required for reducing cAMP levels under nutrient limiting conditions, has similarity to Ira1p and human neurofibromin
YBR279W	PAF1	FALSE	FALSE	FALSE	FALSE	FALSE	NA	NA	nucleus,	RNAP II-associated protein; defines large complex biochemically and functionally distinct from the Srb-Mediator form of Pol II holoenzyme; required for full expression of a subset of cell cycle-regulated genes; homolog of human PD2/hPAF1
YOL094C	RFC4	FALSE	FALSE	FALSE	FALSE	FALSE	NA	DNA replication; Nucleotide excision repair; Mismatch repair;	nucleus,	Subunit of heteropentameric Replication factor C (RF-C), which is a DNA binding protein and ATPase that acts as a clamp loader of the proliferating cell nuclear antigen (PCNA) processivity factor for DNA polymerases delta and epsilon
YGR186W	TFG1	FALSE	TRUE	TRUE	FALSE	FALSE	NA	Basal transcription factors;	nucleus,	TFIIF (Transcription Factor II) largest subunit; involved in both transcription initiation and elongation of RNA polymerase II; homologous to human RAP74
YLR190W	MMR1	FALSE	TRUE	FALSE	FALSE	FALSE	NA	NA	NA	Phosphorylated protein of the mitochondrial outer membrane, localizes only to mitochondria of the bud; interacts with Myo2p to mediate mitochondrial distribution to buds; mRNA is targeted to the bud via the transport system involving She2p
YLR421C	RPN13	TRUE	TRUE	FALSE	FALSE	FALSE	NA	NA	cytoplasm,nucleus,	Subunit of the 19S regulatory particle of the 26S proteasome lid; acts as a ubiquitin receptor for the proteasome
YCR081W	SRB8	FALSE	FALSE	FALSE	FALSE	FALSE	CDK8/Srb10 module; transcriptional repression	NA	cytoplasm,	Subunit of the RNA polymerase II mediator complex; associates with core polymerase subunits to form the RNA polymerase II holoenzyme; essential for transcriptional regulation; involved in glucose repression
YOR001W	RRP6	FALSE	FALSE	TRUE	FALSE	FALSE	NA	NA	nucleolus,nucleus,	Exonuclease component of the nuclear exosome; contributes to the quality-control system that retains and degrades aberrant mRNAs in the nucleus
# Module 356 | 101 proteins | ubiquitinated:(23/101; p = 1) | ubPath:(8/101; p = 0.978) | tfs:(1/101; p = 0.9267) | sumoylated:(29/101; p = 0.03048) | chrom:(16/101; p = 1.312e-05) | Compartment(15 NAs):{nucleus:(55/101; p = 0.0016907) |
YDL074C	BRE1	TRUE	FALSE	FALSE	FALSE	FALSE	NA	NA	nucleus,	E3 ubiquitin ligase for Rad6p, required for the ubiquitination of histone H2B, recruitment of Rad6p to promoter chromatin and subsequent methylation of histone H3 (on K4 and K79), contains RING finger domain
YDR359C	EAF1	FALSE	FALSE	TRUE	FALSE	TRUE	NuA4 complex	NA	NA	Component of the NuA4 histone acetyltransferase complex; required for initiation of pre-meiotic DNA replication, probably due to its requirement for significant expression of IME1
YGL058W	RAD6	TRUE	TRUE	FALSE	FALSE	FALSE	NA	Ubiquitin mediated proteolysis;	cytoplasm,nucleus,	Ubiquitin-conjugating enzyme (E2), involved in postreplication repair (with Rad18p), sporulation, telomere silencing, and ubiquitin-mediated N-end rule protein degradation (with Ubr1p)
YNR051C	BRE5	TRUE	TRUE	FALSE	FALSE	FALSE	NA	NA	cytoplasm,	Ubiquitin protease cofactor, forms deubiquitination complex with Ubp3p that coregulates anterograde and retrograde transport between the endoplasmic reticulum and Golgi compartments; null is sensitive to brefeldin A
YGR200C	ELP2	TRUE	TRUE	FALSE	FALSE	FALSE	NA	NA	cytoplasm,	Subunit of Elongator complex, which is required for modification of wobble nucleosides in tRNA; target of Kluyveromyces lactis zymocin
YMR312W	ELP6	TRUE	FALSE	FALSE	FALSE	FALSE	NA	NA	NA	Subunit of Elongator complex, which is required for modification of wobble nucleosides in tRNA; required for Elongator structural integrity
YDR392W	SPT3	FALSE	FALSE	FALSE	FALSE	FALSE	SAGA complex	NA	nucleus,	Subunit of the SAGA and SAGA-like transcriptional regulatory complexes, interacts with Spt15p to activate transcription of some RNA polymerase II-dependent genes, also functions to inhibit transcription at some promoters
YER111C	SWI4	FALSE	FALSE	TRUE	TRUE	FALSE	NA	MAPK signaling pathway - fruit fly; Cell cycle - yeast;	cytoplasm,nucleus,	DNA binding component of the SBF complex (Swi4p-Swi6p), a transcriptional activator that in concert with MBF (Mbp1-Swi6p) regulates late G1-specific transcription of targets including cyclins and genes required for DNA synthesis and repair
YGL025C	PGD1	FALSE	FALSE	FALSE	FALSE	FALSE	TAIL/Gal 11 substructure; apparent sensor	NA	nucleus,	Subunit of the RNA polymerase II mediator complex; associates with core polymerase subunits to form the RNA polymerase II holoenzyme; essential for basal and activated transcription; direct target of Cyc8p-Tup1p transcriptional corepressor
YGR002C	SWC4	FALSE	FALSE	TRUE	FALSE	FALSE	NuA4 complex	NA	nucleus,	Component of the Swr1p complex that incorporates Htz1p into chromatin; component of the NuA4 histone acetyltransferase complex
YGR078C	PAC10	FALSE	FALSE	FALSE	FALSE	FALSE	NA	NA	cytoplasm,	Part of the heteromeric co-chaperone GimC/prefoldin complex, which promotes efficient protein folding
YLR055C	SPT8	FALSE	FALSE	TRUE	FALSE	FALSE	SAGA complex	NA	nucleus,	Subunit of the SAGA transcriptional regulatory complex but not present in SAGA-like complex SLIK/SALSA, required for SAGA-mediated inhibition at some promoters
YLR182W	SWI6	FALSE	FALSE	FALSE	FALSE	FALSE	NA	MAPK signaling pathway - fruit fly; Cell cycle - yeast;	nucleus,	Transcription cofactor, forms complexes with DNA-binding proteins Swi4p and Mbp1p to regulate transcription at the G1/S transition; involved in meiotic gene expression; localization regulated by phosphorylation; potential Cdc28p substrate
YLR337C	VRP1	FALSE	FALSE	FALSE	FALSE	FALSE	NA	NA	cytoskeleton,	Proline-rich actin-associated protein involved in cytoskeletal organization and cytokinesis; related to mammalian Wiskott-Aldrich syndrome protein (WASP)-interacting protein (WIP)
YLR384C	IKI3	FALSE	FALSE	FALSE	FALSE	FALSE	NA	NA	cytoplasm,	Subunit of Elongator complex, which is required for modification of wobble nucleosides in tRNA; maintains structural integrity of Elongator; homolog of human IKAP, mutations in which cause familial dysautonomia (FD)
YMR263W	SAP30	FALSE	FALSE	FALSE	FALSE	FALSE	NA	NA	nucleus,	Subunit of a histone deacetylase complex, along with Rpd3p and Sin3p, that is involved in silencing at telomeres, rDNA, and silent mating-type loci; involved in telomere maintenance
YNL097C	PHO23	FALSE	FALSE	TRUE	FALSE	TRUE	NA	NA	nucleus,	Probable component of the Rpd3 histone deacetylase complex, involved in transcriptional regulation of PHO5; C-terminus has similarity to human candidate tumor suppressor p33(ING1)
YNL297C	MON2	FALSE	TRUE	FALSE	FALSE	FALSE	NA	NA	vesicles,	Peripheral membrane protein with a role in endocytosis and vacuole integrity, interacts with Arl1p and localizes to the endosome; member of the Sec7p family of proteins
YNL330C	RPD3	FALSE	TRUE	FALSE	FALSE	TRUE	NA	NA	cytoplasm,nucleus,	Histone deacetylase; regulates transcription and silencing; plays a role in regulating Ty1 transposition
YPL055C	LGE1	FALSE	FALSE	FALSE	FALSE	FALSE	NA	NA	nucleus,	Protein of unknown function; null mutant forms abnormally large cells, and homozygous diploid null mutant displays delayed premeiotic DNA synthesis and reduced efficiency of meiotic nuclear division
YPL086C	ELP3	FALSE	TRUE	FALSE	FALSE	TRUE	NA	NA	cytoplasm,	Subunit of Elongator complex, which is required for modification of wobble nucleosides in tRNA; exhibits histone acetyltransferase activity that is directed to histones H3 and H4; disruption confers resistance to K. lactis zymotoxin
YNL107W	YAF9	FALSE	FALSE	FALSE	FALSE	FALSE	NuA4 complex	NA	cytoplasm,nucleus,	Subunit of both the NuA4 histone H4 acetyltransferase complex and the SWR1 complex, may function to antagonize silencing near telomeres; interacts directly with Swc4p, has homology to human leukemogenic protein AF9, contains a YEATS domain
YBR010W	HHT1	FALSE	TRUE	FALSE	FALSE	TRUE	NA	NA	nucleus,	One of two identical histone H3 proteins (see also HHT2); core histone required for chromatin assembly, involved in heterochromatin-mediated telomeric and HM silencing; regulated by acetylation, methylation, and mitotic phosphorylation
YJL081C	ARP4	FALSE	FALSE	TRUE	FALSE	FALSE	NuA4 complex	NA	nucleus,	Nuclear actin-related protein involved in chromatin remodeling, component of chromatin-remodeling enzyme complexes
YLR153C	ACS2	FALSE	TRUE	FALSE	FALSE	FALSE	NA	Glycolysis / Gluconeogenesis; Pyruvate metabolism; Propanoate metabolism; Reductive carboxylate cycle (CO2 fixation);	nucleus,	Acetyl-coA synthetase isoform which, along with Acs1p, is the nuclear source of acetyl-coA for histone acetylation; mutants affect global transcription; required for growth on glucose; expressed under anaerobic conditions
YER083C	GET2	FALSE	FALSE	FALSE	FALSE	FALSE	NA	NA	ER,	Subunit of the GET complex; required for meiotic nuclear division and for the retrieval of HDEL proteins from the Golgi to the ER in an ERD2 dependent fashion; may be involved in cell wall function
YGL127C	SOH1	FALSE	FALSE	FALSE	FALSE	FALSE	MIDDLE or Med9/10 module; signal transfer, CTD interaction	NA	nucleus,	Subunit of the RNA polymerase II mediator complex; associates with core polymerase subunits to form the RNA polymerase II holoenzyme; involved in telomere maintenance; conserved with other metazoan MED31 subunits
YHR090C	YNG2	FALSE	FALSE	FALSE	FALSE	TRUE	NuA4 complex	NA	nucleus,	Subunit of the NuA4 histone acetyltransferase complex that acetylates histone H4 and H2A; has similarity to the human tumor suppressor ING1
YMR198W	CIK1	FALSE	FALSE	FALSE	FALSE	FALSE	NA	NA	cytoskeleton,	Kinesin-associated protein required for both karyogamy and mitotic spindle organization, interacts stably and specifically with Kar3p and may function to target this kinesin to a specific cellular role; has similarity to Vik1p
YGL020C	GET1	FALSE	FALSE	FALSE	FALSE	FALSE	NA	NA	ER,	Subunit of the GET complex; required for the retrieval of HDEL proteins from the Golgi to the ER in an ERD2 dependent fashion and for normal mitochondrial morphology and inheritance
YLR268W	SEC22	FALSE	TRUE	FALSE	FALSE	FALSE	NA	SNARE interactions in vesicular transport;	Golgi,	R-SNARE protein; assembles into SNARE complex with Bet1p, Bos1p and Sed5p; cycles between the ER and Golgi complex; involved in anterograde and retrograde transport between the ER and Golgi; synaptobrevin homolog
YOL004W	SIN3	FALSE	TRUE	TRUE	FALSE	FALSE	NA	NA	mitochondrion,	Component of the Sin3p-Rpd3p histone deacetylase complex, involved in transcriptional repression and activation of diverse processes, including mating-type switching and meiosis; involved in the maintenance of chromosomal integrity
YOR244W	ESA1	FALSE	FALSE	FALSE	FALSE	TRUE	NuA4 complex	NA	nucleus,	Histone acetyltransferase catalytic subunit of the native multisubunit complex (NuA4) that acetylates four conserved internal lysines of histone H4 N-terminal tail; required for cell cycle progression
YNL298W	CLA4	FALSE	FALSE	FALSE	FALSE	FALSE	NA	NA	bud,cytoplasm,cell periphery,	Cdc42p activated signal transducing kinase of the PAK (p21-activated kinase) family, involved in septin ring assembly and cytokinesis; directly phosphorylates septins Cdc3p and Cdc10p; other yeast PAK family members are Ste20p and Skm1p
YDL005C	MED2	FALSE	FALSE	FALSE	FALSE	FALSE	TAIL/Gal 11 substructure; apparent sensor	NA	nucleus,	Subunit of the RNA polymerase II mediator complex; associates with core polymerase subunits to form the RNA polymerase II holoenzyme; essential for transcriptional regulation
YGR252W	GCN5	FALSE	FALSE	TRUE	FALSE	TRUE	SAGA complex	NA	nucleus,	Histone acetyltransferase, acetylates N-terminal lysines on histones H2B and H3; catalytic subunit of the ADA and SAGA histone acetyltransferase complexes; founding member of the Gcn5p-related N-acetyltransferase superfamily
YFL024C	EPL1	FALSE	FALSE	TRUE	FALSE	TRUE	NuA4 complex	NA	nucleus,	Component of NuA4, which is an essential histone H4/H2A acetyltransferase complex; homologous to Drosophila Enhancer of Polycomb
YDR448W	ADA2	FALSE	FALSE	TRUE	FALSE	TRUE	SAGA complex	NA	nucleus,	Transcription coactivator, component of the ADA and SAGA transcriptional adaptor/HAT (histone acetyltransferase) complexes
YJR104C	SOD1	FALSE	FALSE	TRUE	FALSE	FALSE	NA	NA	cytoplasm,nucleus,	Cytosolic superoxide dismutase; some mutations are analogous to those that cause ALS (amyotrophic lateral sclerosis) in humans
YPL101W	ELP4	FALSE	FALSE	FALSE	FALSE	FALSE	NA	NA	NA	Subunit of Elongator complex, which is required for modification of wobble nucleosides in tRNA; required for Elongator structural integrity
YER019W	ISC1	FALSE	TRUE	FALSE	FALSE	FALSE	NA	NA	NA	Mitochondrial membrane localized inositol phosphosphingolipid phospholipase C, hydrolyzes complex sphingolipids to produce ceramide; activated by phosphatidylserine, cardiolipin, and phosphatidylglycerol; mediates Na+ and Li+ halotolerance
YKL212W	SAC1	FALSE	TRUE	FALSE	FALSE	FALSE	NA	NA	ER,vacuole,	Phosphatidylinositol (PI) phosphatase, involved in hydrolysis of PI 3-phosphate, PI 4-phosphate and PI 3,5-bisphosphate to PI; membrane protein localizes to ER and Golgi; involved in protein trafficking, secretion and inositol metabolism
YNL199C	GCR2	FALSE	FALSE	TRUE	FALSE	FALSE	NA	NA	NA	Transcriptional activator of genes involved in glycolysis; interacts and functions with the DNA-binding protein Gcr1p
YKL119C	VPH2	FALSE	FALSE	FALSE	FALSE	FALSE	NA	NA	ER,	Integral membrane protein required for vacuolar H+-ATPase (V-ATPase) function, although not an actual component of the V-ATPase complex; functions in the assembly of the V-ATPase; localized to the endoplasmic reticulum (ER)
YIL084C	SDS3	FALSE	FALSE	FALSE	FALSE	FALSE	NA	NA	nucleus,	Component of the Rpd3p/Sin3p deacetylase complex required for its structural integrity and catalytic activity, involved in transcriptional silencing and required for sporulation; cells defective in SDS3 display pleiotropic phenotypes
YLR418C	CDC73	FALSE	FALSE	FALSE	FALSE	FALSE	NA	NA	nucleus,	Constituent of Paf1 complex with RNA polymerase II, Paf1p, Hpr1p, Ctr9, Leo1, Rtf1 and Ccr4p, distinct from Srb-containing Pol II complexes; required for expression of certain genes, modification of some histones, and telomere maintenance
YML094W	GIM5	FALSE	FALSE	FALSE	FALSE	FALSE	NA	NA	cytoplasm,	Subunit of the heterohexameric cochaperone prefoldin complex which binds specifically to cytosolic chaperonin and transfers target proteins to it
YNL021W	HDA1	FALSE	FALSE	TRUE	FALSE	TRUE	NA	NA	nucleus,	Putative catalytic subunit of a class II histone deacetylase complex that also contains Hda2p and Hda3p; Hda1p interacts with the Hda2p-Hda3p subcomplex to form an active tetramer; deletion increases histone H2B, H3 and H4 acetylation
YDR295C	HDA2	FALSE	FALSE	FALSE	FALSE	FALSE	NA	NA	nucleus,	Subunit of a possibly tetrameric trichostatin A-sensitive class II histone deacetylase complex containing an Hda1p homodimer and an Hda2p-Hda3p heterodimer; involved in telomere maintenance
YHR041C	SRB2	FALSE	FALSE	FALSE	FALSE	FALSE	HEAD/Srb4 module; signal processor	NA	cytoplasm,nucleus,	Subunit of the RNA polymerase II mediator complex; associates with core polymerase subunits to form the RNA polymerase II holoenzyme; general transcription factor involved in telomere maintenance
YGL244W	RTF1	FALSE	FALSE	TRUE	FALSE	FALSE	NA	NA	nucleus,	Subunit of the RNA polymerase II-associated Paf1 complex; directly or indirectly regulates DNA-binding properties of Spt15p and relative activities of different TATA elements; involved in telomere maintenance
YGR005C	TFG2	FALSE	FALSE	TRUE	FALSE	FALSE	NA	Basal transcription factors;	NA	TFIIF (Transcription Factor II) middle subunit; involved in both transcription initiation and elongation of RNA polymerase II; homologous to human RAP30
YMR091C	NPL6	FALSE	FALSE	TRUE	FALSE	FALSE	RSC complex	NA	nucleus,	Component of the RSC chromatin remodeling complex; interacts with Rsc3p, Rsc30p, Ldb7p, and Htl1p to form a module important for a broad range of RSC functions; involved in nuclear protein import and maintenance of proper telomere length
YOL051W	GAL11	FALSE	FALSE	TRUE	FALSE	FALSE	TAIL/Gal 11 substructure; apparent sensor	NA	nucleus,	Subunit of the RNA polymerase II mediator complex; associates with core polymerase subunits to form the RNA polymerase II holoenzyme; affects transcription by acting as target of activators and repressors
YAL013W	DEP1	FALSE	FALSE	TRUE	FALSE	FALSE	NA	NA	NA	Transcriptional modulator involved in regulation of structural phospholipid biosynthesis genes and metabolically unrelated genes, as well as maintenance of telomeres, mating efficiency, and sporulation
YNL153C	GIM3	FALSE	FALSE	FALSE	FALSE	FALSE	NA	NA	cytoplasm,	Subunit of the heterohexameric cochaperone prefoldin complex which binds specifically to cytosolic chaperonin and transfers target proteins to it
YBR175W	SWD3	FALSE	FALSE	FALSE	FALSE	FALSE	NA	NA	cytoplasm,nucleus,	Essential subunit of the COMPASS (Set1C) complex, which methylates histone H3 on lysine 4 and is required in transcriptional silencing near telomeres; WD40 beta propeller superfamily member and ortholog of mammalian WDR5
YLL039C	UBI4	TRUE	TRUE	TRUE	FALSE	FALSE	NA	NA	cytoplasm,nucleus,	Ubiquitin, becomes conjugated to proteins, marking them for selective degradation via the ubiquitin-26S proteasome system; essential for the cellular stress response; encoded as a polyubiquitin precursor comprised of 5 head-to-tail repeats
YER125W	RSP5	TRUE	TRUE	TRUE	FALSE	FALSE	NA	Ubiquitin mediated proteolysis;	NA	Ubiquitin-protein ligase involved in ubiquitin-mediated protein degradation; functions in multivesicular body sorting, heat shock response and ubiquitylation of arrested RNAPII; contains a hect (homologous to E6-AP carboxyl terminus) domain
YER155C	BEM2	FALSE	TRUE	FALSE	FALSE	FALSE	NA	NA	bud,cytoplasm,	Rho GTPase activating protein (RhoGAP) involved in the control of cytoskeleton organization and cellular morphogenesis; required for bud emergence
YFL001W	DEG1	FALSE	FALSE	FALSE	FALSE	FALSE	NA	NA	nucleus,	Non-essential tRNA:pseudouridine synthase, introduces pseudouridines at position 38 or 39 in tRNA, important for maintenance of translation efficiency and normal cell growth, localizes to both the nucleus and cytoplasm
YLR373C	VID22	FALSE	FALSE	FALSE	FALSE	FALSE	NA	NA	nucleus,	Glycosylated integral membrane protein localized to the plasma membrane; plays a role in fructose-1,6-bisphosphatase (FBPase) degradation; involved in FBPase transport from the cytosol to Vid (vacuole import and degradation) vesicles
YER016W	BIM1	FALSE	FALSE	FALSE	FALSE	FALSE	NA	NA	cytoskeleton,	Microtubule-binding protein that together with Kar9p makes up the cortical microtubule capture site and delays the exit from mitosis when the spindle is oriented abnormally
YPR135W	CTF4	FALSE	FALSE	FALSE	FALSE	FALSE	NA	NA	nucleus,	Chromatin-associated protein, required for sister chromatid cohesion; interacts with DNA polymerase alpha (Pol1p) and may link DNA synthesis to sister chromatid cohesion
YBR082C	UBC4	TRUE	TRUE	FALSE	FALSE	FALSE	NA	Ubiquitin mediated proteolysis;	cytoplasm,nucleus,	Ubiquitin-conjugating enzyme (E2), mediates degradation of short-lived and abnormal proteins; interacts with E3-CaM in ubiquitinating calmodulin; interacts with many SCF ubiquitin protein ligases; component of the cellular stress response
YJR073C	OPI3	FALSE	FALSE	FALSE	FALSE	FALSE	NA	NA	ER,vacuole,	Phospholipid methyltransferase (methylene-fatty-acyl-phospholipid synthase), catalyzes the last two steps in phosphatidylcholine biosynthesis
YEL003W	GIM4	FALSE	FALSE	FALSE	FALSE	FALSE	NA	NA	cytoplasm,	Subunit of the heterohexameric cochaperone prefoldin complex which binds specifically to cytosolic chaperonin and transfers target proteins to it
YLR015W	BRE2	FALSE	FALSE	FALSE	FALSE	FALSE	NA	NA	nucleus,	Subunit of the COMPASS (Set1C) complex, which methylates histone H3 on lysine 4 and is required in transcriptional silencing near telomeres; involved in telomere maintenance; similar to trithorax-group protein ASH2L
YNL236W	SIN4	FALSE	FALSE	FALSE	FALSE	FALSE	TAIL/Gal 11 substructure; apparent sensor	NA	nucleus,	Subunit of the RNA polymerase II mediator complex; associates with core polymerase subunits to form the RNA polymerase II holoenzyme; contributes to both postive and negative transcriptional regulation; dispensible for basal transcription
YMR236W	TAF9	FALSE	FALSE	TRUE	FALSE	TRUE	SAGA complex	Basal transcription factors;	nucleus,	Subunit (17 kDa) of TFIID and SAGA complexes, involved in RNA polymerase II transcription initiation and in chromatin modification, similar to histone H3
YBR279W	PAF1	FALSE	FALSE	FALSE	FALSE	FALSE	NA	NA	nucleus,	RNAP II-associated protein; defines large complex biochemically and functionally distinct from the Srb-Mediator form of Pol II holoenzyme; required for full expression of a subset of cell cycle-regulated genes; homolog of human PD2/hPAF1
YDR174W	HMO1	FALSE	FALSE	TRUE	FALSE	TRUE	NA	NA	nucleolus,	Chromatin associated high mobility group (HMG) family member involved in genome maintenance; rDNA-binding component of the Pol I transcription system; associates with a 5'-3' DNA helicase and Fpr1p, a prolyl isomerase
YNL031C	HHT2	FALSE	TRUE	FALSE	FALSE	FALSE	NA	NA	NA	One of two identical histone H3 proteins (see also HHT1); core histone required for chromatin assembly, involved in heterochromatin-mediated telomeric and HM silencing; regulated by acetylation, methylation, and mitotic phosphorylation
YGL124C	MON1	FALSE	TRUE	FALSE	FALSE	FALSE	NA	NA	vesicles,vacuole,	Protein required for fusion of cvt-vesicles and autophagosomes with the vacuole; associates, as a complex with Ccz1p, with a perivacuolar compartment; potential Cdc28p substrate
YIL128W	MET18	FALSE	FALSE	FALSE	FALSE	FALSE	NA	NA	cytoplasm,	DNA repair and TFIIH regulator, required for both nucleotide excision repair (NER) and RNA polymerase II (RNAP II) transcription; involved in telomere maintenance
YLR200W	YKE2	FALSE	FALSE	FALSE	FALSE	FALSE	NA	NA	cytoplasm,	Subunit of the heterohexameric Gim/prefoldin protein complex involved in the folding of alpha-tubulin, beta-tubulin, and actin
YOL145C	CTR9	FALSE	TRUE	TRUE	FALSE	FALSE	NA	NA	nucleus,	Component of the Paf1p complex, which is a large complex that binds to and modulates the activity of RNA polymerase II and is required for expression of a subset of genes, including cyclin genes; contains TPR repeats
YDR145W	TAF12	FALSE	FALSE	FALSE	FALSE	TRUE	SAGA complex	Basal transcription factors;	nucleus,	Subunit (61/68 kDa) of TFIID and SAGA complexes, involved in RNA polymerase II transcription initiation and in chromatin modification, similar to histone H2A
YKR048C	NAP1	FALSE	FALSE	FALSE	FALSE	FALSE	NA	NA	cytoplasm,	Protein that interacts with mitotic cyclin Clb2p; required for the regulation of microtubule dynamics during mitosis; controls bud morphogenesis; involved in the transport of H2A and H2B histones to the nucleus; phosphorylated by CK2
YBR193C	MED8	FALSE	FALSE	FALSE	FALSE	FALSE	HEAD/Srb4 module; signal processor	NA	NA	Subunit of the RNA polymerase II mediator complex; associates with core polymerase subunits to form the RNA polymerase II holoenzyme; essential for transcriptional regulation
YMR294W	JNM1	FALSE	FALSE	FALSE	FALSE	FALSE	NA	NA	NA	Component of the yeast dynactin complex, consisting of Nip100p, Jnm1p, and Arp1p; required for proper nuclear migration and spindle partitioning during mitotic anaphase B
YCL010C	SGF29	FALSE	TRUE	FALSE	FALSE	FALSE	SAGA complex	NA	nucleus,	SaGa associated Factor 29kDa; Probable 29kKDa Subunit of SAGA histone acetyltransferase complex
YGL066W	SGF73	FALSE	FALSE	TRUE	FALSE	FALSE	SAGA complex	NA	nucleus,	Subunit of SAGA histone acetyltransferase complex; involved in formation of the preinitiation complex assembly at promoters; null mutant displays defects in premeiotic DNA synthesis
YDR378C	LSM6	FALSE	FALSE	FALSE	FALSE	FALSE	NA	NA	NA	Lsm (Like Sm) protein; part of heteroheptameric complexes (Lsm2p-7p and either Lsm1p or 8p): cytoplasmic Lsm1p complex involved in mRNA decay; nuclear Lsm8p complex part of U6 snRNP and possibly involved in processing tRNA, snoRNA, and rRNA
YMR216C	SKY1	FALSE	FALSE	FALSE	FALSE	FALSE	NA	NA	cytoplasm,	SR protein kinase (SRPK) involved in regulating proteins involved in mRNA metabolism and cation homeostasis; similar to human SRPK1
YDR126W	SWF1	FALSE	FALSE	FALSE	FALSE	FALSE	NA	NA	NA	Palmitoyltransferase that acts on the SNAREs Snc1p, Syn8p, Tlg1p and likely on all SNAREs; member of a family of putative palmitoyltransferases containing an Asp-His-His-Cys-cysteine rich (DHHC-CRD) domain; may have a role in vacuole fusion
YNL246W	VPS75	FALSE	FALSE	FALSE	FALSE	FALSE	NA	NA	nucleus,	NAP family histone chaperone; binds to histone H3-H4 tetramers and to histone acetyltransferase RTT109; possesses nucleosome assembly activity in vitro; proposed role in vacuolar protein sorting
YAR003W	SWD1	FALSE	FALSE	FALSE	FALSE	FALSE	NA	NA	nucleus,	Subunit of the COMPASS (Set1C) complex, which methylates histone H3 on lysine 4 and is required in transcriptional silencing near telomeres; WD40 beta propeller superfamily member with similarity to mammalian Rbbp7
YNL271C	BNI1	FALSE	FALSE	FALSE	FALSE	FALSE	NA	MAPK signaling pathway - fruit fly;	bud,cytoplasm,	Formin, nucleates the formation of linear actin filaments, involved in cell processes such as budding and mitotic spindle orientation which require the formation of polarized actin cables, functionally redundant with BNR1
YNL248C	RPA49	FALSE	TRUE	TRUE	FALSE	FALSE	NA	Purine metabolism; Pyrimidine metabolism; RNA polymerase;	nucleolus,	RNA polymerase I subunit A49
YBR081C	SPT7	FALSE	TRUE	TRUE	FALSE	TRUE	SAGA complex	NA	nucleus,	Subunit of the SAGA transcriptional regulatory complex, involved in proper assembly of the complex; also present as a C-terminally truncated form in the SLIK/SALSA transcriptional regulatory complex
YDR176W	NGG1	FALSE	FALSE	TRUE	FALSE	FALSE	SAGA complex	NA	nucleus,	Transcriptional regulator involved in glucose repression of Gal4p-regulated genes; component of transcriptional adaptor and histone acetyltransferase complexes, the ADA complex, the SAGA complex, and the SLIK complex
YLR226W	BUR2	FALSE	FALSE	FALSE	FALSE	FALSE	NA	NA	nucleus,	Cyclin for the Sgv1p (Bur1p) protein kinase; Sgv1p and Bur2p comprise a CDK-cyclin complex involved in transcriptional regulation through its phosphorylation of the carboxy-terminal domain of the largest subunit of RNA polymerase II
YGL213C	SKI8	FALSE	FALSE	FALSE	FALSE	FALSE	NA	NA	cytoplasm,	Protein involved in exosome mediated 3' to 5' mRNA degradation and translation inhibition of non-poly(A) mRNAs as well as double-strand break formation during meiotic recombination; required for repressing propagation of dsRNA viruses
YLR229C	CDC42	FALSE	TRUE	FALSE	FALSE	FALSE	NA	MAPK signaling pathway - fruit fly;	NA	Small rho-like GTPase, essential for establishment and maintenance of cell polarity; mutants have defects in the organization of actin and septins
YPR179C	HDA3	FALSE	FALSE	FALSE	FALSE	FALSE	NA	NA	nucleus,	Subunit of a possibly tetrameric trichostatin A-sensitive class II histone deacetylase complex that contains an Hda1p homodimer and an Hda2p-Hda3p heterodimer; required for the activity of the complex; has similarity to Hda2p
YNL251C	NRD1	FALSE	FALSE	FALSE	FALSE	FALSE	NA	NA	nucleus,	RNA-binding protein that interacts with the C-terminal domain of the RNA polymerase II large subunit (Rpo21p), required for transcription termination and 3' end maturation of nonpolyadenylated RNAs
YFR037C	RSC8	FALSE	FALSE	TRUE	FALSE	TRUE	RSC complex	NA	nucleus,	Component of the RSC chromatin remodeling complex; essential for viability and mitotic growth; homolog of SWI/SNF subunit Swi3p, but unlike Swi3p, does not activate transcription of reporters
YHR187W	IKI1	FALSE	FALSE	TRUE	FALSE	FALSE	NA	NA	cytoplasm,	Subunit of Elongator complex, which is required for modification of wobble nucleosides in tRNA; iki1 mutations confer resistance to the K. lactis toxin zymocin
YNR011C	PRP2	FALSE	FALSE	FALSE	FALSE	FALSE	NA	NA	cytoplasm,nucleus,	RNA-dependent ATPase in the DEAH-box family, required for activation of the spliceosome before the first transesterification step in RNA splicing
YMR005W	TAF4	FALSE	FALSE	FALSE	FALSE	FALSE	NA	NA	NA	TFIID subunit (48 kDa), involved in RNA polymerase II transcription initiation; potential Cdc28p substrate
# Module 398 | 93 proteins | ubiquitinated:(21/93; p = 1) | ubPath:(16/93; p = 0.2009) | tfs:(2/93; p = 0.6832) | sumoylated:(20/93; p = 0.4622) | chrom:(11/93; p = 0.00409) | Compartment(17 NAs):{nucleus:(46/93; p = 0.03594) |
YDL074C	BRE1	TRUE	FALSE	FALSE	FALSE	FALSE	NA	NA	nucleus,	E3 ubiquitin ligase for Rad6p, required for the ubiquitination of histone H2B, recruitment of Rad6p to promoter chromatin and subsequent methylation of histone H3 (on K4 and K79), contains RING finger domain
YBR231C	SWC5	FALSE	FALSE	TRUE	FALSE	FALSE	SWR1 complex	NA	nucleus,	Protein of unknown function, component of the SWR1 complex, which exchanges histone variant H2AZ (Htz1p) for chromatin-bound histone H2A
YDR363W-A	SEM1	TRUE	FALSE	FALSE	FALSE	FALSE	NA	Homologous recombination;	nucleus,	Component of the lid subcomplex of the regulatory subunit of the 26S proteasome; ortholog of human DSS1
YFR010W	UBP6	TRUE	TRUE	FALSE	FALSE	FALSE	NA	NA	cytoplasm,nucleus,	Ubiquitin-specific protease situated in the base subcomplex of the 26S proteasome, releases free ubiquitin from branched polyubiquitin chains; works in opposition to polyubiquitin elongation activity of Hul5p
YGL058W	RAD6	TRUE	TRUE	FALSE	FALSE	FALSE	NA	Ubiquitin mediated proteolysis;	cytoplasm,nucleus,	Ubiquitin-conjugating enzyme (E2), involved in postreplication repair (with Rad18p), sporulation, telomere silencing, and ubiquitin-mediated N-end rule protein degradation (with Ubr1p)
YDL020C	RPN4	TRUE	FALSE	FALSE	TRUE	FALSE	NA	Proteasome;	cytoplasm,nucleus,	Transcription factor that stimulates expression of proteasome genes; Rpn4p levels are in turn regulated by the 26S proteasome in a negative feedback control mechanism; RPN4 is transcriptionally regulated by various stress responses
YCR009C	RVS161	FALSE	FALSE	FALSE	FALSE	FALSE	NA	NA	cytoskeleton,cytoplasm,	Amphiphysin-like lipid raft protein; subunit of a complex (Rvs161p-Rvs167p) that regulates polarization of the actin cytoskeleton, endocytosis, cell polarity, cell fusion and viability following starvation or osmotic stress
YGR200C	ELP2	TRUE	TRUE	FALSE	FALSE	FALSE	NA	NA	cytoplasm,	Subunit of Elongator complex, which is required for modification of wobble nucleosides in tRNA; target of Kluyveromyces lactis zymocin
YDR159W	SAC3	FALSE	FALSE	FALSE	FALSE	FALSE	NA	NA	nuclear periphery,	Nuclear pore-associated protein, forms a complex with Thp1p that is involved in transcription and in mRNA export from the nucleus
YER151C	UBP3	TRUE	TRUE	TRUE	FALSE	FALSE	NA	NA	cytoplasm,	Ubiquitin-specific protease that interacts with Bre5p to co-regulate anterograde and retrograde transport between endoplasmic reticulum and Golgi compartments; inhibitor of gene silencing; cleaves ubiquitin fusions but not polyubiquitin
YHR200W	RPN10	TRUE	FALSE	FALSE	FALSE	FALSE	NA	Proteasome;	cytoplasm,nucleus,	Non-ATPase base subunit of the 19S regulatory particle (RP) of the 26S proteasome; N-terminus plays a role in maintaining the structural integrity of the RP; binds selectively to polyubiquitin chains; homolog of the mammalian S5a protein
YDR207C	UME6	FALSE	FALSE	FALSE	TRUE	FALSE	NA	NA	nucleus,	Key transcriptional regulator of early meiotic genes, binds URS1 upstream regulatory sequence, couples metabolic responses to nutritional cues with initiation and progression of meiosis, forms complex with Ime1p, and also with Sin3p-Rpd3p
YDR334W	SWR1	FALSE	FALSE	TRUE	FALSE	TRUE	SWR1 complex	NA	nucleus,	Swi2/Snf2-related ATPase that is the structural component of the SWR1 complex, which exchanges histone variant H2AZ (Htz1p) for chromatin-bound histone H2A
YOR080W	DIA2	TRUE	FALSE	FALSE	FALSE	FALSE	NA	NA	NA	Origin-binding F-box protein that forms an SCF ubiquitin ligase complex with Skp1p and Cdc53p; plays a role in DNA replication, involved in invasive and pseudohyphal growth
YDR485C	VPS72	FALSE	FALSE	TRUE	FALSE	FALSE	SWR1 complex	NA	nucleus,	Htz1p-binding component of the SWR1 complex, which exchanges histone variant H2AZ (Htz1p) for chromatin-bound histone H2A; required for vacuolar protein sorting
YOL012C	HTZ1	FALSE	FALSE	FALSE	FALSE	TRUE	SWR1 complex	NA	nucleus,	Histone variant H2AZ, exchanged for histone H2A in nucleosomes by the SWR1 complex; involved in transcriptional regulation through prevention of the spread of silent heterochromatin
YPL055C	LGE1	FALSE	FALSE	FALSE	FALSE	FALSE	NA	NA	nucleus,	Protein of unknown function; null mutant forms abnormally large cells, and homozygous diploid null mutant displays delayed premeiotic DNA synthesis and reduced efficiency of meiotic nuclear division
YJL179W	PFD1	FALSE	FALSE	FALSE	FALSE	FALSE	NA	NA	cytoplasm,	Subunit of heterohexameric prefoldin, which binds cytosolic chaperonin and transfers target proteins to it; involved in the biogenesis of actin and of alpha- and gamma-tubulin
YGR056W	RSC1	FALSE	FALSE	TRUE	FALSE	TRUE	RSC complex	NA	NA	Component of the RSC chromatin remodeling complex; required for expression of mid-late sporulation-specific genes; contains two essential bromodomains, a bromo-adjacent homology (BAH) domain, and an AT hook
YGL244W	RTF1	FALSE	FALSE	TRUE	FALSE	FALSE	NA	NA	nucleus,	Subunit of the RNA polymerase II-associated Paf1 complex; directly or indirectly regulates DNA-binding properties of Spt15p and relative activities of different TATA elements; involved in telomere maintenance
YLR262C	YPT6	FALSE	FALSE	TRUE	FALSE	FALSE	NA	NA	NA	GTPase, Ras-like GTP binding protein involved in the secretory pathway, required for fusion of endosome-derived vesicles with the late Golgi, maturation of the vacuolar carboxypeptidase Y; has similarity to the human GTPase, Rab6
YML094W	GIM5	FALSE	FALSE	FALSE	FALSE	FALSE	NA	NA	cytoplasm,	Subunit of the heterohexameric cochaperone prefoldin complex which binds specifically to cytosolic chaperonin and transfers target proteins to it
YNL107W	YAF9	FALSE	FALSE	FALSE	FALSE	FALSE	NuA4 complex	NA	cytoplasm,nucleus,	Subunit of both the NuA4 histone H4 acetyltransferase complex and the SWR1 complex, may function to antagonize silencing near telomeres; interacts directly with Swc4p, has homology to human leukemogenic protein AF9, contains a YEATS domain
YNL153C	GIM3	FALSE	FALSE	FALSE	FALSE	FALSE	NA	NA	cytoplasm,	Subunit of the heterohexameric cochaperone prefoldin complex which binds specifically to cytosolic chaperonin and transfers target proteins to it
YGL127C	SOH1	FALSE	FALSE	FALSE	FALSE	FALSE	MIDDLE or Med9/10 module; signal transfer, CTD interaction	NA	nucleus,	Subunit of the RNA polymerase II mediator complex; associates with core polymerase subunits to form the RNA polymerase II holoenzyme; involved in telomere maintenance; conserved with other metazoan MED31 subunits
YJL124C	LSM1	FALSE	FALSE	FALSE	FALSE	FALSE	NA	NA	cytoplasm,	Lsm (Like Sm) protein; forms heteroheptameric complex (with Lsm2p, Lsm3p, Lsm4p, Lsm5p, Lsm6p, and Lsm7p) involved in degradation of cytoplasmic mRNAs
YNL097C	PHO23	FALSE	FALSE	TRUE	FALSE	TRUE	NA	NA	nucleus,	Probable component of the Rpd3 histone deacetylase complex, involved in transcriptional regulation of PHO5; C-terminus has similarity to human candidate tumor suppressor p33(ING1)
YAL013W	DEP1	FALSE	FALSE	TRUE	FALSE	FALSE	NA	NA	NA	Transcriptional modulator involved in regulation of structural phospholipid biosynthesis genes and metabolically unrelated genes, as well as maintenance of telomeres, mating efficiency, and sporulation
YBR175W	SWD3	FALSE	FALSE	FALSE	FALSE	FALSE	NA	NA	cytoplasm,nucleus,	Essential subunit of the COMPASS (Set1C) complex, which methylates histone H3 on lysine 4 and is required in transcriptional silencing near telomeres; WD40 beta propeller superfamily member and ortholog of mammalian WDR5
YNL298W	CLA4	FALSE	FALSE	FALSE	FALSE	FALSE	NA	NA	bud,cytoplasm,cell periphery,	Cdc42p activated signal transducing kinase of the PAK (p21-activated kinase) family, involved in septin ring assembly and cytokinesis; directly phosphorylates septins Cdc3p and Cdc10p; other yeast PAK family members are Ste20p and Skm1p
YFR019W	FAB1	FALSE	FALSE	FALSE	FALSE	FALSE	NA	Phosphatidylinositol signaling system;	vacuole,	1-phosphatidylinositol-3-phosphate 5-kinase; vacuolar membrane kinase that generates phosphatidylinositol (3,5)P2, which is involved in vacuolar sorting and homeostasis
YJR073C	OPI3	FALSE	FALSE	FALSE	FALSE	FALSE	NA	NA	ER,vacuole,	Phospholipid methyltransferase (methylene-fatty-acyl-phospholipid synthase), catalyzes the last two steps in phosphatidylcholine biosynthesis
YLR085C	ARP6	FALSE	FALSE	FALSE	FALSE	FALSE	SWR1 complex	NA	cytoplasm,nucleus,	Actin-related protein that binds nucleosomes; a component of the SWR1 complex, which exchanges histone variant H2AZ (Htz1p) for chromatin-bound histone H2A
YNL330C	RPD3	FALSE	TRUE	FALSE	FALSE	TRUE	NA	NA	cytoplasm,nucleus,	Histone deacetylase; regulates transcription and silencing; plays a role in regulating Ty1 transposition
YCR066W	RAD18	TRUE	FALSE	FALSE	FALSE	TRUE	NA	NA	NA	Protein involved in postreplication repair; binds single-stranded DNA and has single-stranded DNA dependent ATPase activity; forms heterodimer with Rad6p; contains RING-finger motif
YHR090C	YNG2	FALSE	FALSE	FALSE	FALSE	TRUE	NuA4 complex	NA	nucleus,	Subunit of the NuA4 histone acetyltransferase complex that acetylates histone H4 and H2A; has similarity to the human tumor suppressor ING1
YDL005C	MED2	FALSE	FALSE	FALSE	FALSE	FALSE	TAIL/Gal 11 substructure; apparent sensor	NA	nucleus,	Subunit of the RNA polymerase II mediator complex; associates with core polymerase subunits to form the RNA polymerase II holoenzyme; essential for transcriptional regulation
YGR078C	PAC10	FALSE	FALSE	FALSE	FALSE	FALSE	NA	NA	cytoplasm,	Part of the heteromeric co-chaperone GimC/prefoldin complex, which promotes efficient protein folding
YLR087C	CSF1	FALSE	FALSE	FALSE	FALSE	FALSE	NA	NA	NA	Protein required for fermentation at low temperature; the authentic, non-tagged protein is detected in highly purified mitochondria in high-throughput studies
YGR135W	PRE9	TRUE	TRUE	TRUE	FALSE	FALSE	NA	Proteasome;	cytoplasm,nucleus,	Alpha 3 subunit of the 20S proteasome, the only nonessential 20S subunit; may be replaced by the alpha 4 subunit (Pre6p) under stress conditions to create a more active proteasomal isoform
YLR350W	ORM2	FALSE	TRUE	FALSE	FALSE	FALSE	NA	NA	ER,	Evolutionarily conserved protein with similarity to Orm1p, required for resistance to agents that induce the unfolded protein response; human ortholog is located in the endoplasmic reticulum
YLR396C	VPS33	FALSE	FALSE	FALSE	FALSE	FALSE	NA	NA	vacuole,	ATP-binding protein that is a subunit of the HOPS complex and the CORVET tethering complex; essential for membrane docking and fusion at both the Golgi-to-endosome and endosome-to-vacuole stages of protein transport
YOR244W	ESA1	FALSE	FALSE	FALSE	FALSE	TRUE	NuA4 complex	NA	nucleus,	Histone acetyltransferase catalytic subunit of the native multisubunit complex (NuA4) that acetylates four conserved internal lysines of histone H4 N-terminal tail; required for cell cycle progression
YJR104C	SOD1	FALSE	FALSE	TRUE	FALSE	FALSE	NA	NA	cytoplasm,nucleus,	Cytosolic superoxide dismutase; some mutations are analogous to those that cause ALS (amyotrophic lateral sclerosis) in humans
YPL101W	ELP4	FALSE	FALSE	FALSE	FALSE	FALSE	NA	NA	NA	Subunit of Elongator complex, which is required for modification of wobble nucleosides in tRNA; required for Elongator structural integrity
YJL006C	CTK2	FALSE	FALSE	FALSE	FALSE	FALSE	NA	Inositol phosphate metabolism; Benzoate degradation via CoA ligation; Phosphatidylinositol signaling system;	nucleus,	Beta subunit of C-terminal domain kinase I (CTDK-I), which phosphorylates the C-terminal repeated domain of the RNA polymerase II large subunit (Rpo21p) to affect both transcription and pre-mRNA 3' end processing; has similarity to cyclins
YIR009W	MSL1	FALSE	FALSE	FALSE	FALSE	FALSE	NA	NA	cytoplasm,nucleus,	U2B component of U2 snRNP, involved in splicing, binds the U2 snRNA stem-loop IV in vitro; does not contain the conserved C-terminal RNA binding domain found in other family members
YDR484W	VPS52	FALSE	FALSE	FALSE	FALSE	FALSE	NA	NA	NA	Component of the GARP (Golgi-associated retrograde protein) complex, Vps51p-Vps52p-Vps53p-Vps54p, which is required for the recycling of proteins from endosomes to the late Golgi; involved in localization of actin and chitin
YEL044W	IES6	FALSE	FALSE	FALSE	FALSE	FALSE	INO80 complex	NA	nucleus,	Protein that associates with the INO80 chromatin remodeling complex under low-salt conditions
YJL029C	VPS53	FALSE	TRUE	FALSE	FALSE	FALSE	NA	NA	vesicles,	Component of the GARP (Golgi-associated retrograde protein) complex, Vps51p-Vps52p-Vps53p-Vps54p, which is required for the recycling of proteins from endosomes to the late Golgi; required for vacuolar protein sorting
YKL119C	VPH2	FALSE	FALSE	FALSE	FALSE	FALSE	NA	NA	ER,	Integral membrane protein required for vacuolar H+-ATPase (V-ATPase) function, although not an actual component of the V-ATPase complex; functions in the assembly of the V-ATPase; localized to the endoplasmic reticulum (ER)
YAR007C	RFA1	FALSE	FALSE	FALSE	FALSE	FALSE	NA	DNA replication; Nucleotide excision repair; Mismatch repair; Homologous recombination;	nucleus,	Subunit of heterotrimeric Replication Protein A (RPA), which is a highly conserved single-stranded DNA binding protein involved in DNA replication, repair, and recombination
YGR214W	RPS0A	FALSE	TRUE	TRUE	FALSE	FALSE	NA	Ribosome;	cytoplasm,	Protein component of the small (40S) ribosomal subunit, nearly identical to Rps0Bp; required for maturation of 18S rRNA along with Rps0Bp; deletion of either RPS0 gene reduces growth rate, deletion of both genes is lethal
YLR240W	VPS34	FALSE	FALSE	FALSE	FALSE	FALSE	NA	Inositol phosphate metabolism; Phosphatidylinositol signaling system; Regulation of autophagy;	vesicles,	Phosphatidylinositol 3-kinase responsible for the synthesis of phosphatidylinositol 3-phosphate; forms membrane-associated signal transduction complex with Vps15p to regulate protein sorting; activated by the GTP-bound form of Gpa1p
YLR410W	VIP1	FALSE	FALSE	FALSE	FALSE	FALSE	NA	NA	cytoplasm,	Inositol hexakisphosphate (IP6) and inositol heptakisphosphate (IP7) kinase; generation of IP7 by Vip1p is important for phosphate signaling; likely involved in cortical actin cytoskeleton function, by analogy with S. pombe ortholog asp1
YPL213W	LEA1	FALSE	FALSE	FALSE	FALSE	FALSE	NA	NA	nucleus,	Component of U2 snRNP; disruption causes reduced U2 snRNP levels; physically interacts with Msl1p; invovled in telomere maintenance; putative homolog of human U2A' snRNP protein
YER162C	RAD4	TRUE	FALSE	FALSE	FALSE	FALSE	NA	Nucleotide excision repair;	cytoplasm,nucleus,	Protein that recognizes and binds damaged DNA (with Rad23p) during nucleotide excision repair; subunit of Nuclear Excision Repair Factor 2 (NEF2); homolog of human XPC protein
YGL195W	GCN1	FALSE	TRUE	TRUE	FALSE	FALSE	NA	NA	cytoplasm,	Positive regulator of the Gcn2p kinase activity, forms a complex with Gcn20p; proposed to stimulate Gcn2p activation by an uncharged tRNA
YAR003W	SWD1	FALSE	FALSE	FALSE	FALSE	FALSE	NA	NA	nucleus,	Subunit of the COMPASS (Set1C) complex, which methylates histone H3 on lysine 4 and is required in transcriptional silencing near telomeres; WD40 beta propeller superfamily member with similarity to mammalian Rbbp7
YGL066W	SGF73	FALSE	FALSE	TRUE	FALSE	FALSE	SAGA complex	NA	nucleus,	Subunit of SAGA histone acetyltransferase complex; involved in formation of the preinitiation complex assembly at promoters; null mutant displays defects in premeiotic DNA synthesis
YBR279W	PAF1	FALSE	FALSE	FALSE	FALSE	FALSE	NA	NA	nucleus,	RNAP II-associated protein; defines large complex biochemically and functionally distinct from the Srb-Mediator form of Pol II holoenzyme; required for full expression of a subset of cell cycle-regulated genes; homolog of human PD2/hPAF1
YOL094C	RFC4	FALSE	FALSE	FALSE	FALSE	FALSE	NA	DNA replication; Nucleotide excision repair; Mismatch repair;	nucleus,	Subunit of heteropentameric Replication factor C (RF-C), which is a DNA binding protein and ATPase that acts as a clamp loader of the proliferating cell nuclear antigen (PCNA) processivity factor for DNA polymerases delta and epsilon
YPR141C	KAR3	FALSE	FALSE	FALSE	FALSE	FALSE	NA	NA	cytoskeleton,nucleus,spindle pole,	Minus-end-directed microtubule motor that functions in mitosis and meiosis, localizes to the spindle pole body and localization is dependent on functional Cik1p, required for nuclear fusion during mating; potential Cdc28p substrate
YKL145W	RPT1	TRUE	TRUE	FALSE	FALSE	FALSE	NA	Proteasome;	nucleus,	One of six ATPases of the 19S regulatory particle of the 26S proteasome involved in the degradation of ubiquitinated substrates; required for optimal CDC20 transcription; interacts with Rpn12p and the E3 ubiquitin-protein ligase Ubr1p
YIR008C	PRI1	FALSE	FALSE	FALSE	FALSE	FALSE	NA	Purine metabolism; Pyrimidine metabolism; DNA replication;	NA	Subunit of DNA primase, which is required for DNA synthesis and double-strand break repair
YNL025C	SSN8	FALSE	FALSE	FALSE	FALSE	FALSE	CDK8/Srb10 module; transcriptional repression	NA	nucleus,	Cyclin-like component of the RNA polymerase II holoenzyme, involved in phosphorylation of the RNA polymerase II C-terminal domain; involved in glucose repression and telomere maintenance
YLR226W	BUR2	FALSE	FALSE	FALSE	FALSE	FALSE	NA	NA	nucleus,	Cyclin for the Sgv1p (Bur1p) protein kinase; Sgv1p and Bur2p comprise a CDK-cyclin complex involved in transcriptional regulation through its phosphorylation of the carboxy-terminal domain of the largest subunit of RNA polymerase II
YPL042C	SSN3	FALSE	FALSE	FALSE	FALSE	FALSE	CDK8/Srb10 module; transcriptional repression	Inositol phosphate metabolism; Benzoate degradation via CoA ligation; Phosphatidylinositol signaling system;	NA	Cyclin-dependent protein kinase, component of RNA polymerase II holoenzyme; involved in phosphorylation of the RNA polymerase II C-terminal domain; involved in glucose repression
YMR112C	MED11	FALSE	FALSE	FALSE	FALSE	FALSE	HEAD/Srb4 module; signal processor	NA	nucleus,	Subunit of the RNA polymerase II mediator complex; associates with core polymerase subunits to form the RNA polymerase II holoenzyme; essential protein
YCR081W	SRB8	FALSE	FALSE	FALSE	FALSE	FALSE	CDK8/Srb10 module; transcriptional repression	NA	cytoplasm,	Subunit of the RNA polymerase II mediator complex; associates with core polymerase subunits to form the RNA polymerase II holoenzyme; essential for transcriptional regulation; involved in glucose repression
YHR191C	CTF8	FALSE	FALSE	FALSE	FALSE	FALSE	NA	NA	NA	Subunit of a complex with Ctf18p that shares some subunits with Replication Factor C and is required for sister chromatid cohesion
YMR100W	MUB1	TRUE	FALSE	FALSE	FALSE	TRUE	NA	NA	NA	Protein of unknown function, deletion causes multi-budding phenotype; has similarity to Aspergillus nidulans samB gene
YPR103W	PRE2	TRUE	TRUE	TRUE	FALSE	FALSE	NA	Proteasome;	cytoplasm,nucleus,	Beta 5 subunit of the 20S proteasome, responsible for the chymotryptic activity of the proteasome
YMR078C	CTF18	FALSE	FALSE	FALSE	FALSE	FALSE	NA	NA	cytoplasm,nucleus,	Subunit of a complex with Ctf8p that shares some subunits with Replication Factor C and is required for sister chromatid cohesion; may have overlapping functions with Rad24p in the DNA damage replication checkpoint
YDR409W	SIZ1	TRUE	FALSE	TRUE	FALSE	TRUE	NA	NA	cytoplasm,nucleus,	SUMO/Smt3 ligase that promotes the attachment of sumo (Smt3p; small ubiquitin-related modifier) to proteins; binds Ubc9p and may bind septins; specifically required for sumoylation of septins in vivo; localized to the septin ring
YFL039C	ACT1	FALSE	TRUE	TRUE	FALSE	FALSE	NuA4 complex	Cell Communication;	NA	Actin, structural protein involved in cell polarization, endocytosis, and other cytoskeletal functions
YOR209C	NPT1	FALSE	TRUE	FALSE	FALSE	FALSE	NA	Nicotinate and nicotinamide metabolism;	cytoplasm,nucleus,	Nicotinate phosphoribosyltransferase, acts in the salvage pathway of NAD+ biosynthesis; required for silencing at rDNA and telomeres and has a role in silencing at mating-type loci; localized to the nucleus
YDR225W	HTA1	FALSE	FALSE	TRUE	FALSE	TRUE	NA	NA	vacuole,	One of two nearly identical (see also HTA2) histone H2A subtypes; core histone required for chromatin assembly and chromosome function; DNA damage-dependent phosphorylation by Mec1p facilitates DNA repair; acetylated by Nat4p
YDR477W	SNF1	FALSE	TRUE	TRUE	FALSE	FALSE	NA	Inositol phosphate metabolism; Benzoate degradation via CoA ligation; Phosphatidylinositol signaling system;	cytoplasm,	AMP-activated serine/threonine protein kinase found in a complex containing Snf4p and members of the Sip1p/Sip2p/Gal83p family; required for transcription of glucose-repressed genes, thermotolerance, sporulation, and peroxisome biogenesis
YDR388W	RVS167	FALSE	TRUE	FALSE	FALSE	FALSE	NA	NA	cytoskeleton,	Actin-associated protein, subunit of a complex (Rvs161p-Rvs167p) involved in regulation of actin cytoskeleton, endocytosis, and viability following starvation or osmotic stress; homolog of mammalian amphiphysin
YPR110C	RPC40	FALSE	FALSE	TRUE	FALSE	FALSE	NA	Purine metabolism; Pyrimidine metabolism; RNA polymerase;	nucleolus,nucleus,	RNA polymerase subunit, common to RNA polymerase I and III
YDR014W	RAD61	FALSE	FALSE	FALSE	FALSE	FALSE	NA	NA	nucleus,	Protein of unknown function; mutation confers radiation sensitivity
YBR160W	CDC28	FALSE	TRUE	FALSE	FALSE	FALSE	NA	Cell cycle - yeast;	cytoplasm,nucleus,	Catalytic subunit of the main cell cycle cyclin-dependent kinase (CDK); alternately associates with G1 cyclins (CLNs) and G2/M cyclins (CLBs) which direct the CDK to specific substrates
YNL243W	SLA2	FALSE	TRUE	FALSE	FALSE	FALSE	NA	NA	NA	Transmembrane actin-binding protein involved in membrane cytoskeleton assembly and cell polarization; adaptor protein that links actin to clathrin and endocytosis; present in the actin cortical patch of the emerging bud tip; dimer in vivo
YCR039C	MATALPHA2	FALSE	TRUE	FALSE	FALSE	FALSE	NA	NA	NA	Homeobox-domain protein that, with Mcm1p, represses a-specific genes in haploids; acts with A1p to repress transcription of haploid-specific genes in diploids; one of two genes encoded by the MATalpha mating type cassette
YEL027W	CUP5	FALSE	TRUE	FALSE	FALSE	FALSE	NA	Oxidative phosphorylation;	ER,	Proteolipid subunit of the vacuolar H(+)-ATPase V0 sector (subunit c; dicyclohexylcarbodiimide binding subunit); required for vacuolar acidification and important for copper and iron metal ion homeostasis
YER061C	CEM1	FALSE	FALSE	FALSE	FALSE	FALSE	NA	Fatty acid biosynthesis;	mitochondrion,	Mitochondrial beta-keto-acyl synthase with possible role in fatty acid synthesis; required for mitochondrial respiration
YER087W	AIM10	FALSE	FALSE	FALSE	FALSE	FALSE	NA	Arginine and proline metabolism; Aminoacyl-tRNA biosynthesis;	NA	Protein with similarity to tRNA synthetases; non-tagged protein is detected in purified mitochondria; null mutant displays decreased frequency of mitochondrial genome loss (petite formation), severe growth defect in minimal glycerol media
YHR067W	HTD2	FALSE	FALSE	FALSE	FALSE	FALSE	NA	NA	mitochondrion,	Mitochondrial 3-hydroxyacyl-thioester dehydratase involved in fatty acid biosynthesis, required for respiratory growth and for normal mitochondrial morphology
YKL181W	PRS1	FALSE	FALSE	FALSE	FALSE	FALSE	NA	Pentose phosphate pathway; Purine metabolism;	cytoplasm,	5-phospho-ribosyl-1(alpha)-pyrophosphate synthetase, synthesizes PRPP, which is required for nucleotide, histidine, and tryptophan biosynthesis; one of five related enzymes, which are active as heteromultimeric complexes
YMR286W	MRPL33	FALSE	FALSE	FALSE	FALSE	FALSE	NA	Ribosome;	mitochondrion,	Mitochondrial ribosomal protein of the large subunit
YOL076W	MDM20	FALSE	TRUE	FALSE	FALSE	FALSE	NA	NA	cytoplasm,	Non-catalytic subunit of the NatB N-terminal acetyltransferase, which catalyzes N-acetylation of proteins with specific N-terminal sequences; involved in mitochondrial inheritance and actin assembly
YOR211C	MGM1	FALSE	FALSE	FALSE	FALSE	FALSE	NA	NA	NA	Mitochondrial GTPase related to dynamin, present in a complex containing Ugo1p and Fzo1p; required for normal morphology of cristae and for stability of Tim11p; homolog of human OPA1 involved in autosomal dominant optic atrophy
# Module 446 | 90 proteins | ubiquitinated:(22/90; p = 1) | ubPath:(18/90; p = 0.06018) | tfs:(5/90; p = 0.06952) | sumoylated:(14/90; p = 0.917) | chrom:(11/90; p = 0.00315) | Compartment(13 NAs):{
YLR148W	PEP3	TRUE	TRUE	FALSE	FALSE	FALSE	NA	NA	vesicles,	Component of CORVET tethering complex; vacuolar peripheral membrane protein that promotes vesicular docking/fusion reactions in conjunction with SNARE proteins, required for vacuolar biogenesis
YDL074C	BRE1	TRUE	FALSE	FALSE	FALSE	FALSE	NA	NA	nucleus,	E3 ubiquitin ligase for Rad6p, required for the ubiquitination of histone H2B, recruitment of Rad6p to promoter chromatin and subsequent methylation of histone H3 (on K4 and K79), contains RING finger domain
YAL002W	VPS8	TRUE	FALSE	FALSE	FALSE	FALSE	NA	NA	vesicles,	Membrane-associated protein that interacts with Vps21p to facilitate soluble vacuolar protein localization; component of the CORVET complex; required for localization and trafficking of the CPY sorting receptor; contains RING finger motif
YDR359C	EAF1	FALSE	FALSE	TRUE	FALSE	TRUE	NuA4 complex	NA	NA	Component of the NuA4 histone acetyltransferase complex; required for initiation of pre-meiotic DNA replication, probably due to its requirement for significant expression of IME1
YGL058W	RAD6	TRUE	TRUE	FALSE	FALSE	FALSE	NA	Ubiquitin mediated proteolysis;	cytoplasm,nucleus,	Ubiquitin-conjugating enzyme (E2), involved in postreplication repair (with Rad18p), sporulation, telomere silencing, and ubiquitin-mediated N-end rule protein degradation (with Ubr1p)
YOR080W	DIA2	TRUE	FALSE	FALSE	FALSE	FALSE	NA	NA	NA	Origin-binding F-box protein that forms an SCF ubiquitin ligase complex with Skp1p and Cdc53p; plays a role in DNA replication, involved in invasive and pseudohyphal growth
YMR231W	PEP5	TRUE	FALSE	FALSE	FALSE	FALSE	NA	NA	vesicles,	Component of CORVET tethering complex; peripheral vacuolar membrane protein required for protein trafficking and vacuole biogenesis; interacts with Pep7p
YJL115W	ASF1	FALSE	FALSE	FALSE	FALSE	FALSE	NA	NA	nucleus,	Nucleosome assembly factor, involved in chromatin assembly and disassembly, anti-silencing protein that causes derepression of silent loci when overexpressed; plays a role in regulating Ty1 transposition
YKL113C	RAD27	FALSE	FALSE	FALSE	FALSE	FALSE	NA	DNA replication; Base excision repair; Non-homologous end-joining;	nucleus,	5' to 3' exonuclease, 5' flap endonuclease, required for Okazaki fragment processing and maturation as well as for long-patch base-excision repair; member of the S. pombe RAD2/FEN1 family
YLR396C	VPS33	FALSE	FALSE	FALSE	FALSE	FALSE	NA	NA	vacuole,	ATP-binding protein that is a subunit of the HOPS complex and the CORVET tethering complex; essential for membrane docking and fusion at both the Golgi-to-endosome and endosome-to-vacuole stages of protein transport
YOR244W	ESA1	FALSE	FALSE	FALSE	FALSE	TRUE	NuA4 complex	NA	nucleus,	Histone acetyltransferase catalytic subunit of the native multisubunit complex (NuA4) that acetylates four conserved internal lysines of histone H4 N-terminal tail; required for cell cycle progression
YPL055C	LGE1	FALSE	FALSE	FALSE	FALSE	FALSE	NA	NA	nucleus,	Protein of unknown function; null mutant forms abnormally large cells, and homozygous diploid null mutant displays delayed premeiotic DNA synthesis and reduced efficiency of meiotic nuclear division
YHR200W	RPN10	TRUE	FALSE	FALSE	FALSE	FALSE	NA	Proteasome;	cytoplasm,nucleus,	Non-ATPase base subunit of the 19S regulatory particle (RP) of the 26S proteasome; N-terminus plays a role in maintaining the structural integrity of the RP; binds selectively to polyubiquitin chains; homolog of the mammalian S5a protein
YLR320W	MMS22	FALSE	FALSE	FALSE	FALSE	FALSE	NA	NA	NA	Protein that acts with Mms1p in a repair pathway that may be involved in resolving replication intermediates or preventing the damage caused by blocked replication forks; required for accurate meiotic chromosome segregation
YJL081C	ARP4	FALSE	FALSE	TRUE	FALSE	FALSE	NuA4 complex	NA	nucleus,	Nuclear actin-related protein involved in chromatin remodeling, component of chromatin-remodeling enzyme complexes
YER083C	GET2	FALSE	FALSE	FALSE	FALSE	FALSE	NA	NA	ER,	Subunit of the GET complex; required for meiotic nuclear division and for the retrieval of HDEL proteins from the Golgi to the ER in an ERD2 dependent fashion; may be involved in cell wall function
YJR043C	POL32	FALSE	FALSE	FALSE	FALSE	FALSE	NA	Purine metabolism; Pyrimidine metabolism; DNA replication; Base excision repair; Nucleotide excision repair; Mismatch repair; Homologous recombination;	cytoplasm,nucleus,	Third subunit of DNA polymerase delta, involved in chromosomal DNA replication; required for error-prone DNA synthesis in the presence of DNA damage and processivity; interacts with Hys2p, PCNA (Pol30p), and Pol1p
YML028W	TSA1	FALSE	TRUE	TRUE	FALSE	FALSE	NA	NA	cytoplasm,	Thioredoxin peroxidase, acts as both a ribosome-associated and free cytoplasmic antioxidant; self-associates to form a high-molecular weight chaperone complex under oxidative stress; deletion results in mutator phenotype
YHR013C	ARD1	FALSE	FALSE	FALSE	FALSE	FALSE	NA	NA	cytoplasm,	Subunit of the N-terminal acetyltransferase NatA (Nat1p, Ard1p, Nat5p); N-terminally acetylates many proteins, which influences multiple processes such as the cell cycle, heat-shock resistance, mating, sporulation, and telomeric silencing
YNL107W	YAF9	FALSE	FALSE	FALSE	FALSE	FALSE	NuA4 complex	NA	cytoplasm,nucleus,	Subunit of both the NuA4 histone H4 acetyltransferase complex and the SWR1 complex, may function to antagonize silencing near telomeres; interacts directly with Swc4p, has homology to human leukemogenic protein AF9, contains a YEATS domain
YFL024C	EPL1	FALSE	FALSE	TRUE	FALSE	TRUE	NuA4 complex	NA	nucleus,	Component of NuA4, which is an essential histone H4/H2A acetyltransferase complex; homologous to Drosophila Enhancer of Polycomb
YHR090C	YNG2	FALSE	FALSE	FALSE	FALSE	TRUE	NuA4 complex	NA	nucleus,	Subunit of the NuA4 histone acetyltransferase complex that acetylates histone H4 and H2A; has similarity to the human tumor suppressor ING1
YGL020C	GET1	FALSE	FALSE	FALSE	FALSE	FALSE	NA	NA	ER,	Subunit of the GET complex; required for the retrieval of HDEL proteins from the Golgi to the ER in an ERD2 dependent fashion and for normal mitochondrial morphology and inheritance
YDL040C	NAT1	FALSE	TRUE	FALSE	FALSE	FALSE	NA	NA	cytoplasm,	Subunit of the N-terminal acetyltransferase NatA (Nat1p, Ard1p, Nat5p); N-terminally acetylates many proteins, which influences multiple processes such as the cell cycle, heat-shock resistance, mating, sporulation, and telomeric silencing
YOR089C	VPS21	FALSE	TRUE	FALSE	FALSE	FALSE	NA	NA	cytoplasm,nucleus,	GTPase required for transport during endocytosis and for correct sorting of vacuolar hydrolases; localized in endocytic intermediates; detected in mitochondria; geranylgeranylation required for membrane association; mammalian Rab5 homolog
YPL045W	VPS16	FALSE	TRUE	FALSE	FALSE	FALSE	NA	NA	vacuole,	Subunit of the vacuole fusion and protein sorting HOPS complex and the CORVET tethering complex; part of the Class C Vps complex essential for membrane docking and fusion at Golgi-to-endosome and endosome-to-vacuole protein transport stages
YJL047C	RTT101	TRUE	FALSE	FALSE	FALSE	FALSE	NA	NA	cytoplasm,nucleus,	Cullin subunit of a Roc1p-dependent E3 ubiquitin ligase complex; deletion phenotype suggests a role in anaphase progression; interacts with Mms22p and implicated in Mms22-dependent DNA repair; modified by the ubiquitin-like protein, Rub1p
YHR154W	RTT107	FALSE	FALSE	FALSE	FALSE	TRUE	NA	NA	nucleus,	Protein implicated in Mms22-dependent DNA repair during S phase, DNA damage induces phosphorylation by Mec1p at one or more SQ/TQ motifs; interacts with Mms22p and Slx4p; has four BRCT domains; has a role in regulation of Ty1 transposition
YMR236W	TAF9	FALSE	FALSE	TRUE	FALSE	TRUE	SAGA complex	Basal transcription factors;	nucleus,	Subunit (17 kDa) of TFIID and SAGA complexes, involved in RNA polymerase II transcription initiation and in chromatin modification, similar to histone H3
YBR231C	SWC5	FALSE	FALSE	TRUE	FALSE	FALSE	SWR1 complex	NA	nucleus,	Protein of unknown function, component of the SWR1 complex, which exchanges histone variant H2AZ (Htz1p) for chromatin-bound histone H2A
YFR010W	UBP6	TRUE	TRUE	FALSE	FALSE	FALSE	NA	NA	cytoplasm,nucleus,	Ubiquitin-specific protease situated in the base subcomplex of the 26S proteasome, releases free ubiquitin from branched polyubiquitin chains; works in opposition to polyubiquitin elongation activity of Hul5p
YCR009C	RVS161	FALSE	FALSE	FALSE	FALSE	FALSE	NA	NA	cytoskeleton,cytoplasm,	Amphiphysin-like lipid raft protein; subunit of a complex (Rvs161p-Rvs167p) that regulates polarization of the actin cytoskeleton, endocytosis, cell polarity, cell fusion and viability following starvation or osmotic stress
YKL213C	DOA1	TRUE	TRUE	FALSE	FALSE	FALSE	NA	NA	cytoplasm,nucleus,	WD repeat protein required for ubiquitin-mediated protein degradation, forms complex with Cdc48p, plays a role in controlling cellular ubiquitin concentration; also promotes efficient NHEJ in postdiauxic/stationary phase
YDR207C	UME6	FALSE	FALSE	FALSE	TRUE	FALSE	NA	NA	nucleus,	Key transcriptional regulator of early meiotic genes, binds URS1 upstream regulatory sequence, couples metabolic responses to nutritional cues with initiation and progression of meiosis, forms complex with Ime1p, and also with Sin3p-Rpd3p
YDR363W-A	SEM1	TRUE	FALSE	FALSE	FALSE	FALSE	NA	Homologous recombination;	nucleus,	Component of the lid subcomplex of the regulatory subunit of the 26S proteasome; ortholog of human DSS1
YNR051C	BRE5	TRUE	TRUE	FALSE	FALSE	FALSE	NA	NA	cytoplasm,	Ubiquitin protease cofactor, forms deubiquitination complex with Ubp3p that coregulates anterograde and retrograde transport between the endoplasmic reticulum and Golgi compartments; null is sensitive to brefeldin A
YDR334W	SWR1	FALSE	FALSE	TRUE	FALSE	TRUE	SWR1 complex	NA	nucleus,	Swi2/Snf2-related ATPase that is the structural component of the SWR1 complex, which exchanges histone variant H2AZ (Htz1p) for chromatin-bound histone H2A
YEL031W	SPF1	FALSE	TRUE	FALSE	FALSE	FALSE	NA	NA	ER,	P-type ATPase, ion transporter of the ER membrane involved in ER function and Ca2+ homeostasis; required for regulating Hmg2p degradation; confers sensitivity to a killer toxin (SMKT) produced by Pichia farinosa KK1
YER111C	SWI4	FALSE	FALSE	TRUE	TRUE	FALSE	NA	MAPK signaling pathway - fruit fly; Cell cycle - yeast;	cytoplasm,nucleus,	DNA binding component of the SBF complex (Swi4p-Swi6p), a transcriptional activator that in concert with MBF (Mbp1-Swi6p) regulates late G1-specific transcription of targets including cyclins and genes required for DNA synthesis and repair
YER151C	UBP3	TRUE	TRUE	TRUE	FALSE	FALSE	NA	NA	cytoplasm,	Ubiquitin-specific protease that interacts with Bre5p to co-regulate anterograde and retrograde transport between endoplasmic reticulum and Golgi compartments; inhibitor of gene silencing; cleaves ubiquitin fusions but not polyubiquitin
YLR262C	YPT6	FALSE	FALSE	TRUE	FALSE	FALSE	NA	NA	NA	GTPase, Ras-like GTP binding protein involved in the secretory pathway, required for fusion of endosome-derived vesicles with the late Golgi, maturation of the vacuolar carboxypeptidase Y; has similarity to the human GTPase, Rab6
YLR039C	RIC1	FALSE	TRUE	FALSE	FALSE	FALSE	NA	NA	Golgi,	Protein involved in retrograde transport to the cis-Golgi network; forms heterodimer with Rgp1p that acts as a GTP exchange factor for Ypt6p; involved in transcription of rRNA and ribosomal protein genes
YLR085C	ARP6	FALSE	FALSE	FALSE	FALSE	FALSE	SWR1 complex	NA	cytoplasm,nucleus,	Actin-related protein that binds nucleosomes; a component of the SWR1 complex, which exchanges histone variant H2AZ (Htz1p) for chromatin-bound histone H2A
YLR384C	IKI3	FALSE	FALSE	FALSE	FALSE	FALSE	NA	NA	cytoplasm,	Subunit of Elongator complex, which is required for modification of wobble nucleosides in tRNA; maintains structural integrity of Elongator; homolog of human IKAP, mutations in which cause familial dysautonomia (FD)
YML032C	RAD52	FALSE	TRUE	FALSE	FALSE	FALSE	NA	Homologous recombination;	nucleus,	Protein that stimulates strand exchange by facilitating Rad51p binding to single-stranded DNA; anneals complementary single-stranded DNA; involved in the repair of double-strand breaks in DNA during vegetative growth and meiosis
YOL012C	HTZ1	FALSE	FALSE	FALSE	FALSE	TRUE	SWR1 complex	NA	nucleus,	Histone variant H2AZ, exchanged for histone H2A in nucleosomes by the SWR1 complex; involved in transcriptional regulation through prevention of the spread of silent heterochromatin
YNL215W	IES2	FALSE	FALSE	FALSE	FALSE	FALSE	INO80 complex	NA	nucleus,	Protein that associates with the INO80 chromatin remodeling complex under low-salt conditions
YGL043W	DST1	FALSE	FALSE	FALSE	FALSE	TRUE	NA	NA	nucleus,	General transcription elongation factor TFIIS, enables RNA polymerase II to read through blocks to elongation by stimulating cleavage of nascent transcripts stalled at transcription arrest sites
YGR002C	SWC4	FALSE	FALSE	TRUE	FALSE	FALSE	NuA4 complex	NA	nucleus,	Component of the Swr1p complex that incorporates Htz1p into chromatin; component of the NuA4 histone acetyltransferase complex
YGR078C	PAC10	FALSE	FALSE	FALSE	FALSE	FALSE	NA	NA	cytoplasm,	Part of the heteromeric co-chaperone GimC/prefoldin complex, which promotes efficient protein folding
YLR337C	VRP1	FALSE	FALSE	FALSE	FALSE	FALSE	NA	NA	cytoskeleton,	Proline-rich actin-associated protein involved in cytoskeletal organization and cytokinesis; related to mammalian Wiskott-Aldrich syndrome protein (WASP)-interacting protein (WIP)
YPR164W	MMS1	FALSE	FALSE	FALSE	FALSE	FALSE	NA	NA	NA	Protein likely involved in protection against replication-dependent DNA damage; mutants are sensitive to methyl methanesulfonate (MMS); implicated in regulation of Ty1 transposition
YLR055C	SPT8	FALSE	FALSE	TRUE	FALSE	FALSE	SAGA complex	NA	nucleus,	Subunit of the SAGA transcriptional regulatory complex but not present in SAGA-like complex SLIK/SALSA, required for SAGA-mediated inhibition at some promoters
YLR350W	ORM2	FALSE	TRUE	FALSE	FALSE	FALSE	NA	NA	ER,	Evolutionarily conserved protein with similarity to Orm1p, required for resistance to agents that induce the unfolded protein response; human ortholog is located in the endoplasmic reticulum
YPL086C	ELP3	FALSE	TRUE	FALSE	FALSE	TRUE	NA	NA	cytoplasm,	Subunit of Elongator complex, which is required for modification of wobble nucleosides in tRNA; exhibits histone acetyltransferase activity that is directed to histones H3 and H4; disruption confers resistance to K. lactis zymotoxin
YML071C	COG8	FALSE	TRUE	FALSE	FALSE	FALSE	NA	NA	NA	Component of the conserved oligomeric Golgi complex (Cog1p through Cog8p), a cytosolic tethering complex that functions in protein trafficking to mediate fusion of transport vesicles to Golgi compartments
YDL020C	RPN4	TRUE	FALSE	FALSE	TRUE	FALSE	NA	Proteasome;	cytoplasm,nucleus,	Transcription factor that stimulates expression of proteasome genes; Rpn4p levels are in turn regulated by the 26S proteasome in a negative feedback control mechanism; RPN4 is transcriptionally regulated by various stress responses
YCR066W	RAD18	TRUE	FALSE	FALSE	FALSE	TRUE	NA	NA	NA	Protein involved in postreplication repair; binds single-stranded DNA and has single-stranded DNA dependent ATPase activity; forms heterodimer with Rad6p; contains RING-finger motif
YLR417W	VPS36	TRUE	FALSE	FALSE	FALSE	FALSE	NA	NA	cytoplasm,	Component of the ESCRT-II complex; contains the GLUE (GRAM Like Ubiquitin binding in EAP45) domain which is involved in interactions with ESCRT-I and ubiquitin-dependent sorting of proteins into the endosome
YMR038C	CCS1	FALSE	FALSE	FALSE	FALSE	FALSE	NA	NA	cytoplasm,nucleus,	Copper chaperone for superoxide dismutase Sod1p, involved in oxidative stress protection; Met-X-Cys-X2-Cys motif within the N-terminal portion is involved in insertion of copper into Sod1p under conditions of copper deprivation
YDL101C	DUN1	FALSE	FALSE	FALSE	FALSE	FALSE	NA	Inositol phosphate metabolism; Benzoate degradation via CoA ligation; Phosphatidylinositol signaling system;	nucleus,	Cell-cycle checkpoint serine-threonine kinase required for DNA damage-induced transcription of certain target genes, phosphorylation of Rad55p and Sml1p, and transient G2/M arrest after DNA damage; also regulates postreplicative DNA repair
YNR052C	POP2	FALSE	FALSE	FALSE	FALSE	FALSE	NA	NA	cytoplasm,mitochondrion,	RNase of the DEDD superfamily, subunit of the Ccr4-Not complex that mediates 3' to 5' mRNA deadenylation
[truncated: 8,701 more rows]

## Sheet: MCL clusters
ORF	Gene	Ub pathway	Ubiquitinated	Sumoylated	TF	Chromatin	Add. domains	Kegg	Localization	Annotation
[truncated: 3,481 more rows]
