# Supplementary material for: Reconstructing the ubiquitin network - cross-talk with other systems and identification of novel functions
Source: Genome Biol. 2009 Mar 30;10(3):R33. doi: 10.1186/gb-2009-10-3-r33 (PMC2691004; doi:10.1186/gb-2009-10-3-r33)
Supplement: Additional data file 1 — Table S1: annotations and additional information on all the U-net components. Table S2: modular structure of the U-net. Table S3: feedback regulation of the Ub/Ubl pathway. Table S4: ubiquitination/sumoylation and cellular localization. Table S5: Ub/Ubl pathway and transcription factors. Table S6: cell cycle-related proteins modified by Ubls. Table S7: interactions of the Slx5-Slx8 complex in the MI network. Figure S1: clique degrees and sizes in the U-net and random networks. Figure S2: chromatin proteins regulated by Ub and SUMO. Figure S3: properties of ubiquitinated and sumoylated proteins. Figure S4: logo representation of the flanking regions of ubiquitinated lysines. File S1: plain text representation of the U-net. File S2: multiple sequence alignment of the SUS1 domain. [file gb-2009-10-3-r33-S1.zip › addFile1/slx5-slx8.mi.xls]

## Sheet: slx5-slx8.mi
Interactor 1	Interactor 1	MI	Freq - Int 1	Freq - Int 1	P-value
YJL092W|SRS2|PROTEOME	YDL013W|SLX5|E3	2.70261	36	629	0.0003
YKL113C|RAD27|PROTEOME	YDL013W|SLX5|E3	2.07458	51	629	0.0135
YJL092W|SRS2|PROTEOME	YER116C|SLX8|E3	2.36472	36	530	0.0178
YJR043C|POL32|PROTEOME	YER116C|SLX8|E3	2.15613	26	530	0.0383
YKL113C|RAD27|PROTEOME	YER116C|SLX8|E3	2.03214	51	530	0.0496
YKL017C|HCS1|PROTEOME	YDL013W|SLX5|E3	4.28758	1	629	0
YPL024W|RMI1|PROTEOME	YDL013W|SLX5|E3	3.70261	3	629	0
YOR144C|ELG1|PROTEOME	YDL013W|SLX5|E3	3.28758	8	629	0
YER116C|SLX8|E3	YKL017C|HCS1|PROTEOME	4.53464	530	1	0.0001
YPL024W|RMI1|PROTEOME	YER116C|SLX8|E3	4.53464	3	530	0.0001
YER116C|SLX8|E3	YBR278W|DPB3|PROTEOME	4.53464	530	2	0.0003
YDR076W|RAD55|PROTEOME	YDL013W|SLX5|E3	3.09493	16	629	0.0003
YCL061C|MRC1|PROTEOME	YDL013W|SLX5|E3	3.02454	12	629	0.0004
YBR223C|TDP1|PROTEOME	YDL013W|SLX5|E3	3.28758	4	629	0.0006
YDL013W|SLX5|E3	YNL250W|RAD50|PROTEOME	2.66309	629	37	0.0007
YML023C|NSE5|PROTEOME	YDL013W|SLX5|E3	2.96565	5	629	0.0011
YER116C|SLX8|E3	YPL020C|ULP1|DUB	2.58711	530	54	0.0027
YDL013W|SLX5|E3	YGL163C|RAD54|PROTEOME	2.50997	629	24	0.003
YER095W|RAD51|PROTEOME	YDL013W|SLX5|E3	2.36158	38	629	0.0034
YDR004W|RAD57|PROTEOME	YDL013W|SLX5|E3	2.55061	10	629	0.004
YOR124C|UBP2|DUB	YDL013W|SLX5|E3	2.25783	49	629	0.004
YDR076W|RAD55|PROTEOME	YER116C|SLX8|E3	2.85657	16	530	0.0051
YDL013W|SLX5|E3	YMR224C|MRE11|PROTEOME	2.32074	629	43	0.0055
YER116C|SLX8|E3	YCL061C|MRC1|PROTEOME	2.94968	530	12	0.0056
YBL003C|HTA2|PROTEOME	YER116C|SLX8|E3	2.94968	9	530	0.0061
YDR217C|RAD9|PROTEOME	YDL013W|SLX5|E3	2.43958	18	629	0.0065
YDL059C|RAD59|PROTEOME	YDL013W|SLX5|E3	2.70261	3	629	0.0089
YDL059C|RAD59|PROTEOME	YER116C|SLX8|E3	2.94968	3	530	0.0091
YNL312W|RFA2|PROTEOME	YDL013W|SLX5|E3	2.28758	20	629	0.0092
YBR098W|MMS4|PROTEOME	YER116C|SLX8|E3	2.94968	6	530	0.0094
YDR369C|XRS2|PROTEOME	YDL013W|SLX5|E3	2.20011	34	629	0.0106
YDL013W|SLX5|E3	YLR320W|MMS22|PROTEOME	2.15007	629	44	0.0108
YER116C|SLX8|E3	YGL163C|RAD54|PROTEOME	2.53464	530	24	0.014
YOR144C|ELG1|PROTEOME	YER116C|SLX8|E3	2.53464	8	530	0.016
YHR164C|DNA2|PROTEOME	YDL013W|SLX5|E3	2.28758	4	629	0.0161
YHR154W|RTT107|PROTEOME	YDL013W|SLX5|E3	2.20011	17	629	0.0163
YML032C|RAD52|PROTEOME	YDL013W|SLX5|E3	2.02454	72	629	0.0167
YHR164C|DNA2|PROTEOME	YER116C|SLX8|E3	2.53464	4	530	0.017
YER116C|SLX8|E3	YNL250W|RAD50|PROTEOME	2.32519	530	37	0.0223
YER116C|SLX8|E3	YLR320W|MMS22|PROTEOME	2.24514	530	44	0.0273
YDR004W|RAD57|PROTEOME	YER116C|SLX8|E3	2.21272	10	530	0.0314
YDR386W|MUS81|PROTEOME	YER116C|SLX8|E3	1.72729	7	530	0.0391
YER095W|RAD51|PROTEOME	YER116C|SLX8|E3	2.09407	38	530	0.0433
YPL167C|REV3|PROTEOME	YER116C|SLX8|E3	1.72729	7	530	0.0442
YDR217C|RAD9|PROTEOME	YER116C|SLX8|E3	1.94968	18	530	0.0465
YGR246C|BRF1|PROTEOME	YDL013W|SLX5|E3	4.28758	2	629	0
YCR065W|HCM1|PROTEOME	YDL013W|SLX5|E3	4.28758	2	629	0
YDL013W|SLX5|E3	YBL063W|KIP1|PROTEOME	4.28758	629	1	0
YDL013W|SLX5|E3	YBR215W|HPC2|PROTEOME	4.28758	629	3	0
YDL013W|SLX5|E3	YDR397C|NCB2|PROTEOME	4.28758	629	1	0
YDL013W|SLX5|E3	YJR021C|REC107|PROTEOME	4.28758	629	1	0
YDL013W|SLX5|E3	YKL116C|PRR1|PROTEOME	4.28758	629	1	0
YDL013W|SLX5|E3	YKL134C|OCT1|PROTEOME	4.28758	629	1	0
YDL013W|SLX5|E3	YKR010C|TOF2|PROTEOME	4.28758	629	1	0
YDL013W|SLX5|E3	YLR110C|CCW12|PROTEOME	4.28758	629	1	0
YDL013W|SLX5|E3	YLR443W|ECM7|PROTEOME	4.28758	629	1	0
YDL013W|SLX5|E3	YMR015C|ERG5|PROTEOME	4.28758	629	2	0
YDL013W|SLX5|E3	YNL077W|APJ1|PROTEOME	4.28758	629	1	0
YDL013W|SLX5|E3	YOR208W|PTP2|PROTEOME	4.28758	629	1	0
YDL013W|SLX5|E3	YOR287C|YOR287C|PROTEOME	4.28758	629	1	0
YMR287C|DSS1|PROTEOME	YDL013W|SLX5|E3	4.28758	1	629	0
YDR363W|ESC2|PROTEOME	YER116C|SLX8|E3	3.85657	8	530	0
YDL013W|SLX5|E3	YBR107C|IML3|PROTEOME	3.70261	629	3	0
YPL082C|MOT1|PROTEOME	YDL013W|SLX5|E3	3.15007	11	629	0
YOR191W|ULS1|E3	YDL013W|SLX5|E3	3.09493	48	629	0
YDL013W|SLX5|E3	YOR156C|NFI1|E3	3.05492	629	47	0
YDL040C|NAT1|PROTEOME	YDL013W|SLX5|E3	3.00747	34	629	0
YDL013W|SLX5|E3	YPL020C|ULP1|DUB	2.99212	629	54	0
YER116C|SLX8|E3	YDL013W|SLX5|E3	2.92423	530	629	0
YGL003C|CDH1|APC	YDL013W|SLX5|E3	2.90511	146	629	0
YER116C|SLX8|E3	YOR080W|DIA2|F-BOX	2.42988	530	671	0
YBR082C|UBC4|E2	YER116C|SLX8|E3	2.31933	339	530	0
YCR066W|RAD18|E3	YDL013W|SLX5|E3	2.17655	432	629	0
YDL013W|SLX5|E3	YOR080W|DIA2|F-BOX	2.09708	629	671	0
YOR058C|ASE1|PROTEOME	YER116C|SLX8|E3	4.53464	2	530	0.0001
YER116C|SLX8|E3	YER014W|HEM14|PROTEOME	3.94968	530	3	0.0001
YLR234W|TOP3|PROTEOME	YER116C|SLX8|E3	3.94968	9	530	0.0001
YMR219W|ESC1|PROTEOME	YER116C|SLX8|E3	3.94968	3	530	0.0001
YKL042W|SPC42|PROTEOME	YDL013W|SLX5|E3	3.70261	3	629	0.0001
YNL290W|RFC3|PROTEOME	YDL013W|SLX5|E3	3.28758	4	629	0.0001
YMR227C|TAF7|PROTEOME	YDL013W|SLX5|E3	3.11765	9	629	0.0001
YOR191W|ULS1|E3	YER116C|SLX8|E3	2.94968	48	530	0.0001
YDL013W|SLX5|E3	YDR409W|SIZ1|E3	2.73504	629	44	0.0001
YJR102C|VPS25|OTHERS	YDL013W|SLX5|E3	2.59368	55	629	0.0001
YMR075W|RCO1|PROTEOME	YER116C|SLX8|E3	3.94968	3	530	0.0002
YDR378C|LSM6|PROTEOME	YER116C|SLX8|E3	3.31225	14	530	0.0002
YML112W|CTK3|PROTEOME	YDL013W|SLX5|E3	3.28758	4	629	0.0002
YER116C|SLX8|E3	YKL037W|AIM26|PROTEOME	4.53464	530	1	0.0003
YGR246C|BRF1|PROTEOME	YER116C|SLX8|E3	4.53464	2	530	0.0003
YKL139W|CTK1|PROTEOME	YDL013W|SLX5|E3	3.28758	2	629	0.0003
YNL236W|SIN4|PROTEOME	YDL013W|SLX5|E3	3.06518	7	629	0.0003
YDL013W|SLX5|E3	YDL064W|UBC9|E2	2.57976	629	49	0.0003
YDR146C|SWI5|PROTEOME	YDL013W|SLX5|E3	3.28758	4	629	0.0004
YHR013C|ARD1|PROTEOME	YDL013W|SLX5|E3	2.52858	44	629	0.0004
YER116C|SLX8|E3	YKL160W|ELF1|PROTEOME	3.94968	530	3	0.0005
YLR398C|SKI2|PROTEOME	YDL013W|SLX5|E3	3.28758	2	629	0.0005
YDL013W|SLX5|E3	YPL002C|SNF8|OTHERS	2.50997	629	48	0.0005
YLR417W|VPS36|OTHERS	YDL013W|SLX5|E3	2.45108	100	629	0.0005
YDL013W|SLX5|E3	YOR023C|AHC1|PROTEOME	3.28758	629	4	0.0006
YML028W|TSA1|PROTEOME	YDL013W|SLX5|E3	2.76401	23	629	0.0006
YDR363W|ESC2|PROTEOME	YDL013W|SLX5|E3	2.87254	8	629	0.0007
YDL013W|SLX5|E3	YKL213C|DOA1|OTHERS	1.60977	629	1107	0.0008
YDL013W|SLX5|E3	YKL020C|SPT23|PROTEOME	2.96565	629	5	0.0009
YJL047C|RTT101|CULLIN	YER116C|SLX8|E3	2.41917	156	530	0.0009
YER116C|SLX8|E3	YOR001W|RRP6|PROTEOME	3.53464	530	8	0.0012
YJL006C|CTK2|PROTEOME	YDL013W|SLX5|E3	3.28758	2	629	0.0012
YDL013W|SLX5|E3	YDR439W|LRS4|PROTEOME	2.96565	629	5	0.0012
YJR140C|HIR3|PROTEOME	YDL013W|SLX5|E3	2.87254	8	629	0.0013
YER116C|SLX8|E3	YOR156C|NFI1|E3	2.78741	530	47	0.0013
YCL008C|STP22|E2	YDL013W|SLX5|E3	2.1721	130	629	0.0013
YEL019C|MMS21|E3	YDL013W|SLX5|E3	2.52204	17	629	0.0014
YDL013W|SLX5|E3	YPR075C|OPY2|PROTEOME	3.28758	629	2	0.0015
YDR469W|SDC1|PROTEOME	YER116C|SLX8|E3	3.15613	13	530	0.0016
YML041C|VPS71|PROTEOME	YER116C|SLX8|E3	3.07521	11	530	0.0016
YAR002W|NUP60|PROTEOME	YDL013W|SLX5|E3	2.96565	5	629	0.0016
YER116C|SLX8|E3	YOR023C|AHC1|PROTEOME	3.53464	530	4	0.0018
YDL013W|SLX5|E3	YJR082C|EAF6|PROTEOME	3.28758	629	2	0.0018
YGR140W|CBF2|PROTEOME	YDL013W|SLX5|E3	2.70261	15	629	0.0018
YBL008W|HIR1|PROTEOME	YDL013W|SLX5|E3	2.96565	5	629	0.0019
YJR089W|BIR1|PROTEOME	YDL013W|SLX5|E3	3.28758	2	629	0.002
YPR023C|EAF3|PROTEOME	YDL013W|SLX5|E3	3.28758	2	629	0.0021
YDL013W|SLX5|E3	YFR010W|UBP6|DUB	1.64242	629	832	0.0021
YBR054W|YRO2|PROTEOME	YDL013W|SLX5|E3	3.28758	2	629	0.0022
YDL013W|SLX5|E3	YHR194W|MDM31|PROTEOME	3.28758	629	2	0.0022
YDL013W|SLX5|E3	YHR207C|SET5|PROTEOME	3.28758	629	2	0.0022
YOR038C|HIR2|PROTEOME	YER116C|SLX8|E3	3.31225	7	530	0.0023
YAL011W|SWC3|PROTEOME	YER116C|SLX8|E3	3.07521	11	530	0.0023
YDL116W|NUP84|PROTEOME	YDL013W|SLX5|E3	2.45108	25	629	0.0023
YMR293C|LRC6|PROTEOME	YDL013W|SLX5|E3	3.28758	2	629	0.0025
YDR254W|CHL4|PROTEOME	YER116C|SLX8|E3	3.53464	4	530	0.0026
YER116C|SLX8|E3	YNL054W|VAC7|PROTEOME	3.53464	530	4	0.0026
YDL013W|SLX5|E3	YPR164W|MMS1|PROTEOME	2.55061	629	20	0.0026
YDL013W|SLX5|E3	YHL022C|SPO11|PROTEOME	3.28758	629	2	0.0028
YDR310C|SUM1|PROTEOME	YDL013W|SLX5|E3	3.28758	2	629	0.0028
YOR058C|ASE1|PROTEOME	YDL013W|SLX5|E3	3.28758	2	629	0.0028
YGL003C|CDH1|APC	YER116C|SLX8|E3	2.34482	146	530	0.0028
YDL013W|SLX5|E3	YGR071C|YGR071C|PROTEOME	3.28758	629	2	0.0029
YLR373C|VID22|PROTEOME	YDL013W|SLX5|E3	2.6095	16	629	0.0029
YMR072W|ABF2|PROTEOME	YER116C|SLX8|E3	3.53464	4	530	0.0031
YDR075W|PPH3|PROTEOME	YER116C|SLX8|E3	3.21272	5	530	0.0033
YDL013W|SLX5|E3	YNL086W|YNL086W|PROTEOME	3.28758	629	2	0.0034
YER116C|SLX8|E3	YDR439W|LRS4|PROTEOME	3.21272	530	5	0.0035
YCR065W|HCM1|PROTEOME	YER116C|SLX8|E3	3.53464	2	530	0.0036
YDL013W|SLX5|E3	YAL010C|MDM10|PROTEOME	3.28758	629	2	0.0036
YNL197C|WHI3|PROTEOME	YER116C|SLX8|E3	3.53464	2	530	0.0038
YPR023C|EAF3|PROTEOME	YER116C|SLX8|E3	3.53464	2	530	0.004
YAR002W|NUP60|PROTEOME	YER116C|SLX8|E3	3.21272	5	530	0.004
YER116C|SLX8|E3	YJR082C|EAF6|PROTEOME	3.53464	530	2	0.0041
YPR045C|MNI2|PROTEOME	YDL013W|SLX5|E3	3.28758	2	629	0.0041
YDL013W|SLX5|E3	YER030W|CHZ1|PROTEOME	3.28758	629	2	0.0042
YDL013W|SLX5|E3	YMR228W|MTF1|PROTEOME	3.28758	629	2	0.0042
YBR245C|ISW1|PROTEOME	YDL013W|SLX5|E3	2.70261	6	629	0.0042
YDL013W|SLX5|E3	YCL037C|SRO9|PROTEOME	2.45108	629	25	0.0042
YHL034C|SBP1|PROTEOME	YDL013W|SLX5|E3	3.28758	2	629	0.0043
YJR140C|HIR3|PROTEOME	YER116C|SLX8|E3	3.11961	8	530	0.0044
YDR153C|ENT5|PROTEOME	YDL013W|SLX5|E3	3.28758	2	629	0.0046
YMR075W|RCO1|PROTEOME	YDL013W|SLX5|E3	2.70261	3	629	0.0046
YER116C|SLX8|E3	YHR207C|SET5|PROTEOME	3.53464	530	2	0.0047
YMR190C|SGS1|PROTEOME	YER116C|SLX8|E3	2.8342	13	530	0.0049
YER116C|SLX8|E3	YDR485C|VPS72|PROTEOME	2.81844	530	23	0.005
YDL013W|SLX5|E3	YER014W|HEM14|PROTEOME	2.70261	629	3	0.005
YOR061W|CKA2|PROTEOME	YDL013W|SLX5|E3	2.70261	6	629	0.005
YMR231W|PEP5|E3	YER116C|SLX8|E3	2.40394	127	530	0.0051
YLR295C|ATP14|PROTEOME	YER116C|SLX8|E3	3.21272	5	530	0.0052
YER116C|SLX8|E3	YER151C|UBP3|DUB	1.69412	530	616	0.0056
YER116C|SLX8|E3	YMR015C|ERG5|PROTEOME	3.53464	530	2	0.0059
YAL021C|CCR4|PROTEOME	YDL013W|SLX5|E3	2.28758	24	629	0.0059
YDL013W|SLX5|E3	YLR421C|RPN13|PROTEASOME	2.01456	629	58	0.0062
YMR179W|SPT21|PROTEOME	YER116C|SLX8|E3	2.94968	9	530	0.0064
YDL013W|SLX5|E3	YPL181W|CTI6|PROTEOME	2.70261	629	3	0.0064
YMR219W|ESC1|PROTEOME	YDL013W|SLX5|E3	2.70261	3	629	0.0064
YLR190W|MMR1|PROTEOME	YDL013W|SLX5|E3	2.48022	14	629	0.0064
YER049W|TPA1|PROTEOME	YER116C|SLX8|E3	3.53464	2	530	0.0067
YER116C|SLX8|E3	YLR095C|IOC2|PROTEOME	3.53464	530	2	0.0068
YKL160W|ELF1|PROTEOME	YDL013W|SLX5|E3	2.70261	3	629	0.007
YER116C|SLX8|E3	YBR036C|CSG2|PROTEOME	3.53464	530	2	0.0073
YER116C|SLX8|E3	YBR275C|RIF1|PROTEOME	3.53464	530	2	0.0073
YBR082C|UBC4|E2	YDL013W|SLX5|E3	1.71533	339	629	0.0073
YDL185W|TFP1|PROTEOME	YDL013W|SLX5|E3	2.48022	7	629	0.0074
YBR245C|ISW1|PROTEOME	YER116C|SLX8|E3	2.94968	6	530	0.0076
YBL093C|ROX3|PROTEOME	YDL013W|SLX5|E3	2.70261	3	629	0.0076
YER116C|SLX8|E3	YDL001W|RMD1|PROTEOME	3.53464	530	2	0.0077
YDR484W|VPS52|PROTEOME	YDL013W|SLX5|E3	2.70261	3	629	0.008
YDL042C|SIR2|PROTEOME	YDL013W|SLX5|E3	2.70261	3	629	0.0081
YBR094W|PBY1|PROTEOME	YDL013W|SLX5|E3	2.70261	3	629	0.0082
YDL013W|SLX5|E3	YOR147W|MDM32|PROTEOME	2.70261	629	3	0.0082
YBR198C|TAF5|PROTEOME	YDL013W|SLX5|E3	2.41311	11	629	0.0082
YDL013W|SLX5|E3	YKL053C-A|MDM35|PROTEOME	2.70261	629	3	0.0084
YPL084W|BRO1|OTHERS	YER116C|SLX8|E3	2.4802	54	530	0.0086
YOR349W|CIN1|PROTEOME	YER116C|SLX8|E3	2.94968	3	530	0.0087
YER116C|SLX8|E3	YER092W|IES5|PROTEOME	2.94968	530	3	0.0088
YDL013W|SLX5|E3	YDR257C|SET7|PROTEOME	2.70261	629	3	0.0088
YDL013W|SLX5|E3	YER018C|SPC25|PROTEOME	2.70261	629	3	0.0088
YGR156W|PTI1|PROTEOME	YDL013W|SLX5|E3	2.70261	3	629	0.0088
YPL045W|VPS16|PROTEOME	YDL013W|SLX5|E3	2.48022	7	629	0.0088
YDL013W|SLX5|E3	YLL002W|RTT109|PROTEOME	2.48022	629	7	0.0089
YER116C|SLX8|E3	YBR107C|IML3|PROTEOME	2.94968	530	3	0.009
YKR029C|SET3|PROTEOME	YDL013W|SLX5|E3	2.70261	3	629	0.009
YLR357W|RSC2|PROTEOME	YDL013W|SLX5|E3	2.70261	3	629	0.0093
YGL174W|BUD13|PROTEOME	YDL013W|SLX5|E3	2.70261	3	629	0.0095
YDR073W|SNF11|PROTEOME	YDL013W|SLX5|E3	2.70261	3	629	0.0096
YBR231C|SWC5|PROTEOME	YER116C|SLX8|E3	2.66018	22	530	0.0096
YPL082C|MOT1|PROTEOME	YER116C|SLX8|E3	2.66018	11	530	0.0098
YLR006C|SSK1|PROTEOME	YDL013W|SLX5|E3	2.70261	3	629	0.0099
YHR031C|RRM3|PROTEOME	YDL013W|SLX5|E3	2.48022	7	629	0.0102
YJR135C|MCM22|PROTEOME	YDL013W|SLX5|E3	2.70261	3	629	0.0103
YJR104C|SOD1|PROTEOME	YER116C|SLX8|E3	2.66018	11	530	0.0103
YJL168C|SET2|PROTEOME	YDL013W|SLX5|E3	2.28758	16	629	0.0103
YPL104W|MSD1|PROTEOME	YDL013W|SLX5|E3	2.70261	3	629	0.0106
YBR094W|PBY1|PROTEOME	YER116C|SLX8|E3	2.94968	3	530	0.0107
YER116C|SLX8|E3	YNL206C|RTT106|PROTEOME	2.94968	530	3	0.0109
YPR052C|NHP6A|PROTEOME	YER116C|SLX8|E3	2.94968	3	530	0.0115
YOR338W|YOR338W|PROTEOME	YDL013W|SLX5|E3	2.70261	3	629	0.0115
YGR092W|DBF2|PROTEOME	YDL013W|SLX5|E3	2.28758	8	629	0.0118
YOL094C|RFC4|PROTEOME	YDL013W|SLX5|E3	2.28758	8	629	0.012
YIL095W|PRK1|PROTEOME	YDL013W|SLX5|E3	2.70261	3	629	0.0121
YPL018W|CTF19|PROTEOME	YDL013W|SLX5|E3	2.28758	8	629	0.0122
YDL013W|SLX5|E3	YMR165C|PAH1|PROTEOME	2.28758	629	4	0.0131
YBR175W|SWD3|PROTEOME	YER116C|SLX8|E3	2.62775	15	530	0.0135
YFL023W|BUD27|PROTEOME	YDL013W|SLX5|E3	2.28758	4	629	0.0135
YCR086W|CSM1|PROTEOME	YDL013W|SLX5|E3	2.28758	8	629	0.0137
YNR052C|POP2|PROTEOME	YDL013W|SLX5|E3	2.20011	17	629	0.0137
YLR418C|CDC73|PROTEOME	YER116C|SLX8|E3	2.44718	34	530	0.0139
YNL025C|SSN8|PROTEOME	YER116C|SLX8|E3	2.53464	12	530	0.0142
YJR144W|MGM101|PROTEOME	YDL013W|SLX5|E3	2.28758	4	629	0.0143
YBR009C|HHF1|PROTEOME	YER116C|SLX8|E3	2.53464	16	530	0.0145
YLR442C|SIR3|PROTEOME	YDL013W|SLX5|E3	2.28758	4	629	0.0145
YMR190C|SGS1|PROTEOME	YDL013W|SLX5|E3	2.1721	13	629	0.0145
YER116C|SLX8|E3	YPR164W|MMS1|PROTEOME	2.53464	530	20	0.0148
YKL057C|NUP120|PROTEOME	YER116C|SLX8|E3	2.53464	4	530	0.0152
YGR270W|YTA7|PROTEOME	YDL013W|SLX5|E3	2.28758	4	629	0.0154
YGR270W|YTA7|PROTEOME	YER116C|SLX8|E3	2.53464	4	530	0.0157
YIR033W|MGA2|PROTEOME	YER116C|SLX8|E3	2.53464	12	530	0.0158
YNR031C|SSK2|PROTEOME	YDL013W|SLX5|E3	2.28758	4	629	0.016
YDR469W|SDC1|PROTEOME	YDL013W|SLX5|E3	2.1721	13	629	0.0162
YDR146C|SWI5|PROTEOME	YER116C|SLX8|E3	2.53464	4	530	0.0163
YDL116W|NUP84|PROTEOME	YER116C|SLX8|E3	2.47575	25	530	0.0164
YBR223C|TDP1|PROTEOME	YER116C|SLX8|E3	2.53464	4	530	0.0165
YER116C|SLX8|E3	YNL088W|TOP2|PROTEOME	2.53464	530	4	0.0165
YDR320C|SWA2|PROTEOME	YDL013W|SLX5|E3	2.28758	4	629	0.0165
YDR495C|VPS3|PROTEOME	YDL013W|SLX5|E3	2.28758	4	629	0.0165
YDL013W|SLX5|E3	YJL115W|ASF1|PROTEOME	2.05492	629	47	0.0165
YER116C|SLX8|E3	YGR024C|THG1|PROTEOME	2.53464	530	4	0.0167
YIL035C|CKA1|PROTEOME	YER116C|SLX8|E3	2.53464	4	530	0.0168
YJL168C|SET2|PROTEOME	YER116C|SLX8|E3	2.53464	16	530	0.0169
YCR086W|CSM1|PROTEOME	YER116C|SLX8|E3	2.53464	8	530	0.0173
YER116C|SLX8|E3	YLR370C|ARC18|PROTEOME	2.53464	530	4	0.0175
YPR187W|RPO26|PROTEOME	YER116C|SLX8|E3	2.53464	8	530	0.0175
YDL013W|SLX5|E3	YHR167W|THP2|PROTEOME	2.28758	629	4	0.0183
YCL016C|DCC1|PROTEOME	YDL013W|SLX5|E3	2.05054	33	629	0.0185
YDR378C|LSM6|PROTEOME	YDL013W|SLX5|E3	2.06518	14	629	0.0194
YLR234W|TOP3|PROTEOME	YDL013W|SLX5|E3	2.11765	9	629	0.0198
YNL021W|HDA1|PROTEOME	YER116C|SLX8|E3	2.3878	31	530	0.0199
YDR389W|SAC7|PROTEOME	YER116C|SLX8|E3	2.53464	4	530	0.0201
YER116C|SLX8|E3	YLR085C|ARP6|PROTEOME	2.36472	530	18	0.0204
YMR179W|SPT21|PROTEOME	YDL013W|SLX5|E3	2.11765	9	629	0.0204
YLR418C|CDC73|PROTEOME	YDL013W|SLX5|E3	2.00747	34	629	0.0215
YBR111W-A|SUS1|OTHERS	YER116C|SLX8|E3	1.81844	184	530	0.0216
YDL013W|SLX5|E3	YMR078C|CTF18|PROTEOME	1.99807	629	44	0.0224
YER116C|SLX8|E3	YDL020C|RPN4|PROTEASOME	1.35972	530	867	0.0225
YER116C|SLX8|E3	YLR024C|UBR2|E3	2.2783	530	43	0.0228
YER116C|SLX8|E3	YDR409W|SIZ1|E3	2.24514	530	44	0.0232
YER116C|SLX8|E3	YFR010W|UBP6|DUB	1.57567	530	832	0.0232
YHR156C|LIN1|PROTEOME	YDL013W|SLX5|E3	1.96565	5	629	0.0242
YFL024C|EPL1|PROTEOME	YDL013W|SLX5|E3	1.96565	20	629	0.0252
YML119W|YML119W|PROTEOME	YDL013W|SLX5|E3	1.96565	5	629	0.0264
YDL013W|SLX5|E3	YJR118C|ILM1|PROTEOME	1.96565	629	5	0.0268
YGL213C|SKI8|PROTEOME	YDL013W|SLX5|E3	1.96565	5	629	0.0269
YAL043C|PTA1|PROTEOME	YER116C|SLX8|E3	2.21272	5	530	0.0277
YIL061C|SNP1|PROTEOME	YDL013W|SLX5|E3	1.96565	5	629	0.0277
YML102W|CAC2|PROTEOME	YER116C|SLX8|E3	2.21272	10	530	0.028
YDR369C|XRS2|PROTEOME	YER116C|SLX8|E3	2.25454	34	530	0.0281
YLR190W|MMR1|PROTEOME	YER116C|SLX8|E3	2.31225	14	530	0.0284
YLR438C-A|LSM3|PROTEOME	YDL013W|SLX5|E3	1.96565	5	629	0.0284
YML102W|CAC2|PROTEOME	YDL013W|SLX5|E3	1.96565	10	629	0.029
YBR175W|SWD3|PROTEOME	YDL013W|SLX5|E3	1.96565	15	629	0.0296
YLR044C|PDC1|PROTEOME	YDL013W|SLX5|E3	1.96565	5	629	0.0301
YNL147W|LSM7|PROTEOME	YDL013W|SLX5|E3	1.96565	15	629	0.0303
YER116C|SLX8|E3	YER164W|CHD1|PROTEOME	1.94968	530	6	0.0303
YER116C|SLX8|E3	YCL037C|SRO9|PROTEOME	2.21272	530	25	0.0307
YNL021W|HDA1|PROTEOME	YDL013W|SLX5|E3	1.91834	31	629	0.0308
YDL013W|SLX5|E3	YOL012C|HTZ1|PROTEOME	1.91834	629	31	0.0312
YLR381W|CTF3|PROTEOME	YDL013W|SLX5|E3	1.70261	6	629	0.0312
YNL251C|NRD1|PROTEOME	YDL013W|SLX5|E3	1.96565	5	629	0.0313
YOR026W|BUB3|PROTEOME	YER116C|SLX8|E3	2.27161	24	530	0.0314
YER116C|SLX8|E3	YCL010C|SGF29|PROTEOME	2.21272	530	10	0.0319
YER116C|SLX8|E3	YJL187C|SWE1|PROTEOME	2.21272	530	10	0.0334
YML094W|GIM5|PROTEOME	YER116C|SLX8|E3	2.15613	26	530	0.0362
YML097C|VPS9|OTHERS	YDL013W|SLX5|E3	1.87254	16	629	0.0366
YGR056W|RSC1|PROTEOME	YDL013W|SLX5|E3	1.82814	11	629	0.0372
YML041C|VPS71|PROTEOME	YDL013W|SLX5|E3	1.82814	11	629	0.0375
YPL253C|VIK1|PROTEOME	YDL013W|SLX5|E3	1.70261	6	629	0.0385
YML062C|MFT1|PROTEOME	YDL013W|SLX5|E3	1.70261	6	629	0.0386
YDL013W|SLX5|E3	YPL209C|IPL1|PROTEOME	1.70261	629	6	0.0393
YER116C|SLX8|E3	YDR174W|HMO1|PROTEOME	1.94968	530	6	0.0399
YBR198C|TAF5|PROTEOME	YER116C|SLX8|E3	2.07521	11	530	0.0402
YER083C|GET2|PROTEOME	YER116C|SLX8|E3	2.08986	49	530	0.0405
YER116C|SLX8|E3	YEL012W|UBC8|E2	2.10168	530	27	0.0413
YNL199C|GCR2|PROTEOME	YDL013W|SLX5|E3	1.82814	11	629	0.0413
YER116C|SLX8|E3	YMR224C|MRE11|PROTEOME	2.10838	530	43	0.0414
YGL020C|GET1|PROTEOME	YER116C|SLX8|E3	2.11961	32	530	0.0417
YER116C|SLX8|E3	YAR003W|SWD1|PROTEOME	2.07521	530	22	0.0421
YER173W|RAD24|PROTEOME	YER116C|SLX8|E3	1.94968	12	530	0.0422
YHR013C|ARD1|PROTEOME	YER116C|SLX8|E3	2.07521	44	530	0.0428
YHR154W|RTT107|PROTEOME	YER116C|SLX8|E3	2.03214	17	530	0.0431
YKR082W|NUP133|PROTEOME	YER116C|SLX8|E3	1.94968	6	530	0.0431
YNL084C|END3|PROTEOME	YDL013W|SLX5|E3	1.70261	6	629	0.0432
YLR182W|SWI6|PROTEOME	YDL013W|SLX5|E3	1.78508	17	629	0.0433
YJL124C|LSM1|PROTEOME	YER116C|SLX8|E3	2.10168	27	530	0.0464
YNR052C|POP2|PROTEOME	YER116C|SLX8|E3	2.03214	17	530	0.0469
YKR082W|NUP133|PROTEOME	YDL013W|SLX5|E3	1.70261	6	629	0.047
YMR272C|SCS7|PROTEOME	YER116C|SLX8|E3	1.94968	12	530	0.0474
YHR090C|YNG2|PROTEOME	YDL013W|SLX5|E3	1.78508	34	629	0.048
YML028W|TSA1|PROTEOME	YER116C|SLX8|E3	2.01108	23	530	0.0482
YOR014W|RTS1|PROTEOME	YDL013W|SLX5|E3	1.48022	7	629	0.0483
YDL013W|SLX5|E3	YLR085C|ARP6|PROTEOME	1.70261	629	18	0.0484
YNL273W|TOF1|PROTEOME	YER116C|SLX8|E3	2.07521	22	530	0.0488
YLR182W|SWI6|PROTEOME	YER116C|SLX8|E3	2.03214	17	530	0.0491
YDL013W|SLX5|E3	YNL307C|MCK1|PROTEOME	1.76401	629	23	0.0492
YER116C|SLX8|E3	YNL307C|MCK1|PROTEOME	2.01108	530	23	0.0496
YDR295C|HDA2|PROTEOME	YER116C|SLX8|E3	1.94968	12	530	0.0498
