# Supplementary material for: Reconstructing the ubiquitin network - cross-talk with other systems and identification of novel functions
Source: Genome Biol. 2009 Mar 30;10(3):R33. doi: 10.1186/gb-2009-10-3-r33 (PMC2691004; doi:10.1186/gb-2009-10-3-r33)
Supplement: Additional data file 1 — Table S1: annotations and additional information on all the U-net components. Table S2: modular structure of the U-net. Table S3: feedback regulation of the Ub/Ubl pathway. Table S4: ubiquitination/sumoylation and cellular localization. Table S5: Ub/Ubl pathway and transcription factors. Table S6: cell cycle-related proteins modified by Ubls. Table S7: interactions of the Slx5-Slx8 complex in the MI network. Figure S1: clique degrees and sizes in the U-net and random networks. Figure S2: chromatin proteins regulated by Ub and SUMO. Figure S3: properties of ubiquitinated and sumoylated proteins. Figure S4: logo representation of the flanking regions of ubiquitinated lysines. File S1: plain text representation of the U-net. File S2: multiple sequence alignment of the SUS1 domain. [file gb-2009-10-3-r33-S1.zip › addFile1/sus1.txt]

Secondary Structure                    ---HHHHHHHHHHHHHH--HHHH-HHHHHHHHHHH-------HHHHHHHH--HHHHHH----------------------HHHHHHHHHHH------HHHHHHHHHHHHHHHHHH---
ENY2_Hsap_119612336                    MNKDAQMRAAINQKLIETGERER-LKELLRAKLIE----CGWKDQLKAHC--KEVIKEK---------------GLEHVTVDDLVAEITPKGRALVPDSVKKELLQRIRTFLAQH-AS
mCG_145920_Mmus_148676796              MNKDAQMRAAINQKLIETGERER-LKELLRAKLIE----CGWKDQLKAHC--KEVIKEK---------------GLEHVTVDDLVAEITPKGRALVPDSVKKELLQRIRTFLAQH-AS
LOC100039300_Mmus_149272144            MNKDAQMRAAINQKLIETGEKER-LKELLRAKLIE----CSWKDQLKEHG--KEVIKEK---------------GLEHVTVDDLVAEITSKGRALVPDSVKKELLQRIRTFLAQH-AS
LOC100075677_Oana_149410567            MNKDAQMRATINQKLIETGERER-LKELLRAKLIE----CGWKDQLKAHC--KDVIKEK---------------GLEHVTVDDLVTEITPKGRALVPDSVKKELLQRIRTFLAQH-AS
LOC699048_Mmul_109087263               MNKDAQMRAAINQKLIETGERER-LKELLRAKLIE----CGWKDQLKAHC--KEVIKEK---------------GLEHVTVDDLVAEITPKGRALVPDSVKKELLQRIRTFLAQH-AS
LOC735847_Ptro_114621341               MNKDAQMRAAINQKLIETGERER-LKELLRAKLIE----CGWKDQLKAHC--KEVIKEK---------------GLEHVTVDDLVAEITPKGRALVPDSVKKELLQRIRTFLAQH-AS
rCG_59696_Rnor_149066436               MNKDAQMRAAINQKLIETGERER-LKELLRAKLIE----CGWKDQLKAHC--KEVIKEK---------------GLEHVTVDDLVAEITPKGRALVPDSVKKELLQRIRTFLAQH-AS
LOC100170422_X(Si_194332749            MNKDAQMKAAINQKLIETGERER-LKELLRAKLIE----CGWRDQLKAHC--KDVINEK---------------GVEHVTVDDLVAEITPKGRALVPDSVKKELLQRIRAFLAQH-AS
LOC100031286_Mdom_126322563            MNKDAQMRATINQKLIETGERER-LKELLRAKLIE----CGWKDQLKAHC--KDVIKEK---------------GLEHVTVDDLVAEITPKGRALVPDSVKKELLQRIRTFLAQH-AS
eny2_Xlae_148237394                    MNKDAQMKAVINQKLIETGERER-LKELLRAKLIE----CGWRDQLKAHC--KDVINEK---------------GVEHVTVDDLVAEITPKGRALVPDSVKKELLQRIRAFLAQH-AS
LOC420275_Ggal_118087283               MNKDAQMRATINQKLIETGERER-LKDLLRAKLIE----CGWKDQLKAHC--KDVIKEK---------------GLEHVTVDDLVAEITPKGRALVPDSVKKELLQRIRTFLAQH-AN
_Tgut_197127826                        MNKDAQMRATINQKLIETGERER-LKELLRAKLIE----CGWKDQLKAHC--KDVIKEK---------------GLEHVTVDDLVAEITPKGRALVPDSVKKELLQRIRTFLAQH-AS
_Psit_116784350                        TKPEPTLQEIINIKLIESGEKEK-LKELLRERLIE----CGWKDEMKAQC--RAFTRKK---------------GRSSVTVDELVHAITPKGRSSVPDSVKAELLQRIRSFLMSA-TL
LOC657566_Tcas_91081995                MS--QEYDAKINLHLDINHGLDR-VTELVQTRLIE----CGWRDQVRLAC--RKAITEN---------------EKHIPTVDELIATVTPKARSMVPDSVKRELLHELESILINV-DK
zgc:92656_Drer_50539922                MSKESQMRAAINQKLIEMGERER-LKELLRAKLIE----CGWRDQLKALC--KEVIKEK---------------GIENVTVEDLVAGVTPKGRALVPDSVKKELLQRIRAFLAQH-ST
GSTEN:00008193:G:001_Tnig_47207340     MSKEAQIRAAINQKLIEMGERER-LKELLRAKLVE----CGWKDQLKAHC--KEVIKEK---------------GLEHVTVEDLVTEVTPKGRALVPDSVKKELLQRIRAFLAQH-AT
GSTEN:00013237:G:001_Tnig_47216021     MTPEARMKATLNQKLTEMGERER-LKELLRTKLSE----CGWRDQVKAHC--KEIIKER---------------GLEHVTVEDLVAEITPKGR-------------------------
e(y)2_Cint_118343731                   KSRDNQMRSAINQQLVETGEREK-LKELLRVRLAE----CGWRDQLKQLC--KEIVRER---------------GLEHVSVDDLVQDITPKARQLVPDTVKKELLQKIRNFLAQQ-AN
LOC591431_Spur_72133059                KIKDAQMRASINQKLVETGEKER-LKELLRNKLIE----SGWRDELKAHC--KEVVRRK---------------GLEHVTVDDLVAEITPKGRELVPDEVKRELLHRIRAFLAQQ-SN
LOC576618_Spur_115762779               KIKDAQMRASINQKLVETGEKER-LKELLRNKLIE----SGWRDELKAHC--KEVVRRK---------------GLEHVTVDDLVAEITPKGRDVFRIQLEEPSKVMQQLGLRIQ-LE
LOC593940_Spur_115966074               KIKDAQMRASINQKLVETGEKER-LKELLRNKLIE----SGWRDELKAHC--KEVVRRK---------------GLEHVTVDDLVAEITPKGRGKV----------IINNGFRLQ-AD
e(y)2_Dmel_17864496                    ----MSTSGAVDQYTVLTGDRSK-IKDLLCSRLTE----CGWRDEVRLMC--RNILMEKG--------------TNNSFTVEQLIAEVTPKARTLVPDAVKKELLMKIRTILTEI-EE
CG14612_Dmel_24644735                  KET-GTDPDPGYKPTLRSQDKAA-LKELLHTRLVE----CGWHKDIKEMI--RNIIMER---------------GVDNINRDQLAAQIVPQARALVPEVVKNEMMLRVHAALDK----
LOC708737_Mmul_109053995               MNKDAQMRAGINQKLIETGERER-LKELLRAKLIE----CGWKDQLKAHC--KEVIKEK---------------GLEHVTVDDLVAEITPTGRALVLDSVKKELLERIRTFLAQH-AS
CpipJ_CPIJ005882_Cqui_170039793        ----MTFTKSVDQTTILQGDRSK-LKDLLRVRLNA----CGWNDQVRLLC--RETIKDQ-----------------DTVNCDALVQQVTPKARALIPDTVKKELLQKIKAILIQQ-EG
AaeL_AAEL000903_Aaeg_157111530         ----MTFTKSVDQTTILQGDRSK-LKDLLRLRLNA----CGWSDQVRLLC--REAIKEQ-----------------DSINCDALVQQVTPKARALIPDTVKKELLQKIKTILVQQ-EG
LOC100116481_Nvit_156553328            ------MKTSPHQTLVKAGDRDG-LKEILRRRLVE----CGWRDEVKLIC--KEIIKES---------------G-QDITYDALLAMVTTRARSRVPDVVKKELLQKIKNQLLAQ-EE
LOC726552_Amel_110757165               ------MKTAPHQRLVMVGDRDG-LKELLRRRLVE----CGWRDQVKLIC--KELIKEH---------------G-HDITYDKLLSMVTTKARTLVPDSVKKELLQKIKNQLIAQ-EE
LOC100163044_Apis_193673868            ----------MSQNEVTFVEEEN-FKSLVCRRLVE----CGWMDEVTMLC--KEKLKDRLSKGQ----------TVQSITEDDLFNDVAPDARRMLPDTIKRELKVKVQNKLLQT-AG
Bm1_13840_Bmal_170578023               MGAPSVSKAALERKFIECGERDR-MKELLLQRLRE----SGWVEEVENMC--RNYIQNK---------------GIEQVTLEDVLSDVRVRARRAVPDEVKRELMHCIRSFLQQQ-SG
T01C3.2_Cele_17563662                  DLIMRKKPEQIEMEFQDSGESAL-VKSTLLSSLQN----SEWEIAVRKEV--KKFLEK----------------ARDDVSAKEVFDAVKDMARREIPQEAKKKLYDQVLEFVTTT-NK
NEMVEDRAFT_v1g242695_Nvec_156385540    IKREPQMKASINQALVESGERER-LKELLRTKLIE----CGWRDQLKDYC--KEIIKQK---------------GLDNVTVEDLVKTITPKGRALVPDEVKRELLQRIRQFLAEK-Q-
TRIADDRAFT_63557_Tadh_195996705        YSNEDSARELLHKQLIESGEKDR-LKEYLYGKLVE----AGWKSDVMALC--RDNIKGSD--------------DPDAVKLDDLITKITPRARAMVPDEVKRELLHRIRTYLVQQ-YN
MONBRDRAFT_34005_Mbre_167534995        AQQEAALRASINQRLIESGKKDA-LKHKLRQQLIE----SGWRDRVKEIA--TQKIRE----------------ANGQLTVEELVAAITPDARRAVPEDAKTALLEDIRKTLQED-TA
SUS1_Scer_151946504                    MDT-AQLKSQIQQYLVESGNYEL-ISNELKARLLQ----EGWVDKVKDLT--KSEMN-----------------INESTNFTQILSTVEPKALEIVSDSTRETVLKQIREFLEGI-VD
CAGL0K07755g_Cgla_196049173            ENS-ASLRAQIQQCLVESGNYEA-ISNELTERLLK----DGWLDEVKKLA--REEIS-----------------QEDSPNFSKALSQIEPQALDLVQQSTKDAIMRKITAFLEEI-VE
CaO19.6795_Calb_68472191               QDELDQIKSKIQDNLISSGNYDI-INKQLKLQLYE----SGWYDKVSQIA--SRELMDHQQEVNSSNSNSSNSNKKNELTFDQLFAFVKPKAEELVPNEVKQDILNRITKYLDDI-IQ
YALI0F26136g_Ylip_199424981            -MT-DQVRSDVQEKLVQSGEYEK-LSQHIQARLRN----SGWYDKVSALA--QEEAS-----------------KQDKVELSSLLEKVQPQACDLVDDDIKVETLKMIASFLEGA-LK
PGUG_02260_Pgui_190346146              QDELDQIRAKIQDHLISSGNYEL-INKQLKLKLYE----NGWYDKVGQLA--TTELQQE---------------DNKNLTFERLYAMVKPQAESMVPDEVRQEIMTRIREYLEDV-IQ
PGUG_02260_Pgui_146421278              QDELDQIRAKIQDHLISSGNYEL-INKQLKLKLYE----NGWYDKVGQLA--TTELQQE---------------DNKNLTFERLYAMVKPQAELMVPDEVRQEIMTRIREYLEDV-IQ
AGOS_ADL343C_Agos_45187529             KEA-LELRAQIQQHLVESGNYER-ISNKLAQRLLD----EGWIDQVKKLT--RETME-----------------DDNTTNFSEVLKRVEPEAVSLVSANTKNEIMQQIKAFLCDI-LD
DEHA0F02816g_Dhan_50423779             QDELDQIKSQIQEHLISSGNYDI-INKQLKLQLYE----SGWFDKVTQLA--NRELQENLA-------------HDTAVSFDQLFSFVKPKAEEMVPSNIKEDVLERLKDYLDDV-IQ
KLLA0B09284g_Klac_50303985             KYFNGLFSIFFFLLLTNYLNFNSRISNQLNQMLLD----DGWIDKVKQLT--REEME-----------------RSDSTNFVDILNKVEPQALNMVNDKTRTEILQTIKEFLNDI-VE
LELG_03029_Lelo_149242838              SEL-NQIKSKIQEHLVSSGNYEL-ISKQLKLQLIE----SGWYDKVAQIA--MDELNNSSSKDTKDGGR-----AYTTKSLSDLYTVVKPKAEGLVPNEVRENMLKRIELYLDDL-IE
SPBC6B1.12c_Spom_68012222              IFSTKMTTEKIVEQLYETGDYER-LANELEYKLES----CGWTTQLRDYT--RGIVN-----------------SDSKIDFQKLYESALQSATESIPDSVKMDLLKDIKTCVLKL-AN
LACBIDRAFT_303693_Lbic_170106353       PNDGNTLYSQLRHRLIESGDWEQ-IRIMLNSKLNE----SGWTDDIRHRS--KERAR-----------------NMDPLSYQTLLEEIRTHAQTSIPLAVKREATTLIRQNLEKH-IA
CND05070_Cneo_58265814                 VTVDEATINAIRQRMLETGDWER-IQKLLRAHLEE----SGWVDDLKDLA--KEKAR-----------------AQDVPNLENLVKQISESAAGMVSDNVKRDVMLEIESVLDRE-VD
CC1G_02682_Ccin_169867276              PPDIQTLYAEIRKRLIESGEWDR-IRTTMYARLNE----SGWIDEVRDQG--KEKAR-----------------EMDPLSFEKLFEEVRPSAQS------------------------
CBG11594_Cbri_157764942                DHIMRKKPEAIELEFQDSGESSL-VKSTLLSSLQN----SEWEHAVRREV--KKFLEK----------------AGDDVNAKEVFDAVKDMARREIPQDAKKKLYDQVLEFVTTV-NN
UM06444.1_Umay_71024723                AGGGDELYNALHQRLVASGEWQR-LLILLRRMLDE----SGWESEFQAYA--TTKAK-----------------QQPVLSVPDLIDVLTPHAQGMLHLWAARCIHESSAHLPVSC-SS
DDBDRAFT_0188482_Ddis_66804853         PKDHIKLRSTIHQKLIESGEKER-LKVLLKSKLVE----GGWRDEVKIAC--REYIKNN---------------QNENFKIEDLIALITPIAKKKVPPQVKADLIKRIRKFLGPN-IQ
Os01g0920200_Osat_115441877            PQKELSLREIINVKLVESGEKEK-LMELLRERLVE----CGWRDEMKALC--RAYARKK---------------GRNNVTVDDLIHVITPKGRASVPDSVKAELLQRIQSFLMSS-SS
_Zmay_194694560                        RDKEPSLVEIINIKFVESGEKEK-LTELLRERLVE----CGWMDEMKAFC--RDYVRKK---------------GRNNVRVDDLIHVIVPKGRASVPASVKAELLQRIRSFMATT-LR
AT3G27100_Atha_30688637                KDK-VTLREIINVKLVESGEKEN-LMELVRDRLVE----CGWKDEMRIAC--REHVKKK---------------GRKDVTVDELIRVITPKGRASVPDSVKAELLNRIQNFIVSA-AL
PHYPADRAFT_179334_Ppat_168012829       REPEPTLQEMINIKLTESGEKER-LKELLRERLIE----CGWRDELKAQC--RAFAEKK---------------GRNNITVDELVRTITPKGRTMVPDNVKAELLQRIRHFLTTT-AD
PHYPADRAFT_184100_Ppat_168024398       REPEPTLQEIINIKLIESGEKER-LKELLRERLIE----CGWRDDLKAQC--RAFTRKK---------------GRANITLDELVRSITPKGRAMVPDNVKAELLQRIRSFLTTD-PS
GSVIVT00037850001_Vvin_157341103       REKEPSVLEIINIKLIESGEKER-LMELLRERLIE----CGWKDEMKALC--RAFVKKK---------------GRNNVTVDDLVHVIMPKGRASIPDSVKAELLQRIRTFLVSA-AV
CHLREDRAFT_132645_Crei_159486565       DIDELRLEDKIRHHLTSSGKRED-LKELLAARLAA----CGWRDDIKQRC--REYVARK---------------GREAVTTEDIVRAVRPEGRARVPDSVKAELLAEIKKFILSI---
OsI_004850_Osat_125528889              DVQSPKKR------LVESGEKEK-LMELLRERLVE----CGWRDEMKALC--RAYARKK---------------GRNNVTVDDLIHVITPKGRG-----------RQLGLFSVCT-PL
OsJ_004470_Osat_125573130              -SPATGDVQSPKKRLVESGEKEK-LMELLRERLVE----CGWRDEMKALC--RFGSLSH---------------QILVSFVMSFCLVILNSGNDSVPKPL------------------
Os05g0510300_Osat_115464817            VVSSGKDSSSLKHHLEEGKFKEM-LAESASSELHL----SGWVDDVRNFM--HTIKRRRLQNTGTP--------QDSDTMRKELISESGRIFRSKIPESLREHLIQALRSYYQDK-FS\Fused to a peptidase domain
UBP25_Atha_18400378                    SSTKEDPCILLRKDESSRNELEA-IKESLKKDALSHLRSCGWYDKVLISMHAKKRLRTEQSGGE----------DGSDLKRR-LIEDVKSSLKSQIPEELKADLVNRIWEISKKK-YS/
GSVIVT00000989001_Vvin_157357086       --------------MCVSCVCLS-LKKEASLVLRS----CGWTDRLYIFMSHRKRLCAQKSGDP----------PSSNESKKSFIADAKQSFISQIPESLKEKLIERLKSFSQEKQVS
GSPATT00004656001_Ptet_145479319       GDFINQRTNLLAQKLRESGEDSR-LEEYLRQKLIE----CRWRDDLKDYC--KEVIRQK---------------GLEKITIEELTDMLYVRGQATIPNKVKEDLLSRLRQFFDENQI-
TTHERM_00295990_Tthe_118359986         DTYVASRKIALEKKLIEGGEEQR-LEDYLRQKLIE----SGWKDDLKKYC--KGKQILLNQIKELIRKK-----GLEKVTIDELVNELVERGIIQNEQETNHLFVQNQKQQEEIP-FQ
V#31.m00860                            AEARTEQRPTLAQLLQANGEKAK-LKKLVKDELRK----EGYNFVLLNLA--MEKIKQKG--------------GPDGLEEETMLEMLKEEGRERIPVSVKKLLVTLIEGFAGKD---
Ptri1000004703                         QKAAQSLTEEYMEALIRNGDLDD-LEQALEADLLL--RYPEWLEVIQNTL--GNILRDDKNG------------DLVDLTLEEIVARIVPGGSIAVPKAAKTAAIQRIRDALQKH-CS
Pram1000005835                         QRQDEQVKARISERLVQSGEKER-LKELLRLKLVE----CGWRDEMKLHC--KEVIRNK---------------GIDQVTVEDLVEEITPKGRATVPEDVKNDLLEKIKAFIEEE-AQ
LinJ06.1290_Linf_146071834             TSAEDGHVAYEALTNAQKAELAAWVRNQLDSTNGA----SQWRRHTQAMI--RQAMARRAA-------------SGAPLDAGDILEEIMPHVRSAIPPEVREGLFRRVTAQLHL----
LmjF06.1245_Lmaj_157864374             TSAEDGHVAYEALTNAQKAELAAWVRNQLDSTSSA----SEWRRQTQAMI--RQAMARRAA-------------SGAPLDAGDILDEIMPHVRSAIPPEVREGLFRRVTAQLHS----
Tb927.7.5830_Tbru_72391824             GKNDAEGAGARMYEGMNTLQKEE-LNDYLISQMGP---GTKWHDEMSDVV--NTIIRQRSI-------------NGEPLDVHDVLSEALPHCQLAISHEVRDGLFRRIAGMCTTT-DV
Tc00.1047053508173.90_Tcru_71662523    VEEGPVSSGARIYEEMSNVQKHL-LRDYLSCRLGT---ASNWRKAVSQRV--EEVVHRRAQ-------------SGESLDAHDVVGEVLPFSRSIIPSEVREGLFRQISDALRLR-DE
TVAG_230760_Tvag_123476332             VPE-TEIRADAEAALEMSGKTKE-IRQFLSQNRAI----EDWRKEIRELC--RNMINEI---------------GIDNVNPDMLYDLLAAQGHDQLPAEVVTEVTTRIKTFLNTQ-FE
TVAG_233180_Tvag_123461242             LSE-SEIKAEAEAILESSGQSKK-IRAEINEDPSI----IEWKENIRKMI--EEIAATQ---------------DITKLNPDKIYDMIADQARQKIPQEIIEKVEQKILTFIEKG-IE
TVAG_003720_Tvag_123484994             EEKVKFYRDKILKQLEADGDIDK-VRNSIKELVGK----SNWREEVKSLS--LKVMSNE---------------TIEDLTPEIVAEKIREQAISSLPKNLKANTINHIKDTLVKKQVP
consensus/90%                          ..................spbp..l.p.l..pL......s.W.cphp.....p..h.......................p.pplh..l.spub..l...........l..........
