# Supplementary material for: Reconstructing the ubiquitin network - cross-talk with other systems and identification of novel functions
Source: Genome Biol. 2009 Mar 30;10(3):R33. doi: 10.1186/gb-2009-10-3-r33 (PMC2691004; doi:10.1186/gb-2009-10-3-r33)
Supplement: Additional data file 1 — Table S1: annotations and additional information on all the U-net components. Table S2: modular structure of the U-net. Table S3: feedback regulation of the Ub/Ubl pathway. Table S4: ubiquitination/sumoylation and cellular localization. Table S5: Ub/Ubl pathway and transcription factors. Table S6: cell cycle-related proteins modified by Ubls. Table S7: interactions of the Slx5-Slx8 complex in the MI network. Figure S1: clique degrees and sizes in the U-net and random networks. Figure S2: chromatin proteins regulated by Ub and SUMO. Figure S3: properties of ubiquitinated and sumoylated proteins. Figure S4: logo representation of the flanking regions of ubiquitinated lysines. File S1: plain text representation of the U-net. File S2: multiple sequence alignment of the SUS1 domain. [file gb-2009-10-3-r33-S1.zip › addFile1/transcription.xls]

## Sheet: TFs regulating Ub pathway
TF	ORF	U-net	nU-net	p-val
RPN4	YDL020C	37	97	2.2e-16
REB1	YBR049C	21	174	0.0001964
AFT1	YGL071W	25	302	0.007463
SIP4	YJL089W	5	23	0.008167
YAP3	YHL009C	4	17	0.01413
PHO4	YFR034C	10	99	0.02753
UPC2	YDR213W	4	29	0.0631
ADR1	YDR216W	6	56	0.06425
HSF1	YGL073W	11	135	0.07208
MSN2	YMR037C	12	153	0.07656
YDR049W	YDR049W	1	1	0.0901
ABF1	YKL112W	18	269	0.1095
OTU1	YFL044C	2	11	0.1182
PDR3	YBL005W	3	25	0.1363
YAP7	YOL028C	11	156	0.146
NDT80	YHR124W	2	15	0.1833
RME1	YGR044C	4	46	0.1974
FZF1	YGL254W	2	18	0.2347
YRR1	YOR162C	2	18	0.2347
HMRA1	YCR097W	1	5	0.2468
YER184C	YER184C	1	5	0.2468
MSN1	YOL116W	1	6	0.2816
YAP1	YML007W	7	111	0.3011
SPT23	YKL020C	2	22	0.3043
STB5	YHR178W	3	41	0.3312
CHA4	YLR098C	3	41	0.3312
CBF1	YJR060W	14	253	0.347
PPR1	YLR014C	2	25	0.3558
PDR1	YGL013C	6	100	0.3634
STB4	YMR019W	2	26	0.3727
STP2	YHR006W	1	9	0.3766
TYE7	YOR344C	5	88	0.429
HMLALPHA2	YCL067C	1	11	0.4329
YER130C	YER130C	1	11	0.4329
TOS4	YLR183C	11	209	0.4356
HMS1	YOR032C	1	13	0.4841
CAD1	YDR423C	3	55	0.5051
FKH2	YNL068C	8	160	0.5157
FKH1	YIL131C	7	140	0.5215
UME6	YDR207C	9	182	0.5236
UGA3	YDL170W	2	37	0.5433
SWI5	YDR146C	6	122	0.5441
ACE2	YLR131C	5	101	0.5453
DAT1	YML113W	1	16	0.5525
YOX1	YML027W	15	314	0.5592
YDR026C	YDR026C	1	18	0.593
MET28	YIR017C	1	18	0.593
INO4	YOL108C	2	41	0.597
PUT3	YKL015W	5	109	0.611
LEU3	YLR451W	3	65	0.6141
YHP1	YDR451C	6	133	0.626
MSN4	YKL062W	8	179	0.6396
GZF3	YJL110C	2	45	0.6458
STP1	YDR463W	3	69	0.653
AFT2	YPL202C	6	137	0.6537
PLM2	YDR501W	8	182	0.6575
GTS1	YGL181W	1	23	0.6789
CST6	YIL036W	1	23	0.6789
GAT1	YFL021W	3	76	0.7141
RTG3	YBL103C	4	101	0.722
BAS1	YKR099W	2	54	0.7384
CUP9	YPL177C	1	28	0.7468
MCM1	YMR043W	5	134	0.7772
HCM1	YCR065W	9	230	0.7839
IXR1	YKL032C	1	33	0.8004
YJL206C	YJL206C	1	34	0.8097
DAL82	YNL314W	3	90	0.8111
PHO2	YDL106C	3	91	0.8169
MET4	YNL103W	1	35	0.8185
SMP1	YBR182C	3	92	0.8224
GCR1	YPL075W	1	36	0.827
RIM101	YHL027W	2	67	0.8355
YAP5	YIR018W	7	196	0.837
RDS1	YCR106W	1	38	0.8427
CIN5	YOR028C	8	222	0.8432
HMS2	YJR147W	1	39	0.85
ASH1	YKL185W	1	40	0.857
RPH1	YER169W	1	44	0.8818
HAP1	YLR256W	4	133	0.8849
THI2	YBR240C	1	46	0.8926
ARO80	YDR421W	1	47	0.8976
HAL9	YOL089C	1	47	0.8976
SWI4	YER111C	5	164	0.8983
INO2	YDR123C	1	51	0.9154
GLN3	YER040W	3	116	0.9189
MAC1	YMR021C	1	53	0.9231
SKN7	YHR206W	6	201	0.9238
MGA1	YGR249W	5	175	0.9257
OAF1	YAL051W	1	57	0.9365
DAL80	YKR034W	1	59	0.9423
RAP1	YNL216W	5	184	0.943
RLM1	YPL089C	1	60	0.945
NRG1	YDR043C	5	187	0.948
SOK2	YMR016C	14	424	0.9525
TOS8	YGL096W	6	222	0.9579
SFP1	YLR403W	1	66	0.9588
DAL81	YIR023W	2	109	0.9679
HAP4	YKL109W	2	109	0.9679
GAL4	YPL248C	1	73	0.9705
GCN4	YEL009C	5	211	0.9754
FLO8	YER109C	5	219	0.981
FHL1	YPR104C	5	236	0.9893
ROX1	YPR065W	2	141	0.9915
MBP1	YDL056W	4	220	0.994
PHD1	YKL043W	10	409	0.9954
YAP6	YDR259C	2	166	0.9971
TEC1	YBR083W	3	206	0.9973
STE12	YHR084W	6	324	0.9985

## Sheet: Ub pathway regulated by TFs
ORF	GENE	U-net	U-net-spec	n TFs
YMR258C	YMR258C	0.221631	0.0336879	16
YDR510W	SMT3	0.996454	0.969858	12
YOR138C	RUP1	0.221631	0.187943	10
YLR108C	YLR108C	0.221631	0.109929	10
YJL048C	UBX6	0.159574	0.326241	10
YMR231W	PEP5	0.751773	0.579787	9
YBR158W	AMN1	0.845745	0.326241	9
YML101C	CUE4	0.189716	0.187943	8
YJL204C	RCY1	0.466312	0.257092	8
YER094C	PUP3	0.255319	0.755319	8
YBR082C	UBC4	0.882979	0.897163	8
YDR179C	CSN9	0.221631	0.485816	7
YLL039C	UBI4	1	1	6
YGL181W	GTS1	0.785461	0.0336879	6
YGL116W	CDC20	0.941489	0.843972	6
YER068W	MOT2	0.851064	0.755319	6
YDR103W	STE5	0.666667	0.326241	6
YDL091C	UBX3	0.189716	0.187943	6
YPR103W	PRE2	0.414894	0.932624	5
YHR200W	RPN10	0.989362	0.996454	5
YGR253C	PUP2	0.303191	0.755319	5
YER125W	RSP5	0.985816	0.992908	5
YER116C	SLX8	0.950355	0.852837	5
YEL012W	UBC8	0.492908	0.381206	5
YDL020C	RPN4	0.978723	0.962766	5
YPR049C	ATG11	0.535461	0.187943	4
YOR117W	RPT5	0.553191	0.886525	4
YLR206W	ENT2	0.329787	0.257092	4
YKL059C	MPE1	0.835106	0.109929	4
YJR099W	YUH1	0.255319	0.257092	4
YIL148W	RPL40A	0.588652	0.64539	4
YHR171W	ATG7	0.159574	0.326241	4
YGR184C	UBR1	0.744681	0.675532	4
YER007W	PAC2	0.725177	0.109929	4
YDR457W	TOM1	0.725177	0.109929	4
YBR114W	RAD16	0.76773	0.579787	4
YOL117W	RRI2	0.0815603	0.432624	3
YNR069C	BSC5	0.281915	0.109929	3
YNL311C	SKP2	0.159574	0.521277	3
YNL155W	YNL155W	0.303191	0.257092	3
YNL008C	ASI3	0.434397	0.187943	3
YMR119W	ASI1	0.255319	0.109929	3
YML111W	BUL2	0.281915	0.109929	3
YLR368W	MDM30	0.303191	0.381206	3
YLR207W	HRD3	0.60461	0.675532	3
YLR097C	HRT3	0.221631	0.326241	3
YKR098C	UBP11	0.303191	0.109929	3
YKL090W	CUE2	0.159574	0.0336879	3
YKL010C	UFD4	0.735816	0.579787	3
YJR102C	VPS25	0.60461	0.521277	3
YJL157C	FAR1	0.673759	0.432624	3
YJL001W	PRE3	0.125887	0.822695	3
YIL075C	RPN2	0.815603	0.909574	3
YIL031W	ULP2	0.553191	0.432624	3
YFL007W	BLM10	0.588652	0.943262	3
YER100W	UBC6	0.588652	0.381206	3
YER012W	PRE1	0.799645	0.985816	3
YDR314C	RAD34	0.466312	0.187943	3
YDR313C	PIB1	0.0815603	0.109929	3
YDR219C	MFB1	0.0815603	0.326241	3
YDR054C	CDC34	0.76773	0.810284	3
YBR135W	CKS1	0.865248	0.755319	3
YBL057C	PTH2	0.125887	0.326241	3
YBL041W	PRE7	0.125887	0.799645	3
YPR180W	AOS1	0.466312	0.521277	2
YPR108W	RPN7	0.189716	0.870567	2
YPL149W	ATG5	0.159574	0.0336879	2
YPL144W	POC4	0.281915	0.64539	2
YOR261C	RPN8	0.480496	0.909574	2
YOR157C	PUP1	0.255319	0.789007	2
YOR057W	SGT1	0.434397	0.546099	2
YOR052C	YOR052C	0.0443262	0.187943	2
YOR043W	WHI2	0.870567	0.615248	2
YOR042W	CUE5	0.514184	0.432624	2
YOL138C	YOL138C	0.159574	0.0336879	2
YNR068C	YNR068C	0.0177305	0.109929	2
YNR051C	BRE5	0.968085	0.886525	2
YNR006W	VPS27	0.634752	0.546099	2
YNL172W	APC1	0.578014	0.698582	2
YNL116W	DMA2	0.553191	0.326241	2
YMR276W	DSK2	0.329787	0.822695	2
YMR275C	BUL1	0.64539	0.432624	2
YMR223W	UBP8	0.879433	0.64539	2
YML097C	VPS9	0.356383	0.326241	2
YML088W	UFO1	0.0815603	0.381206	2
YLR199C	PBA1	0.221631	0.521277	2
YLR167W	RPS31	0.189716	0.579787	2
YLR032W	RAD5	0.886525	0.714539	2
YLR021W	IRC25	0.0815603	0.485816	2
YKR094C	RPL40B	0.393617	0.485816	2
YKL210W	UBA1	0.703901	0.521277	2
YKL145W	RPT1	0.845745	0.989362	2
YKL054C	DEF1	0.785461	0.381206	2
YJR090C	GRR1	0.792553	0.326241	2
YJL149W	DAS1	0.0319149	0.257092	2
YIR025W	MND2	0.329787	0.755319	2
YIL030C	SSM4	0.893617	0.675532	2
YHR134W	WSS1	0.414894	0.432624	2
YHR115C	DMA1	0.703901	0.381206	2
YHR111W	UBA4	0.514184	0.257092	2
YHL030W	ECM29	0.780142	0.952128	2
YGR232W	NAS6	0.159574	0.822695	2
YGR135W	PRE9	0.930851	0.909574	2
YGR133W	PEX4	0.375887	0.257092	2
YGR048W	UFD1	0.448582	0.698582	2
YGL048C	RPT6	0.76773	0.927305	2
YGL011C	SCL1	0.514184	0.822695	2
YFR004W	RPN11	0.466312	0.870567	2
YFL009W	CDC4	0.466312	0.714539	2
YER162C	RAD4	0.68617	0.381206	2
YER143W	DDI1	0.434397	0.381206	2
YER021W	RPN3	0.735816	0.927305	2
YEL037C	RAD23	0.85461	0.969858	2
YDR411C	DFM1	0.303191	0.675532	2
YDR328C	SKP1	0.875887	0.920213	2
YDR306C	YDR306C	0.189716	0.187943	2
YDR265W	PEX10	0.514184	0.326241	2
YDR131C	YDR131C	0.125887	0.257092	2
YDL161W	ENT1	0.414894	0.326241	2
YDL126C	CDC48	0.808511	0.886525	2
YDL074C	BRE1	0.973404	0.810284	2
YDL007W	RPT2	0.329787	0.858156	2
YCL008C	STP22	0.76773	0.675532	2
YBR217W	ATG12	0.890071	0.755319	2
YBR171W	SEC66	0.946809	0.615248	2
YBR170C	NPL4	0.492908	0.799645	2
YBL058W	SHP1	0.897163	0.799645	2
YPR093C	ASR1	0.792553	0.187943	1
YPR066W	UBA3	0.718085	0.257092	1
YOR339C	UBC11	0.414894	0.257092	1
YOR259C	RPT4	0.535461	0.870567	1
YOR124C	UBP2	0.634752	0.546099	1
YOR080W	DIA2	0.957447	0.822695	1
YOL133W	HRT1	0.900709	0.847518	1
YOL038W	PRE6	0.414894	0.909574	1
YNR007C	ATG3	0.329787	0.381206	1
YNL186W	UBP10	0.840426	0.326241	1
YNL159C	ASI2	0.159574	0.257092	1
YNL119W	NCS2	0.255319	0.109929	1
YMR264W	CUE1	0.68617	0.432624	1
YMR247C	RKR1	0.356383	0.0336879	1
YMR026C	PEX12	0.375887	0.187943	1
YML092C	PRE8	0.535461	0.838652	1
YLR421C	RPN13	0.60461	0.870567	1
YLR394W	CST9	0.492908	0.187943	1
YLR306W	UBC12	0.281915	0.546099	1
YLR224W	YLR224W	0.0035461	0.257092	1
YLR128W	DCN1	0.0815603	0.485816	1
YLR127C	APC2	0.448582	0.714539	1
YLR024C	UBR2	0.588652	0.432624	1
YKL034W	TUL1	0.125887	0.187943	1
YJR084W	CSN12	0.68617	0.432624	1
YJR062C	NTA1	0.356383	0.109929	1
YJR052W	RAD7	0.514184	0.485816	1
YIL071C	PCI8	0.255319	0.521277	1
YIL001W	YIL001W	0.0177305	0.109929	1
YHL010C	YHL010C	0.0815603	0.257092	1
YGR225W	AMA1	0.125887	0.675532	1
YGR200C	ELP2	0.925532	0.64539	1
YGL058W	RAD6	0.98227	0.937943	1
YGL004C	RPN14	0.189716	0.730496	1
YFR052W	RPN12	0.68617	0.897163	1
YFR050C	PRE4	0.393617	0.755319	1
YFR010W	UBP6	0.941489	0.98227	1
YFR005C	SAD1	0.0815603	0.187943	1
YER098W	UBP9	0.553191	0.109929	1
YDR427W	RPN9	0.68617	0.870567	1
YDR409W	SIZ1	0.553191	0.615248	1
YDR394W	RPT3	0.744681	0.920213	1
YDR363W-A	SEM1	0.93617	0.952128	1
YDR330W	UBX5	0.434397	0.187943	1
YDR260C	SWM1	0.703901	0.730496	1
YDR143C	SAN1	0.535461	0.257092	1
YDR092W	UBC13	0.620567	0.698582	1
YDR057W	YOS9	0.414894	0.579787	1
YDL216C	RRI1	0.0815603	0.546099	1
YDL190C	UFD2	0.466312	0.64539	1
YDL147W	RPN5	0.730496	0.962766	1
YDL122W	UBP1	0.588652	0.432624	1
YDL097C	RPN6	0.870567	0.952128	1
YDL013W	SLX5	0.973404	0.952128	1
YCR066W	RAD18	0.907801	0.833333	1
YBR273C	UBX7	0.356383	0.485816	1
YBR201W	DER1	0.393617	0.579787	1
YBR165W	UBS1	0.0177305	0.109929	1
YBL047C	EDE1	0.76773	0.432624	1
