# Supplementary material for: Reconstructing the ubiquitin network - cross-talk with other systems and identification of novel functions
Source: Genome Biol. 2009 Mar 30;10(3):R33. doi: 10.1186/gb-2009-10-3-r33 (PMC2691004; doi:10.1186/gb-2009-10-3-r33)
Supplement: Additional data file 1 — Table S1: annotations and additional information on all the U-net components. Table S2: modular structure of the U-net. Table S3: feedback regulation of the Ub/Ubl pathway. Table S4: ubiquitination/sumoylation and cellular localization. Table S5: Ub/Ubl pathway and transcription factors. Table S6: cell cycle-related proteins modified by Ubls. Table S7: interactions of the Slx5-Slx8 complex in the MI network. Figure S1: clique degrees and sizes in the U-net and random networks. Figure S2: chromatin proteins regulated by Ub and SUMO. Figure S3: properties of ubiquitinated and sumoylated proteins. Figure S4: logo representation of the flanking regions of ubiquitinated lysines. File S1: plain text representation of the U-net. File S2: multiple sequence alignment of the SUS1 domain. [file gb-2009-10-3-r33-S1.zip › addFile1/unet.plain.txt]

# Vertex:3954	Edges:15487
Q0045=YDR510W
Q0080=YLR148W
YAL001C=YDL074C
YAL001C=YDL097C
YAL001C=YDL147W
YAL001C=YDR510W
YAL001C=YFR052W
YAL001C=YLL039C
YAL002W=YAL002W
YAL002W=YAL005C
YAL002W=YBL058W
YAL002W=YBL103C
YAL002W=YBR095C
YAL002W=YBR135W
YAL002W=YBR171W
YAL002W=YBR231C
YAL002W=YBR289W
YAL002W=YCL011C
YAL002W=YCR009C
YAL002W=YDL002C
YAL002W=YDL033C
YAL002W=YDL049C
YAL002W=YDL074C
YAL002W=YDL115C
YAL002W=YDL229W
YAL002W=YDR045C
YAL002W=YDR092W
YAL002W=YDR108W
YAL002W=YDR137W
YAL002W=YDR159W
YAL002W=YDR200C
YAL002W=YDR207C
YAL002W=YDR257C
YAL002W=YDR334W
YAL002W=YDR359C
YAL002W=YDR363W-A
YAL002W=YDR392W
YAL002W=YDR440W
YAL002W=YDR469W
YAL002W=YDR477W
YAL002W=YDR485C
YAL002W=YDR495C
YAL002W=YEL031W
YAL002W=YER068W
YAL002W=YER111C
YAL002W=YER151C
YAL002W=YER155C
YAL002W=YER161C
YAL002W=YFL001W
YAL002W=YFL023W
YAL002W=YFL026W
YAL002W=YFR009W
YAL002W=YFR010W
YAL002W=YGL019W
YAL002W=YGL025C
YAL002W=YGL043W
YAL002W=YGL058W
YAL002W=YGL115W
YAL002W=YGL124C
YAL002W=YGL195W
YAL002W=YGR002C
YAL002W=YGR078C
YAL002W=YGR270W
YAL002W=YHR047C
YAL002W=YHR081W
YAL002W=YHR167W
YAL002W=YHR191C
YAL002W=YIL076W
YAL002W=YIL084C
YAL002W=YIL128W
YAL002W=YIR008C
YAL002W=YJL115W
YAL002W=YJL148W
YAL002W=YJL176C
YAL002W=YJL183W
YAL002W=YJR032W
YAL002W=YJR075W
YAL002W=YKL053C-A
YAL002W=YKL113C
YAL002W=YKL193C
YAL002W=YKL213C
YAL002W=YKR026C
YAL002W=YKR029C
YAL002W=YLL024C
YAL002W=YLR039C
YAL002W=YLR055C
YAL002W=YLR085C
YAL002W=YLR087C
YAL002W=YLR148W
YAL002W=YLR182W
YAL002W=YLR200W
YAL002W=YLR262C
YAL002W=YLR337C
YAL002W=YLR350W
YAL002W=YLR384C
YAL002W=YLR396C
YAL002W=YLR418C
YAL002W=YML032C
YAL002W=YML041C
YAL002W=YML071C
YAL002W=YML094W
YAL002W=YML124C
YAL002W=YMR022W
YAL002W=YMR055C
YAL002W=YMR179W
YAL002W=YMR231W
YAL002W=YMR263W
YAL002W=YNL021W
YAL002W=YNL068C
YAL002W=YNL097C
YAL002W=YNL206C
YAL002W=YNL215W
YAL002W=YNL288W
YAL002W=YNL297C
YAL002W=YNL323W
YAL002W=YNL330C
YAL002W=YNR051C
YAL002W=YOL004W
YAL002W=YOL012C
YAL002W=YOL054W
YAL002W=YOL145C
YAL002W=YOR043W
YAL002W=YOR061W
YAL002W=YOR080W
YAL002W=YOR089C
YAL002W=YOR106W
YAL002W=YOR244W
YAL002W=YPL045W
YAL002W=YPL055C
YAL002W=YPL086C
YAL002W=YPL139C
YAL002W=YPL240C
YAL002W=YPR164W
YAL003W=YDR314C
YAL005C=YBL047C
YAL005C=YBR058C
YAL005C=YDL122W
YAL005C=YDR328C
YAL005C=YDR390C
YAL005C=YDR510W
YAL005C=YER012W
YAL005C=YER151C
YAL005C=YGL011C
YAL005C=YGL048C
YAL005C=YHR200W
YAL005C=YJL197W
YAL005C=YJR052W
YAL005C=YKL145W
YAL005C=YLL036C
YAL005C=YLL039C
YAL005C=YNR007C
YAL005C=YOL013C
YAL005C=YOR117W
YAL005C=YPL003W
YAL005C=YPL020C
YAL007C=YLL039C
YAL008W=YMR022W
YAL010C=YDL013W
YAL010C=YGL058W
YAL010C=YLL039C
YAL011W=YBL058W
YAL011W=YBR171W
YAL011W=YDL074C
YAL011W=YDR510W
YAL011W=YER007W
YAL011W=YER116C
YAL011W=YER151C
YAL011W=YGL058W
YAL011W=YGL116W
YAL011W=YKL213C
YAL011W=YMR022W
YAL011W=YNR051C
YAL011W=YOR191W
YAL011W=YPR066W
YAL012W=YKL210W
YAL012W=YOL013C
YAL012W=YPL149W
YAL013W=YBL058W
YAL013W=YBR171W
YAL013W=YBR173C
YAL013W=YDL020C
YAL013W=YDL074C
YAL013W=YDR363W-A
YAL013W=YDR510W
YAL013W=YFR010W
YAL013W=YFR036W
YAL013W=YGR135W
YAL013W=YGR200C
YAL013W=YHR200W
YAL013W=YKL213C
YAL013W=YMR312W
YAL013W=YPL144W
YAL013W=YPR066W
YAL014C=YLL039C
YAL015C=YDR510W
YAL016W=YBR079C
YAL016W=YKL059C
YAL016W=YLL039C
YAL017W=YDR390C
YAL017W=YER125W
YAL019W=YBR135W
YAL019W=YDL097C
YAL019W=YDL147W
YAL019W=YFR052W
YAL019W=YIL075C
YAL021C=YCL008C
YAL021C=YCR066W
YAL021C=YDL013W
YAL021C=YDL074C
YAL021C=YDR510W
YAL021C=YER068W
YAL021C=YER116C
YAL021C=YFR005C
YAL021C=YGL058W
YAL021C=YGL094C
YAL021C=YGR184C
YAL021C=YJL047C
YAL021C=YJL204C
YAL021C=YLL039C
YAL021C=YLR368W
YAL021C=YLR417W
YAL021C=YOR057W
YAL021C=YPL002C
YAL021C=YPL084W
YAL022C=YLL039C
YAL023C=YBR171W
YAL023C=YBR201W
YAL023C=YHR079C
YAL023C=YLL039C
YAL023C=YML013W
YAL023C=YMR264W
YAL024C=YBL058W
YAL024C=YBR058C
YAL024C=YBR158W
YAL024C=YCR066W
YAL024C=YDL013W
YAL024C=YDL020C
YAL024C=YDL074C
YAL024C=YDL190C
YAL024C=YDR260C
YAL024C=YEL037C
YAL024C=YER094C
YAL024C=YER116C
YAL024C=YFR036W
YAL024C=YGL058W
YAL024C=YGL116W
YAL024C=YHR200W
YAL024C=YIL046W
YAL024C=YJL047C
YAL024C=YJR102C
YAL024C=YLR032W
YAL024C=YLR102C
YAL024C=YLR417W
YAL024C=YMR022W
YAL024C=YOR080W
YAL024C=YPL084W
YAL025C=YDR510W
YAL025C=YKL022C
YAL026C=YBR171W
YAL026C=YDR054C
YAL026C=YJL204C
YAL026C=YKL010C
YAL026C=YLL039C
YAL026C=YML029W
YAL027W=YDR510W
YAL028W=YHR079C
YAL029C=YDR457W
YAL029C=YLL039C
YAL029C=YMR309C
YAL030W=YER143W
YAL030W=YJL204C
YAL030W=YLL039C
YAL032C=YBL084C
YAL032C=YBR114W
YAL032C=YDR510W
YAL032C=YHR165C
YAL032C=YJL149W
YAL032C=YLL036C
YAL032C=YLR024C
YAL032C=YOR156C
YAL033W=YMR022W
YAL035W=YBR079C
YAL035W=YBR158W
YAL035W=YLL039C
YAL035W=YLR427W
YAL035W=YMR309C
YAL036C=YBR158W
YAL036C=YHR027C
YAL036C=YHR200W
YAL036C=YLL039C
YAL038W=YDL122W
YAL038W=YDR103W
YAL038W=YDR510W
YAL038W=YER125W
YAL038W=YER151C
YAL038W=YHR200W
YAL038W=YKL022C
YAL038W=YKL054C
YAL038W=YKL210W
YAL038W=YLL039C
YAL038W=YLR108C
YAL038W=YMR309C
YAL038W=YNR007C
YAL038W=YNR051C
YAL038W=YOL087C
YAL038W=YPR093C
YAL040C=YDL074C
YAL040C=YDL132W
YAL040C=YDR103W
YAL040C=YER151C
YAL040C=YJL157C
YAL040C=YNR051C
YAL041W=YDR103W
YAL041W=YJL157C
YAL041W=YLL039C
YAL041W=YLR206W
YAL042W=YBR082C
YAL042W=YBR171W
YAL042W=YDL020C
YAL042W=YDL097C
YAL042W=YDL147W
YAL042W=YFR052W
YAL042W=YLL039C
YAL042W=YMR022W
YAL043C=YER116C
YAL043C=YER125W
YAL043C=YER151C
YAL043C=YFR036W
YAL043C=YKL059C
YAL043C=YKL213C
YAL043C=YLL039C
YAL043C=YOR043W
YAL047C=YDR179C
YAL048C=YLL039C
YAL048C=YNR051C
YAL051W=YIL046W
YAL053W=YER100W
YAL053W=YLL039C
YAL054C=YLL039C
YAL055W=YDR265W
YAL055W=YGR133W
YAL058W=YBR171W
YAL060W=YDR510W
YAL060W=YLL039C
YAL062W=YLL039C
YAL062W=YOR362C
YAL063C=YIL046W
YAR002C-A=YBR171W
YAR002C-A=YHR079C
YAR002C-A=YLL039C
YAR002W=YBR111W-A
YAR002W=YBR135W
YAR002W=YDL013W
YAR002W=YER116C
YAR002W=YIL031W
YAR002W=YLL039C
YAR002W=YPL020C
YAR003W=YBR173C
YAR003W=YDL013W
YAR003W=YDL020C
YAR003W=YDL097C
YAR003W=YDR069C
YAR003W=YDR363W-A
YAR003W=YER116C
YAR003W=YER151C
YAR003W=YFR010W
YAR003W=YGR135W
YAR003W=YGR200C
YAR003W=YHR200W
YAR003W=YIL030C
YAR003W=YKL213C
YAR003W=YLL039C
YAR003W=YMR312W
YAR007C=YDL007W
YAR007C=YDL020C
YAR007C=YDL074C
YAR007C=YDR409W
YAR007C=YFL009W
YAR007C=YGL116W
YAR007C=YJL047C
YAR007C=YMR022W
YAR009C=YHL002W
YAR009C=YLL039C
YAR009C=YOL133W
YAR010C=YDR510W
YAR010C=YER125W
YAR010C=YIL148W
YAR010C=YLL039C
YAR010C=YNR051C
YAR014C=YER068W
YAR014C=YGL116W
YAR014C=YKL059C
YAR018C=YBL084C
YAR018C=YGL181W
YAR018C=YIL046W
YAR019C=YBR158W
YAR019C=YHR079C
YAR019C=YIL031W
YAR019C=YMR022W
YAR027W=YBR135W
YAR027W=YLL039C
YAR027W=YMR264W
YAR028W=YLL039C
YAR031W=YBR217W
YAR033W=YOL133W
YAR035W=YLL039C
YAR042W=YBR079C
YBL001C=YDR510W
YBL002W=YBR111W-A
YBL002W=YBR114W
YBL002W=YDR510W
YBL002W=YJR090C
YBL002W=YKL213C
YBL002W=YLL039C
YBL002W=YOL054W
YBL002W=YOL087C
YBL003C=YDR510W
YBL003C=YEL012W
YBL003C=YER116C
YBL003C=YIL148W
YBL003C=YJL047C
YBL003C=YJR052W
YBL003C=YLL039C
YBL003C=YMR223W
YBL003C=YNL059C
YBL003C=YOL054W
YBL004W=YER100W
YBL004W=YLL039C
YBL005W-B=YDR510W
YBL005W-B=YHR200W
YBL005W-B=YLL039C
YBL006C=YDL020C
YBL006C=YDR510W
YBL006C=YHR200W
YBL007C=YBR082C
YBL007C=YBR171W
YBL007C=YDL020C
YBL007C=YDR054C
YBL007C=YDR069C
YBL007C=YDR092W
YBL007C=YDR464W
YBL007C=YER125W
YBL007C=YER151C
YBL007C=YGL181W
YBL007C=YHR079C
YBL007C=YKL213C
YBL007C=YLL039C
YBL007C=YNR051C
YBL008W=YBR173C
YBL008W=YDL013W
YBL008W=YDL020C
YBL008W=YKL213C
YBL008W=YMR231W
YBL008W=YOR080W
YBL008W=YOR249C
YBL014C=YDR510W
YBL015W=YLL039C
YBL016W=YBL057C
YBL016W=YBR111W-A
YBL016W=YBR259W
YBL016W=YDL013W
YBL016W=YDL097C
YBL016W=YDR103W
YBL016W=YDR266C
YBL016W=YDR363W-A
YBL016W=YER098W
YBL016W=YER151C
YBL016W=YJL157C
YBL016W=YLL039C
YBL016W=YLR394W
YBL016W=YNL186W
YBL017C=YDL097C
YBL017C=YKL054C
YBL017C=YLL039C
YBL019W=YMR022W
YBL020W=YGL011C
YBL020W=YLL039C
YBL022C=YHR027C
YBL022C=YML029W
YBL023C=YLL039C
YBL023C=YOR080W
YBL025W=YHR200W
YBL026W=YCR066W
YBL026W=YDL097C
YBL026W=YHR165C
YBL026W=YJL157C
YBL026W=YLL036C
YBL026W=YLR128W
YBL026W=YOR043W
YBL026W=YOR191W
YBL027W=YDR510W
YBL027W=YLL039C
YBL029W=YHR200W
YBL029W=YLL039C
YBL030C=YDL126C
YBL030C=YDR328C
YBL030C=YDR510W
YBL030C=YKL010C
YBL030C=YLL039C
YBL030C=YML029W
YBL033C=YDL020C
YBL034C=YDL122W
YBL034C=YDR330W
YBL034C=YDR510W
YBL034C=YER007W
YBL034C=YER151C
YBL035C=YDR054C
YBL035C=YDR082W
YBL035C=YKL210W
YBL036C=YDR059C
YBL036C=YDR092W
YBL036C=YPR066W
YBL038W=YGL058W
YBL039C=YDR260C
YBL039C=YDR394W
YBL039C=YDR510W
YBL039C=YFR004W
YBL039C=YGL048C
YBL039C=YHL030W
YBL039C=YHR027C
YBL039C=YHR200W
YBL039C=YIL075C
YBL039C=YKL145W
YBL039C=YLL039C
YBL039C=YOR117W
YBL039C=YOR261C
YBL040C=YHR079C
YBL040C=YKL010C
YBL041W=YBR173C
YBL041W=YCR073C
YBL041W=YDL020C
YBL041W=YDL147W
YBL041W=YDL188C
YBL041W=YDR510W
YBL041W=YER012W
YBL041W=YER021W
YBL041W=YER094C
YBL041W=YER105C
YBL041W=YFL007W
YBL041W=YFR050C
YBL041W=YGL011C
YBL041W=YGR135W
YBL041W=YGR253C
YBL041W=YHL030W
YBL041W=YHR183W
YBL041W=YHR200W
YBL041W=YIL007C
YBL041W=YJL001W
YBL041W=YML092C
YBL041W=YMR314W
YBL041W=YOL038W
YBL041W=YOR157C
YBL041W=YOR362C
YBL041W=YPL129W
YBL041W=YPR103W
YBL042C=YER021W
YBL043W=YDR118W
YBL043W=YGL240W
YBL044W=YMR304W
YBL044W=YOL133W
YBL045C=YDL074C
YBL046W=YER125W
YBL047C=YBL047C
YBL047C=YBL061C
YBL047C=YBR023C
YBL047C=YBR059C
YBL047C=YBR109C
YBL047C=YBR160W
YBL047C=YCR030C
YBL047C=YDL127W
YBL047C=YDL161W
YBL047C=YDL179W
YBL047C=YDL229W
YBL047C=YDR012W
YBL047C=YDR192C
YBL047C=YDR348C
YBL047C=YDR447C
YBL047C=YDR471W
YBL047C=YER125W
YBL047C=YER165W
YBL047C=YFR014C
YBL047C=YFR031C-A
YBL047C=YGR155W
YBL047C=YGR241C
YBL047C=YHL019C
YBL047C=YHR030C
YBL047C=YHR114W
YBL047C=YHR118C
YBL047C=YHR135C
YBL047C=YHR142W
YBL047C=YIR006C
YBL047C=YJL034W
YBL047C=YJL148W
YBL047C=YJL187C
YBL047C=YJL194W
YBL047C=YJR075W
YBL047C=YLL024C
YBL047C=YLL039C
YBL047C=YLR075W
YBL047C=YLR189C
YBL047C=YLR330W
YBL047C=YLR340W
YBL047C=YLR342W
YBL047C=YNL084C
YBL047C=YNL124W
YBL047C=YNL233W
YBL047C=YNL243W
YBL047C=YNL298W
YBL047C=YOL001W
YBL047C=YOL016C
YBL047C=YOL054W
YBL047C=YOL087C
YBL047C=YPL106C
YBL047C=YPL141C
YBL047C=YPL153C
YBL047C=YPL204W
YBL047C=YPL240C
YBL049W=YDR255C
YBL049W=YHL010C
YBL050W=YHR079C
YBL050W=YKL090W
YBL051C=YDR363W-A
YBL051C=YER068W
YBL051C=YNL059C
YBL054W=YDL147W
YBL054W=YDR363W-A
YBL054W=YDR510W
YBL054W=YFR010W
YBL055C=YOR052C
YBL056W=YHL030W
YBL056W=YLL039C
YBL057C=YDR394W
YBL057C=YEL037C
YBL057C=YER021W
YBL057C=YHR082C
YBL057C=YJL164C
YBL057C=YJL187C
YBL057C=YLL039C
YBL057C=YMR276W
YBL057C=YNL154C
YBL058W=YBL058W
YBL058W=YBR111W-A
YBL058W=YBR114W
YBL058W=YBR198C
YBL058W=YBR223C
YBL058W=YCL010C
YBL058W=YCL011C
YBL058W=YCL037C
YBL058W=YCR077C
YBL058W=YDL005C
YBL058W=YDL013W
YBL058W=YDL020C
YBL058W=YDL126C
YBL058W=YDL135C
YBL058W=YDL190C
YBL058W=YDR045C
YBL058W=YDR145W
YBL058W=YDR156W
YBL058W=YDR254W
YBL058W=YDR293C
YBL058W=YDR295C
YBL058W=YDR332W
YBL058W=YDR334W
YBL058W=YDR381W
YBL058W=YDR388W
YBL058W=YDR392W
YBL058W=YDR411C
YBL058W=YEL003W
YBL058W=YEL018W
YBL058W=YEL061C
YBL058W=YER019W
YBL058W=YER133W
YBL058W=YER155C
YBL058W=YER161C
YBL058W=YER171W
YBL058W=YFL039C
YBL058W=YFL044C
YBL058W=YGL066W
YBL058W=YGL086W
YBL058W=YGL116W
YBL058W=YGL124C
YBL058W=YGL255W
YBL058W=YGR002C
YBL058W=YGR200C
YBL058W=YHR013C
YBL058W=YHR064C
YBL058W=YHR191C
YBL058W=YIL075C
YBL058W=YIR008C
YBL058W=YJL092W
YBL058W=YJL115W
YBL058W=YJL164C
YBL058W=YJL179W
YBL058W=YJR059W
YBL058W=YJR098C
YBL058W=YJR119C
YBL058W=YJR140C
YBL058W=YKL213C
YBL058W=YKR098C
YBL058W=YLL039C
YBL058W=YLR056W
YBL058W=YLR087C
YBL058W=YLR182W
YBL058W=YLR200W
YBL058W=YLR320W
YBL058W=YLR337C
YBL058W=YLR350W
YBL058W=YLR373C
YBL058W=YLR377C
YBL058W=YLR418C
YBL058W=YML064C
YBL058W=YMR038C
YBL058W=YMR048W
YBL058W=YMR060C
YBL058W=YMR078C
YBL058W=YMR112C
YBL058W=YMR223W
YBL058W=YMR224C
YBL058W=YMR227C
YBL058W=YMR276W
YBL058W=YNL021W
YBL058W=YNL107W
YBL058W=YNL136W
YBL058W=YNL147W
YBL058W=YNL151C
YBL058W=YNL153C
YBL058W=YNL155W
YBL058W=YNL209W
YBL058W=YNL250W
YBL058W=YNL271C
YBL058W=YNL273W
YBL058W=YNL307C
YBL058W=YNL312W
YBL058W=YNR051C
YBL058W=YOL001W
YBL058W=YOL004W
YBL058W=YOL012C
YBL058W=YOL054W
YBL058W=YOR023C
YBL058W=YOR039W
YBL058W=YOR098C
YBL058W=YOR123C
YBL058W=YOR342C
YBL058W=YOR349W
YBL058W=YPL047W
YBL058W=YPL133C
YBL058W=YPL240C
YBL058W=YPL241C
YBL058W=YPL254W
YBL058W=YPR110C
YBL058W=YPR164W
YBL058W=YPR168W
YBL060W=YJL047C
YBL061C=YBL067C
YBL061C=YIL007C
YBL061C=YNR051C
YBL063W=YDL013W
YBL064C=YDR069C
YBL064C=YHR079C
YBL067C=YBR073W
YBL067C=YBR198C
YBL067C=YBR267W
YBL067C=YBR289W
YBL067C=YDL097C
YBL067C=YDL115C
YBL067C=YDL165W
YBL067C=YDR045C
YBL067C=YDR127W
YBL067C=YDR137W
YBL067C=YER030W
YBL067C=YER035W
YBL067C=YGL255W
YBL067C=YGR078C
YBL067C=YHR025W
YBL067C=YHR082C
YBL067C=YJL176C
YBL067C=YJL203W
YBL067C=YLR056W
YBL067C=YLR182W
YBL067C=YLR262C
YBL067C=YML008C
YBL067C=YML105C
YBL067C=YNL025C
YBL067C=YNL147W
YBL067C=YNL199C
YBL067C=YNL248C
YBL067C=YNL330C
YBL067C=YOL087C
YBL067C=YOL145C
YBL067C=YOR184W
YBL067C=YPL240C
YBL068W=YLL039C
YBL068W=YMR022W
YBL069W=YMR022W
YBL071W-A=YEL037C
YBL071W-A=YGR200C
YBL072C=YBL084C
YBL072C=YBR079C
YBL072C=YBR135W
YBL072C=YDL020C
YBL072C=YDR069C
YBL072C=YDR328C
YBL072C=YDR510W
YBL072C=YHR200W
YBL072C=YLL039C
YBL072C=YMR309C
YBL074C=YGL094C
YBL074C=YHR165C
YBL074C=YJR084W
YBL074C=YLL036C
YBL075C=YDR128W
YBL075C=YEL037C
YBL075C=YLL039C
YBL076C=YBR058C
YBL076C=YDR328C
YBL076C=YDR510W
YBL076C=YFR052W
YBL076C=YLL039C
YBL076C=YOR080W
YBL078C=YHR171W
YBL078C=YNR007C
YBL082C=YHR079C
YBL082C=YKL210W
YBL084C=YBL084C
YBL084C=YBR031W
YBL084C=YBR048W
YBL084C=YBR054W
YBL084C=YBR087W
YBL084C=YBR118W
YBL084C=YBR127C
YBL084C=YBR135W
YBL084C=YBR136W
YBL084C=YBR160W
YBL084C=YDL008W
YBL084C=YDL028C
YBL084C=YDL030W
YBL084C=YDL055C
YBL084C=YDL229W
YBL084C=YDR037W
YBL084C=YDR054C
YBL084C=YDR118W
YBL084C=YDR170C
YBL084C=YDR259C
YBL084C=YDR260C
YBL084C=YDR311W
YBL084C=YDR337W
YBL084C=YDR523C
YBL084C=YER074W
YBL084C=YER165W
YBL084C=YFL009W
YBL084C=YFR036W
YBL084C=YGL003C
YBL084C=YGL016W
YBL084C=YGL116W
YBL084C=YGL207W
YBL084C=YGL240W
YBL084C=YGR225W
YBL084C=YHR007C
YBL084C=YHR166C
YBL084C=YHR203C
YBL084C=YIR023W
YBL084C=YIR025W
YBL084C=YJL110C
YBL084C=YJL176C
YBL084C=YJR123W
YBL084C=YKL022C
YBL084C=YKL028W
YBL084C=YKL166C
YBL084C=YLL024C
YBL084C=YLR005W
YBL084C=YLR079W
YBL084C=YLR102C
YBL084C=YLR127C
YBL084C=YLR135W
YBL084C=YLR275W
YBL084C=YLR424W
YBL084C=YLR432W
YBL084C=YML099C
YBL084C=YMR001C
YBL084C=YMR142C
YBL084C=YNL023C
YBL084C=YNL172W
YBL084C=YNL178W
YBL084C=YNL289W
YBL084C=YOL139C
YBL084C=YOR026W
YBL084C=YOR242C
YBL084C=YOR249C
YBL084C=YOR312C
YBL084C=YPL106C
YBL084C=YPL174C
YBL084C=YPL198W
YBL084C=YPL203W
YBL084C=YPL255W
YBL084C=YPR018W
YBL084C=YPR056W
YBL085W=YLL039C
YBL087C=YHR027C
YBL087C=YKL145W
YBL087C=YLL039C
YBL088C=YBR173C
YBL088C=YDR069C
YBL088C=YPL002C
YBL088C=YPL065W
YBL092W=YDR510W
YBL092W=YLL039C
YBL093C=YBR171W
YBL093C=YBR173C
YBL093C=YDL013W
YBL093C=YDR510W
YBL097W=YDR510W
YBL097W=YGR135W
YBL097W=YHL002W
YBL097W=YMR022W
YBL098W=YHR200W
YBL098W=YLL039C
YBL099W=YLL039C
YBL101C=YER125W
YBL101C=YHR200W
YBL101C=YLL039C
YBL101C=YOR124C
YBL102W=YDR510W
YBL102W=YLL039C
YBL103C=YBR082C
YBL103C=YDL126C
YBL103C=YEL012W
YBL103C=YHR079C
YBL104C=YIL046W
YBL104C=YOR080W
YBL105C=YER151C
YBL105C=YMR022W
YBL106C=YLR206W
YBL106C=YOR197W
YBL111C=YLL039C
YBR001C=YLL039C
YBR003W=YMR022W
YBR005W=YER125W
YBR005W=YLL039C
YBR007C=YLL039C
YBR009C=YBR114W
YBR009C=YDL020C
YBR009C=YDL097C
YBR009C=YDR069C
YBR009C=YDR363W-A
YBR009C=YDR510W
YBR009C=YER116C
YBR009C=YFL044C
YBR009C=YFR010W
YBR009C=YGR135W
YBR009C=YHR200W
YBR009C=YJL047C
YBR009C=YKL213C
YBR009C=YLL039C
YBR009C=YLR247C
YBR009C=YLR421C
YBR009C=YOL054W
YBR010W=YBR111W-A
YBR010W=YCR066W
YBR010W=YDL074C
YBR010W=YDL097C
YBR010W=YDL126C
YBR010W=YDR260C
YBR010W=YFR010W
YBR010W=YGL058W
YBR010W=YGR200C
YBR010W=YHR200W
YBR010W=YJL047C
YBR010W=YKL213C
YBR010W=YLL039C
YBR010W=YMR312W
YBR010W=YNR051C
YBR010W=YOL054W
YBR010W=YOR080W
YBR011C=YBR217W
YBR011C=YDR510W
YBR011C=YER125W
YBR011C=YGL116W
YBR011C=YIL030C
YBR011C=YJR062C
YBR012W-A=YLL039C
YBR012W-B=YHR200W
YBR012W-B=YLL039C
YBR015C=YLL039C
YBR016W=YKL059C
YBR016W=YLL039C
YBR017C=YDR002W
YBR017C=YHL030W
YBR017C=YLL039C
YBR017C=YNR069C
YBR017C=YOR259C
YBR017C=YPR093C
YBR018C=YDR510W
YBR020W=YDR510W
YBR021W=YER151C
YBR021W=YLL039C
YBR023C=YFR036W
YBR023C=YGL240W
YBR023C=YGR135W
YBR023C=YLL039C
YBR023C=YMR022W
YBR023C=YNR051C
YBR024W=YLL039C
YBR025C=YDL122W
YBR025C=YER151C
YBR025C=YGL048C
YBR025C=YHR027C
YBR025C=YLL039C
YBR025C=YMR309C
YBR025C=YPL002C
YBR026C=YDR054C
YBR026C=YIL148W
YBR026C=YLL039C
YBR026C=YMR022W
YBR031W=YBR058C
YBR031W=YDR069C
YBR031W=YDR510W
YBR031W=YER012W
YBR031W=YHR165C
YBR031W=YIL031W
YBR031W=YLL039C
YBR034C=YCR066W
YBR034C=YDL117W
YBR034C=YDR082W
YBR034C=YDR128W
YBR034C=YDR411C
YBR034C=YFL007W
YBR034C=YGL240W
YBR034C=YGR200C
YBR034C=YHR166C
YBR034C=YJR062C
YBR034C=YLR021W
YBR034C=YLR032W
YBR034C=YML092C
YBR034C=YNL159C
YBR035C=YER125W
YBR035C=YLL039C
YBR035C=YOR080W
YBR036C=YER116C
YBR036C=YLL039C
YBR037C=YMR022W
YBR038W=YLL039C
YBR038W=YPL020C
YBR039W=YMR022W
YBR039W=YOL087C
YBR041W=YLL039C
YBR042C=YHR115C
YBR045C=YDR103W
YBR046C=YLL039C
YBR046C=YNL172W
YBR048W=YBR158W
YBR048W=YDR069C
YBR048W=YDR510W
YBR048W=YLL039C
YBR048W=YMR309C
YBR049C=YDR510W
YBR049C=YFR036W
YBR049C=YHR200W
YBR052C=YGL058W
YBR052C=YLL039C
YBR053C=YLL039C
YBR054W=YDL013W
YBR054W=YLL039C
YBR055C=YBR170C
YBR055C=YDL064W
YBR055C=YHR165C
YBR055C=YJR084W
YBR055C=YKL210W
YBR055C=YLL036C
YBR056W=YER125W
YBR056W=YIL030C
YBR056W=YLL039C
YBR057C=YBR082C
YBR057C=YFR010W
YBR058C-A=YBR201W
YBR058C-A=YHR079C
YBR058C-A=YLR207W
YBR058C-A=YOL013C
YBR058C=YBR058C
YBR058C=YBR112C
YBR058C=YBR127C
YBR058C=YCL016C
YBR058C=YCR073W-A
YBR058C=YDL182W
YBR058C=YDL229W
YBR058C=YDR388W
YBR058C=YEL030W
YBR058C=YER165W
YBR058C=YGL058W
YBR058C=YGL106W
YBR058C=YGL116W
YBR058C=YGR268C
YBR058C=YHR129C
YBR058C=YHR191C
YBR058C=YIL148W
YBR058C=YJL081C
YBR058C=YKL113C
YBR058C=YKL129C
YBR058C=YKL213C
YBR058C=YKR049C
YBR058C=YLL039C
YBR058C=YLR153C
YBR058C=YLR340W
YBR058C=YMR078C
YBR058C=YMR109W
YBR058C=YMR304W
YBR058C=YMR309C
YBR058C=YOL006C
YBR058C=YOL020W
YBR058C=YOL059W
YBR058C=YOL064C
YBR058C=YOL086C
YBR058C=YOL113W
YBR058C=YOL132W
YBR058C=YOL156W
YBR058C=YOR123C
YBR058C=YOR204W
YBR058C=YOR244W
YBR058C=YPL085W
YBR058C=YPL131W
YBR058C=YPR135W
YBR059C=YER144C
YBR059C=YGR135W
YBR059C=YIL148W
YBR059C=YKR094C
YBR059C=YLL039C
YBR059C=YLR206W
YBR059C=YMR304W
YBR060C=YKL210W
YBR060C=YNR051C
YBR061C=YLL039C
YBR062C=YHR200W
YBR062C=YLL039C
YBR062C=YMR083W
YBR065C=YDR510W
YBR065C=YHR165C
YBR065C=YLL036C
YBR065C=YMR309C
YBR067C=YER151C
YBR069C=YDR427W
YBR069C=YIL046W
YBR069C=YLL039C
YBR069C=YPR108W
YBR071W=YHR200W
YBR071W=YLL039C
YBR072W=YDR510W
YBR072W=YHR027C
YBR072W=YJL047C
YBR072W=YLL039C
YBR073W=YKL213C
YBR073W=YLL039C
YBR073W=YNR051C
YBR074W=YLL039C
YBR078W=YDR054C
YBR078W=YLL039C
YBR078W=YMR022W
YBR078W=YOL133W
YBR079C=YBR079C
YBR079C=YBR143C
YBR079C=YDL005C
YBR079C=YDL019C
YBR079C=YDL149W
YBR079C=YDL229W
YBR079C=YDR025W
YBR079C=YDR064W
YBR079C=YDR091C
YBR079C=YDR429C
YBR079C=YER025W
YBR079C=YER036C
YBR079C=YER102W
YBR079C=YFL037W
YBR079C=YGL019W
YBR079C=YGL106W
YBR079C=YGL130W
YBR079C=YGR214W
YBR079C=YGR252W
YBR079C=YHL004W
YBR079C=YHR197W
YBR079C=YHR203C
YBR079C=YIL071C
YBR079C=YIL159W
YBR079C=YJL101C
YBR079C=YJL130C
YBR079C=YJR007W
YBR079C=YJR045C
YBR079C=YJR145C
YBR079C=YKL004W
YBR079C=YLL039C
YBR079C=YLR048W
YBR079C=YLR192C
YBR079C=YLR199C
YBR079C=YLR259C
YBR079C=YLR418C
YBR079C=YML085C
YBR079C=YMR146C
YBR079C=YMR186W
YBR079C=YMR260C
YBR079C=YMR309C
YBR079C=YNL124W
YBR079C=YNL243W
YBR079C=YNL244C
YBR079C=YNL289W
YBR079C=YOL087C
YBR079C=YOL121C
YBR079C=YOR039W
YBR079C=YOR052C
YBR079C=YOR061W
YBR079C=YOR096W
YBR079C=YOR361C
YBR079C=YPL001W
YBR079C=YPL031C
YBR079C=YPL081W
YBR079C=YPL217C
YBR079C=YPL237W
YBR079C=YPR016C
YBR079C=YPR041W
YBR079C=YPR086W
YBR079C=YPR116W
YBR080C=YBR135W
YBR080C=YBR217W
YBR080C=YDL147W
YBR080C=YDR363W-A
YBR080C=YDR427W
YBR080C=YLL039C
YBR080C=YLR148W
YBR080C=YLR207W
YBR080C=YOL133W
YBR081C=YBR111W-A
YBR081C=YDR510W
YBR081C=YGL048C
YBR081C=YGL116W
YBR081C=YGR200C
YBR081C=YLL039C
YBR081C=YMR223W
YBR081C=YMR312W
YBR082C=YBR082C
YBR082C=YBR111W-A
YBR082C=YBR198C
YBR082C=YCL016C
YBR082C=YCL037C
YBR082C=YCR092C
YBR082C=YDL005C
YBR082C=YDL008W
YBR082C=YDL013W
YBR082C=YDL040C
YBR082C=YDL070W
YBR082C=YDL115C
YBR082C=YDL116W
YBR082C=YDL154W
YBR082C=YDL190C
YBR082C=YDR059C
YBR082C=YDR145W
YBR082C=YDR177W
YBR082C=YDR207C
YBR082C=YDR244W
YBR082C=YDR363W
YBR082C=YDR378C
YBR082C=YDR409W
YBR082C=YDR510W
YBR082C=YDR529C
YBR082C=YEL003W
YBR082C=YEL037C
YBR082C=YER012W
YBR082C=YER018C
YBR082C=YER035W
YBR082C=YER068W
YBR082C=YER083C
YBR082C=YER116C
YBR082C=YER151C
YBR082C=YFL024C
YBR082C=YFR010W
YBR082C=YFR036W
YBR082C=YFR040W
YBR082C=YGL058W
YBR082C=YGL116W
YBR082C=YGL127C
YBR082C=YGL163C
YBR082C=YGL168W
YBR082C=YGL240W
YBR082C=YGR002C
YBR082C=YGR056W
YBR082C=YGR063C
YBR082C=YGR078C
YBR082C=YGR188C
YBR082C=YGR200C
YBR082C=YGR229C
YBR082C=YHR013C
YBR082C=YHR023W
YBR082C=YHR041C
YBR082C=YHR090C
YBR082C=YHR115C
YBR082C=YHR164C
YBR082C=YHR191C
YBR082C=YHR193C
YBR082C=YHR200W
YBR082C=YIL021W
YBR082C=YIR023W
YBR082C=YJL081C
YBR082C=YJL115W
YBR082C=YJL124C
YBR082C=YJL148W
YBR082C=YJL168C
YBR082C=YJL179W
YBR082C=YJR043C
YBR082C=YJR073C
YBR082C=YJR075W
YBR082C=YJR140C
YBR082C=YKL010C
YBR082C=YKL034W
YBR082C=YKL101W
YBR082C=YKL210W
YBR082C=YKL213C
YBR082C=YLL002W
YBR082C=YLL039C
YBR082C=YLR055C
YBR082C=YLR135W
YBR082C=YLR200W
YBR082C=YLR234W
YBR082C=YLR262C
YBR082C=YLR320W
YBR082C=YLR337C
YBR082C=YLR342W
YBR082C=YLR373C
YBR082C=YML034W
YBR082C=YML102W
YBR082C=YMR060C
YBR082C=YMR075W
YBR082C=YMR078C
YBR082C=YMR190C
YBR082C=YMR223W
YBR082C=YMR304W
YBR082C=YNL021W
YBR082C=YNL107W
YBR082C=YNL116W
YBR082C=YNL147W
YBR082C=YNL209W
YBR082C=YNL215W
YBR082C=YNL227C
YBR082C=YNL250W
YBR082C=YNR051C
YBR082C=YOL115W
YBR082C=YOR191W
YBR082C=YOR294W
YBR082C=YPL024W
YBR082C=YPL037C
YBR082C=YPL129W
YBR082C=YPL150W
YBR082C=YPL254W
YBR082C=YPR023C
YBR082C=YPR103W
YBR082C=YPR135W
YBR083W=YBR111W-A
YBR083W=YDR510W
YBR083W=YFL009W
YBR083W=YIL075C
YBR083W=YLL039C
YBR084C-A=YLL039C
YBR084W=YBR158W
YBR085W=YBR217W
YBR085W=YDR328C
YBR085W=YLL039C
YBR086C=YDR510W
YBR086C=YLL039C
YBR087W=YHR200W
YBR087W=YLL039C
YBR088C=YBR173C
YBR088C=YCR066W
YBR088C=YDL020C
YBR088C=YDL064W
YBR088C=YDL074C
YBR088C=YDR409W
YBR088C=YDR510W
YBR088C=YEL019C
YBR088C=YEL037C
YBR088C=YER151C
YBR088C=YFR010W
YBR088C=YFR036W
YBR088C=YGL058W
YBR088C=YGL087C
YBR088C=YGR135W
YBR088C=YGR184C
YBR088C=YHR200W
YBR088C=YJL047C
YBR088C=YKL213C
YBR088C=YLL039C
YBR088C=YLR032W
YBR088C=YNR051C
YBR089C-A=YER068W
YBR094W=YDL013W
YBR094W=YER116C
YBR094W=YER125W
YBR094W=YMR312W
YBR095C=YBR135W
YBR095C=YBR171W
YBR095C=YBR173C
YBR095C=YDL013W
YBR095C=YDL074C
YBR095C=YDR143C
YBR095C=YDR363W-A
YBR095C=YDR510W
YBR095C=YFR010W
YBR095C=YHR200W
YBR095C=YKL213C
YBR095C=YMR312W
YBR095C=YNR051C
YBR095C=YPR066W
YBR097W=YDL074C
YBR097W=YMR022W
YBR098W=YCR066W
YBR098W=YDL097C
YBR098W=YER116C
YBR098W=YER162C
YBR098W=YGL058W
YBR098W=YKL213C
YBR098W=YOR080W
YBR101C=YLL039C
YBR102C=YBR135W
YBR102C=YHR165C
YBR102C=YIL046W
YBR102C=YLL039C
YBR102C=YML097C
YBR103W=YDL097C
YBR103W=YDR255C
YBR105C=YHR200W
YBR105C=YLL039C
YBR106W=YDR510W
YBR106W=YLL039C
YBR107C=YDL013W
YBR107C=YDL097C
YBR107C=YER116C
YBR107C=YOR080W
YBR107C=YPR049C
YBR108W=YHR079C
YBR109C=YEL037C
YBR109C=YER098W
YBR109C=YER125W
YBR109C=YFR004W
YBR109C=YGL141W
YBR109C=YGR253C
YBR109C=YKL210W
YBR111C=YGL116W
YBR111W-A=YBR111W-A
YBR111W-A=YBR175W
YBR111W-A=YBR194W
YBR111W-A=YBR198C
YBR111W-A=YCL010C
YBR111W-A=YCL016C
YBR111W-A=YCL061C
YBR111W-A=YCR077C
YBR111W-A=YDL053C
YBR111W-A=YDL084W
YBR111W-A=YDL099W
YBR111W-A=YDR073W
YBR111W-A=YDR075W
YBR111W-A=YDR076W
YBR111W-A=YDR145W
YBR111W-A=YDR156W
YBR111W-A=YDR159W
YBR111W-A=YDR167W
YBR111W-A=YDR176W
YBR111W-A=YDR200C
YBR111W-A=YDR224C
YBR111W-A=YDR225W
YBR111W-A=YDR363W-A
YBR111W-A=YDR378C
YBR111W-A=YDR381W
YBR111W-A=YDR392W
YBR111W-A=YDR448W
YBR111W-A=YDR485C
YBR111W-A=YDR488C
YBR111W-A=YDR501W
YBR111W-A=YEL003W
YBR111W-A=YER016W
YBR111W-A=YER116C
YBR111W-A=YER155C
YBR111W-A=YFL023W
YBR111W-A=YFR009W
YBR111W-A=YGL066W
YBR111W-A=YGL086W
YBR111W-A=YGL112C
YBR111W-A=YGL115W
YBR111W-A=YGL127C
YBR111W-A=YGL163C
YBR111W-A=YGL173C
YBR111W-A=YGL195W
YBR111W-A=YGR078C
YBR111W-A=YGR134W
YBR111W-A=YGR252W
YBR111W-A=YHR041C
YBR111W-A=YHR099W
YBR111W-A=YHR191C
YBR111W-A=YIL010W
YBR111W-A=YIL076W
YBR111W-A=YIL084C
YBR111W-A=YIL128W
YBR111W-A=YJL030W
YBR111W-A=YJL115W
YBR111W-A=YJL124C
YBR111W-A=YJL197W
YBR111W-A=YJR104C
YBR111W-A=YJR140C
YBR111W-A=YKR028W
YBR111W-A=YKR029C
YBR111W-A=YKR048C
YBR111W-A=YLR052W
YBR111W-A=YLR055C
YBR111W-A=YLR234W
YBR111W-A=YLR357W
YBR111W-A=YML030W
YBR111W-A=YML034W
YBR111W-A=YML062C
YBR111W-A=YMR003W
YBR111W-A=YMR198W
YBR111W-A=YMR219W
YBR111W-A=YMR223W
YBR111W-A=YMR236W
YBR111W-A=YMR263W
YBR111W-A=YNL004W
YBR111W-A=YNL030W
YBR111W-A=YNL031C
YBR111W-A=YNL153C
YBR111W-A=YNL199C
YBR111W-A=YNL218W
YBR111W-A=YNL298W
YBR111W-A=YNL299W
YBR111W-A=YNR051C
YBR111W-A=YOL072W
YBR111W-A=YOL081W
YBR111W-A=YOL138C
YBR111W-A=YOL145C
YBR111W-A=YOL148C
YBR111W-A=YOR001W
YBR111W-A=YOR025W
YBR111W-A=YOR043W
YBR111W-A=YOR058C
YBR111W-A=YOR191W
YBR111W-A=YOR257W
YBR111W-A=YOR296W
YBR111W-A=YOR297C
YBR111W-A=YOR339C
YBR111W-A=YOR346W
YBR111W-A=YPL018W
YBR111W-A=YPL022W
YBR111W-A=YPL047W
YBR111W-A=YPL055C
YBR111W-A=YPL086C
YBR111W-A=YPL127C
YBR111W-A=YPL169C
YBR111W-A=YPL226W
YBR111W-A=YPL248C
YBR111W-A=YPL254W
YBR111W-A=YPR164W
YBR112C=YDR510W
YBR112C=YLL039C
YBR112C=YPL002C
YBR114W=YBR114W
YBR114W=YBR118W
YBR114W=YBR127C
YBR114W=YBR136W
YBR114W=YCR028C-A
YBR114W=YCR081W
YBR114W=YDL229W
YBR114W=YDR097C
YBR114W=YDR137W
YBR114W=YDR138W
YBR114W=YDR453C
YBR114W=YDR471W
YBR114W=YDR510W
YBR114W=YEL037C
YBR114W=YER165W
YBR114W=YFL037W
YBR114W=YGL163C
YBR114W=YGR003W
YBR114W=YGR078C
YBR114W=YGR192C
YBR114W=YGR193C
YBR114W=YGR214W
YBR114W=YHR183W
YBR114W=YIR009W
YBR114W=YJR035W
YBR114W=YJR052W
YBR114W=YJR077C
YBR114W=YKL054C
YBR114W=YKL112W
YBR114W=YKR001C
YBR114W=YLL024C
YBR114W=YLL039C
YBR114W=YLR032W
YBR114W=YLR044C
YBR114W=YLR147C
YBR114W=YLR200W
YBR114W=YLR234W
YBR114W=YLR340W
YBR114W=YLR432W
YBR114W=YML011C
YBR114W=YML085C
YBR114W=YML098W
YBR114W=YMR190C
YBR114W=YMR201C
YBR114W=YMR226C
YBR114W=YMR227C
YBR114W=YMR315W
YBR114W=YNL139C
YBR114W=YNL153C
YBR114W=YOL012C
YBR114W=YOL086C
YBR114W=YOL097C
YBR114W=YOR207C
YBR114W=YOR332W
YBR114W=YPL046C
YBR114W=YPL154C
YBR115C=YHR200W
YBR115C=YLL039C
YBR115C=YOL133W
YBR118W=YBR170C
YBR118W=YDL074C
YBR118W=YDL122W
YBR118W=YDL126C
YBR118W=YDR069C
YBR118W=YDR314C
YBR118W=YDR510W
YBR118W=YER012W
YBR118W=YER125W
YBR118W=YER151C
YBR118W=YFL044C
YBR118W=YHR027C
YBR118W=YHR200W
YBR118W=YIL031W
YBR118W=YIL071C
YBR118W=YJL157C
YBR118W=YJR062C
YBR118W=YKL010C
YBR118W=YKL022C
YBR118W=YKL054C
YBR118W=YKL210W
YBR118W=YLL036C
YBR118W=YLL039C
YBR118W=YML111W
YBR118W=YMR304W
YBR118W=YNL059C
YBR118W=YOR249C
YBR118W=YPR049C
YBR118W=YPR093C
YBR118W=YPR180W
YBR119W=YGR200C
YBR119W=YJR084W
YBR119W=YLL036C
YBR121C=YDR510W
YBR121C=YHR200W
YBR121C=YLL039C
YBR121C=YLR427W
YBR123C=YIL046W
YBR125C=YLL039C
YBR126C=YGL181W
YBR126C=YLL039C
YBR126C=YOL133W
YBR127C=YBR158W
YBR127C=YBR170C
YBR127C=YDL122W
YBR127C=YDL126C
YBR127C=YDR069C
YBR127C=YDR103W
YBR127C=YDR328C
YBR127C=YDR460W
YBR127C=YDR510W
YBR127C=YER125W
YBR127C=YER151C
YBR127C=YGL058W
YBR127C=YHR111W
YBR127C=YHR200W
YBR127C=YIL031W
YBR127C=YJL157C
YBR127C=YKL010C
YBR127C=YKL022C
YBR127C=YKL054C
YBR127C=YKL059C
YBR127C=YKL145W
YBR127C=YKL210W
YBR127C=YLL039C
YBR127C=YLR108C
YBR127C=YLR421C
YBR127C=YMR304W
YBR127C=YMR309C
YBR127C=YOL087C
YBR127C=YPR093C
YBR127C=YPR180W
YBR130C=YDR510W
YBR130C=YLL039C
YBR132C=YLL039C
YBR133C=YER068W
YBR133C=YLL039C
YBR133C=YMR022W
YBR135W=YBR135W
YBR135W=YBR160W
YBR135W=YBR171W
YBR135W=YBR252W
YBR135W=YBR295W
YBR135W=YDL028C
YBR135W=YDL155W
YBR135W=YDR075W
YBR135W=YDR078C
YBR135W=YDR099W
YBR135W=YDR108W
YBR135W=YDR170W-A
YBR135W=YDR207C
YBR135W=YDR363W-A
YBR135W=YDR364C
YBR135W=YDR378C
YBR135W=YDR469W
YBR135W=YDR510W
YBR135W=YEL003W
YBR135W=YEL034W
YBR135W=YER016W
YBR135W=YER021W
YBR135W=YER095W
YBR135W=YER102W
YBR135W=YER111C
YBR135W=YER138C
YBR135W=YER151C
YBR135W=YER155C
YBR135W=YER178W
YBR135W=YFL001W
YBR135W=YFR005C
YBR135W=YGL020C
YBR135W=YGL124C
YBR135W=YGL127C
YBR135W=YGL233W
YBR135W=YGR078C
YBR135W=YGR108W
YBR135W=YGR155W
YBR135W=YHL039W
YBR135W=YHR166C
YBR135W=YHR200W
YBR135W=YIL076W
YBR135W=YJL124C
YBR135W=YJL138C
YBR135W=YJL181W
YBR135W=YJL183W
YBR135W=YJL194W
YBR135W=YKL022C
YBR135W=YKL101W
YBR135W=YKL145W
YBR135W=YKL213C
YBR135W=YKR048C
YBR135W=YKR091W
YBR135W=YLL002W
YBR135W=YLL024C
YBR135W=YLL050C
YBR135W=YLR015W
YBR135W=YLR055C
YBR135W=YLR079W
YBR135W=YLR082C
YBR135W=YLR109W
YBR135W=YLR200W
YBR135W=YLR210W
YBR135W=YLR226W
YBR135W=YLR262C
YBR135W=YLR268W
YBR135W=YML032C
YBR135W=YML071C
YBR135W=YML124C
YBR135W=YMR003W
YBR135W=YMR022W
YBR135W=YMR038C
YBR135W=YMR100W
YBR135W=YMR144W
YBR135W=YMR199W
YBR135W=YNL153C
YBR135W=YNL209W
YBR135W=YNL248C
YBR135W=YOR080W
YBR135W=YOR123C
YBR135W=YPL014W
YBR135W=YPL057C
YBR135W=YPL211W
YBR135W=YPL226W
YBR135W=YPL256C
YBR135W=YPR119W
YBR135W=YPR120C
YBR135W=YPR135W
YBR136W=YDL064W
YBR136W=YDR409W
YBR136W=YJL047C
YBR136W=YKL022C
YBR136W=YOR080W
YBR136W=YOR259C
YBR136W=YOR261C
YBR137W=YBR217W
YBR137W=YLL039C
YBR137W=YOL111C
YBR138C=YGL181W
YBR138C=YHR079C
YBR138C=YIL046W
YBR139W=YBR280C
YBR139W=YLL039C
YBR140C=YLL039C
YBR142W=YLL039C
YBR143C=YDR510W
YBR143C=YHL030W
YBR143C=YLL039C
YBR143C=YML068W
YBR145W=YLL039C
YBR147W=YLL039C
YBR149W=YDR510W
YBR152W=YHR165C
YBR152W=YLL036C
YBR154C=YBR217W
YBR154C=YER125W
YBR154C=YGR200C
YBR154C=YPR093C
YBR156C=YDR510W
YBR156C=YER012W
YBR156C=YLL039C
YBR158W=YBR158W
YBR158W=YDL134C
YBR158W=YDL188C
YBR158W=YDR064W
YBR158W=YDR111C
YBR158W=YDR328C
YBR158W=YDR418W
YBR158W=YDR447C
YBR158W=YDR471W
YBR158W=YER036C
YBR158W=YER155C
YBR158W=YGL030W
YBR158W=YGL190C
YBR158W=YGL213C
YBR158W=YGL234W
YBR158W=YGL246C
YBR158W=YGR054W
YBR158W=YGR092W
YBR158W=YGR098C
YBR158W=YGR134W
YBR158W=YGR162W
YBR158W=YGR163W
YBR158W=YGR285C
YBR158W=YHL015W
YBR158W=YHL033C
YBR158W=YHR064C
YBR158W=YHR203C
YBR158W=YIL106W
YBR158W=YJL080C
YBR158W=YJL190C
YBR158W=YJL191W
YBR158W=YJR053W
YBR158W=YJR094W-A
YBR158W=YJR123W
YBR158W=YKL022C
YBR158W=YKR057W
YBR158W=YLL034C
YBR158W=YLL039C
YBR158W=YLL045C
YBR158W=YLR048W
YBR158W=YLR075W
YBR158W=YLR079W
YBR158W=YLR150W
YBR158W=YLR259C
YBR158W=YLR310C
YBR158W=YLR398C
YBR158W=YML064C
YBR158W=YML073C
YBR158W=YMR001C
YBR158W=YMR055C
YBR158W=YMR116C
YBR158W=YNL096C
YBR158W=YNL112W
YBR158W=YNL178W
YBR158W=YNL330C
YBR158W=YOL127W
YBR158W=YOR048C
YBR158W=YOR063W
YBR158W=YOR096W
YBR158W=YOR195W
YBR158W=YOR293W
YBR158W=YPR102C
YBR158W=YPR119W
YBR158W=YPR189W
YBR159W=YDR510W
YBR159W=YLL039C
YBR160W=YDL020C
YBR160W=YDR103W
YBR160W=YDR260C
YBR160W=YER012W
YBR160W=YER021W
YBR160W=YFR052W
YBR160W=YGL003C
YBR160W=YGL048C
YBR160W=YGL058W
YBR160W=YGL116W
YBR160W=YGL240W
YBR160W=YGR225W
YBR160W=YHR027C
YBR160W=YHR166C
YBR160W=YIL031W
YBR160W=YIL075C
YBR160W=YJL157C
YBR160W=YKL022C
YBR160W=YKL145W
YBR160W=YLL039C
YBR160W=YLR102C
YBR160W=YLR394W
YBR160W=YMR094W
YBR160W=YOR043W
YBR162W-A=YBR201W
YBR162W-A=YHR079C
YBR162W-A=YMR022W
YBR163W=YDR510W
YBR164C=YDR411C
YBR164C=YHR079C
YBR165W=YDR002W
YBR165W=YDR054C
YBR165W=YPL240C
YBR166C=YBR217W
YBR166C=YLL039C
YBR168W=YDL074C
YBR168W=YER021W
YBR168W=YGL058W
YBR169C=YDR510W
YBR169C=YKL210W
YBR169C=YLL039C
YBR170C=YBR170C
YBR170C=YBR201W
YBR170C=YDL014W
YBR170C=YDL020C
YBR170C=YDL100C
YBR170C=YDL126C
YBR170C=YDL190C
YBR170C=YDR069C
YBR170C=YDR228C
YBR170C=YDR259C
YBR170C=YDR411C
YBR170C=YER068W
YBR170C=YER081W
YBR170C=YER151C
YBR170C=YFL044C
YBR170C=YGL055W
YBR170C=YGL059W
YBR170C=YGR048W
YBR170C=YHR082C
YBR170C=YHR092C
YBR170C=YIL030C
YBR170C=YIR033W
YBR170C=YKL020C
YBR170C=YKL117W
YBR170C=YKL213C
YBR170C=YLL039C
YBR170C=YLR044C
YBR170C=YLR119W
YBR170C=YLR207W
YBR170C=YLR223C
YBR170C=YML013W
YBR170C=YMR022W
YBR170C=YMR125W
YBR170C=YMR264W
YBR170C=YNL155W
YBR170C=YNL271C
YBR170C=YNR006W
YBR170C=YOL013C
YBR170C=YOR244W
YBR171W=YBR171W
YBR171W=YBR229C
YBR171W=YBR234C
YBR171W=YBR279W
YBR171W=YCL001W
YBR171W=YCL010C
YBR171W=YCL043C
YBR171W=YCL057W
YBR171W=YCR009C
YBR171W=YCR011C
YBR171W=YCR044C
YBR171W=YCR081W
YBR171W=YDL029W
YBR171W=YDL095W
YBR171W=YDL100C
YBR171W=YDL115C
YBR171W=YDL116W
YBR171W=YDR137W
YBR171W=YDR139C
YBR171W=YDR297W
YBR171W=YDR334W
YBR171W=YDR363W-A
YBR171W=YDR443C
YBR171W=YDR484W
YBR171W=YDR492W
YBR171W=YEL003W
YBR171W=YEL031W
YBR171W=YEL036C
YBR171W=YEL042W
YBR171W=YEL061C
YBR171W=YER005W
YBR171W=YER053C
YBR171W=YER083C
YBR171W=YER087C-B
YBR171W=YER111C
YBR171W=YER122C
YBR171W=YFL031W
YBR171W=YGL012W
YBR171W=YGL020C
YBR171W=YGL054C
YBR171W=YGL066W
YBR171W=YGL084C
YBR171W=YGL116W
YBR171W=YGL167C
YBR171W=YGL255W
YBR171W=YGR002C
YBR171W=YGR078C
YBR171W=YGR106C
YBR171W=YGR157W
YBR171W=YHL042W
YBR171W=YHR004C
YBR171W=YHR030C
YBR171W=YHR041C
YBR171W=YHR079C
YBR171W=YHR142W
YBR171W=YHR167W
YBR171W=YHR200W
YBR171W=YIL021W
YBR171W=YIL084C
YBR171W=YIL090W
YBR171W=YJL034W
YBR171W=YJL062W
YBR171W=YJL081C
YBR171W=YJL123C
YBR171W=YJL134W
YBR171W=YJL197W
YBR171W=YJR010C-A
YBR171W=YJR043C
YBR171W=YJR073C
YBR171W=YJR117W
YBR171W=YJR118C
YBR171W=YJR143C
YBR171W=YJR160C
YBR171W=YKL018W
YBR171W=YKL073W
YBR171W=YKL101W
YBR171W=YKL144C
YBR171W=YKL179C
YBR171W=YKL212W
YBR171W=YLR005W
YBR171W=YLR026C
YBR171W=YLR056W
YBR171W=YLR087C
YBR171W=YLR153C
YBR171W=YLR200W
YBR171W=YLR229C
YBR171W=YLR268W
YBR171W=YLR292C
YBR171W=YLR320W
YBR171W=YLR350W
YBR171W=YLR373C
YBR171W=YLR378C
YBR171W=YML019W
YBR171W=YML034W
YBR171W=YML041C
YBR171W=YML048W
YBR171W=YML055W
YBR171W=YML062C
YBR171W=YML064C
YBR171W=YML071C
YBR171W=YML094W
YBR171W=YML098W
YBR171W=YMR112C
YBR171W=YMR161W
YBR171W=YMR183C
YBR171W=YMR200W
YBR171W=YMR236W
YBR171W=YMR263W
YBR171W=YMR272C
YBR171W=YMR275C
YBR171W=YMR307W
YBR171W=YNL147W
YBR171W=YNL153C
YBR171W=YNL194C
YBR171W=YNL219C
YBR171W=YNL236W
YBR171W=YNL238W
YBR171W=YNL291C
YBR171W=YNL312W
YBR171W=YNL330C
YBR171W=YNR010W
YBR171W=YNR030W
YBR171W=YNR051C
YBR171W=YOL004W
YBR171W=YOL107W
YBR171W=YOL145C
YBR171W=YOR014W
YBR171W=YOR067C
YBR171W=YOR073W
YBR171W=YOR085W
YBR171W=YOR216C
YBR171W=YOR244W
YBR171W=YOR254C
YBR171W=YOR291W
YBR171W=YPL076W
YBR171W=YPL094C
YBR171W=YPL227C
YBR171W=YPL240C
YBR171W=YPL254W
YBR171W=YPR023C
YBR173C=YBR245C
YBR173C=YCR039C
YBR173C=YCR081W
YBR173C=YDL020C
YBR173C=YDL074C
YBR173C=YDL076C
YBR173C=YDL227C
YBR173C=YDR069C
YBR173C=YDR181C
YBR173C=YDR289C
YBR173C=YDR318W
YBR173C=YDR335W
YBR173C=YDR369C
YBR173C=YDR419W
YBR173C=YDR437W
YBR173C=YDR440W
YBR173C=YEL003W
YBR173C=YEL037C
YBR173C=YEL056W
YBR173C=YER012W
YBR173C=YER049W
YBR173C=YER083C
YBR173C=YER094C
YBR173C=YER095W
YBR173C=YER116C
YBR173C=YER151C
YBR173C=YFL007W
YBR173C=YFR036W
YBR173C=YGL011C
YBR173C=YGL048C
YBR173C=YGL087C
YBR173C=YGL096W
YBR173C=YGL133W
YBR173C=YGR135W
YBR173C=YGR253C
YBR173C=YGR258C
YBR173C=YHR191C
YBR173C=YHR200W
YBR173C=YIL034C
YBR173C=YJL001W
YBR173C=YJL179W
YBR173C=YKL145W
YBR173C=YKL206C
YBR173C=YKR054C
YBR173C=YKR086W
YBR173C=YLL039C
YBR173C=YLR015W
YBR173C=YLR021W
YBR173C=YLR199C
YBR173C=YML032C
YBR173C=YML091C
YBR173C=YML092C
YBR173C=YML102W
YBR173C=YMR037C
YBR173C=YMR038C
YBR173C=YMR224C
YBR173C=YMR263W
YBR173C=YMR284W
YBR173C=YMR314W
YBR173C=YNL025C
YBR173C=YNL097C
YBR173C=YNL250W
YBR173C=YNL273W
YBR173C=YNL330C
YBR173C=YNR051C
YBR173C=YOL001W
YBR173C=YOL004W
YBR173C=YOL038W
YBR173C=YOR026W
YBR173C=YOR056C
YBR173C=YOR157C
YBR173C=YOR362C
YBR173C=YPL055C
YBR173C=YPL129W
YBR173C=YPL138C
YBR173C=YPL144W
YBR173C=YPL153C
YBR173C=YPL167C
YBR173C=YPL181W
YBR173C=YPL240C
YBR173C=YPR018W
YBR173C=YPR103W
YBR173C=YPR164W
YBR175W=YDL013W
YBR175W=YDL020C
YBR175W=YDL074C
YBR175W=YDL097C
YBR175W=YDR314C
YBR175W=YDR363W-A
YBR175W=YER116C
YBR175W=YFR010W
YBR175W=YGR135W
YBR175W=YGR200C
YBR175W=YHR027C
YBR175W=YHR200W
YBR175W=YMR022W
YBR175W=YMR304W
YBR175W=YMR312W
YBR177C=YER125W
YBR177C=YHR003C
YBR177C=YLL039C
YBR179C=YHR200W
YBR179C=YLL039C
YBR179C=YLR368W
YBR181C=YDR510W
YBR181C=YGL017W
YBR181C=YLL039C
YBR188C=YLL036C
YBR189W=YDR510W
YBR189W=YLL036C
YBR189W=YLL039C
YBR191W=YDL020C
YBR191W=YDR510W
YBR191W=YLL039C
YBR193C=YDR363W-A
YBR193C=YEL037C
YBR193C=YER012W
YBR193C=YER151C
YBR193C=YGR200C
YBR193C=YKL213C
YBR193C=YMR312W
YBR193C=YNR051C
YBR195C=YDL020C
YBR195C=YER151C
YBR195C=YGL116W
YBR195C=YLL039C
YBR195C=YMR022W
YBR195C=YOR249C
YBR196C=YDR328C
YBR196C=YDR510W
YBR196C=YER125W
YBR196C=YLL039C
YBR197C=YBR217W
YBR197C=YHR079C
YBR198C=YDL013W
YBR198C=YER116C
YBR198C=YFR010W
YBR198C=YGL048C
YBR198C=YGR135W
YBR198C=YKL213C
YBR198C=YLL039C
YBR198C=YMR223W
YBR199W=YLL039C
YBR200W=YDL074C
YBR200W=YDL161W
YBR200W=YDR054C
YBR200W=YDR103W
YBR200W=YGL058W
YBR200W=YGL116W
YBR200W=YJL157C
YBR201W=YBR201W
YBR201W=YDL126C
YBR201W=YDR057W
YBR201W=YDR137W
YBR201W=YDR411C
YBR201W=YGL020C
YBR201W=YGL070C
YBR201W=YGR048W
YBR201W=YIL034C
YBR201W=YJR073C
YBR201W=YLR039C
YBR201W=YLR207W
YBR201W=YLR288C
YBR201W=YML013W
YBR201W=YML029W
YBR201W=YML125C
YBR201W=YMR272C
YBR201W=YMR297W
YBR201W=YMR307W
YBR201W=YOL013C
YBR201W=YOR075W
YBR202W=YIL046W
YBR202W=YLL039C
YBR203W=YDR328C
YBR203W=YKL006C-A
YBR203W=YKR048C
YBR203W=YLL039C
YBR203W=YOL133W
YBR203W=YPL240C
YBR204C=YPL096W
YBR205W=YLL039C
YBR207W=YER021W
YBR207W=YHR027C
YBR207W=YKL145W
YBR207W=YLL039C
YBR208C=YDR069C
YBR208C=YDR328C
YBR208C=YLL039C
YBR208C=YOL133W
YBR210W=YDR394W
YBR210W=YLL039C
YBR211C=YDR394W
YBR212W=YDR510W
YBR212W=YLL039C
YBR215W=YDL013W
YBR215W=YDR510W
YBR215W=YKL213C
YBR215W=YOR080W
YBR216C=YLL039C
YBR217W=YCR019W
YBR217W=YCR066W
YBR217W=YDL029W
YBR217W=YDL097C
YBR217W=YDL123W
YBR217W=YDL129W
YBR217W=YDL147W
YBR217W=YDL167C
YBR217W=YDL189W
YBR217W=YDR022C
YBR217W=YDR082W
YBR217W=YDR127W
YBR217W=YDR140W
YBR217W=YDR184C
YBR217W=YDR214W
YBR217W=YDR394W
YBR217W=YDR465C
YBR217W=YEL036C
YBR217W=YEL060C
YBR217W=YER021W
YBR217W=YER025W
YBR217W=YER068W
YBR217W=YER143W
YBR217W=YER147C
YBR217W=YFL039C
YBR217W=YFL052W
YBR217W=YFR004W
YBR217W=YFR030W
YBR217W=YGL016W
YBR217W=YGL078C
YBR217W=YGL105W
YBR217W=YGL234W
YBR217W=YGL245W
YBR217W=YGR131W
YBR217W=YGR218W
YBR217W=YGR240C
YBR217W=YHR020W
YBR217W=YHR027C
YBR217W=YHR030C
YBR217W=YHR033W
YBR217W=YHR063C
YBR217W=YHR076W
YBR217W=YHR171W
YBR217W=YHR200W
YBR217W=YHR201C
YBR217W=YIL046W
YBR217W=YIL125W
YBR217W=YIL128W
YBR217W=YIL134W
YBR217W=YIL176C
YBR217W=YJL134W
YBR217W=YJL138C
YBR217W=YJL190C
YBR217W=YJR109C
YBR217W=YKL008C
YBR217W=YKL104C
YBR217W=YKL130C
YBR217W=YKL145W
YBR217W=YKR091W
YBR217W=YLL019C
YBR217W=YLL042C
YBR217W=YLR031W
YBR217W=YLR059C
YBR217W=YLR216C
YBR217W=YLR265C
YBR217W=YLR423C
YBR217W=YLR424W
YBR217W=YLR438W
YBR217W=YML055W
YBR217W=YML099C
YBR217W=YMR032W
YBR217W=YMR047C
YBR217W=YMR048W
YBR217W=YMR056C
YBR217W=YMR058W
YBR217W=YMR159C
YBR217W=YMR269W
YBR217W=YMR319C
YBR217W=YNL082W
YBR217W=YNL199C
YBR217W=YNL208W
YBR217W=YNL253W
YBR217W=YNR003C
YBR217W=YNR007C
YBR217W=YOL067C
YBR217W=YOL135C
YBR217W=YOR086C
YBR217W=YOR123C
YBR217W=YOR302W
YBR217W=YOR388C
YBR217W=YPL017C
YBR217W=YPL137C
YBR217W=YPL149W
YBR217W=YPL240C
YBR217W=YPR024W
YBR217W=YPR049C
YBR217W=YPR070W
YBR217W=YPR108W
YBR217W=YPR173C
YBR218C=YDR510W
YBR218C=YLL039C
YBR221C=YDR069C
YBR221C=YDR510W
YBR221C=YFR004W
YBR221C=YIL075C
YBR222C=YER125W
YBR222C=YLL039C
YBR223C=YDL013W
YBR223C=YDR069C
YBR223C=YDR510W
YBR223C=YER116C
YBR223C=YGL058W
YBR225W=YLL039C
YBR225W=YOR157C
YBR229C=YHR079C
YBR229C=YLL039C
YBR231C=YDL013W
YBR231C=YDL020C
YBR231C=YDL074C
YBR231C=YDR363W-A
YBR231C=YDR510W
YBR231C=YER116C
YBR231C=YER151C
YBR231C=YER162C
YBR231C=YFR010W
YBR231C=YGL058W
YBR231C=YGL116W
YBR231C=YKL213C
YBR231C=YNR051C
YBR231C=YOR080W
YBR231C=YOR191W
YBR231C=YOR339C
YBR234C=YDR510W
YBR234C=YEL037C
YBR234C=YLL039C
YBR234C=YMR309C
YBR236C=YDR054C
YBR236C=YDR510W
YBR237W=YER021W
YBR237W=YGL181W
YBR238C=YDR510W
YBR238C=YLL039C
YBR239C=YOL133W
YBR241C=YLL039C
YBR242W=YER125W
YBR245C=YDL013W
YBR245C=YDL020C
YBR245C=YDR069C
YBR245C=YDR510W
YBR245C=YER116C
YBR245C=YLL039C
YBR245C=YNR051C
YBR247C=YIL075C
YBR247C=YOR080W
YBR248C=YER125W
YBR249C=YDR510W
YBR249C=YLL039C
YBR250W=YIL046W
YBR251W=YNL186W
YBR255W=YER151C
YBR255W=YKL213C
YBR256C=YDR510W
YBR257W=YLL039C
YBR258C=YER151C
YBR259W=YNL124W
YBR259W=YOL005C
YBR259W=YPL240C
YBR262C=YLL039C
YBR263W=YDR510W
YBR264C=YLL039C
YBR264C=YMR022W
YBR264C=YOL133W
YBR267W=YDR363W-A
YBR267W=YER151C
YBR267W=YFR010W
YBR267W=YGR135W
YBR267W=YGR184C
YBR267W=YHR200W
YBR267W=YKL213C
YBR267W=YLL039C
YBR267W=YLR306W
YBR267W=YMR100W
YBR267W=YPR066W
YBR268W=YGL058W
YBR268W=YMR022W
YBR269C=YMR022W
YBR270C=YFR050C
YBR270C=YHR166C
YBR270C=YIL046W
YBR270C=YMR022W
YBR272C=YDL007W
YBR272C=YDL020C
YBR272C=YDL097C
YBR272C=YDR394W
YBR272C=YDR427W
YBR272C=YER021W
YBR272C=YFR052W
YBR272C=YGL004C
YBR272C=YGL048C
YBR272C=YGL181W
YBR272C=YHR027C
YBR272C=YIL075C
YBR272C=YOL054W
YBR272C=YOR117W
YBR272C=YOR261C
YBR273C=YBR273C
YBR273C=YDL101C
YBR273C=YDL126C
YBR273C=YDR411C
YBR273C=YHL007C
YBR273C=YHR082C
YBR273C=YHR200W
YBR273C=YJL048C
YBR273C=YJL141C
YBR273C=YKL101W
YBR273C=YKL213C
YBR273C=YLL039C
YBR273C=YML008C
YBR273C=YMR047C
YBR273C=YMR139W
YBR273C=YMR202W
YBR273C=YNL307C
YBR273C=YOR198C
YBR273C=YOR307C
YBR273C=YPL240C
YBR274W=YDL074C
YBR274W=YDR069C
YBR274W=YDR510W
YBR275C=YER116C
YBR275C=YGL058W
YBR278W=YER116C
YBR278W=YKL213C
YBR278W=YOR080W
YBR279W=YDL020C
YBR279W=YDR363W-A
YBR279W=YER012W
YBR279W=YER151C
YBR279W=YFR010W
YBR279W=YGL058W
YBR279W=YGR135W
YBR279W=YGR200C
YBR279W=YHL002W
YBR279W=YHR200W
YBR279W=YKL145W
YBR279W=YKL213C
YBR279W=YMR247C
YBR279W=YMR312W
YBR279W=YPL084W
YBR279W=YPR066W
YBR280C=YDL132W
YBR280C=YDR054C
YBR280C=YDR328C
YBR280C=YEL060C
YBR280C=YNL141W
YBR280C=YPL240C
YBR283C=YDL020C
YBR283C=YER100W
YBR283C=YIL030C
YBR283C=YLL039C
YBR283C=YMR022W
YBR283C=YMR264W
YBR284W=YDR328C
YBR284W=YIL046W
YBR284W=YJR090C
YBR285W=YHR079C
YBR286W=YDR510W
YBR286W=YLL039C
YBR287W=YLL039C
YBR288C=YLL039C
YBR288C=YLR207W
YBR289W=YDL074C
YBR289W=YDR510W
YBR289W=YER068W
YBR289W=YER151C
YBR289W=YER162C
YBR289W=YFR010W
YBR289W=YIL046W
YBR289W=YKL213C
YBR289W=YKR098C
YBR290W=YER125W
YBR290W=YKL034W
YBR290W=YLL039C
YBR291C=YLL039C
YBR291C=YMR022W
YBR294W=YLL039C
YBR295W=YLL039C
YBR298C=YDR510W
YBR298C=YMR022W
YBR298C=YMR264W
YBR298C=YNL008C
YBR299W=YER125W
YBR299W=YIL030C
YBR299W=YLL039C
YBR301W=YKL059C
YBR302C=YLL039C
YBR302C=YMR022W
YCL001W=YDL091C
YCL001W=YHR079C
YCL001W=YLL039C
YCL005W-A=YMR022W
YCL008C=YCL008C
YCL008C=YCL016C
YCL008C=YDL013W
YCL008C=YDL020C
YCL008C=YDL040C
YCL008C=YDR004W
YCL008C=YDR069C
YCL008C=YDR076W
YCL008C=YDR295C
YCL008C=YDR369C
YCL008C=YER083C
YCL008C=YER095W
YCL008C=YFL024C
YCL008C=YFL026W
YCL008C=YFL039C
YCL008C=YFR024C-A
YCL008C=YGL020C
YCL008C=YGL116W
YCL008C=YGL163C
YCL008C=YGR198W
YCL008C=YGR206W
YCL008C=YHL002W
YCL008C=YHL027W
YCL008C=YHR013C
YCL008C=YHR090C
YCL008C=YHR154W
YCL008C=YHR191C
YCL008C=YHR200W
YCL008C=YJL047C
YCL008C=YJL081C
YCL008C=YJL115W
YCL008C=YJL172W
YCL008C=YJR043C
YCL008C=YKL041W
YCL008C=YKL113C
YCL008C=YKL129C
YCL008C=YLL039C
YCL008C=YLR119W
YCL008C=YLR320W
YCL008C=YLR417W
YCL008C=YML028W
YCL008C=YML032C
YCL008C=YMR038C
YCL008C=YMR078C
YCL008C=YMR109W
YCL008C=YMR224C
YCL008C=YNL021W
YCL008C=YNL154C
YCL008C=YNL250W
YCL008C=YNR006W
YCL008C=YNR052C
YCL008C=YOL004W
YCL008C=YOL115W
YCL008C=YOR144C
YCL008C=YOR244W
YCL008C=YPL065W
YCL008C=YPL084W
YCL008C=YPL153C
YCL008C=YPL240C
YCL008C=YPR135W
YCL008C=YPR173C
YCL008C=YPR179C
YCL009C=YER012W
YCL009C=YER094C
YCL009C=YGL116W
YCL009C=YKL010C
YCL010C=YER116C
YCL010C=YER151C
YCL010C=YLL039C
YCL010C=YMR223W
YCL010C=YMR312W
YCL010C=YNR051C
YCL010C=YOR080W
YCL012C=YLL039C
YCL014W=YDR510W
YCL014W=YLL039C
YCL016C=YCR066W
YCL016C=YDL008W
YCL016C=YDL013W
YCL016C=YDL020C
YCL016C=YDL097C
YCL016C=YEL037C
YCL016C=YER007W
YCL016C=YFR036W
YCL016C=YGL003C
YCL016C=YGL058W
YCL016C=YGR184C
YCL016C=YHR200W
YCL016C=YJR102C
YCL016C=YKL213C
YCL016C=YLR032W
YCL016C=YLR417W
YCL016C=YMR223W
YCL016C=YMR231W
YCL016C=YOR080W
YCL016C=YPL002C
YCL016C=YPL084W
YCL018W=YDR510W
YCL018W=YLL039C
YCL019W=YHR115C
YCL019W=YHR200W
YCL019W=YLL039C
YCL020W=YDR510W
YCL020W=YLL039C
YCL024W=YLL039C
YCL025C=YLL039C
YCL026C-B=YDR510W
YCL027W=YDR002W
YCL027W=YDR103W
YCL027W=YJL157C
YCL028W=YDR128W
YCL028W=YDR260C
YCL028W=YER125W
YCL028W=YLL039C
YCL029C=YER007W
YCL030C=YDR510W
YCL030C=YLL039C
YCL030C=YOL013C
YCL031C=YNL186W
YCL032W=YDR103W
YCL032W=YMR022W
YCL034W=YLL039C
YCL035C=YLL039C
YCL037C=YCR066W
YCL037C=YDL013W
YCL037C=YDL020C
YCL037C=YDL074C
YCL037C=YDL097C
YCL037C=YDR510W
YCL037C=YER116C
YCL037C=YER151C
YCL037C=YFR010W
YCL037C=YGR135W
YCL037C=YKL054C
YCL037C=YKL213C
YCL037C=YLL039C
YCL037C=YNR051C
YCL038C=YLL039C
YCL039W=YDR255C
YCL039W=YDR510W
YCL040W=YER125W
YCL040W=YLL039C
YCL042W=YMR022W
YCL043C=YER125W
YCL043C=YHR079C
YCL043C=YIL030C
YCL043C=YLL039C
YCL043C=YOL013C
YCL044C=YLL039C
YCL045C=YDL020C
YCL045C=YLL039C
YCL047C=YIL030C
YCL047C=YMR022W
YCL048W=YMR022W
YCL049C=YMR022W
YCL050C=YDR457W
YCL050C=YDR510W
YCL050C=YER021W
YCL050C=YIL075C
YCL050C=YLL039C
YCL050C=YOR117W
YCL054W=YER125W
YCL054W=YOR080W
YCL054W=YPR093C
YCL055W=YDR118W
YCL055W=YDR510W
YCL056C=YIL046W
YCL057C-A=YLL039C
YCL057W=YMR022W
YCL059C=YDR457W
YCL059C=YDR510W
YCL059C=YLL039C
YCL061C=YCR066W
YCL061C=YDL013W
YCL061C=YDL020C
YCL061C=YDL074C
YCL061C=YER021W
YCL061C=YER116C
YCL061C=YGL003C
YCL061C=YGL058W
YCL061C=YKL213C
YCL061C=YLL039C
YCL061C=YOR080W
YCL063W=YHR200W
YCL063W=YLL039C
YCL067C=YLL039C
YCL068C=YMR022W
YCR002C=YDL020C
YCR002C=YDR510W
YCR002C=YGR135W
YCR003W=YGL058W
YCR004C=YLL039C
YCR005C=YHR200W
YCR005C=YLL039C
YCR007C=YPL020C
YCR008W=YDL020C
YCR008W=YGL116W
YCR009C=YDL020C
YCR009C=YDL074C
YCR009C=YDL117W
YCR009C=YDR092W
YCR009C=YEL037C
YCR009C=YER116C
YCR009C=YGL058W
YCR009C=YGL087C
YCR009C=YGR200C
YCR009C=YIL148W
YCR009C=YKL213C
YCR009C=YLL039C
YCR010C=YLL039C
YCR011C=YLL039C
YCR012W=YDL097C
YCR012W=YDR510W
YCR012W=YHR200W
YCR012W=YLL039C
YCR012W=YPR093C
YCR014C=YDL007W
YCR014C=YDL147W
YCR014C=YDR363W-A
YCR014C=YDR394W
YCR014C=YDR427W
YCR014C=YFR004W
YCR014C=YFR010W
YCR014C=YFR052W
YCR014C=YHR027C
YCR014C=YKL145W
YCR014C=YLR421C
YCR014C=YOR259C
YCR016W=YDR510W
YCR016W=YER125W
YCR016W=YIL030C
YCR020W-B=YDL147W
YCR021C=YLL039C
YCR023C=YLL039C
YCR024C=YDL074C
YCR024C=YER125W
YCR026C=YLL039C
YCR028C-A=YDL097C
YCR028C-A=YDR265W
YCR028C-A=YKL054C
YCR028C-A=YMR275C
YCR028C-A=YNR051C
YCR028C=YMR022W
YCR028C=YOR043W
YCR030C=YLR206W
YCR030C=YOL054W
YCR031C=YDL147W
YCR031C=YHR200W
YCR031C=YLL036C
YCR031C=YLL039C
YCR032W=YDL147W
YCR032W=YML097C
YCR033W=YDR510W
YCR033W=YKL213C
YCR033W=YMR223W
YCR033W=YNR051C
YCR034W=YGL058W
YCR037C=YER125W
YCR037C=YLL039C
YCR039C=YDL020C
YCR039C=YGL058W
YCR039C=YIL030C
YCR039C=YLL039C
YCR039C=YMR022W
YCR039C=YMR264W
YCR042C=YKL059C
YCR042C=YLL039C
YCR044C=YHR079C
YCR046C=YGL058W
YCR048W=YLR427W
YCR050C=YMR022W
YCR051W=YLL039C
YCR052W=YDR510W
YCR052W=YJL197W
YCR052W=YKL213C
YCR052W=YOR043W
YCR053W=YIL030C
YCR053W=YLL039C
YCR053W=YOL013C
YCR053W=YOR043W
YCR054C=YDL097C
YCR057C=YGL011C
YCR057C=YGR135W
YCR057C=YLL039C
YCR057C=YOL038W
YCR059C=YIL071C
YCR059C=YLL039C
YCR060W=YMR309C
YCR061W=YLL039C
YCR063W=YHR165C
YCR063W=YLL036C
YCR065W=YDL013W
YCR065W=YER116C
YCR065W=YJR102C
YCR065W=YPL002C
YCR066W=YCR066W
YCR066W=YCR086W
YCR066W=YDL013W
YCR066W=YDL020C
YCR066W=YDL040C
YCR066W=YDL064W
YCR066W=YDL074C
YCR066W=YDL101C
YCR066W=YDL102W
YCR066W=YDR004W
YCR066W=YDR076W
YCR066W=YDR092W
YCR066W=YDR140W
YCR066W=YDR174W
YCR066W=YDR200C
YCR066W=YDR217C
YCR066W=YDR267C
YCR066W=YDR359C
YCR066W=YDR369C
YCR066W=YDR386W
YCR066W=YDR409W
YCR066W=YDR432W
YCR066W=YDR439W
YCR066W=YDR440W
YCR066W=YEL019C
YCR066W=YEL037C
YCR066W=YEL061C
YCR066W=YER083C
YCR066W=YER095W
YCR066W=YER142C
YCR066W=YER162C
YCR066W=YER171W
YCR066W=YER173W
YCR066W=YFR010W
YCR066W=YFR019W
YCR066W=YGL003C
YCR066W=YGL020C
YCR066W=YGL058W
YCR066W=YGL163C
YCR066W=YGL167C
YCR066W=YGL219C
YCR066W=YGR180C
YCR066W=YGR184C
YCR066W=YGR258C
YCR066W=YHR013C
YCR066W=YHR134W
YCR066W=YHR154W
YCR066W=YHR191C
YCR066W=YHR200W
YCR066W=YHR206W
YCR066W=YJL006C
YCR066W=YJL092W
YCR066W=YJL115W
YCR066W=YJL176C
YCR066W=YJR006W
YCR066W=YJR043C
YCR066W=YJR072C
YCR066W=YJR104C
YCR066W=YKL113C
YCR066W=YKL114C
YCR066W=YKL139W
YCR066W=YKL213C
YCR066W=YLR007W
YCR066W=YLR032W
YCR066W=YLR182W
YCR066W=YLR262C
YCR066W=YLR288C
YCR066W=YLR320W
YCR066W=YLR370C
YCR066W=YLR373C
YCR066W=YLR376C
YCR066W=YLR418C
YCR066W=YLR438C-A
YCR066W=YML007W
YCR066W=YML028W
YCR066W=YML032C
YCR066W=YML060W
YCR066W=YML061C
YCR066W=YML095C
YCR066W=YML112W
YCR066W=YMR038C
YCR066W=YMR048W
YCR066W=YMR055C
YCR066W=YMR078C
YCR066W=YMR198W
YCR066W=YMR201C
YCR066W=YMR224C
YCR066W=YMR293C
YCR066W=YNL054W
YCR066W=YNL107W
YCR066W=YNL147W
YCR066W=YNL199C
YCR066W=YNL218W
YCR066W=YNL250W
YCR066W=YNL273W
YCR066W=YNL297C
YCR066W=YNL298W
YCR066W=YNR051C
YCR066W=YNR052C
YCR066W=YOL012C
YCR066W=YOL072W
YCR066W=YOR080W
YCR066W=YOR128C
YCR066W=YOR141C
YCR066W=YOR144C
YCR066W=YOR209C
YCR066W=YOR244W
YCR066W=YOR368W
YCR066W=YPL020C
YCR066W=YPL022W
YCR066W=YPL046C
YCR066W=YPL055C
YCR066W=YPL167C
YCR066W=YPR103W
YCR066W=YPR135W
YCR066W=YPR164W
YCR067C=YDR057W
YCR069W=YLL039C
YCR069W=YMR022W
YCR071C=YGL058W
YCR072C=YDR510W
YCR072C=YGL181W
YCR072C=YNL186W
YCR073C=YFR004W
YCR073C=YHR027C
YCR076C=YER094C
YCR076C=YMR100W
YCR076C=YPR103W
YCR077C=YDL013W
YCR077C=YDL074C
YCR077C=YDL216C
YCR077C=YDR363W-A
YCR077C=YER068W
YCR077C=YER116C
YCR077C=YER151C
YCR077C=YFR036W
YCR077C=YHR165C
YCR077C=YHR166C
YCR077C=YHR200W
YCR077C=YKL054C
YCR077C=YKL213C
YCR077C=YLL036C
YCR077C=YNR051C
YCR077C=YOL054W
YCR077C=YOR339C
YCR079W=YKL054C
YCR081W=YDL020C
YCR081W=YDR363W-A
YCR081W=YFR010W
YCR081W=YGR184C
YCR081W=YJL047C
YCR081W=YKL213C
YCR081W=YLR421C
YCR081W=YMR304W
YCR081W=YOL054W
YCR081W=YOR124C
YCR081W=YOR191W
YCR084C=YDL126C
YCR084C=YDR510W
YCR084C=YIL046W
YCR084C=YKL213C
YCR086W=YDL013W
YCR086W=YDR082W
YCR086W=YER116C
YCR086W=YGL058W
YCR086W=YIL031W
YCR086W=YJL047C
YCR086W=YLR032W
YCR086W=YOR080W
YCR087C-A=YDR510W
YCR088W=YDR266C
YCR088W=YDR510W
YCR088W=YLL039C
YCR089W=YMR022W
YCR091W=YNL155W
YCR092C=YDR427W
YCR092C=YGL048C
YCR092C=YHR027C
YCR092C=YMR022W
YCR093W=YDR103W
YCR093W=YER068W
YCR093W=YGL048C
YCR093W=YHR200W
YCR093W=YIL075C
YCR093W=YLL039C
YCR093W=YMR022W
YCR093W=YOL133W
YCR094W=YJL204C
YCR094W=YLL039C
YCR096C=YMR022W
YCR098C=YLL039C
YCR098C=YNL008C
YCR101C=YLL039C
YCR106W=YMR094W
YDL001W=YER116C
YDL001W=YLL039C
YDL002C=YDR510W
YDL002C=YER151C
YDL002C=YKL213C
YDL002C=YNL059C
YDL002C=YNR051C
YDL003W=YDR510W
YDL003W=YGL116W
YDL003W=YGR184C
YDL005C=YDL020C
YDL005C=YDL074C
YDL005C=YER151C
YDL005C=YFR010W
YDL005C=YGL058W
YDL005C=YGR135W
YDL005C=YGR200C
YDL005C=YKL213C
YDL005C=YLR247C
YDL005C=YMR312W
YDL005C=YOR043W
YDL006W=YDL132W
YDL006W=YHR079C
YDL006W=YIL046W
YDL006W=YLR148W
YDL007W=YDL036C
YDL007W=YDL097C
YDL007W=YDL147W
YDL007W=YDR363W-A
YDL007W=YDR394W
YDL007W=YDR427W
YDL007W=YDR510W
YDL007W=YEL037C
YDL007W=YER012W
YDL007W=YER021W
YDL007W=YFL007W
YDL007W=YFR004W
YDL007W=YFR010W
YDL007W=YFR052W
YDL007W=YGL004C
YDL007W=YGL048C
YDL007W=YGR232W
YDL007W=YHL030W
YDL007W=YHR027C
YDL007W=YHR042W
YDL007W=YHR082C
YDL007W=YHR183W
YDL007W=YHR200W
YDL007W=YIL075C
YDL007W=YKL145W
YDL007W=YLL039C
YDL007W=YLR291C
YDL007W=YLR421C
YDL007W=YMR048W
YDL007W=YMR191W
YDL007W=YMR314W
YDL007W=YNL311C
YDL007W=YNL313C
YDL007W=YOR117W
YDL007W=YOR259C
YDL007W=YOR261C
YDL007W=YOR303W
YDL007W=YPL248C
YDL007W=YPR108W
YDL008W=YDL014W
YDL008W=YDL029W
YDL008W=YDR118W
YDL008W=YDR260C
YDL008W=YDR359C
YDL008W=YEL018W
YDL008W=YER047C
YDL008W=YFL024C
YDL008W=YFR036W
YDL008W=YGL240W
YDL008W=YGR002C
YDL008W=YGR225W
YDL008W=YHR090C
YDL008W=YHR107C
YDL008W=YHR166C
YDL008W=YIR025W
YDL008W=YJL081C
YDL008W=YKL022C
YDL008W=YKL079W
YDL008W=YLR102C
YDL008W=YLR127C
YDL008W=YLR229C
YDL008W=YML024W
YDL008W=YNL107W
YDL008W=YNL136W
YDL008W=YNL172W
YDL008W=YOR244W
YDL008W=YOR249C
YDL008W=YPL211W
YDL012C=YER125W
YDL012C=YLL039C
YDL013W=YDL013W
YDL013W=YDL030W
YDL013W=YDL040C
YDL013W=YDL042C
YDL013W=YDL059C
YDL013W=YDL064W
YDL013W=YDL097C
YDL013W=YDL116W
YDL013W=YDL147W
YDL013W=YDL185W
YDL013W=YDR004W
YDL013W=YDR054C
YDL013W=YDR059C
YDL013W=YDR073W
YDL013W=YDR076W
YDL013W=YDR092W
YDL013W=YDR146C
YDL013W=YDR153C
YDL013W=YDR177W
YDL013W=YDR217C
YDL013W=YDR227W
YDL013W=YDR257C
YDL013W=YDR310C
YDL013W=YDR320C
YDL013W=YDR334W
YDL013W=YDR359C
YDL013W=YDR363W
YDL013W=YDR369C
YDL013W=YDR378C
YDL013W=YDR390C
YDL013W=YDR397C
YDL013W=YDR409W
YDL013W=YDR439W
YDL013W=YDR469W
YDL013W=YDR484W
YDL013W=YDR485C
YDL013W=YDR495C
YDL013W=YDR510W
YDL013W=YEL003W
YDL013W=YEL019C
YDL013W=YER014W
YDL013W=YER018C
YDL013W=YER030W
YDL013W=YER083C
YDL013W=YER095W
YDL013W=YER116C
YDL013W=YER155C
YDL013W=YFL023W
YDL013W=YFL024C
YDL013W=YFR004W
YDL013W=YFR010W
YDL013W=YGL003C
YDL013W=YGL025C
YDL013W=YGL087C
YDL013W=YGL163C
YDL013W=YGL174W
YDL013W=YGL180W
YDL013W=YGL195W
YDL013W=YGL213C
YDL013W=YGR056W
YDL013W=YGR071C
YDL013W=YGR078C
YDL013W=YGR092W
YDL013W=YGR140W
YDL013W=YGR156W
YDL013W=YGR246C
YDL013W=YGR270W
YDL013W=YHL022C
YDL013W=YHL034C
YDL013W=YHR013C
YDL013W=YHR031C
YDL013W=YHR082C
YDL013W=YHR090C
YDL013W=YHR135C
YDL013W=YHR154W
YDL013W=YHR156C
YDL013W=YHR164C
YDL013W=YHR167W
YDL013W=YHR191C
YDL013W=YHR194W
YDL013W=YHR207C
YDL013W=YIL046W
YDL013W=YIL061C
YDL013W=YIL095W
YDL013W=YIL128W
YDL013W=YJL006C
YDL013W=YJL092W
YDL013W=YJL115W
YDL013W=YJL124C
YDL013W=YJL168C
YDL013W=YJL183W
YDL013W=YJR021C
YDL013W=YJR082C
YDL013W=YJR089W
YDL013W=YJR091C
YDL013W=YJR102C
YDL013W=YJR118C
YDL013W=YJR135C
YDL013W=YJR140C
YDL013W=YJR144W
YDL013W=YKL017C
YDL013W=YKL020C
YDL013W=YKL042W
YDL013W=YKL053C-A
YDL013W=YKL101W
YDL013W=YKL113C
YDL013W=YKL116C
YDL013W=YKL134C
YDL013W=YKL139W
YDL013W=YKL145W
YDL013W=YKL160W
YDL013W=YKL213C
YDL013W=YKR010C
YDL013W=YKR029C
YDL013W=YKR048C
YDL013W=YKR082W
YDL013W=YLL002W
YDL013W=YLL039C
YDL013W=YLR006C
YDL013W=YLR044C
YDL013W=YLR085C
YDL013W=YLR110C
YDL013W=YLR182W
YDL013W=YLR190W
YDL013W=YLR200W
YDL013W=YLR234W
YDL013W=YLR320W
YDL013W=YLR357W
YDL013W=YLR373C
YDL013W=YLR381W
YDL013W=YLR398C
YDL013W=YLR417W
YDL013W=YLR418C
YDL013W=YLR421C
YDL013W=YLR424W
YDL013W=YLR438C-A
YDL013W=YLR442C
YDL013W=YLR443W
YDL013W=YML023C
YDL013W=YML028W
YDL013W=YML032C
YDL013W=YML041C
YDL013W=YML062C
YDL013W=YML094W
YDL013W=YML097C
YDL013W=YML102W
YDL013W=YML112W
YDL013W=YML119W
YDL013W=YMR015C
YDL013W=YMR048W
YDL013W=YMR075W
YDL013W=YMR078C
YDL013W=YMR165C
YDL013W=YMR179W
YDL013W=YMR190C
YDL013W=YMR198W
YDL013W=YMR216C
YDL013W=YMR219W
YDL013W=YMR224C
YDL013W=YMR227C
YDL013W=YMR228W
YDL013W=YMR231W
YDL013W=YMR272C
YDL013W=YMR287C
YDL013W=YMR293C
YDL013W=YMR304W
YDL013W=YNL021W
YDL013W=YNL025C
YDL013W=YNL077W
YDL013W=YNL084C
YDL013W=YNL086W
YDL013W=YNL097C
YDL013W=YNL107W
YDL013W=YNL147W
YDL013W=YNL153C
YDL013W=YNL154C
YDL013W=YNL199C
YDL013W=YNL236W
YDL013W=YNL250W
YDL013W=YNL251C
YDL013W=YNL290W
YDL013W=YNL297C
YDL013W=YNL307C
YDL013W=YNL312W
YDL013W=YNL330C
YDL013W=YNR031C
YDL013W=YNR052C
YDL013W=YOL012C
YDL013W=YOL094C
YDL013W=YOL145C
YDL013W=YOR014W
YDL013W=YOR023C
YDL013W=YOR043W
YDL013W=YOR058C
YDL013W=YOR061W
YDL013W=YOR080W
YDL013W=YOR124C
YDL013W=YOR144C
YDL013W=YOR147W
YDL013W=YOR156C
YDL013W=YOR191W
YDL013W=YOR208W
YDL013W=YOR244W
YDL013W=YOR259C
YDL013W=YOR287C
YDL013W=YOR338W
YDL013W=YPL002C
YDL013W=YPL018W
YDL013W=YPL020C
YDL013W=YPL024W
YDL013W=YPL045W
YDL013W=YPL047W
YDL013W=YPL055C
YDL013W=YPL082C
YDL013W=YPL104W
YDL013W=YPL106C
YDL013W=YPL181W
YDL013W=YPL209C
YDL013W=YPL253C
YDL013W=YPR023C
YDL013W=YPR045C
YDL013W=YPR075C
YDL013W=YPR119W
YDL013W=YPR135W
YDL013W=YPR141C
YDL013W=YPR164W
YDL013W=YPR180W
YDL014W=YDR510W
YDL014W=YER021W
YDL014W=YER162C
YDL014W=YIL046W
YDL014W=YLL036C
YDL014W=YLL039C
YDL014W=YMR309C
YDL014W=YNL230C
YDL014W=YNR051C
YDL015C=YHL030W
YDL015C=YLL039C
YDL015C=YMR309C
YDL017W=YDL132W
YDL017W=YLL039C
YDL017W=YLR032W
YDL017W=YMR100W
YDL020C=YDL049C
YDL020C=YDL056W
YDL020C=YDL074C
YDL020C=YDL097C
YDL020C=YDL100C
YDL020C=YDL116W
YDL020C=YDL122W
YDL020C=YDL140C
YDL020C=YDL202W
YDL020C=YDR004W
YDL020C=YDR014W
YDL020C=YDR028C
YDL020C=YDR045C
YDL020C=YDR052C
YDL020C=YDR074W
YDL020C=YDR076W
YDL020C=YDR140W
YDL020C=YDR159W
YDL020C=YDR207C
YDL020C=YDR225W
YDL020C=YDR295C
YDL020C=YDR323C
YDL020C=YDR334W
YDL020C=YDR359C
YDL020C=YDR363W
YDL020C=YDR363W-A
YDL020C=YDR369C
YDL020C=YDR388W
YDL020C=YDR439W
YDL020C=YDR440W
YDL020C=YDR443C
YDL020C=YDR469W
YDL020C=YDR477W
YDL020C=YDR484W
YDL020C=YDR485C
YDL020C=YDR486C
YDL020C=YDR495C
YDL020C=YEL003W
YDL020C=YEL018W
YDL020C=YEL027W
YDL020C=YEL044W
YDL020C=YER014W
YDL020C=YER016W
YDL020C=YER061C
YDL020C=YER083C
YDL020C=YER087W
YDL020C=YER095W
YDL020C=YER116C
YDL020C=YER120W
YDL020C=YER151C
YDL020C=YFL007W
YDL020C=YFL016C
YDL020C=YFL031W
YDL020C=YFR010W
YDL020C=YFR052W
YDL020C=YGL019W
YDL020C=YGL025C
YDL020C=YGL058W
YDL020C=YGL066W
YDL020C=YGL086W
YDL020C=YGL095C
YDL020C=YGL116W
YDL020C=YGL127C
YDL020C=YGL163C
YDL020C=YGL167C
YDL020C=YGL168W
YDL020C=YGL173C
YDL020C=YGL195W
YDL020C=YGL240W
YDL020C=YGL244W
YDL020C=YGR056W
YDL020C=YGR063C
YDL020C=YGR078C
YDL020C=YGR135W
YDL020C=YGR188C
YDL020C=YGR200C
YDL020C=YGR214W
YDL020C=YGR229C
YDL020C=YHR005C
YDL020C=YHR064C
YDL020C=YHR067W
YDL020C=YHR079C
YDL020C=YHR090C
YDL020C=YHR191C
YDL020C=YHR200W
YDL020C=YIL007C
YDL020C=YIL021W
YDL020C=YIL075C
YDL020C=YIL090W
YDL020C=YIL154C
YDL020C=YIR008C
YDL020C=YIR009W
YDL020C=YIR033W
YDL020C=YJL006C
YDL020C=YJL029C
YDL020C=YJL080C
YDL020C=YJL081C
YDL020C=YJL115W
YDL020C=YJL117W
YDL020C=YJL124C
YDL020C=YJL129C
YDL020C=YJL179W
YDL020C=YJR043C
YDL020C=YJR055W
YDL020C=YJR070C
YDL020C=YJR073C
YDL020C=YJR088C
YDL020C=YJR102C
YDL020C=YJR104C
YDL020C=YJR105W
YDL020C=YJR122W
YDL020C=YJR139C
YDL020C=YJR145C
YDL020C=YKL018W
YDL020C=YKL041W
YDL020C=YKL113C
YDL020C=YKL119C
YDL020C=YKL139W
YDL020C=YKL144C
YDL020C=YKL145W
YDL020C=YKL161C
YDL020C=YKL181W
YDL020C=YKL190W
YDL020C=YKL191W
YDL020C=YKL206C
YDL020C=YKL207W
YDL020C=YKR024C
YDL020C=YLL027W
YDL020C=YLR021W
YDL020C=YLR024C
YDL020C=YLR032W
YDL020C=YLR085C
YDL020C=YLR087C
YDL020C=YLR199C
YDL020C=YLR200W
YDL020C=YLR226W
YDL020C=YLR239C
YDL020C=YLR240W
YDL020C=YLR262C
YDL020C=YLR320W
YDL020C=YLR350W
YDL020C=YLR369W
YDL020C=YLR381W
YDL020C=YLR388W
YDL020C=YLR396C
YDL020C=YLR410W
YDL020C=YLR417W
YDL020C=YLR422W
YDL020C=YLR447C
YDL020C=YML008C
YDL020C=YML014W
YDL020C=YML024W
YDL020C=YML032C
YDL020C=YML034W
YDL020C=YML047C
YDL020C=YML094W
YDL020C=YML098W
YDL020C=YML102W
YDL020C=YML112W
YDL020C=YMR048W
YDL020C=YMR055C
YDL020C=YMR058W
YDL020C=YMR067C
YDL020C=YMR070W
YDL020C=YMR077C
YDL020C=YMR078C
YDL020C=YMR100W
YDL020C=YMR112C
YDL020C=YMR179W
YDL020C=YMR188C
YDL020C=YMR193W
YDL020C=YMR199W
YDL020C=YMR202W
YDL020C=YMR224C
YDL020C=YMR231W
YDL020C=YMR242C
YDL020C=YMR269W
YDL020C=YMR286W
YDL020C=YNL021W
YDL020C=YNL025C
YDL020C=YNL054W
YDL020C=YNL064C
YDL020C=YNL076W
YDL020C=YNL084C
YDL020C=YNL086W
YDL020C=YNL097C
YDL020C=YNL107W
YDL020C=YNL111C
YDL020C=YNL136W
YDL020C=YNL147W
YDL020C=YNL148C
YDL020C=YNL153C
YDL020C=YNL197C
YDL020C=YNL199C
YDL020C=YNL206C
YDL020C=YNL227C
YDL020C=YNL243W
YDL020C=YNL248C
YDL020C=YNL250W
YDL020C=YNL268W
YDL020C=YNL269W
YDL020C=YNL273W
YDL020C=YNL280C
YDL020C=YNL307C
YDL020C=YNL312W
YDL020C=YNL322C
YDL020C=YNL330C
YDL020C=YNR006W
YDL020C=YNR051C
YDL020C=YOL001W
YDL020C=YOL012C
YDL020C=YOL076W
YDL020C=YOL094C
YDL020C=YOL145C
YDL020C=YOR026W
YDL020C=YOR039W
YDL020C=YOR068C
YDL020C=YOR069W
YDL020C=YOR073W
YDL020C=YOR080W
YDL020C=YOR211C
YDL020C=YOR244W
YDL020C=YOR246C
YDL020C=YOR254C
YDL020C=YOR332W
YDL020C=YPL002C
YDL020C=YPL003W
YDL020C=YPL018W
YDL020C=YPL042C
YDL020C=YPL055C
YDL020C=YPL059W
YDL020C=YPL084W
YDL020C=YPL101W
YDL020C=YPL144W
YDL020C=YPL148C
YDL020C=YPL180W
YDL020C=YPL213W
YDL020C=YPL226W
YDL020C=YPL239W
YDL020C=YPL254W
YDL020C=YPR018W
YDL020C=YPR067W
YDL020C=YPR103W
YDL020C=YPR110C
YDL020C=YPR135W
YDL020C=YPR175W
YDL020C=YPR189W
YDL021W=YLL039C
YDL022W=YDR510W
YDL022W=YLL039C
YDL024C=YMR022W
YDL025C=YDL097C
YDL025C=YDR510W
YDL025C=YLL039C
YDL028C=YGL116W
YDL028C=YHL002W
YDL028C=YKL022C
YDL028C=YLL039C
YDL028C=YMR022W
YDL028C=YNL116W
YDL028C=YNL186W
YDL029W=YDR143C
YDL029W=YDR260C
YDL029W=YDR394W
YDL029W=YEL037C
YDL029W=YER125W
YDL029W=YHR200W
YDL029W=YIL046W
YDL029W=YLL039C
YDL029W=YOL133W
YDL029W=YOR259C
YDL029W=YOR261C
YDL030W=YDR328C
YDL030W=YDR363W-A
YDL030W=YFR052W
YDL030W=YGL181W
YDL030W=YHR165C
YDL030W=YJR084W
YDL030W=YLL036C
YDL030W=YOR191W
YDL031W=YDL132W
YDL031W=YOR080W
YDL031W=YPR093C
YDL033C=YDL074C
YDL033C=YGR135W
YDL033C=YGR200C
YDL033C=YNR051C
YDL035C=YLL039C
YDL036C=YHR200W
YDL037C=YOL138C
YDL040C=YDL074C
YDL040C=YDL097C
YDL040C=YDL147W
YDL040C=YDR265W
YDL040C=YER021W
YDL040C=YER116C
YDL040C=YFR010W
YDL040C=YGL003C
YDL040C=YGL048C
YDL040C=YGL116W
YDL040C=YGR133W
YDL040C=YIL075C
YDL040C=YJR102C
YDL040C=YKL213C
YDL040C=YLL039C
YDL040C=YLR032W
YDL040C=YLR148W
YDL040C=YLR417W
YDL040C=YML097C
YDL040C=YMR026C
YDL040C=YMR231W
YDL040C=YNR006W
YDL040C=YOR080W
YDL040C=YOR117W
YDL040C=YOR259C
YDL040C=YOR261C
YDL040C=YPL002C
YDL040C=YPL084W
YDL042C=YDR510W
YDL042C=YGL058W
YDL042C=YIL031W
YDL042C=YLL039C
YDL043C=YDR131C
YDL043C=YDR409W
YDL043C=YDR464W
YDL043C=YGL181W
YDL043C=YHR165C
YDL043C=YJR084W
YDL043C=YLL036C
YDL043C=YMR304W
YDL044C=YER144C
YDL044C=YGL058W
YDL047W=YDR054C
YDL047W=YER012W
YDL047W=YGL058W
YDL047W=YLL039C
YDL047W=YLR097C
YDL047W=YOR259C
YDL049C=YGR133W
YDL049C=YGR135W
YDL051W=YDR510W
YDL051W=YER125W
YDL051W=YIL030C
YDL051W=YMR022W
YDL052C=YHL030W
YDL052C=YHR027C
YDL052C=YIL075C
YDL052C=YKL145W
YDL052C=YLL039C
YDL053C=YFL007W
YDL054C=YLL039C
YDL055C=YDL122W
YDL055C=YDR179C
YDL055C=YDR394W
YDL055C=YDR460W
YDL055C=YDR510W
YDL055C=YER012W
YDL055C=YER151C
YDL055C=YFL044C
YDL055C=YFR004W
YDL055C=YFR052W
YDL055C=YHR027C
YDL055C=YHR200W
YDL055C=YIL075C
YDL055C=YKL022C
YDL055C=YKL054C
YDL055C=YKL145W
YDL055C=YKL210W
YDL055C=YLL039C
YDL055C=YMR316W
YDL055C=YNL155W
YDL055C=YPR049C
YDL055C=YPR180W
YDL056W=YHR200W
YDL056W=YLL036C
YDL056W=YLL039C
YDL059C=YDR394W
YDL059C=YER116C
YDL059C=YKL210W
YDL059C=YOR080W
YDL060W=YHR200W
YDL060W=YKL054C
YDL060W=YLL039C
YDL061C=YHR200W
YDL061C=YLL039C
YDL063C=YLL039C
YDL064W=YDL064W
YDL064W=YDR076W
YDL064W=YDR409W
YDL064W=YDR510W
YDL064W=YEL037C
YDL064W=YER095W
YDL064W=YER116C
YDL064W=YER125W
YDL064W=YGL111W
YDL064W=YGR103W
YDL064W=YGR140W
YDL064W=YHR031C
YDL064W=YIL031W
YDL064W=YIL144W
YDL064W=YJL092W
YDL064W=YJR043C
YDL064W=YJR076C
YDL064W=YJR089W
YDL064W=YKL042W
YDL064W=YLL034C
YDL064W=YLR032W
YDL064W=YLR045C
YDL064W=YLR394W
YDL064W=YML023C
YDL064W=YML032C
YDL064W=YMR117C
YDL064W=YMR168C
YDL064W=YMR190C
YDL064W=YOL006C
YDL064W=YOR156C
YDL064W=YOR195W
YDL064W=YPL082C
YDL064W=YPL161C
YDL064W=YPR120C
YDL065C=YDR265W
YDL065C=YMR026C
YDL066W=YER151C
YDL066W=YMR304W
YDL066W=YNR051C
YDL070W=YHR079C
YDL072C=YLL039C
YDL072C=YMR022W
YDL074C=YDL074C
YDL074C=YDL101C
YDL074C=YDL229W
YDL074C=YDR004W
YDL074C=YDR076W
YDL074C=YDR108W
YDL074C=YDR127W
YDL074C=YDR129C
YDL074C=YDR137W
YDL074C=YDR159W
YDL074C=YDR194C
YDL074C=YDR195W
YDL074C=YDR207C
YDL074C=YDR245W
YDL074C=YDR289C
YDL074C=YDR293C
YDL074C=YDR295C
YDL074C=YDR323C
YDL074C=YDR334W
YDL074C=YDR359C
YDL074C=YDR363W-A
YDL074C=YDR369C
YDL074C=YDR386W
YDL074C=YDR392W
YDL074C=YDR432W
YDL074C=YDR448W
YDL074C=YDR484W
YDL074C=YDR485C
YDL074C=YDR497C
YDL074C=YEL031W
YDL074C=YEL043W
YDL074C=YEL044W
YDL074C=YER014W
YDL074C=YER017C
YDL074C=YER019W
YDL074C=YER035W
YDL074C=YER083C
YDL074C=YER095W
YDL074C=YER111C
YDL074C=YER151C
YDL074C=YER171W
YDL074C=YFL008W
YDL074C=YFL023W
YDL074C=YFL024C
YDL074C=YFR010W
YDL074C=YFR019W
YDL074C=YFR031C
YDL074C=YGL005C
YDL074C=YGL020C
YDL074C=YGL025C
YDL074C=YGL043W
YDL074C=YGL058W
YDL074C=YGL070C
YDL074C=YGL071W
YDL074C=YGL095C
YDL074C=YGL107C
YDL074C=YGL127C
YDL074C=YGL163C
YDL074C=YGL173C
YDL074C=YGL216W
YDL074C=YGL244W
YDL074C=YGR002C
YDL074C=YGR005C
YDL074C=YGR020C
YDL074C=YGR056W
YDL074C=YGR063C
YDL074C=YGR078C
YDL074C=YGR104C
YDL074C=YGR135W
YDL074C=YGR188C
YDL074C=YGR200C
YDL074C=YGR214W
YDL074C=YGR252W
YDL074C=YHR007C
YDL074C=YHR013C
YDL074C=YHR041C
YDL074C=YHR090C
YDL074C=YHR149C
YDL074C=YHR164C
YDL074C=YHR178W
YDL074C=YHR194W
YDL074C=YHR200W
YDL074C=YIL021W
YDL074C=YIL040W
YDL074C=YIL084C
YDL074C=YIR009W
YDL074C=YJL006C
YDL074C=YJL029C
YDL074C=YJL046W
YDL074C=YJL074C
YDL074C=YJL081C
YDL074C=YJL115W
YDL074C=YJL124C
YDL074C=YJL165C
YDL074C=YJL168C
YDL074C=YJL179W
YDL074C=YJR043C
YDL074C=YJR060W
YDL074C=YJR073C
YDL074C=YJR082C
YDL074C=YJR104C
YDL074C=YKL101W
YDL074C=YKL113C
YDL074C=YKL119C
YDL074C=YKL139W
YDL074C=YKL155C
YDL074C=YKL212W
YDL074C=YKL213C
YDL074C=YKR020W
YDL074C=YKR082W
YDL074C=YKR101W
YDL074C=YLR032W
YDL074C=YLR039C
YDL074C=YLR055C
YDL074C=YLR079W
YDL074C=YLR085C
YDL074C=YLR087C
YDL074C=YLR148W
YDL074C=YLR153C
YDL074C=YLR182W
YDL074C=YLR196W
YDL074C=YLR240W
YDL074C=YLR262C
YDL074C=YLR268W
YDL074C=YLR320W
YDL074C=YLR330W
YDL074C=YLR337C
YDL074C=YLR350W
YDL074C=YLR356W
YDL074C=YLR370C
YDL074C=YLR384C
YDL074C=YLR396C
YDL074C=YLR410W
YDL074C=YLR417W
YDL074C=YLR418C
YDL074C=YLR424W
YDL074C=YML028W
YDL074C=YML032C
YDL074C=YML041C
YDL074C=YML071C
YDL074C=YML085C
YDL074C=YML094W
YDL074C=YML097C
YDL074C=YML103C
YDL074C=YML112W
YDL074C=YML119W
YDL074C=YML128C
YDL074C=YMR038C
YDL074C=YMR077C
YDL074C=YMR091C
YDL074C=YMR116C
YDL074C=YMR165C
YDL074C=YMR198W
YDL074C=YMR223W
YDL074C=YMR224C
YDL074C=YMR231W
YDL074C=YMR263W
YDL074C=YMR272C
YDL074C=YMR283C
YDL074C=YMR312W
YDL074C=YNL021W
YDL074C=YNL041C
YDL074C=YNL051W
YDL074C=YNL097C
YDL074C=YNL107W
YDL074C=YNL153C
YDL074C=YNL199C
YDL074C=YNL215W
YDL074C=YNL216W
YDL074C=YNL222W
YDL074C=YNL250W
YDL074C=YNL297C
YDL074C=YNL298W
YDL074C=YNL330C
YDL074C=YNR051C
YDL074C=YNR052C
YDL074C=YOL004W
YDL074C=YOL009C
YDL074C=YOL012C
YDL074C=YOL051W
YDL074C=YOL069W
YDL074C=YOR014W
YDL074C=YOR026W
YDL074C=YOR080W
YDL074C=YOR141C
YDL074C=YOR144C
YDL074C=YOR147W
YDL074C=YOR187W
YDL074C=YOR195W
YDL074C=YOR244W
YDL074C=YOR297C
YDL074C=YOR365C
YDL074C=YPL031C
YDL074C=YPL055C
YDL074C=YPL057C
YDL074C=YPL086C
YDL074C=YPL101W
YDL074C=YPL141C
YDL074C=YPL213W
YDL074C=YPL235W
YDL074C=YPR070W
YDL074C=YPR080W
YDL074C=YPR086W
YDL074C=YPR135W
YDL074C=YPR164W
YDL074C=YPR169W
YDL074C=YPR191W
YDL075W=YDR510W
YDL075W=YHR200W
YDL075W=YLL039C
YDL076C=YDR510W
YDL076C=YER151C
YDL076C=YNR051C
YDL077C=YKL059C
YDL077C=YLR148W
YDL077C=YMR231W
YDL077C=YOL013C
YDL078C=YER125W
YDL080C=YLL039C
YDL081C=YMR022W
YDL082W=YER012W
YDL082W=YHR200W
YDL083C=YHR200W
YDL083C=YLL036C
YDL083C=YLL039C
YDL084W=YDR510W
YDL084W=YJR052W
YDL084W=YLL039C
YDL084W=YMR022W
YDL084W=YMR314W
YDL085C-A=YHR165C
YDL085W=YLL039C
YDL086W=YER125W
YDL086W=YIL030C
YDL087C=YHR165C
YDL087C=YJR084W
YDL087C=YLL036C
YDL087C=YMR022W
YDL089W=YLL039C
YDL091C=YDL126C
YDL091C=YER125W
YDL091C=YIL022W
YDL091C=YIL076W
YDL091C=YJL092W
YDL091C=YJR073C
YDL091C=YLL039C
YDL091C=YML125C
YDL091C=YPL240C
YDL093W=YDR139C
YDL095W=YLL039C
YDL097C=YDL097C
YDL097C=YDL147W
YDL097C=YDL215C
YDL097C=YDL229W
YDL097C=YDR075W
YDL097C=YDR142C
YDL097C=YDR159W
YDL097C=YDR180W
YDL097C=YDR207C
YDL097C=YDR289C
YDL097C=YDR363W-A
YDL097C=YDR369C
YDL097C=YDR392W
YDL097C=YDR394W
YDL097C=YDR427W
YDL097C=YDR469W
YDL097C=YEL003W
YDL097C=YEL009C
YDL097C=YEL037C
YDL097C=YEL056W
YDL097C=YER012W
YDL097C=YER019W
YDL097C=YER021W
YDL097C=YER111C
YDL097C=YFL007W
YDL097C=YFL013C
YDL097C=YFR004W
YDL097C=YFR010W
YDL097C=YFR052W
YDL097C=YGL004C
YDL097C=YGL019W
YDL097C=YGL048C
YDL097C=YGL087C
YDL097C=YGL095C
YDL097C=YGL127C
YDL097C=YGR040W
YDL097C=YGR078C
YDL097C=YGR135W
YDL097C=YGR184C
YDL097C=YGR188C
YDL097C=YGR214W
YDL097C=YGR232W
YDL097C=YGR262C
YDL097C=YHL030W
YDL097C=YHR027C
YDL097C=YHR030C
YDL097C=YHR154W
YDL097C=YHR183W
YDL097C=YHR191C
YDL097C=YHR200W
YDL097C=YIL075C
YDL097C=YIL128W
YDL097C=YJL047C
YDL097C=YJL124C
YDL097C=YJR043C
YDL097C=YKL027W
YDL097C=YKL145W
YDL097C=YKL213C
YDL097C=YLL002W
YDL097C=YLL024C
YDL097C=YLL039C
YDL097C=YLR015W
YDL097C=YLR032W
YDL097C=YLR055C
YDL097C=YLR200W
YDL097C=YLR373C
YDL097C=YLR421C
YDL097C=YML032C
YDL097C=YML034W
YDL097C=YML094W
YDL097C=YMR044W
YDL097C=YMR078C
YDL097C=YMR198W
YDL097C=YMR224C
YDL097C=YNL136W
YDL097C=YNL201C
YDL097C=YNL298W
YDL097C=YOL004W
YDL097C=YOL038W
YDL097C=YOR025W
YDL097C=YOR038C
YDL097C=YOR039W
YDL097C=YOR043W
YDL097C=YOR117W
YDL097C=YOR123C
YDL097C=YOR259C
YDL097C=YOR261C
YDL097C=YOR346W
YDL097C=YPL082C
YDL097C=YPL253C
YDL097C=YPR018W
YDL097C=YPR108W
YDL097C=YPR119W
YDL097C=YPR135W
YDL097C=YPR141C
YDL098C=YHR165C
YDL098C=YLL036C
YDL100C=YLL039C
YDL100C=YML013W
YDL100C=YML101C
YDL100C=YNR051C
YDL100C=YOL111C
YDL101C=YER125W
YDL101C=YFL007W
YDL101C=YGL058W
YDL101C=YGL094C
YDL101C=YGR135W
YDL101C=YJL047C
YDL101C=YKL027W
YDL101C=YLR032W
YDL101C=YOR080W
YDL102W=YDR409W
YDL102W=YER125W
YDL102W=YFR010W
YDL102W=YGL240W
YDL102W=YHR200W
YDL102W=YKL022C
YDL102W=YLL039C
YDL105W=YEL019C
YDL105W=YOL133W
YDL106C=YOL133W
YDL108W=YDR460W
YDL108W=YER125W
YDL109C=YDR510W
YDL112W=YLL039C
YDL113C=YPR049C
YDL115C=YDR363W-A
YDL115C=YER151C
YDL115C=YKL213C
YDL115C=YMR223W
YDL115C=YNR051C
YDL115C=YPR093C
YDL116W=YDR092W
YDL116W=YDR409W
YDL116W=YER007W
YDL116W=YER116C
YDL116W=YER151C
YDL116W=YGR135W
YDL116W=YHR200W
YDL116W=YJL047C
YDL116W=YJL197W
YDL116W=YKL213C
YDL116W=YLL039C
YDL116W=YLR394W
YDL116W=YMR304W
YDL116W=YNR051C
YDL116W=YOR043W
YDL116W=YOR124C
YDL117W=YDL185W
YDL117W=YDL225W
YDL117W=YDL229W
YDL117W=YDR099W
YDL117W=YDR388W
YDL117W=YER016W
YDL117W=YER177W
YDL117W=YGR136W
YDL117W=YHR023W
YDL117W=YHR142W
YDL117W=YIL021W
YDL117W=YJR059W
YDL117W=YKR009C
YDL117W=YMR032W
YDL117W=YMR138W
YDL117W=YNL233W
YDL117W=YNL271C
YDL117W=YOL086C
YDL117W=YOR244W
YDL117W=YPL240C
YDL117W=YPL242C
YDL117W=YPR154W
YDL122W=YDL185W
YDL122W=YDL229W
YDL122W=YDR291W
YDL122W=YER013W
YDL122W=YFL037W
YDL122W=YGR140W
YDL122W=YGR192C
YDL122W=YIL148W
YDL122W=YJL092W
YDL122W=YJL130C
YDL122W=YJR121W
YDL122W=YKL104C
YDL122W=YKL145W
YDL122W=YKL182W
YDL122W=YKR094C
YDL122W=YLL024C
YDL122W=YLR167W
YDL122W=YML085C
YDL122W=YMR022W
YDL122W=YMR049C
YDL122W=YNL085W
YDL122W=YOL004W
YDL122W=YOL086C
YDL122W=YOR124C
YDL122W=YPL089C
YDL122W=YPL106C
YDL122W=YPL131W
YDL122W=YPL231W
YDL123W=YER125W
YDL123W=YLL039C
YDL123W=YOL133W
YDL124W=YLL039C
YDL125C=YGL116W
YDL126C=YDL126C
YDL126C=YDL132W
YDL126C=YDL190C
YDL126C=YDR028C
YDL126C=YDR037W
YDL126C=YDR049W
YDL126C=YDR054C
YDL126C=YDR057W
YDL126C=YDR189W
YDL126C=YDR295C
YDL126C=YDR321W
YDL126C=YDR330W
YDL126C=YDR337W
YDL126C=YDR342C
YDL126C=YDR406W
YDL126C=YDR411C
YDL126C=YDR447C
YDL126C=YDR471W
YDL126C=YDR510W
YDL126C=YEL037C
YDL126C=YER012W
YDL126C=YER125W
YDL126C=YER155C
YDL126C=YFL026W
YDL126C=YFL044C
YDL126C=YFR031C-A
YDL126C=YGL108C
YDL126C=YGL246C
YDL126C=YGR048W
YDL126C=YGR060W
YDL126C=YGR078C
YDL126C=YGR104C
YDL126C=YGR162W
YDL126C=YHR092C
YDL126C=YIL005W
YDL126C=YIL030C
YDL126C=YIL090W
YDL126C=YIR033W
YDL126C=YJL048C
YDL126C=YJL130C
YDL126C=YJL157C
YDL126C=YJL177W
YDL126C=YJR059W
YDL126C=YKL008C
YDL126C=YKL014C
YDL126C=YKL020C
YDL126C=YKL039W
YDL126C=YKL145W
YDL126C=YKL204W
YDL126C=YKL209C
YDL126C=YKL213C
YDL126C=YKR083C
YDL126C=YLL022C
YDL126C=YLL024C
YDL126C=YLL039C
YDL126C=YLL045C
YDL126C=YLR167W
YDL126C=YLR207W
YDL126C=YLR377C
YDL126C=YLR450W
YDL126C=YML013W
YDL126C=YML029W
YDL126C=YML064C
YDL126C=YML074C
YDL126C=YMR067C
YDL126C=YMR272C
YDL126C=YMR297W
YDL126C=YNL031C
YDL126C=YNL041C
YDL126C=YNL155W
YDL126C=YNL271C
YDL126C=YOL013C
YDL126C=YOL127W
YDL126C=YOR075W
YDL126C=YOR174W
YDL126C=YPL066W
YDL126C=YPL256C
YDL126C=YPR168W
YDL127W=YDR363W-A
YDL127W=YER125W
YDL127W=YKR094C
YDL127W=YLL039C
YDL127W=YLR102C
YDL127W=YLR427W
YDL127W=YMR304W
YDL127W=YNL186W
YDL130W-A=YER125W
YDL131W=YDR510W
YDL131W=YHR079C
YDL131W=YHR200W
YDL131W=YLL039C
YDL131W=YLR427W
YDL132W=YDL155W
YDL132W=YDL240W
YDL132W=YDR054C
YDL132W=YDR131C
YDL132W=YDR139C
YDL132W=YDR179C
YDL132W=YDR306C
YDL132W=YDR328C
YDL132W=YDR389W
YDL132W=YEL009C
YDL132W=YEL060C
YDL132W=YER012W
YDL132W=YER125W
YDL132W=YFL009W
YDL132W=YGL249W
YDL132W=YGL252C
YDL132W=YGR087C
YDL132W=YHR030C
YDL132W=YIL046W
YDL132W=YIR019C
YDL132W=YJL047C
YDL132W=YJL095W
YDL132W=YJL149W
YDL132W=YJL204C
YDL132W=YJR090C
YDL132W=YLL039C
YDL132W=YLR079W
YDL132W=YLR097C
YDL132W=YLR100W
YDL132W=YLR128W
YDL132W=YLR134W
YDL132W=YLR224W
YDL132W=YLR352W
YDL132W=YLR368W
YDL132W=YML088W
YDL132W=YMR094W
YDL132W=YNL055C
YDL132W=YNL311C
YDL132W=YOL133W
YDL132W=YOR057W
YDL132W=YOR080W
YDL132W=YPL003W
YDL132W=YPL256C
YDL132W=YPL258C
YDL134C=YLL039C
YDL135C=YER125W
YDL135C=YER151C
YDL135C=YFR036W
YDL136W=YKL059C
YDL137W=YLL039C
YDL140C=YDL190C
YDL140C=YDR059C
YDL140C=YDR510W
YDL140C=YEL012W
YDL140C=YEL037C
YDL140C=YER125W
YDL140C=YER151C
YDL140C=YGL058W
YDL140C=YGR200C
YDL140C=YHR200W
YDL140C=YJR052W
YDL140C=YKL054C
YDL140C=YKL210W
YDL140C=YLL039C
YDL140C=YLR102C
YDL140C=YLR306W
YDL140C=YMR022W
YDL140C=YMR223W
YDL140C=YPR093C
YDL141W=YLL039C
YDL141W=YMR022W
YDL143W=YGL116W
YDL143W=YKL054C
YDL143W=YLL039C
YDL145C=YDR510W
YDL145C=YJL157C
YDL145C=YLL039C
YDL145C=YNR006W
YDL145C=YOL087C
YDL147W=YDL147W
YDL147W=YDL216C
YDL147W=YDR055W
YDL147W=YDR069C
YDL147W=YDR073W
YDL147W=YDR108W
YDL147W=YDR179C
YDL147W=YDR201W
YDL147W=YDR320C
YDL147W=YDR341C
YDL147W=YDR363W-A
YDL147W=YDR394W
YDL147W=YDR427W
YDL147W=YDR450W
YDL147W=YER012W
YDL147W=YER021W
YDL147W=YER151C
YDL147W=YFL007W
YDL147W=YFR004W
YDL147W=YFR010W
YDL147W=YFR052W
YDL147W=YGL004C
YDL147W=YGL011C
YDL147W=YGL048C
YDL147W=YGL127C
YDL147W=YGL200C
YDL147W=YGR092W
YDL147W=YGR232W
YDL147W=YGR262C
YDL147W=YHL030W
YDL147W=YHR027C
YDL147W=YHR170W
YDL147W=YHR183W
YDL147W=YHR200W
YDL147W=YIL071C
YDL147W=YIL075C
YDL147W=YIL125W
YDL147W=YIL133C
YDL147W=YIR012W
YDL147W=YJL001W
YDL147W=YJL080C
YDL147W=YJL130C
YDL147W=YJL177W
YDL147W=YJR091C
YDL147W=YKL145W
YDL147W=YLL024C
YDL147W=YLL039C
YDL147W=YLL040C
YDL147W=YLR421C
YDL147W=YMR025W
YDL147W=YMR080C
YDL147W=YMR191W
YDL147W=YMR314W
YDL147W=YOL038W
YDL147W=YOL117W
YDL147W=YOL126C
YDL147W=YOL127W
YDL147W=YOR117W
YDL147W=YOR209C
YDL147W=YOR259C
YDL147W=YOR261C
YDL147W=YOR312C
YDL147W=YPL026C
YDL147W=YPL143W
YDL147W=YPL242C
YDL147W=YPR003C
YDL147W=YPR040W
YDL147W=YPR103W
YDL147W=YPR108W
YDL147W=YPR159W
YDL148C=YFR052W
YDL148C=YLL039C
YDL149W=YLL039C
YDL149W=YMR022W
YDL149W=YMR309C
YDL149W=YPR049C
YDL150W=YDR510W
YDL153C=YDR510W
YDL153C=YHR079C
YDL154W=YLR394W
YDL154W=YMR022W
YDL155W=YER151C
YDL155W=YFL009W
YDL155W=YGL003C
YDL156W=YDR510W
YDL156W=YFR052W
YDL159W=YDR103W
YDL159W=YER151C
YDL159W=YOR043W
YDL160C=YER068W
YDL160C=YER125W
YDL160C=YGR253C
YDL160C=YIL148W
YDL160C=YKL054C
YDL160C=YLL036C
YDL160C=YLL039C
YDL161W=YDL161W
YDL161W=YDL229W
YDL161W=YDR309C
YDL161W=YDR379W
YDL161W=YGL206C
YDL161W=YHR061C
YDL161W=YIR006C
YDL161W=YLL024C
YDL161W=YLL039C
YDL161W=YLR116W
YDL161W=YLR206W
YDL161W=YLR229C
YDL161W=YNL243W
YDL161W=YOR111W
YDL161W=YOR127W
YDL161W=YOR181W
YDL161W=YPL106C
YDL161W=YPL115C
YDL164C=YDR054C
YDL164C=YER151C
YDL164C=YGL048C
YDL164C=YLR032W
YDL164C=YOR043W
YDL165W=YDR059C
YDL165W=YDR103W
YDL165W=YER068W
YDL165W=YER098W
YDL165W=YJR052W
YDL165W=YKR098C
YDL167C=YLL039C
YDL168W=YLL039C
YDL169C=YNL172W
YDL170W=YLL039C
YDL171C=YER125W
YDL171C=YHR027C
YDL171C=YIL075C
YDL171C=YLL039C
YDL175C=YFR010W
YDL175C=YNL186W
YDL179W=YDR132C
YDL179W=YDR363W-A
YDL179W=YER125W
YDL179W=YGR135W
YDL179W=YHR111W
YDL179W=YHR200W
YDL179W=YKR094C
YDL179W=YLL039C
YDL179W=YMR304W
YDL180W=YLL039C
YDL182W=YHR200W
YDL182W=YLL039C
YDL185W=YDR328C
YDL185W=YDR510W
YDL185W=YGL116W
YDL185W=YJR062C
YDL185W=YKL213C
YDL185W=YLL039C
YDL185W=YLR421C
YDL185W=YNR051C
YDL186W=YHR079C
YDL186W=YMR022W
YDL188C=YER012W
YDL188C=YER094C
YDL188C=YFR050C
YDL188C=YGL011C
YDL188C=YGR135W
YDL188C=YGR253C
YDL188C=YLL039C
YDL188C=YML092C
YDL188C=YMR314W
YDL188C=YOL038W
YDL188C=YOR157C
YDL188C=YOR362C
YDL188C=YPL003W
YDL188C=YPR103W
YDL189W=YMR022W
YDL189W=YOL138C
YDL190C=YDR049W
YDL190C=YEL037C
YDL190C=YER057C
YDL190C=YER171W
YDL190C=YFL044C
YDL190C=YGR048W
YDL190C=YGR135W
YDL190C=YHR081W
YDL190C=YHR200W
YDL190C=YJL030W
YDL190C=YJL081C
YDL190C=YJL148W
YDL190C=YKL213C
YDL190C=YLL039C
YDL190C=YLR320W
YDL190C=YML100W
YDL190C=YML119W
YDL190C=YMR186W
YDL190C=YMR198W
YDL190C=YMR276W
YDL190C=YNL312W
YDL190C=YNR051C
YDL190C=YOL108C
YDL190C=YOR341W
YDL190C=YPL236C
YDL190C=YPL240C
YDL191W=YHR200W
YDL192W=YER068W
YDL192W=YHR079C
YDL192W=YLL039C
YDL192W=YML013W
YDL192W=YMR094W
YDL193W=YLL039C
YDL194W=YJR090C
YDL195W=YHR079C
YDL197C=YDR510W
YDL198C=YDR092W
YDL198C=YKL145W
YDL198C=YLL039C
YDL199C=YER021W
YDL199C=YLL039C
YDL200C=YGR184C
YDL201W=YDR510W
YDL203C=YER012W
YDL203C=YER125W
YDL203C=YLL039C
YDL204W=YLL039C
YDL207W=YMR022W
YDL207W=YPL020C
YDL208W=YDR510W
YDL208W=YHR165C
YDL209C=YDR128W
YDL209C=YFL009W
YDL209C=YHR165C
YDL209C=YLL036C
YDL209C=YLR323C
YDL212W=YER100W
YDL212W=YIL030C
YDL212W=YMR022W
YDL212W=YOL013C
YDL213C=YDR510W
YDL213C=YNL186W
YDL214C=YNR006W
YDL215C=YDR054C
YDL215C=YLL039C
YDL215C=YMR304W
YDL215C=YOR057W
YDL216C=YDL216C
YDL216C=YDR179C
YDL216C=YDR328C
YDL216C=YIL071C
YDL216C=YJL097W
YDL216C=YJR084W
YDL216C=YLR128W
YDL216C=YLR452C
YDL216C=YMR025W
YDL216C=YOL117W
YDL216C=YPL240C
YDL219W=YMR022W
YDL220C=YDR082W
YDL220C=YDR143C
YDL220C=YDR510W
YDL220C=YGL116W
YDL222C=YLL039C
YDL223C=YMR022W
YDL223C=YNR032C-A
YDL225W=YDR510W
YDL225W=YOR259C
YDL226C=YDR510W
YDL226C=YER151C
YDL226C=YLL039C
YDL227C=YER143W
YDL227C=YHR027C
YDL227C=YHR200W
YDL227C=YLL039C
YDL227C=YML088W
YDL229W=YDR330W
YDL229W=YDR390C
YDL229W=YDR427W
YDL229W=YDR457W
YDL229W=YDR510W
YDL229W=YEL037C
YDL229W=YER068W
YDL229W=YER151C
YDL229W=YFL007W
YDL229W=YFL044C
YDL229W=YFR052W
YDL229W=YGL094C
YDL229W=YGR135W
YDL229W=YGR200C
YDL229W=YHL030W
YDL229W=YHR027C
YDL229W=YHR165C
YDL229W=YJL157C
YDL229W=YJL197W
YDL229W=YJR052W
YDL229W=YKL010C
YDL229W=YKL022C
YDL229W=YKL054C
YDL229W=YKL059C
YDL229W=YKL145W
YDL229W=YKL213C
YDL229W=YLL036C
YDL229W=YLL039C
YDL229W=YLR127C
YDL229W=YLR421C
YDL229W=YML092C
YDL229W=YMR231W
YDL229W=YMR309C
YDL229W=YNL059C
YDL229W=YNR007C
YDL229W=YOL038W
YDL229W=YOL087C
YDL229W=YOR124C
YDL229W=YOR249C
YDL229W=YPR049C
YDL229W=YPR108W
YDL229W=YPR180W
YDL230W=YER125W
YDL230W=YIL030C
YDL230W=YMR022W
YDL231C=YHL002W
YDL233W=YGL181W
YDL234C=YLL039C
YDL236W=YLL039C
YDL237W=YLL039C
YDL239C=YDR273W
YDL240W=YDR054C
YDL240W=YMR022W
YDL241W=YIL046W
YDL244W=YER125W
YDL245C=YMR022W
YDR001C=YLL039C
YDR002W=YDR335W
YDR002W=YGL097W
YDR002W=YGR218W
YDR002W=YJL124C
YDR002W=YKR048C
YDR002W=YLR293C
YDR002W=YLR335W
YDR002W=YMR022W
YDR002W=YMR235C
YDR002W=YNL189W
YDR002W=YNL307C
YDR002W=YOR098C
YDR002W=YOR233W
YDR003W=YER125W
YDR003W=YLL039C
YDR004W=YER116C
YDR004W=YGL003C
YDR004W=YGL058W
YDR004W=YHR200W
YDR004W=YLR032W
YDR004W=YLR394W
YDR004W=YMR223W
YDR004W=YOR080W
YDR006C=YLL039C
YDR007W=YLL039C
YDR009W=YOL133W
YDR011W=YLL039C
YDR011W=YMR022W
YDR011W=YOL133W
YDR011W=YOR157C
YDR012W=YER012W
YDR012W=YER151C
YDR012W=YHR200W
YDR012W=YKL022C
YDR012W=YKL059C
YDR012W=YLL039C
YDR012W=YMR304W
YDR012W=YNL008C
YDR013W=YDR069C
YDR013W=YHR115C
YDR014W=YFR010W
YDR017C=YGL058W
YDR017C=YMR022W
YDR021W=YMR022W
YDR023W=YHR079C
YDR023W=YLL039C
YDR023W=YOL087C
YDR023W=YOL117W
YDR025W=YLL039C
YDR025W=YMR309C
YDR026C=YDR510W
YDR026C=YHR166C
YDR026C=YMR022W
YDR027C=YOL133W
YDR028C=YJR090C
YDR031W=YOL133W
YDR032C=YGL058W
YDR032C=YLL039C
YDR033W=YLL039C
YDR034C-C=YER125W
YDR034C-C=YHR079C
YDR034C-C=YLL039C
YDR034C-D=YER125W
YDR034C-D=YHR115C
YDR034C-D=YHR200W
YDR034C-D=YLL039C
YDR034C=YDR131C
YDR034C=YGL181W
YDR034C=YMR094W
YDR035W=YLL039C
YDR037W=YDR328C
YDR038C=YLL039C
YDR039C=YLL039C
YDR040C=YLL039C
YDR045C=YDR092W
YDR045C=YDR328C
YDR045C=YOL133W
YDR045C=YOR191W
YDR046C=YLL039C
YDR047W=YER125W
YDR050C=YDR510W
YDR050C=YLL039C
YDR051C=YLR024C
YDR052C=YDR092W
YDR052C=YER021W
YDR052C=YFR036W
YDR052C=YMR304W
YDR052C=YNL172W
YDR054C=YDR054C
YDR054C=YDR328C
YDR054C=YDR372C
YDR054C=YDR389W
YDR054C=YEL009C
YDR054C=YER125W
YDR054C=YER149C
YDR054C=YFL009W
YDR054C=YFL029C
YDR054C=YFR019W
YDR054C=YGL070C
YDR054C=YGL173C
YDR054C=YGL252C
YDR054C=YGR140W
YDR054C=YHL007C
YDR054C=YHR030C
YDR054C=YIL046W
YDR054C=YIL148W
YDR054C=YIR006C
YDR054C=YJL047C
YDR054C=YJL095W
YDR054C=YJL157C
YDR054C=YJL187C
YDR054C=YJL194W
YDR054C=YJR073C
YDR054C=YJR090C
YDR054C=YKL079W
YDR054C=YKR009C
YDR054C=YKR020W
YDR054C=YLL021W
YDR054C=YLL039C
YDR054C=YLR079W
YDR054C=YLR097C
YDR054C=YLR268W
YDR054C=YLR319C
YDR054C=YLR373C
YDR054C=YLR417W
YDR054C=YMR022W
YDR054C=YMR199W
YDR054C=YNL051W
YDR054C=YNL098C
YDR054C=YNL161W
YDR054C=YNL236W
YDR054C=YNL243W
YDR054C=YNL271C
YDR054C=YNL298W
YDR054C=YOL049W
YDR054C=YOL063C
YDR054C=YOL133W
YDR054C=YOR008C
YDR054C=YOR249C
YDR054C=YPL003W
YDR054C=YPL256C
YDR054C=YPR138C
YDR054C=YPR164W
YDR057W=YDR057W
YDR057W=YDR108W
YDR057W=YDR137W
YDR057W=YDR141C
YDR057W=YDR144C
YDR057W=YDR411C
YDR057W=YER157W
YDR057W=YFL048C
YDR057W=YHR101C
YDR057W=YHR122W
YDR057W=YHR204W
YDR057W=YJL034W
YDR057W=YJR073C
YDR057W=YKL145W
YDR057W=YLL039C
YDR057W=YLR039C
YDR057W=YLR207W
YDR057W=YML013W
YDR057W=YML029W
YDR057W=YMR297W
YDR057W=YMR307W
YDR057W=YOL013C
YDR057W=YPL240C
YDR058C=YLL039C
YDR059C=YEL037C
YDR059C=YER068W
YDR059C=YER125W
YDR059C=YGL127C
YDR059C=YHR191C
YDR059C=YHR193C
YDR059C=YJL106W
YDR059C=YLR087C
YDR059C=YML098W
YDR059C=YPL037C
YDR059C=YPL042C
YDR059C=YPR103W
YDR060W=YDR510W
YDR060W=YLL039C
YDR060W=YPR093C
YDR061W=YER125W
YDR061W=YOR043W
YDR062W=YHL030W
YDR062W=YHR027C
YDR062W=YIL075C
YDR062W=YLL039C
YDR064W=YDR510W
YDR064W=YLL036C
YDR064W=YLL039C
YDR064W=YMR022W
YDR065W=YMR022W
YDR065W=YOR080W
YDR067C=YMR022W
YDR068W=YHR027C
YDR069C=YDR071C
YDR069C=YDR160W
YDR069C=YDR217C
YDR069C=YDR430C
YDR069C=YEL041W
YDR069C=YEL060C
YDR069C=YER022W
YDR069C=YER068W
YDR069C=YER177W
YDR069C=YFR029W
YDR069C=YGL195W
YDR069C=YGR002C
YDR069C=YHL027W
YDR069C=YHR114W
YDR069C=YHR203C
YDR069C=YJL030W
YDR069C=YJL130C
YDR069C=YJR001W
YDR069C=YKL002W
YDR069C=YKL028W
YDR069C=YKL041W
YDR069C=YKL113C
YDR069C=YKL145W
YDR069C=YKL182W
YDR069C=YKL213C
YDR069C=YKR035W-A
YDR069C=YKR094C
YDR069C=YLL024C
YDR069C=YLL039C
YDR069C=YLR015W
YDR069C=YLR025W
YDR069C=YLR103C
YDR069C=YLR432W
YDR069C=YML008C
YDR069C=YML058W
YDR069C=YMR236W
YDR069C=YMR304W
YDR069C=YNL084C
YDR069C=YNL088W
YDR069C=YNL243W
YDR069C=YNR006W
YDR069C=YOL006C
YDR069C=YOL020W
YDR069C=YOR026W
YDR069C=YOR177C
YDR069C=YOR204W
YDR069C=YOR312C
YDR069C=YOR368W
YDR069C=YPL084W
YDR069C=YPL106C
YDR069C=YPL131W
YDR069C=YPL154C
YDR069C=YPR103W
YDR069C=YPR173C
YDR071C=YDR510W
YDR073W=YML068W
YDR074W=YLL039C
YDR075W=YER116C
YDR075W=YGR200C
YDR075W=YJL047C
YDR075W=YOR080W
YDR076W=YER116C
YDR076W=YGL003C
YDR076W=YGL058W
YDR076W=YHR200W
YDR076W=YLR032W
YDR076W=YMR223W
YDR076W=YOR080W
YDR076W=YPL020C
YDR079W=YMR022W
YDR080W=YLR148W
YDR080W=YMR231W
YDR081C=YEL037C
YDR082W=YDR217C
YDR082W=YER112W
YDR082W=YER173W
YDR082W=YLR010C
YDR082W=YLR318W
YDR082W=YML032C
YDR082W=YMR186W
YDR082W=YNL102W
YDR082W=YPL153C
YDR083W=YGL116W
YDR083W=YNR051C
YDR083W=YOR080W
YDR084C=YLL039C
YDR086C=YKL145W
YDR086C=YLL039C
YDR087C=YLL039C
YDR087C=YLR032W
YDR088C=YGR232W
YDR088C=YHR165C
YDR088C=YLL036C
YDR088C=YMR022W
YDR089W=YLL039C
YDR090C=YLL039C
YDR091C=YMR309C
YDR092W=YDR137W
YDR092W=YDR143C
YDR092W=YDR224C
YDR092W=YDR419W
YDR092W=YEL037C
YDR092W=YER061C
YDR092W=YER125W
YDR092W=YER151C
YDR092W=YGL087C
YDR092W=YGL127C
YDR092W=YGR005C
YDR092W=YHR115C
YDR092W=YHR129C
YDR092W=YHR134W
YDR092W=YHR137W
YDR092W=YIL139C
YDR092W=YJL092W
YDR092W=YJR043C
YDR092W=YKL210W
YDR092W=YKL213C
YDR092W=YLR007W
YDR092W=YLR032W
YDR092W=YLR039C
YDR092W=YLR059C
YDR092W=YLR087C
YDR092W=YLR262C
YDR092W=YML028W
YDR092W=YMR140W
YDR092W=YMR173W
YDR092W=YMR256C
YDR092W=YNL116W
YDR092W=YNR051C
YDR092W=YPL129W
YDR092W=YPL167C
YDR092W=YPL194W
YDR092W=YPR110C
YDR093W=YJL204C
YDR093W=YLL039C
YDR096W=YGR135W
YDR096W=YOR156C
YDR098C-A=YLL039C
YDR098C-B=YLL039C
YDR098C=YLL039C
YDR099W=YDR266C
YDR099W=YDR328C
YDR099W=YER012W
YDR099W=YER125W
YDR099W=YGL003C
YDR099W=YGL181W
YDR099W=YJL197W
YDR099W=YJR090C
YDR099W=YKR098C
YDR099W=YLL039C
YDR099W=YLR167W
YDR099W=YLR247C
YDR099W=YML111W
YDR099W=YMR275C
YDR099W=YPR049C
YDR100W=YPL020C
YDR101C=YOR117W
YDR103W=YDR103W
YDR103W=YDR148C
YDR103W=YDR264C
YDR103W=YDR335W
YDR103W=YEL023C
YDR103W=YER132C
YDR103W=YFL026W
YDR103W=YGR040W
YDR103W=YGR179C
YDR103W=YHL007C
YDR103W=YHR005C
YDR103W=YHR084W
YDR103W=YJL157C
YDR103W=YJR086W
YDR103W=YLL024C
YDR103W=YLL039C
YDR103W=YLR113W
YDR103W=YLR305C
YDR103W=YLR310C
YDR103W=YLR362W
YDR103W=YLR452C
YDR103W=YMR022W
YDR103W=YNL161W
YDR103W=YOR212W
YDR103W=YOR326W
YDR103W=YPL240C
YDR104C=YLL039C
YDR104C=YMR022W
YDR107C=YHR200W
YDR107C=YLL039C
YDR108W=YDR363W-A
YDR108W=YER151C
YDR108W=YFR010W
YDR108W=YLL039C
YDR108W=YNR051C
YDR108W=YOR042W
YDR108W=YOR259C
YDR110W=YDR510W
YDR110W=YHR165C
YDR111C=YMR304W
YDR113C=YEL037C
YDR113C=YER143W
YDR113C=YFL009W
YDR113C=YGL003C
YDR113C=YGL116W
YDR113C=YGR225W
YDR113C=YHR079C
YDR113C=YHR166C
YDR113C=YKL022C
YDR113C=YLR127C
YDR113C=YOR080W
YDR114C=YIL046W
YDR115W=YDR328C
YDR117C=YHR200W
YDR118W=YDR118W
YDR118W=YDR260C
YDR118W=YDR477W
YDR118W=YFR036W
YDR118W=YGL115W
YDR118W=YGL240W
YDR118W=YGL254W
YDR118W=YGR225W
YDR118W=YHR166C
YDR118W=YIR025W
YDR118W=YKL022C
YDR118W=YLR102C
YDR118W=YLR127C
YDR118W=YLR401C
YDR118W=YMR134W
YDR118W=YNL172W
YDR118W=YOR249C
YDR118W=YPR018W
YDR119W=YLL039C
YDR120C=YER125W
YDR120C=YHR079C
YDR120C=YLL039C
YDR121W=YOR080W
YDR124W=YPR049C
YDR126W=YMR312W
YDR126W=YNR051C
YDR127W=YDR260C
YDR127W=YDR328C
YDR127W=YDR394W
YDR127W=YDR427W
YDR127W=YFR010W
YDR127W=YGL048C
YDR127W=YGL087C
YDR127W=YHR200W
YDR127W=YIL075C
YDR127W=YKL145W
YDR127W=YLL039C
YDR127W=YMR258C
YDR127W=YMR309C
YDR127W=YOL013C
YDR127W=YOL054W
YDR127W=YOR043W
YDR128W=YDR188W
YDR128W=YEL062W
YDR128W=YER182W
YDR128W=YFL016C
YDR128W=YGL100W
YDR128W=YGL205W
YDR128W=YHR033W
YDR128W=YJL092W
YDR128W=YJL173C
YDR128W=YKL088W
YDR128W=YLR208W
YDR128W=YLR216C
YDR128W=YMR022W
YDR128W=YMR106C
YDR128W=YNL244C
YDR128W=YOL139C
YDR128W=YOR093C
YDR128W=YPL258C
YDR129C=YDR510W
YDR129C=YEL037C
YDR129C=YGL058W
YDR129C=YLL039C
YDR129C=YOL013C
YDR130C=YDR510W
YDR130C=YHR200W
YDR130C=YLL039C
YDR131C=YDR328C
YDR131C=YHR197W
YDR131C=YIL063C
YDR131C=YOL133W
YDR131C=YPL240C
YDR131C=YPR093C
YDR132C=YDR228C
YDR132C=YDR395W
YDR132C=YHR129C
YDR132C=YHR170W
YDR132C=YJL218W
YDR132C=YMR109W
YDR132C=YOR098C
YDR132C=YPL075W
YDR135C=YDR510W
YDR135C=YGL181W
YDR135C=YLL039C
YDR137W=YDR363W-A
YDR137W=YER151C
YDR137W=YFR010W
YDR137W=YGL058W
YDR137W=YGL116W
YDR137W=YGR135W
YDR137W=YJL197W
YDR137W=YLR207W
YDR137W=YMR022W
YDR137W=YMR264W
YDR137W=YNR051C
YDR137W=YOL013C
YDR137W=YOR124C
YDR137W=YOR191W
YDR137W=YOR339C
YDR138W=YER125W
YDR138W=YJR052W
YDR138W=YKL054C
YDR138W=YLL039C
YDR138W=YLR032W
YDR138W=YOR191W
YDR139C=YDR328C
YDR139C=YER125W
YDR139C=YGR003W
YDR139C=YHR200W
YDR139C=YIL046W
YDR139C=YJL047C
YDR139C=YJL168C
YDR139C=YJR017C
YDR139C=YJR099W
YDR139C=YKL012W
YDR139C=YLR128W
YDR139C=YLR306W
YDR139C=YNL281W
YDR139C=YOR100C
YDR139C=YOR216C
YDR139C=YPL240C
YDR139C=YPR066W
YDR140W=YDR510W
YDR141C=YKL010C
YDR142C=YGR184C
YDR142C=YKL054C
YDR142C=YMR022W
YDR143C=YDR181C
YDR143C=YDR227W
YDR143C=YDR289C
YDR143C=YER125W
YDR143C=YGL207W
YDR143C=YHR200W
YDR143C=YIL021W
YDR143C=YJL183W
YDR143C=YLL039C
YDR143C=YLR229C
YDR143C=YLR262C
YDR143C=YLR268W
YDR143C=YLR442C
YDR143C=YMR038C
YDR143C=YMR310C
YDR143C=YNL189W
YDR143C=YNL238W
YDR143C=YNL253W
YDR143C=YNL297C
YDR143C=YOL094C
YDR143C=YPL113C
YDR143C=YPR010C
YDR143C=YPR019W
YDR145W=YFR010W
YDR145W=YGR135W
YDR145W=YGR200C
YDR145W=YKL213C
YDR145W=YLR032W
YDR145W=YMR100W
YDR145W=YMR223W
YDR145W=YMR312W
YDR145W=YNR051C
YDR145W=YOR191W
YDR146C=YDR314C
YDR146C=YER116C
YDR146C=YFL009W
YDR146C=YGL003C
YDR146C=YLL039C
YDR148C=YDR510W
YDR148C=YKL010C
YDR150W=YLL039C
YDR150W=YMR022W
YDR150W=YMR223W
YDR150W=YNR051C
YDR151C=YHR200W
YDR151C=YLL039C
YDR153C=YNR006W
YDR155C=YDR510W
YDR155C=YJR090C
YDR155C=YLL039C
YDR156W=YFR010W
YDR156W=YNL172W
YDR156W=YPR049C
YDR158W=YDR510W
YDR158W=YHR027C
YDR158W=YLL039C
YDR158W=YMR022W
YDR159W=YDR260C
YDR159W=YDR363W-A
YDR159W=YDR427W
YDR159W=YER151C
YDR159W=YFR036W
YDR159W=YGR135W
YDR159W=YHR166C
YDR159W=YHR200W
YDR159W=YJL197W
YDR159W=YJR052W
YDR159W=YLR024C
YDR159W=YMR223W
YDR159W=YMR275C
YDR159W=YMR304W
YDR159W=YNR051C
YDR159W=YPR066W
YDR160W=YER125W
YDR160W=YKL210W
YDR160W=YLR417W
YDR160W=YMR119W
YDR160W=YMR275C
YDR160W=YNL008C
YDR160W=YNL159C
YDR160W=YPL084W
YDR161W=YGL058W
YDR161W=YHR027C
YDR162C=YGL211W
YDR163W=YLL036C
YDR164C=YIL046W
YDR164C=YMR022W
YDR165W=YER125W
YDR166C=YLL039C
YDR167W=YMR223W
YDR168W=YHR166C
YDR169C=YDR510W
YDR169C=YMR022W
YDR170C=YER100W
YDR170C=YLL039C
YDR170C=YLR148W
YDR170C=YMR022W
YDR171W=YDR510W
YDR171W=YLL039C
YDR172W=YEL037C
YDR172W=YML068W
YDR174W=YDR457W
YDR174W=YDR510W
YDR174W=YER116C
YDR174W=YGL058W
YDR174W=YGR200C
YDR174W=YHL002W
YDR174W=YHR200W
YDR174W=YNL119W
YDR176W=YDR457W
YDR176W=YDR510W
YDR176W=YEL037C
YDR176W=YER151C
YDR176W=YGL116W
YDR176W=YGR200C
YDR176W=YMR223W
YDR176W=YMR312W
YDR176W=YOR043W
YDR176W=YOR339C
YDR177W=YDR177W
YDR177W=YDR226W
YDR177W=YER012W
YDR177W=YER125W
YDR177W=YGR229C
YDR177W=YHR023W
YDR177W=YLL039C
YDR177W=YNL248C
YDR177W=YPR103W
YDR179C=YDR328C
YDR179C=YGR046W
YDR179C=YHR005C
YDR179C=YIL071C
YDR179C=YJR015W
YDR179C=YJR084W
YDR179C=YKR060W
YDR179C=YLR452C
YDR179C=YMR025W
YDR179C=YOL117W
YDR179C=YOR233W
YDR179W-A=YOR157C
YDR182W=YLL039C
YDR183W=YJR090C
YDR184C=YDR328C
YDR184C=YMR022W
YDR186C=YLL039C
YDR188W=YER125W
YDR188W=YGL116W
YDR188W=YMR022W
YDR189W=YER012W
YDR189W=YER100W
YDR189W=YGR048W
YDR189W=YMR316W
YDR190C=YDR510W
YDR190C=YER100W
YDR190C=YGR135W
YDR190C=YLL039C
YDR190C=YNL059C
YDR190C=YNL311C
YDR191W=YJL047C
YDR191W=YOR080W
YDR192C=YPL020C
YDR194C=YGL058W
YDR194C=YMR022W
YDR194C=YNL230C
YDR195W=YDR510W
YDR195W=YKL059C
YDR196C=YLR394W
YDR197W=YKL059C
YDR200C=YDR363W-A
YDR200C=YGR135W
YDR200C=YKL213C
YDR200C=YML068W
YDR200C=YMR223W
YDR202C=YDR328C
YDR202C=YMR022W
YDR206W=YMR094W
YDR207C=YDR363W-A
YDR207C=YER151C
YDR207C=YGL058W
YDR207C=YHR200W
YDR207C=YIR025W
YDR207C=YMR100W
YDR207C=YMR275C
YDR207C=YNR051C
YDR208W=YHR200W
YDR208W=YLL039C
YDR210C-D=YLL039C
YDR210W-B=YHR115C
YDR210W-B=YLL039C
YDR211W=YLL039C
YDR212W=YGL116W
YDR212W=YLL039C
YDR213W=YDR510W
YDR213W=YHR165C
YDR213W=YML111W
YDR214W=YDR394W
YDR214W=YDR427W
YDR214W=YDR457W
YDR214W=YHL030W
YDR214W=YHR027C
YDR214W=YHR200W
YDR214W=YIL075C
YDR214W=YKL010C
YDR214W=YKL145W
YDR214W=YLL039C
YDR214W=YOL038W
YDR214W=YOR259C
YDR216W=YOL133W
YDR217C=YER116C
YDR217C=YFL009W
YDR217C=YGL058W
YDR217C=YGL087C
YDR217C=YHR134W
YDR217C=YJL047C
YDR217C=YKL213C
YDR217C=YLR032W
YDR217C=YOR080W
YDR219C=YDR328C
YDR219C=YHR117W
YDR219C=YHR122W
YDR219C=YHR129C
YDR219C=YHR200W
YDR219C=YLL039C
YDR219C=YLR368W
YDR219C=YMR022W
YDR219C=YNL121C
YDR223W=YMR022W
YDR224C=YDR510W
YDR224C=YER012W
YDR224C=YGL058W
YDR224C=YLL039C
YDR224C=YMR223W
YDR224C=YMR247C
YDR224C=YOL054W
YDR224C=YPL084W
YDR225W=YDR260C
YDR225W=YDR363W-A
YDR225W=YDR510W
YDR225W=YGR200C
YDR225W=YLR247C
YDR225W=YMR094W
YDR225W=YOL054W
YDR226W=YDR510W
YDR226W=YER125W
YDR227W=YDR510W
YDR227W=YER151C
YDR227W=YFL007W
YDR227W=YHR200W
YDR227W=YIL075C
YDR227W=YNL186W
YDR227W=YNR051C
YDR227W=YOR191W
YDR228C=YHR166C
YDR228C=YKL059C
YDR228C=YPR049C
YDR232W=YLL039C
YDR233C=YDR510W
YDR233C=YLL039C
YDR234W=YER125W
YDR235W=YJR084W
YDR235W=YLL036C
YDR237W=YGL058W
YDR238C=YLL039C
YDR240C=YHR165C
YDR240C=YJR084W
YDR240C=YLL036C
YDR243C=YDR260C
YDR243C=YHR165C
YDR244W=YDR265W
YDR244W=YER125W
YDR244W=YGR133W
YDR244W=YHR200W
YDR244W=YLL039C
YDR244W=YMR026C
YDR245W=YDR363W-A
YDR245W=YER125W
YDR245W=YER151C
YDR245W=YFR010W
YDR245W=YGL058W
YDR245W=YKL213C
YDR245W=YLL039C
YDR245W=YMR275C
YDR245W=YNR051C
YDR247W=YLL039C
YDR251W=YHR027C
YDR251W=YLL039C
YDR254W=YER116C
YDR254W=YGR184C
YDR254W=YMR094W
YDR254W=YOL054W
YDR254W=YOR080W
YDR255C=YDR289C
YDR255C=YER164W
YDR255C=YER178W
YDR255C=YGL227W
YDR255C=YIL017C
YDR255C=YIL097W
YDR255C=YJR073C
YDR255C=YKL053C-A
YDR255C=YKL144C
YDR255C=YLR087C
YDR255C=YLR199C
YDR255C=YMR135C
YDR255C=YNL297C
YDR255C=YOR297C
YDR255C=YPL057C
YDR255C=YPL240C
YDR256C=YER125W
YDR256C=YLL039C
YDR256C=YMR314W
YDR257C=YLL039C
YDR257C=YMR022W
YDR259C=YGL181W
YDR259C=YHL002W
YDR259C=YHR079C
YDR259C=YNR051C
YDR260C=YDR260C
YDR260C=YDR359C
YDR260C=YEL060C
YDR260C=YFL024C
YDR260C=YFR036W
YDR260C=YGL070C
YDR260C=YGL116W
YDR260C=YGL240W
YDR260C=YGR002C
YDR260C=YGR225W
YDR260C=YGR258C
YDR260C=YHR023W
YDR260C=YHR090C
YDR260C=YHR166C
YDR260C=YHR200W
YDR260C=YIR025W
YDR260C=YJL030W
YDR260C=YJL081C
YDR260C=YKL022C
YDR260C=YKL113C
YDR260C=YLR102C
YDR260C=YLR116W
YDR260C=YLR127C
YDR260C=YLR153C
YDR260C=YML023C
YDR260C=YML034W
YDR260C=YML072C
YDR260C=YMR048W
YDR260C=YMR078C
YDR260C=YMR198W
YDR260C=YNL172W
YDR260C=YNL250W
YDR260C=YNL273W
YDR260C=YOR244W
YDR260C=YOR249C
YDR260C=YOR303W
YDR260C=YPL240C
YDR260C=YPL253C
YDR260C=YPR018W
YDR260C=YPR119W
YDR260C=YPR135W
YDR260C=YPR141C
YDR261C-C=YLL039C
YDR261C-D=YLL039C
YDR261W-A=YLL039C
YDR261W-B=YLL039C
YDR263C=YHR027C
YDR264C=YLL039C
YDR264C=YOR043W
YDR265W=YDR265W
YDR265W=YDR332W
YDR265W=YGL153W
YDR265W=YGR133W
YDR265W=YHR013C
YDR265W=YHR090C
YDR265W=YJL210W
YDR265W=YKL197C
YDR265W=YLR055C
YDR265W=YLR191W
YDR265W=YMR022W
YDR265W=YMR026C
YDR265W=YNL107W
YDR265W=YNL136W
YDR265W=YNL214W
YDR265W=YNL329C
YDR265W=YOL001W
YDR265W=YOL044W
YDR265W=YOL147C
YDR265W=YOR209C
YDR265W=YPL240C
YDR266C=YDR266C
YDR266C=YDR510W
YDR266C=YER081W
YDR266C=YER177W
YDR266C=YHR079C
YDR266C=YHR082C
YDR266C=YHR200W
YDR266C=YJL091C
YDR266C=YLL039C
YDR266C=YML010W
YDR266C=YMR012W
YDR266C=YNL124W
YDR266C=YNL154C
YDR266C=YOR232W
YDR266C=YPL153C
YDR266C=YPR114W
YDR267C=YER098W
YDR267C=YER125W
YDR267C=YOL111C
YDR267C=YOR261C
YDR270W=YLL039C
YDR273W=YFR052W
YDR273W=YJL164C
YDR273W=YLL039C
YDR273W=YPL240C
YDR275W=YER021W
YDR276C=YMR022W
YDR277C=YJR090C
YDR283C=YHR165C
YDR283C=YLL039C
YDR283C=YMR309C
YDR283C=YNR051C
YDR284C=YLL039C
YDR285W=YDR510W
YDR285W=YLR394W
YDR286C=YMR022W
YDR288W=YEL019C
YDR288W=YER098W
YDR288W=YLL036C
YDR288W=YLR102C
YDR288W=YLR247C
YDR288W=YOR042W
YDR288W=YOR124C
YDR289C=YDR314C
YDR289C=YER151C
YDR289C=YGL058W
YDR289C=YNR051C
YDR291W=YLL039C
YDR292C=YLL039C
YDR293C=YDR510W
YDR293C=YHR079C
YDR293C=YKL213C
YDR293C=YMR022W
YDR293C=YMR304W
YDR293C=YOR043W
YDR293C=YOR259C
YDR293C=YOR339C
YDR294C=YDR510W
YDR294C=YLL039C
YDR294C=YMR022W
YDR295C=YER116C
YDR295C=YGR200C
YDR295C=YHR200W
YDR295C=YJL204C
YDR295C=YJR102C
YDR295C=YLR417W
YDR295C=YMR022W
YDR295C=YMR312W
YDR295C=YNR051C
YDR295C=YPL002C
YDR297W=YDR510W
YDR297W=YHR079C
YDR297W=YLL039C
YDR299W=YDR510W
YDR299W=YGR135W
YDR300C=YLL039C
YDR301W=YKL059C
YDR301W=YLR102C
YDR303C=YLL039C
YDR303C=YOR156C
YDR306C=YDR328C
YDR306C=YER043C
YDR306C=YER081W
YDR306C=YIR017C
YDR306C=YKL085W
YDR306C=YMR105C
YDR306C=YNL138W
YDR306C=YOL133W
YDR306C=YOR027W
YDR307W=YMR022W
YDR309C=YHR200W
YDR309C=YJR062C
YDR309C=YLL039C
YDR309C=YOR043W
YDR310C=YDR328C
YDR310C=YDR510W
YDR311W=YDR460W
YDR311W=YEL037C
YDR311W=YGR135W
YDR311W=YIL071C
YDR311W=YKL213C
YDR311W=YOR197W
YDR312W=YHR200W
YDR312W=YLL039C
YDR312W=YOR080W
YDR313C=YER068W
YDR313C=YJR091C
YDR313C=YLL039C
YDR313C=YLR083C
YDR313C=YNL044W
YDR313C=YPL133C
YDR314C=YDR359C
YDR314C=YDR388W
YDR314C=YEL037C
YDR314C=YFR010W
YDR314C=YGL014W
YDR314C=YHL030W
YDR314C=YHR029C
YDR314C=YIL105C
YDR314C=YLR200W
YDR314C=YLR429W
YDR314C=YML011C
YDR314C=YMR167W
YDR314C=YNL192W
YDR314C=YOR026W
YDR314C=YPL048W
YDR314C=YPL153C
YDR314C=YPL240C
YDR315C=YLR323C
YDR316W-A=YLL039C
YDR316W-B=YLL039C
YDR318W=YDR328C
YDR318W=YDR363W-A
YDR318W=YDR510W
YDR318W=YGR184C
YDR318W=YMR094W
YDR318W=YOL133W
YDR320C=YGL058W
YDR320C=YHR027C
YDR320C=YLL039C
YDR320C=YPR049C
YDR322C-A=YLL039C
YDR322W=YMR022W
YDR322W=YOR080W
YDR323C=YDR510W
YDR323C=YHR200W
YDR323C=YLR148W
YDR323C=YMR231W
YDR323C=YOR080W
YDR324C=YGL011C
YDR325W=YLL039C
YDR326C=YLL039C
YDR328C=YDR328C
YDR328C=YDR385W
YDR328C=YDR502C
YDR328C=YEL051W
YDR328C=YEL060C
YDR328C=YER012W
YDR328C=YER062C
YDR328C=YER103W
YDR328C=YER136W
YDR328C=YER177W
YDR328C=YFL009W
YDR328C=YFR014C
YDR328C=YGL071W
YDR328C=YGR140W
YDR328C=YGR155W
YDR328C=YGR188C
YDR328C=YGR234W
YDR328C=YGR252W
YDR328C=YHL001W
YDR328C=YHR021C
YDR328C=YHR079C
YDR328C=YHR135C
YDR328C=YIL040W
YDR328C=YIL046W
YDR328C=YIL053W
YDR328C=YIL071C
YDR328C=YIL148W
YDR328C=YJL030W
YDR328C=YJL034W
YDR328C=YJL149W
YDR328C=YJL187C
YDR328C=YJL204C
YDR328C=YJR027W
YDR328C=YJR033C
YDR328C=YJR053W
YDR328C=YJR089W
YDR328C=YJR090C
YDR328C=YJR123W
YDR328C=YJR139C
YDR328C=YKL006W
YDR328C=YKL081W
YDR328C=YKL098W
YDR328C=YKL152C
YDR328C=YKL156W
YDR328C=YKR014C
YDR328C=YKR059W
YDR328C=YLL024C
YDR328C=YLL050C
YDR328C=YLR058C
YDR328C=YLR092W
YDR328C=YLR097C
YDR328C=YLR167W
YDR328C=YLR224W
YDR328C=YLR267W
YDR328C=YLR293C
YDR328C=YLR352W
YDR328C=YLR368W
YDR328C=YLR373C
YDR328C=YLR399C
YDR328C=YLR429W
YDR328C=YML088W
YDR328C=YMR046C
YDR328C=YMR056C
YDR328C=YMR094W
YDR328C=YMR168C
YDR328C=YMR186W
YDR328C=YMR258C
YDR328C=YMR277W
YDR328C=YNL121C
YDR328C=YNL141W
YDR328C=YNL311C
YDR328C=YOL064C
YDR328C=YOL117W
YDR328C=YOL133W
YDR328C=YOR057W
YDR328C=YOR080W
YDR328C=YOR133W
YDR328C=YOR141C
YDR328C=YOR185C
YDR328C=YOR332W
YDR328C=YOR375C
YDR328C=YPL003W
YDR328C=YPL240C
YDR328C=YPL256C
YDR328C=YPL268W
YDR328C=YPR181C
YDR330W=YFR009W
YDR330W=YGL180W
YDR330W=YHL007C
YDR330W=YHR082C
YDR330W=YHR135C
YDR330W=YJL130C
YDR330W=YJL187C
YDR330W=YKL104C
YDR330W=YKL213C
YDR330W=YLL024C
YDR330W=YLL039C
YDR330W=YNL154C
YDR330W=YNL158W
YDR330W=YNL307C
YDR330W=YNL310C
YDR330W=YPL018W
YDR330W=YPR120C
YDR331W=YHR079C
YDR331W=YLR207W
YDR332W=YDR510W
YDR332W=YGR184C
YDR333C=YER125W
YDR334W=YDR363W-A
YDR334W=YDR510W
YDR334W=YER151C
YDR334W=YFR010W
YDR334W=YGL058W
YDR334W=YGL116W
YDR334W=YKL213C
YDR334W=YNR051C
YDR334W=YOR043W
YDR334W=YOR080W
YDR334W=YOR191W
YDR334W=YOR339C
YDR335W=YDR363W-A
YDR335W=YDR394W
YDR335W=YFR010W
YDR335W=YGL003C
YDR335W=YHR200W
YDR335W=YJL047C
YDR335W=YJL157C
YDR335W=YLL039C
YDR335W=YOR249C
YDR336W=YDR510W
YDR338C=YLL039C
YDR338C=YMR022W
YDR341C=YLL039C
YDR342C=YLL039C
YDR343C=YER125W
YDR343C=YLL039C
YDR345C=YJR090C
YDR345C=YLL039C
YDR346C=YDR510W
YDR346C=YER125W
YDR347W=YMR022W
YDR348C=YLL039C
YDR351W=YLL039C
YDR352W=YMR022W
YDR353W=YDR510W
YDR354W=YLL039C
YDR354W=YMR275C
YDR356W=YLR127C
YDR358W=YLL039C
YDR358W=YNR006W
YDR359C=YDR457W
YDR359C=YDR510W
YDR359C=YER068W
YDR359C=YER116C
YDR359C=YFL007W
YDR359C=YGL003C
YDR359C=YGL058W
YDR359C=YGL087C
YDR359C=YGL116W
YDR359C=YGR184C
YDR359C=YGR200C
YDR359C=YHR166C
YDR359C=YHR200W
YDR359C=YJL047C
YDR359C=YJR102C
YDR359C=YKL213C
YDR359C=YLR032W
YDR359C=YLR127C
YDR359C=YLR148W
YDR359C=YML013W
YDR359C=YMR022W
YDR359C=YMR094W
YDR359C=YMR231W
YDR359C=YMR275C
YDR359C=YMR276W
YDR359C=YMR312W
YDR359C=YNL172W
YDR359C=YNR051C
YDR359C=YOR043W
YDR359C=YOR080W
YDR361C=YLL039C
YDR362C=YDR510W
YDR363W-A=YDR392W
YDR363W-A=YDR394W
YDR363W-A=YDR409W
YDR363W-A=YDR427W
YDR363W-A=YDR485C
YDR363W-A=YEL003W
YDR363W-A=YEL031W
YDR363W-A=YEL037C
YDR363W-A=YER008C
YDR363W-A=YER012W
YDR363W-A=YER019C-A
YDR363W-A=YER021W
YDR363W-A=YER087C-B
YDR363W-A=YER111C
YDR363W-A=YER151C
YDR363W-A=YER155C
YDR363W-A=YFL001W
YDR363W-A=YFL039C
YDR363W-A=YFR004W
YDR363W-A=YFR009W
YDR363W-A=YFR010W
YDR363W-A=YFR019W
YDR363W-A=YFR052W
YDR363W-A=YGL048C
YDR363W-A=YGL058W
YDR363W-A=YGL066W
YDR363W-A=YGL094C
YDR363W-A=YGL127C
YDR363W-A=YGL195W
YDR363W-A=YGL233W
YDR363W-A=YGL244W
YDR363W-A=YGR005C
YDR363W-A=YGR056W
YDR363W-A=YGR134W
YDR363W-A=YGR186W
YDR363W-A=YGR232W
YDR363W-A=YHL030W
YDR363W-A=YHR013C
YDR363W-A=YHR027C
YDR363W-A=YHR041C
YDR363W-A=YHR118C
YDR363W-A=YHR183W
YDR363W-A=YHR191C
YDR363W-A=YHR200W
YDR363W-A=YIL021W
YDR363W-A=YIL040W
YDR363W-A=YIL075C
YDR363W-A=YIL076W
YDR363W-A=YIR008C
YDR363W-A=YIR012W
YDR363W-A=YJL047C
YDR363W-A=YJL062W
YDR363W-A=YJL124C
YDR363W-A=YJL176C
YDR363W-A=YJL179W
YDR363W-A=YJL194W
YDR363W-A=YJR073C
YDR363W-A=YJR084W
YDR363W-A=YJR135C
YDR363W-A=YJR144W
YDR363W-A=YKL145W
YDR363W-A=YKL213C
YDR363W-A=YKR062W
YDR363W-A=YKR082W
YDR363W-A=YLR039C
YDR363W-A=YLR055C
YDR363W-A=YLR113W
YDR363W-A=YLR166C
YDR363W-A=YLR182W
YDR363W-A=YLR190W
YDR363W-A=YLR200W
YDR363W-A=YLR226W
YDR363W-A=YLR262C
YDR363W-A=YLR268W
YDR363W-A=YLR418C
YDR363W-A=YLR421C
YDR363W-A=YML034W
YDR363W-A=YML094W
YDR363W-A=YML121W
YDR363W-A=YMR060C
YDR363W-A=YMR078C
YDR363W-A=YMR100W
YDR363W-A=YMR112C
YDR363W-A=YMR120C
YDR363W-A=YMR173W
YDR363W-A=YMR191W
YDR363W-A=YMR198W
YDR363W-A=YMR223W
YDR363W-A=YMR263W
YDR363W-A=YMR276W
YDR363W-A=YNL025C
YDR363W-A=YNL047C
YDR363W-A=YNL087W
YDR363W-A=YNL097C
YDR363W-A=YNL107W
YDR363W-A=YNL147W
YDR363W-A=YNL153C
YDR363W-A=YNL298W
YDR363W-A=YOL004W
YDR363W-A=YOL012C
YDR363W-A=YOL072W
YDR363W-A=YOL081W
YDR363W-A=YOL094C
YDR363W-A=YOL108C
YDR363W-A=YOL145C
YDR363W-A=YOR001W
YDR363W-A=YOR026W
YDR363W-A=YOR117W
YDR363W-A=YOR209C
YDR363W-A=YOR257W
YDR363W-A=YOR259C
YDR363W-A=YOR261C
YDR363W-A=YOR330C
YDR363W-A=YPL029W
YDR363W-A=YPL042C
YDR363W-A=YPL047W
YDR363W-A=YPL055C
YDR363W-A=YPL153C
YDR363W-A=YPL240C
YDR363W-A=YPR045C
YDR363W-A=YPR055W
YDR363W-A=YPR103W
YDR363W-A=YPR108W
YDR363W-A=YPR141C
YDR363W=YDR409W
YDR363W=YEL037C
YDR363W=YER116C
YDR363W=YFR010W
YDR363W=YHR115C
YDR363W=YHR134W
YDR363W=YKL213C
YDR363W=YMR022W
YDR363W=YOR191W
YDR364C=YHR165C
YDR364C=YIL030C
YDR364C=YLL036C
YDR365C=YDR510W
YDR365C=YKL054C
YDR365W-A=YER125W
YDR365W-A=YHR115C
YDR365W-A=YHR200W
YDR365W-A=YLL039C
YDR365W-B=YLL039C
YDR369C=YDR409W
YDR369C=YER116C
YDR369C=YER151C
YDR369C=YGL003C
YDR369C=YGL058W
YDR369C=YGL087C
YDR369C=YGL116W
YDR369C=YHR200W
YDR369C=YJL047C
YDR369C=YKL022C
YDR369C=YKL213C
YDR369C=YLR032W
YDR369C=YOR080W
YDR372C=YIL046W
YDR372C=YLL039C
YDR372C=YLR352W
YDR373W=YOR043W
YDR378C=YER116C
YDR378C=YER151C
YDR378C=YFR010W
YDR378C=YGR135W
YDR378C=YHR165C
YDR378C=YKL010C
YDR378C=YKL213C
YDR378C=YLL036C
YDR378C=YLR421C
YDR378C=YMR312W
YDR378C=YNR051C
YDR378C=YOL054W
YDR378C=YOR191W
YDR379W=YER021W
YDR380W=YHR200W
YDR380W=YLL039C
YDR381W=YDR457W
YDR381W=YDR510W
YDR381W=YFR010W
YDR381W=YJR084W
YDR381W=YLL039C
YDR381W=YNL230C
YDR381W=YNR051C
YDR381W=YOR080W
YDR381W=YPL020C
YDR382W=YDR510W
YDR383C=YOR080W
YDR383C=YPL002C
YDR385W=YDR510W
YDR385W=YGL048C
YDR385W=YHR200W
YDR385W=YLL039C
YDR385W=YOL013C
YDR385W=YPR093C
YDR386W=YER116C
YDR386W=YGL058W
YDR386W=YKL022C
YDR386W=YLL039C
YDR386W=YLR032W
YDR386W=YNR051C
YDR386W=YOR080W
YDR388W=YEL037C
YDR388W=YER116C
YDR388W=YER125W
YDR388W=YFR010W
YDR388W=YGL058W
YDR388W=YGL181W
YDR388W=YHL030W
YDR388W=YHR027C
YDR388W=YHR079C
YDR388W=YHR200W
YDR388W=YIL075C
YDR388W=YIL148W
YDR388W=YIL156W
YDR388W=YKL213C
YDR388W=YLL039C
YDR388W=YOR042W
YDR388W=YOR057W
YDR388W=YOR117W
YDR388W=YOR138C
YDR388W=YOR362C
YDR388W=YPR093C
YDR389W=YER116C
YDR389W=YHR200W
YDR389W=YOR080W
YDR390C=YDR390C
YDR390C=YDR510W
YDR390C=YER116C
YDR390C=YGR048W
YDR390C=YGR140W
YDR390C=YIL031W
YDR390C=YKR002W
YDR390C=YLL024C
YDR390C=YLR249W
YDR390C=YMR022W
YDR390C=YOL045W
YDR390C=YOR156C
YDR390C=YPL082C
YDR390C=YPR180W
YDR392W=YER151C
YDR392W=YFR010W
YDR392W=YGL058W
YDR392W=YGL116W
YDR392W=YGR135W
YDR392W=YGR184C
YDR392W=YGR200C
YDR392W=YHR200W
YDR392W=YKL213C
YDR392W=YMR223W
YDR392W=YMR312W
YDR392W=YOR043W
YDR392W=YPR066W
YDR393W=YMR022W
YDR394W=YDR394W
YDR394W=YDR427W
YDR394W=YEL034W
YDR394W=YEL037C
YDR394W=YER012W
YDR394W=YER021W
YDR394W=YER081W
YDR394W=YER095W
YDR394W=YER171W
YDR394W=YER173W
YDR394W=YFL007W
YDR394W=YFR004W
YDR394W=YFR010W
YDR394W=YFR052W
YDR394W=YGL004C
YDR394W=YGL048C
YDR394W=YGL137W
YDR394W=YGR092W
YDR394W=YGR232W
YDR394W=YGR262C
YDR394W=YHL030W
YDR394W=YHR019C
YDR394W=YHR027C
YDR394W=YHR030C
YDR394W=YHR183W
YDR394W=YHR200W
YDR394W=YIL075C
YDR394W=YJL157C
YDR394W=YJR109C
YDR394W=YKL073W
YDR394W=YKL145W
YDR394W=YKL211C
YDR394W=YLL039C
YDR394W=YLR106C
YDR394W=YLR216C
YDR394W=YLR306W
YDR394W=YLR421C
YDR394W=YML012W
YDR394W=YML124C
YDR394W=YMR108W
YDR394W=YMR191W
YDR394W=YMR216C
YDR394W=YMR276W
YDR394W=YMR284W
YDR394W=YMR308C
YDR394W=YMR314W
YDR394W=YNL055C
YDR394W=YNL085W
YDR394W=YNL250W
YDR394W=YNL290W
YDR394W=YNR016C
YDR394W=YOL038W
YDR394W=YOL094C
YDR394W=YOR027W
YDR394W=YOR117W
YDR394W=YOR136W
YDR394W=YOR259C
YDR394W=YOR261C
YDR394W=YOR303W
YDR394W=YPL070W
YDR394W=YPL248C
YDR394W=YPR024W
YDR394W=YPR108W
YDR394W=YPR131C
YDR395W=YLL039C
YDR395W=YPR093C
YDR397C=YDR510W
YDR398W=YNR051C
YDR398W=YOR259C
YDR399W=YLL039C
YDR400W=YGL011C
YDR404C=YER125W
YDR404C=YPR093C
YDR404C=YPR180W
YDR406W=YHR027C
YDR406W=YKL145W
YDR406W=YLL039C
YDR406W=YML029W
YDR408C=YLL039C
YDR409W=YDR510W
YDR409W=YEL019C
YDR409W=YER116C
YDR409W=YGL058W
YDR409W=YGR063C
YDR409W=YGR126W
YDR409W=YGR136W
YDR409W=YIL031W
YDR409W=YJL020C
YDR409W=YJL092W
YDR409W=YJR076C
YDR409W=YKR048C
YDR409W=YLL029W
YDR409W=YLR032W
YDR409W=YLR303W
YDR409W=YLR314C
YDR409W=YML032C
YDR409W=YMR190C
YDR409W=YMR227C
YDR409W=YNL218W
YDR409W=YNL262W
YDR409W=YOR156C
YDR409W=YPL082C
YDR410C=YOL133W
YDR411C=YDR411C
YDR411C=YGR048W
YDR411C=YJL034W
YDR411C=YJL095W
YDR411C=YJL106W
YDR411C=YJR143C
YDR411C=YLL039C
YDR411C=YLR207W
YDR411C=YLR350W
YDR411C=YLR378C
YDR411C=YML013W
YDR411C=YML029W
YDR411C=YML125C
YDR411C=YOL013C
YDR411C=YOR075W
YDR411C=YPL051W
YDR415C=YKL210W
YDR415C=YNR051C
YDR416W=YHR165C
YDR416W=YLL036C
YDR418W=YHR200W
YDR418W=YLL039C
YDR418W=YLR097C
YDR418W=YOL133W
YDR419W=YGL087C
YDR419W=YLR032W
YDR419W=YMR022W
YDR419W=YPR103W
YDR420W=YFR036W
YDR422C=YER162C
YDR422C=YLR306W
YDR424C=YLL039C
YDR427W=YEL037C
YDR427W=YER012W
YDR427W=YER021W
YDR427W=YER110C
YDR427W=YER148W
YDR427W=YER151C
YDR427W=YFL007W
YDR427W=YFR004W
YDR427W=YFR010W
YDR427W=YFR052W
YDR427W=YGL004C
YDR427W=YGL016W
YDR427W=YGL048C
YDR427W=YGL201C
YDR427W=YGR067C
YDR427W=YGR232W
YDR427W=YHL030W
YDR427W=YHR019C
YDR427W=YHR027C
YDR427W=YHR183W
YDR427W=YHR200W
YDR427W=YIL066C
YDR427W=YIL075C
YDR427W=YJR072C
YDR427W=YKL029C
YDR427W=YKL145W
YDR427W=YKL211C
YDR427W=YLL024C
YDR427W=YLL039C
YDR427W=YLR048W
YDR427W=YLR256W
YDR427W=YLR386W
YDR427W=YLR421C
YDR427W=YML008C
YDR427W=YML124C
YDR427W=YMR191W
YDR427W=YMR276W
YDR427W=YMR314W
YDR427W=YNL020C
YDR427W=YNL193W
YDR427W=YNL244C
YDR427W=YNL248C
YDR427W=YNR029C
YDR427W=YNR059W
YDR427W=YOL038W
YDR427W=YOR117W
YDR427W=YOR209C
YDR427W=YOR259C
YDR427W=YOR261C
YDR427W=YOR294W
YDR427W=YPL243W
YDR427W=YPR019W
YDR427W=YPR040W
YDR427W=YPR108W
YDR428C=YLL036C
YDR428C=YOR157C
YDR429C=YLL039C
YDR429C=YMR309C
YDR429C=YOL087C
YDR430C=YPL020C
YDR432W=YDR510W
YDR432W=YER125W
YDR432W=YGL058W
YDR432W=YGL116W
YDR432W=YLL036C
YDR432W=YLR032W
YDR432W=YLR427W
YDR434W=YGL048C
YDR434W=YHR079C
YDR436W=YLL039C
YDR439W=YER116C
YDR439W=YGL058W
YDR439W=YLR032W
YDR439W=YOR080W
YDR440W=YER125W
YDR440W=YGL048C
YDR440W=YLL039C
YDR440W=YLR032W
YDR441C=YMR022W
YDR443C=YFR010W
YDR443C=YGL116W
YDR443C=YLL039C
YDR443C=YLR102C
YDR443C=YOR080W
YDR446W=YDR510W
YDR446W=YOR156C
YDR447C=YDR510W
YDR447C=YLL039C
YDR448W=YDR510W
YDR448W=YER068W
YDR448W=YGL003C
YDR448W=YGL058W
YDR448W=YGL116W
YDR448W=YGR135W
YDR448W=YGR200C
YDR448W=YHR079C
YDR448W=YHR166C
YDR448W=YJR090C
YDR448W=YMR223W
YDR448W=YMR312W
YDR450W=YDR510W
YDR450W=YFL007W
YDR450W=YHR027C
YDR450W=YHR200W
YDR450W=YLL036C
YDR450W=YLL039C
YDR452W=YER068W
YDR452W=YLL039C
YDR456W=YGL116W
YDR456W=YHR200W
YDR456W=YIL030C
YDR456W=YMR022W
YDR456W=YOR080W
YDR457W=YDR463W
YDR457W=YGL106W
YDR457W=YGR214W
YDR457W=YGR285C
YDR457W=YHL011C
YDR457W=YHR047C
YDR457W=YHR064C
YDR457W=YHR205W
YDR457W=YIL033C
YDR457W=YIL148W
YDR457W=YJL005W
YDR457W=YJL081C
YDR457W=YJR017C
YDR457W=YKL029C
YDR457W=YLL021W
YDR457W=YLL039C
YDR457W=YLR048W
YDR457W=YLR150W
YDR457W=YLR153C
YDR457W=YLR249W
YDR457W=YLR449W
YDR457W=YML010W
YDR457W=YML074C
YDR457W=YMR037C
YDR457W=YMR186W
YDR457W=YNL209W
YDR457W=YNR016C
YDR457W=YOL025W
YDR457W=YOR244W
YDR457W=YOR326W
YDR457W=YOR360C
YDR457W=YPL082C
YDR457W=YPL106C
YDR457W=YPL240C
YDR457W=YPR159W
YDR459C=YMR022W
YDR460W=YER171W
YDR460W=YFL037W
YDR460W=YGR204W
YDR460W=YIL094C
YDR460W=YLR005W
YDR460W=YLR074C
YDR460W=YLR276C
YDR460W=YLR288C
YDR460W=YML023C
YDR460W=YML085C
YDR460W=YOR173W
YDR460W=YPR025C
YDR460W=YPR056W
YDR463W=YDR510W
YDR463W=YHR200W
YDR463W=YLL039C
YDR463W=YMR022W
YDR464W=YDR473C
YDR464W=YDR510W
YDR464W=YHR165C
YDR464W=YNL135C
YDR464W=YPR178W
YDR468C=YER143W
YDR468C=YLL039C
YDR469W=YDR510W
YDR469W=YER116C
YDR469W=YER151C
YDR469W=YFR010W
YDR469W=YHR200W
YDR469W=YIL030C
YDR469W=YKL213C
YDR469W=YLR421C
YDR470C=YMR022W
YDR471W=YDR510W
YDR471W=YEL037C
YDR471W=YHR165C
YDR471W=YLL039C
YDR471W=YMR022W
YDR473C=YHR165C
YDR473C=YLL036C
YDR475C=YEL037C
YDR475C=YLL039C
YDR475C=YLR421C
YDR477W=YDR510W
YDR477W=YER125W
YDR477W=YFR010W
YDR477W=YGL058W
YDR477W=YIL075C
YDR477W=YIL156W
YDR477W=YLL039C
YDR477W=YML111W
YDR477W=YNL186W
YDR477W=YOR249C
YDR478W=YMR022W
YDR480W=YPL020C
YDR481C=YDR510W
YDR481C=YLL039C
YDR481C=YLR148W
YDR482C=YLL036C
YDR483W=YLL039C
YDR484W=YGL058W
YDR485C=YDR510W
YDR485C=YER007W
YDR485C=YER116C
YDR485C=YER151C
YDR485C=YFR010W
YDR485C=YGL058W
YDR485C=YGL116W
YDR485C=YHR200W
YDR485C=YKL213C
YDR485C=YMR022W
YDR485C=YNR051C
YDR485C=YOR191W
YDR488C=YJR052W
YDR488C=YMR022W
YDR488C=YMR223W
YDR489W=YER125W
YDR490C=YDR510W
YDR495C=YHR200W
YDR495C=YLR148W
YDR495C=YMR231W
YDR496C=YLL039C
YDR496C=YNL230C
YDR497C=YLL039C
YDR499W=YJL047C
YDR499W=YOL133W
YDR502C=YHL030W
YDR502C=YLL039C
YDR502C=YMR022W
YDR505C=YER151C
YDR505C=YLL039C
YDR505C=YNR051C
YDR507C=YDR510W
YDR507C=YLL039C
YDR508C=YLL039C
YDR510W=YDR510W
YDR510W=YDR525W-A
YDR510W=YEL007W
YDR510W=YEL009C
YDR510W=YEL026W
YDR510W=YEL034W
YDR510W=YEL052W
YDR510W=YEL054C
YDR510W=YER002W
YDR510W=YER003C
YDR510W=YER010C
YDR510W=YER013W
YDR510W=YER022W
YDR510W=YER025W
YDR510W=YER032W
YDR510W=YER039C
YDR510W=YER041W
YDR510W=YER043C
YDR510W=YER047C
YDR510W=YER062C
YDR510W=YER064C
YDR510W=YER074W
YDR510W=YER088C
YDR510W=YER090W
YDR510W=YER098W
YDR510W=YER100W
YDR510W=YER110C
YDR510W=YER111C
YDR510W=YER116C
YDR510W=YER120W
YDR510W=YER125W
YDR510W=YER134C
YDR510W=YER148W
YDR510W=YER151C
YDR510W=YER154W
YDR510W=YER155C
YDR510W=YER159C
YDR510W=YER164W
YDR510W=YER165W
YDR510W=YER177W
YDR510W=YFL008W
YDR510W=YFL010C
YDR510W=YFL013C
YDR510W=YFL024C
YDR510W=YFL037W
YDR510W=YFL038C
YDR510W=YFL039C
YDR510W=YFL045C
YDR510W=YFR001W
YDR510W=YFR006W
YDR510W=YFR028C
YDR510W=YFR031C
YDR510W=YFR031C-A
YDR510W=YFR032C-A
YDR510W=YFR037C
YDR510W=YFR052W
YDR510W=YGL008C
YDR510W=YGL009C
YDR510W=YGL013C
YDR510W=YGL026C
YDR510W=YGL030W
YDR510W=YGL040C
YDR510W=YGL062W
YDR510W=YGL066W
YDR510W=YGL071W
YDR510W=YGL076C
YDR510W=YGL103W
YDR510W=YGL107C
YDR510W=YGL127C
YDR510W=YGL130W
YDR510W=YGL137W
YDR510W=YGL148W
YDR510W=YGL150C
YDR510W=YGL151W
YDR510W=YGL157W
YDR510W=YGL195W
YDR510W=YGL206C
YDR510W=YGL207W
YDR510W=YGL221C
YDR510W=YGL234W
YDR510W=YGL244W
YDR510W=YGL245W
YDR510W=YGL250W
YDR510W=YGR002C
YDR510W=YGR005C
YDR510W=YGR048W
YDR510W=YGR056W
YDR510W=YGR061C
YDR510W=YGR077C
YDR510W=YGR083C
YDR510W=YGR094W
YDR510W=YGR103W
YDR510W=YGR124W
YDR510W=YGR130C
YDR510W=YGR135W
YDR510W=YGR140W
YDR510W=YGR161C-C
YDR510W=YGR167W
YDR510W=YGR175C
YDR510W=YGR177C
YDR510W=YGR178C
YDR510W=YGR184C
YDR510W=YGR186W
YDR510W=YGR192C
YDR510W=YGR211W
YDR510W=YGR214W
YDR510W=YGR246C
YDR510W=YGR247W
YDR510W=YGR252W
YDR510W=YGR254W
YDR510W=YGR256W
YDR510W=YGR264C
YDR510W=YGR275W
YDR510W=YGR280C
YDR510W=YHL021C
YDR510W=YHL031C
YDR510W=YHL033C
YDR510W=YHR019C
YDR510W=YHR020W
YDR510W=YHR025W
YDR510W=YHR027C
YDR510W=YHR042W
YDR510W=YHR049W
YDR510W=YHR052W
YDR510W=YHR073W
YDR510W=YHR084W
YDR510W=YHR099W
YDR510W=YHR102W
YDR510W=YHR103W
YDR510W=YHR104W
YDR510W=YHR107C
YDR510W=YHR119W
YDR510W=YHR134W
YDR510W=YHR143W
YDR510W=YHR174W
YDR510W=YHR183W
YDR510W=YHR187W
YDR510W=YHR188C
YDR510W=YHR190W
YDR510W=YHR193C
YDR510W=YHR196W
YDR510W=YHR203C
YDR510W=YHR206W
YDR510W=YIL021W
YDR510W=YIL031W
YDR510W=YIL036W
YDR510W=YIL053W
YDR510W=YIL056W
YDR510W=YIL066C
YDR510W=YIL075C
YDR510W=YIL078W
YDR510W=YIL110W
YDR510W=YIL126W
YDR510W=YIL130W
YDR510W=YIL140W
YDR510W=YIL144W
YDR510W=YIL148W
YDR510W=YIL149C
YDR510W=YIL157C
YDR510W=YIR033W
YDR510W=YIR038C
YDR510W=YJL005W
YDR510W=YJL008C
YDR510W=YJL014W
YDR510W=YJL026W
YDR510W=YJL034W
YDR510W=YJL042W
YDR510W=YJL052W
YDR510W=YJL074C
YDR510W=YJL076W
YDR510W=YJL081C
YDR510W=YJL092W
YDR510W=YJL130C
YDR510W=YJL138C
YDR510W=YJL140W
YDR510W=YJL148W
YDR510W=YJL164C
YDR510W=YJL167W
YDR510W=YJL176C
YDR510W=YJR007W
YDR510W=YJR009C
YDR510W=YJR011C
YDR510W=YJR016C
YDR510W=YJR017C
YDR510W=YJR019C
YDR510W=YJR024C
YDR510W=YJR026W
YDR510W=YJR045C
YDR510W=YJR060W
YDR510W=YJR063W
YDR510W=YJR064W
YDR510W=YJR076C
YDR510W=YJR089W
YDR510W=YJR091C
YDR510W=YJR092W
YDR510W=YJR104C
YDR510W=YJR109C
YDR510W=YJR123W
YDR510W=YJR142W
YDR510W=YJR147W
YDR510W=YJR153W
YDR510W=YKL006W
YDR510W=YKL032C
YDR510W=YKL043W
YDR510W=YKL060C
YDR510W=YKL075C
YDR510W=YKL081W
YDR510W=YKL094W
YDR510W=YKL096W
YDR510W=YKL101W
YDR510W=YKL104C
YDR510W=YKL112W
YDR510W=YKL126W
YDR510W=YKL142W
YDR510W=YKL148C
YDR510W=YKL152C
YDR510W=YKL166C
YDR510W=YKL172W
YDR510W=YKL185W
YDR510W=YKL211C
YDR510W=YKL216W
YDR510W=YKR008W
YDR510W=YKR010C
YDR510W=YKR025W
YDR510W=YKR036C
YDR510W=YKR055W
YDR510W=YKR059W
YDR510W=YKR062W
YDR510W=YKR092C
YDR510W=YKR095W
YDR510W=YLL004W
YDR510W=YLL018C
YDR510W=YLL019C
YDR510W=YLL021W
YDR510W=YLL024C
YDR510W=YLL032C
YDR510W=YLL039C
YDR510W=YLR028C
YDR510W=YLR029C
YDR510W=YLR033W
YDR510W=YLR044C
YDR510W=YLR048W
YDR510W=YLR055C
YDR510W=YLR058C
YDR510W=YLR060W
YDR510W=YLR061W
YDR510W=YLR071C
YDR510W=YLR081W
YDR510W=YLR082C
YDR510W=YLR086W
YDR510W=YLR115W
YDR510W=YLR117C
YDR510W=YLR133W
YDR510W=YLR146C
YDR510W=YLR150W
YDR510W=YLR167W
YDR510W=YLR175W
YDR510W=YLR180W
YDR510W=YLR192C
YDR510W=YLR197W
YDR510W=YLR215C
YDR510W=YLR220W
YDR510W=YLR221C
YDR510W=YLR223C
YDR510W=YLR231C
YDR510W=YLR244C
YDR510W=YLR248W
YDR510W=YLR249W
YDR510W=YLR250W
YDR510W=YLR256W
YDR510W=YLR258W
YDR510W=YLR259C
YDR510W=YLR262C
YDR510W=YLR263W
YDR510W=YLR272C
YDR510W=YLR276C
YDR510W=YLR277C
YDR510W=YLR291C
YDR510W=YLR293C
YDR510W=YLR295C
YDR510W=YLR303W
YDR510W=YLR314C
YDR510W=YLR321C
YDR510W=YLR328W
YDR510W=YLR333C
YDR510W=YLR335W
YDR510W=YLR342W
YDR510W=YLR350W
YDR510W=YLR351C
YDR510W=YLR354C
YDR510W=YLR355C
YDR510W=YLR357W
YDR510W=YLR394W
YDR510W=YLR399C
YDR510W=YLR406C
YDR510W=YLR420W
YDR510W=YLR438W
YDR510W=YLR441C
YDR510W=YLR442C
YDR510W=YLR448W
YDR510W=YLR449W
YDR510W=YLR455W
YDR510W=YML010W
YDR510W=YML016C
YDR510W=YML023C
YDR510W=YML028W
YDR510W=YML031W
YDR510W=YML032C
YDR510W=YML035C
YDR510W=YML041C
YDR510W=YML069W
YDR510W=YML070W
YDR510W=YML073C
YDR510W=YML074C
YDR510W=YML085C
YDR510W=YML098W
YDR510W=YML114C
YDR510W=YML126C
YDR510W=YML127W
YDR510W=YMR012W
YDR510W=YMR032W
YDR510W=YMR033W
YDR510W=YMR037C
YDR510W=YMR043W
YDR510W=YMR044W
YDR510W=YMR047C
YDR510W=YMR049C
YDR510W=YMR067C
YDR510W=YMR075W
YDR510W=YMR076C
YDR510W=YMR079W
YDR510W=YMR083W
YDR510W=YMR091C
YDR510W=YMR104C
YDR510W=YMR105C
YDR510W=YMR108W
YDR510W=YMR111C
YDR510W=YMR122W-A
YDR510W=YMR125W
YDR510W=YMR146C
YDR510W=YMR159C
YDR510W=YMR167W
YDR510W=YMR168C
YDR510W=YMR173W
YDR510W=YMR186W
YDR510W=YMR189W
YDR510W=YMR190C
YDR510W=YMR192W
YDR510W=YMR211W
YDR510W=YMR215W
YDR510W=YMR219W
YDR510W=YMR227C
YDR510W=YMR230W
YDR510W=YMR233W
YDR510W=YMR235C
YDR510W=YMR236W
YDR510W=YMR241W
YDR510W=YMR269W
YDR510W=YMR290C
YDR510W=YMR296C
YDR510W=YMR302C
YDR510W=YMR303C
YDR510W=YMR309C
YDR510W=YMR318C
YDR510W=YNL007C
YDR510W=YNL015W
YDR510W=YNL021W
YDR510W=YNL027W
YDR510W=YNL030W
YDR510W=YNL035C
YDR510W=YNL039W
YDR510W=YNL042W
YDR510W=YNL055C
YDR510W=YNL061W
YDR510W=YNL064C
YDR510W=YNL067W
YDR510W=YNL069C
YDR510W=YNL078W
YDR510W=YNL088W
YDR510W=YNL097C
YDR510W=YNL103W
YDR510W=YNL118C
YDR510W=YNL121C
YDR510W=YNL134C
YDR510W=YNL141W
YDR510W=YNL148C
YDR510W=YNL154C
YDR510W=YNL167C
YDR510W=YNL178W
YDR510W=YNL189W
YDR510W=YNL199C
YDR510W=YNL209W
YDR510W=YNL216W
YDR510W=YNL220W
YDR510W=YNL233W
YDR510W=YNL239W
YDR510W=YNL248C
YDR510W=YNL258C
YDR510W=YNL273W
YDR510W=YNL299W
YDR510W=YNL301C
YDR510W=YNL311C
YDR510W=YNL333W
YDR510W=YNR012W
YDR510W=YNR016C
YDR510W=YNR021W
YDR510W=YNR023W
YDR510W=YNR035C
YDR510W=YNR053C
YDR510W=YOL004W
YDR510W=YOL006C
YDR510W=YOL028C
YDR510W=YOL030W
YDR510W=YOL034W
YDR510W=YOL038W
YDR510W=YOL041C
YDR510W=YOL051W
YDR510W=YOL058W
YDR510W=YOL059W
YDR510W=YOL077C
YDR510W=YOL078W
YDR510W=YOL086C
YDR510W=YOL109W
YDR510W=YOL116W
YDR510W=YOL123W
YDR510W=YOL127W
YDR510W=YOL135C
YDR510W=YOL140W
YDR510W=YOL144W
YDR510W=YOL145C
YDR510W=YOL149W
YDR510W=YOR001W
YDR510W=YOR017W
YDR510W=YOR028C
YDR510W=YOR032C
YDR510W=YOR038C
YDR510W=YOR063W
YDR510W=YOR078W
YDR510W=YOR099W
YDR510W=YOR110W
YDR510W=YOR116C
YDR510W=YOR120W
YDR510W=YOR123C
YDR510W=YOR141C
YDR510W=YOR144C
YDR510W=YOR151C
YDR510W=YOR153W
YDR510W=YOR156C
YDR510W=YOR157C
YDR510W=YOR174W
YDR510W=YOR185C
YDR510W=YOR187W
YDR510W=YOR189W
YDR510W=YOR191W
YDR510W=YOR194C
YDR510W=YOR195W
YDR510W=YOR198C
YDR510W=YOR207C
YDR510W=YOR217W
YDR510W=YOR251C
YDR510W=YOR261C
YDR510W=YOR267C
YDR510W=YOR270C
YDR510W=YOR290C
YDR510W=YOR293W
YDR510W=YOR294W
YDR510W=YOR295W
YDR510W=YOR310C
YDR510W=YOR312C
YDR510W=YOR316C
YDR510W=YOR317W
YDR510W=YOR329C
YDR510W=YOR330C
YDR510W=YOR340C
YDR510W=YOR341W
YDR510W=YOR344C
YDR510W=YOR347C
YDR510W=YOR349W
YDR510W=YOR352W
YDR510W=YOR362C
YDR510W=YOR374W
YDR510W=YPL011C
YDR510W=YPL020C
YDR510W=YPL028W
YDR510W=YPL030W
YDR510W=YPL049C
YDR510W=YPL060W
YDR510W=YPL075W
YDR510W=YPL082C
YDR510W=YPL093W
YDR510W=YPL106C
YDR510W=YPL128C
YDR510W=YPL129W
YDR510W=YPL131W
YDR510W=YPL139C
YDR510W=YPL154C
YDR510W=YPL158C
YDR510W=YPL164C
YDR510W=YPL181W
YDR510W=YPL210C
YDR510W=YPL217C
YDR510W=YPL224C
YDR510W=YPL226W
YDR510W=YPL228W
YDR510W=YPL235W
YDR510W=YPL240C
YDR510W=YPL273W
YDR510W=YPR003C
YDR510W=YPR010C
YDR510W=YPR031W
YDR510W=YPR034W
YDR510W=YPR041W
YDR510W=YPR074C
YDR510W=YPR080W
YDR510W=YPR097W
YDR510W=YPR103W
YDR510W=YPR104C
YDR510W=YPR108W
YDR510W=YPR110C
YDR510W=YPR112C
YDR510W=YPR133C
YDR510W=YPR137W
YDR510W=YPR143W
YDR510W=YPR152C
YDR510W=YPR160W
YDR510W=YPR174C
YDR510W=YPR180W
YDR510W=YPR183W
YDR510W=YPR187W
YDR510W=YPR190C
YDR511W=YGL181W
YDR513W=YLL039C
YDR515W=YKL054C
YDR515W=YMR022W
YDR516C=YER125W
YDR516C=YLL039C
YDR517W=YJR052W
YDR519W=YOR261C
YDR520C=YMR022W
YDR522C=YMR022W
YDR523C=YLL039C
YDR523C=YOR261C
YDR525W-A=YLL039C
YDR531W=YJL157C
YDR531W=YMR022W
YDR532C=YHR079C
YDR533C=YHR079C
YDR536W=YMR022W
YDR538W=YMR304W
YDR539W=YMR022W
YDR545W=YLL039C
YEL002C=YHR079C
YEL002C=YHR200W
YEL002C=YLL039C
YEL002C=YMR022W
YEL002C=YMR264W
YEL003W=YER007W
YEL003W=YER116C
YEL003W=YER151C
YEL003W=YGL058W
YEL003W=YGL087C
YEL003W=YGR135W
YEL003W=YHL002W
YEL003W=YHR111W
YEL003W=YHR200W
YEL003W=YLR207W
YEL003W=YMR022W
YEL003W=YMR100W
YEL003W=YMR223W
YEL003W=YMR312W
YEL003W=YNR051C
YEL003W=YOR042W
YEL003W=YOR124C
YEL009C=YFL009W
YEL009C=YGL058W
YEL009C=YHR200W
YEL009C=YLL039C
YEL009C=YOR117W
YEL011W=YLL039C
YEL012W=YEL012W
YEL012W=YER019W
YEL012W=YER022W
YEL012W=YER116C
YEL012W=YER178W
YEL012W=YFR010W
YEL012W=YGL255W
YEL012W=YGR005C
YEL012W=YGR135W
YEL012W=YJL187C
YEL012W=YJR073C
YEL012W=YLL039C
YEL012W=YLR262C
YEL012W=YLR410W
YEL012W=YMR044W
YEL012W=YMR179W
YEL012W=YNL147W
YEL012W=YNL248C
YEL012W=YPL129W
YEL012W=YPL253C
YEL012W=YPL254W
YEL012W=YPR110C
YEL012W=YPR187W
YEL013W=YLL039C
YEL015W=YIL046W
YEL016C=YJL157C
YEL017W=YMR022W
YEL018W=YEL037C
YEL018W=YGL116W
YEL018W=YHR166C
YEL018W=YLR127C
YEL018W=YNL172W
YEL018W=YNR051C
YEL018W=YOR080W
YEL018W=YOR339C
YEL019C=YER116C
YEL019C=YER125W
YEL019C=YIL149C
YEL019C=YKR095W
YEL019C=YLR383W
YEL019C=YML023C
YEL019C=YMR201C
YEL019C=YMR284W
YEL019C=YOL006C
YEL019C=YOL034W
YEL019C=YOR156C
YEL019C=YOR266W
YEL019C=YPL020C
YEL021W=YLL039C
YEL022W=YHL030W
YEL022W=YLL039C
YEL023C=YHL002W
YEL025C=YMR276W
YEL026W=YLL036C
YEL026W=YMR022W
YEL026W=YMR304W
YEL026W=YNL155W
YEL027W=YGL058W
YEL027W=YLL039C
YEL029C=YGL058W
YEL029C=YMR022W
YEL030W=YJR062C
YEL030W=YLL039C
YEL030W=YNL230C
YEL031W=YGL058W
YEL031W=YGR135W
YEL031W=YHR079C
YEL031W=YLL039C
YEL031W=YLR207W
YEL031W=YNR051C
YEL032W=YKL210W
YEL032W=YLL039C
YEL032W=YNL172W
YEL032W=YOR080W
YEL034W=YHR166C
YEL034W=YIL148W
YEL034W=YLL039C
YEL034W=YNR051C
YEL034W=YOL133W
YEL034W=YOR043W
YEL034W=YOR261C
YEL034W=YPL144W
YEL036C=YOL038W
YEL037C=YEL037C
YEL037C=YER012W
YEL037C=YER021W
YEL037C=YER083C
YEL037C=YER095W
YEL037C=YER143W
YEL037C=YER148W
YEL037C=YER155C
YEL037C=YER162C
YEL037C=YFR004W
YEL037C=YFR009W
YEL037C=YFR052W
YEL037C=YGL025C
YEL037C=YGL048C
YEL037C=YGL058W
YEL037C=YGL076C
YEL037C=YGL106W
YEL037C=YGL116W
YEL037C=YGL174W
YEL037C=YGL207W
YEL037C=YHL025W
YEL037C=YHL030W
YEL037C=YHR027C
YEL037C=YHR183W
YEL037C=YHR200W
YEL037C=YIL075C
YEL037C=YIL143C
YEL037C=YIL148W
YEL037C=YIR011C
YEL037C=YJL030W
YEL037C=YJL090C
YEL037C=YJL179W
YEL037C=YJR035W
YEL037C=YJR052W
YEL037C=YJR065C
YEL037C=YKL113C
YEL037C=YKL145W
YEL037C=YKL160W
YEL037C=YLL024C
YEL037C=YLL039C
YEL037C=YLL050C
YEL037C=YLR079W
YEL037C=YLR429W
YEL037C=YLR441C
YEL037C=YML011C
YEL037C=YML032C
YEL037C=YML034W
YEL037C=YML073C
YEL037C=YML088W
YEL037C=YMR048W
YEL037C=YMR078C
YEL037C=YMR198W
YEL037C=YMR201C
YEL037C=YMR276W
YEL037C=YNL273W
YEL037C=YNL312W
YEL037C=YNL330C
YEL037C=YNR031C
YEL037C=YNR051C
YEL037C=YOL004W
YEL037C=YOL081W
YEL037C=YOR026W
YEL037C=YOR117W
YEL037C=YOR157C
YEL037C=YOR244W
YEL037C=YOR257W
YEL037C=YOR259C
YEL037C=YOR261C
YEL037C=YPL096W
YEL037C=YPL122C
YEL037C=YPL153C
YEL037C=YPR032W
YEL037C=YPR080W
YEL037C=YPR133C
YEL037C=YPR135W
YEL038W=YER125W
YEL039C=YLL039C
YEL039C=YPL144W
YEL041W=YHR115C
YEL041W=YMR022W
YEL042W=YLL039C
YEL044W=YGL058W
YEL044W=YNL059C
YEL046C=YLL039C
YEL048C=YER125W
YEL048C=YMR022W
YEL050C=YGL058W
YEL051W=YGL058W
YEL054C=YER012W
YEL054C=YLL039C
YEL054C=YLR097C
YEL055C=YER100W
YEL056W=YOL054W
YEL057C=YER021W
YEL058W=YLL039C
YEL060C=YLL039C
YEL060C=YNL186W
YEL061C=YER007W
YEL061C=YER012W
YEL061C=YFL007W
YEL061C=YFR010W
YEL061C=YGL058W
YEL061C=YGL116W
YEL061C=YGR135W
YEL061C=YGR184C
YEL061C=YGR253C
YEL061C=YJR102C
YEL061C=YLL039C
YEL061C=YNR069C
YEL061C=YOL038W
YEL061C=YOL054W
YEL062W=YLL039C
YEL062W=YOR138C
YEL063C=YMR264W
YEL064C=YLL039C
YEL071W=YLL039C
YEL076C=YMR022W
YER001W=YLL039C
YER001W=YMR022W
YER004W=YOR249C
YER006W=YLL039C
YER006W=YPR093C
YER007W=YER012W
YER007W=YFL037W
YER007W=YGL086W
YER007W=YGR005C
YER007W=YGR078C
YER007W=YGR188C
YER007W=YHR027C
YER007W=YHR129C
YER007W=YHR191C
YER007W=YJL013C
YER007W=YJL030W
YER007W=YJL179W
YER007W=YKR048C
YER007W=YLR085C
YER007W=YLR200W
YER007W=YLR320W
YER007W=YLR381W
YER007W=YML041C
YER007W=YML085C
YER007W=YML094W
YER007W=YML124C
YER007W=YMR078C
YER007W=YMR198W
YER007W=YMR294W
YER007W=YMR299C
YER007W=YNL107W
YER007W=YNL148C
YER007W=YNL153C
YER007W=YOL082W
YER007W=YOR014W
YER007W=YOR026W
YER007W=YOR265W
YER007W=YOR349W
YER007W=YPL155C
YER007W=YPL174C
YER007W=YPR110C
YER008C=YMR304W
YER012W=YER012W
YER012W=YER021W
YER012W=YER094C
YER012W=YER103W
YER012W=YER177W
YER012W=YFL007W
YER012W=YFL009W
YER012W=YFR004W
YER012W=YFR010W
YER012W=YFR050C
YER012W=YFR052W
YER012W=YGL011C
YER012W=YGL026C
YER012W=YGL048C
YER012W=YGL058W
YER012W=YGL096W
YER012W=YGL147C
YER012W=YGL244W
YER012W=YGR135W
YER012W=YGR159C
YER012W=YGR193C
YER012W=YGR232W
YER012W=YGR253C
YER012W=YHL030W
YER012W=YHR026W
YER012W=YHR027C
YER012W=YHR033W
YER012W=YHR174W
YER012W=YHR183W
YER012W=YHR200W
YER012W=YIL018W
YER012W=YIL075C
YER012W=YJL001W
YER012W=YJL092W
YER012W=YJL130C
YER012W=YJL132W
YER012W=YKL145W
YER012W=YKL206C
YER012W=YLL024C
YER012W=YLL054C
YER012W=YLR058C
YER012W=YLR150W
YER012W=YLR199C
YER012W=YLR276C
YER012W=YLR290C
YER012W=YLR421C
YER012W=YML092C
YER012W=YMR076C
YER012W=YMR106C
YER012W=YMR116C
YER012W=YMR186W
YER012W=YMR200W
YER012W=YMR247C
YER012W=YMR276W
YER012W=YMR314W
YER012W=YNL016W
YER012W=YNL209W
YER012W=YNR016C
YER012W=YOL038W
YER012W=YOL145C
YER012W=YOR117W
YER012W=YOR123C
YER012W=YOR157C
YER012W=YOR259C
YER012W=YOR261C
YER012W=YOR362C
YER012W=YPL110C
YER012W=YPL131W
YER012W=YPL218W
YER012W=YPR080W
YER012W=YPR103W
YER012W=YPR108W
YER012W=YPR119W
YER012W=YPR120C
YER013W=YHR165C
YER013W=YLL036C
YER014W=YER116C
YER014W=YGL058W
YER014W=YHR200W
YER014W=YOR080W
YER016W=YFR010W
YER016W=YFR036W
YER016W=YFR050C
YER016W=YGL058W
YER016W=YGL087C
YER016W=YGL211W
YER016W=YGL240W
YER016W=YGR200C
YER016W=YHR111W
YER016W=YHR115C
YER016W=YHR200W
YER016W=YMR312W
YER016W=YNL116W
YER016W=YNR051C
YER016W=YOL054W
YER016W=YOR080W
YER018C=YIR025W
YER018C=YNR069C
YER019W=YGL058W
YER019W=YGR200C
YER019W=YLL039C
YER019W=YMR022W
YER020W=YLL039C
YER021W=YFL007W
YER021W=YFR004W
YER021W=YFR010W
YER021W=YFR019W
YER021W=YFR052W
YER021W=YGL004C
YER021W=YGL027C
YER021W=YGL048C
YER021W=YGL095C
YER021W=YGL178W
YER021W=YGL205W
YER021W=YGR232W
YER021W=YHL030W
YER021W=YHR025W
YER021W=YHR027C
YER021W=YHR084W
YER021W=YHR183W
YER021W=YHR200W
YER021W=YIL075C
YER021W=YIR025W
YER021W=YJL001W
YER021W=YJL084C
YER021W=YJL165C
YER021W=YJL207C
YER021W=YJR009C
YER021W=YJR016C
YER021W=YKL100C
YER021W=YKL126W
YER021W=YKL132C
YER021W=YKL145W
YER021W=YKR101W
YER021W=YLL039C
YER021W=YLR181C
YER021W=YLR421C
YER021W=YMR186W
YER021W=YMR191W
YER021W=YMR293C
YER021W=YMR314W
YER021W=YNL004W
YER021W=YNL075W
YER021W=YOL018C
YER021W=YOL038W
YER021W=YOR117W
YER021W=YOR127W
YER021W=YOR128C
YER021W=YOR212W
YER021W=YOR259C
YER021W=YOR261C
YER021W=YOR362C
YER021W=YPL002C
YER021W=YPL240C
YER021W=YPR108W
YER021W=YPR110C
YER021W=YPR119W
YER022W=YGL048C
YER022W=YHR200W
YER022W=YNL159C
YER022W=YOR197W
YER023W=YLL039C
YER024W=YLL039C
YER025W=YHR115C
YER025W=YLL039C
YER025W=YMR309C
YER026C=YLL039C
YER027C=YER125W
YER027C=YER162C
YER028C=YLL039C
YER029C=YHR165C
YER029C=YJR084W
YER029C=YLL036C
YER031C=YJL204C
YER031C=YLL039C
YER032W=YHL002W
YER032W=YLL039C
YER036C=YHR079C
YER037W=YMR022W
YER039C=YMR119W
YER040W=YGL181W
YER040W=YIL008W
YER041W=YHR027C
YER043C=YJR090C
YER043C=YLL039C
YER045C=YGL181W
YER045C=YOL133W
YER047C=YGL181W
YER048C=YMR022W
YER049W=YER116C
YER049W=YFL007W
YER050C=YGL058W
YER050C=YKL054C
YER052C=YLL039C
YER053C=YHL030W
YER053C=YLL039C
YER055C=YLL039C
YER056C-A=YLL039C
YER056C=YHR200W
YER056C=YLL039C
YER059W=YLL039C
YER059W=YPL046C
YER061C=YGL058W
YER062C=YLL039C
YER063W=YGL181W
YER064C=YHL002W
YER065C=YLL039C
YER066W=YMR022W
YER067W=YLL039C
YER068W=YER068W
YER068W=YER133W
YER068W=YFR010W
YER068W=YGL025C
YER068W=YGL058W
YER068W=YGR134W
YER068W=YGR252W
YER068W=YGR274C
YER068W=YIL038C
YER068W=YIL128W
YER068W=YJL127C
YER068W=YJR060W
YER068W=YJR091C
YER068W=YJR104C
YER068W=YKL009W
YER068W=YKL054C
YER068W=YKL183W
YER068W=YKL213C
YER068W=YKR005C
YER068W=YKR076W
YER068W=YLL024C
YER068W=YLL039C
YER068W=YLR200W
YER068W=YLR226W
YER068W=YLR233C
YER068W=YLR285W
YER068W=YLR289W
YER068W=YLR320W
YER068W=YLR360W
YER068W=YLR362W
YER068W=YLR438C-A
YER068W=YML098W
YER068W=YMR085W
YER068W=YMR236W
YER068W=YMR275C
YER068W=YNL091W
YER068W=YNL197C
YER068W=YNL229C
YER068W=YNL248C
YER068W=YNL278W
YER068W=YNL288W
YER068W=YNR006W
YER068W=YNR052C
YER068W=YOL051W
YER068W=YOL054W
YER068W=YOL148C
YER068W=YOR068C
YER068W=YOR069W
YER068W=YOR212W
YER068W=YOR244W
YER068W=YOR290C
YER068W=YOR302W
YER068W=YOR332W
YER068W=YPL037C
YER068W=YPL042C
YER068W=YPL084W
YER068W=YPL168W
YER068W=YPL234C
YER068W=YPR036W
YER068W=YPR052C
YER068W=YPR072W
YER068W=YPR161C
YER068W=YPR173C
YER069W=YLL039C
YER070W=YIL030C
YER070W=YLL039C
YER072W=YMR022W
YER073W=YGL181W
YER073W=YLL039C
YER077C=YNL230C
YER079W=YER125W
YER081W=YGL110C
YER081W=YGL181W
YER081W=YLL039C
YER081W=YOR362C
YER083C=YER116C
YER083C=YER151C
YER083C=YER162C
YER083C=YGL058W
YER083C=YGL211W
YER083C=YGR135W
YER083C=YGR200C
YER083C=YHL030W
YER083C=YHR111W
YER083C=YHR115C
YER083C=YHR200W
YER083C=YIL008W
YER083C=YJL047C
YER083C=YJR102C
YER083C=YLR024C
YER083C=YLR032W
YER083C=YLR148W
YER083C=YMR022W
YER083C=YMR100W
YER083C=YMR231W
YER083C=YMR312W
YER083C=YNL119W
YER083C=YNR051C
YER083C=YOL054W
YER083C=YOR080W
YER086W=YMR275C
YER087C-B=YKL145W
YER087W=YGL058W
YER089C=YHR079C
YER089C=YLL039C
YER090W=YHR027C
YER091C=YER125W
YER091C=YLL039C
YER091C=YOL013C
YER092W=YER116C
YER092W=YER125W
YER092W=YKL213C
YER092W=YNL059C
YER093C-A=YHR079C
YER093C=YER125W
YER094C=YFL007W
YER094C=YFR028C
YER094C=YFR050C
YER094C=YGL011C
YER094C=YGR135W
YER094C=YGR253C
YER094C=YHL007C
YER094C=YHL030W
YER094C=YHR183W
YER094C=YHR200W
YER094C=YJL001W
YER094C=YLL039C
YER094C=YML092C
YER094C=YMR106C
YER094C=YMR314W
YER094C=YOL038W
YER094C=YOR157C
YER094C=YOR362C
YER094C=YPR103W
YER094C=YPR187W
YER095W=YER116C
YER095W=YER125W
YER095W=YGL003C
YER095W=YGL058W
YER095W=YGR135W
YER095W=YHR027C
YER095W=YHR200W
YER095W=YJL047C
YER095W=YKL145W
YER095W=YKL213C
YER095W=YLL036C
YER095W=YLR032W
YER095W=YLR127C
YER095W=YLR394W
YER095W=YOR080W
YER095W=YPL020C
YER096W=YGL116W
YER098W=YGL158W
YER098W=YGL180W
YER098W=YGL194C
YER098W=YGR040W
YER098W=YHL007C
YER098W=YHR082C
YER098W=YHR207C
YER098W=YJL164C
YER098W=YKL101W
YER098W=YKL171W
YER098W=YMR190C
YER098W=YMR294W
YER098W=YNL154C
YER098W=YNL307C
YER098W=YOL087C
YER098W=YOL113W
YER098W=YOR267C
YER098W=YPL153C
YER098W=YPL240C
YER098W=YPR120C
YER099C=YLL039C
YER100W=YER125W
YER100W=YFL038C
YER100W=YGL075C
YER100W=YGL195W
YER100W=YGR140W
YER100W=YHL007C
YER100W=YHR129C
YER100W=YIL030C
YER100W=YIL039W
YER100W=YJL117W
YER100W=YJR077C
YER100W=YJR134C
YER100W=YKL056C
YER100W=YKL205W
YER100W=YKL210W
YER100W=YLL039C
YER100W=YLR050C
YER100W=YML008C
YER100W=YML031W
YER100W=YMR010W
YER100W=YMR022W
YER100W=YOR171C
YER100W=YPL078C
YER100W=YPL195W
YER100W=YPL229W
YER100W=YPL240C
YER101C=YER125W
YER101C=YLL039C
YER101C=YMR022W
YER102W=YLL039C
YER102W=YMR309C
YER103W=YLL039C
YER104W=YMR223W
YER105C=YFR050C
YER105C=YLL039C
YER110C=YHR166C
YER110C=YLL039C
YER110C=YPR093C
YER111C=YER151C
YER111C=YFL009W
YER111C=YFR010W
YER111C=YGL003C
YER111C=YGL058W
YER111C=YGR200C
YER111C=YHR200W
YER111C=YKL213C
YER111C=YLL036C
YER111C=YMR312W
YER111C=YNR051C
YER111C=YOR080W
YER112W=YHR165C
YER112W=YJR084W
YER112W=YKL054C
YER112W=YLL036C
YER112W=YMR304W
YER112W=YOR197W
YER113C=YLL039C
YER116C=YER151C
YER116C=YER164W
YER116C=YER173W
YER116C=YFR010W
YER116C=YGL003C
YER116C=YGL020C
YER116C=YGL095C
YER116C=YGL163C
YER116C=YGR024C
YER116C=YGR078C
YER116C=YGR092W
YER116C=YGR184C
YER116C=YGR246C
YER116C=YGR252W
YER116C=YGR270W
YER116C=YHR013C
YER116C=YHR090C
YER116C=YHR154W
YER116C=YHR164C
YER116C=YHR191C
YER116C=YHR207C
YER116C=YIL035C
YER116C=YIR033W
YER116C=YJL047C
YER116C=YJL081C
YER116C=YJL092W
YER116C=YJL115W
YER116C=YJL124C
YER116C=YJL168C
YER116C=YJL183W
YER116C=YJL187C
YER116C=YJR043C
YER116C=YJR082C
YER116C=YJR104C
YER116C=YJR140C
YER116C=YKL010C
YER116C=YKL017C
YER116C=YKL037W
YER116C=YKL057C
YER116C=YKL113C
YER116C=YKL160W
YER116C=YKL213C
YER116C=YKR082W
YER116C=YLL002W
YER116C=YLR024C
YER116C=YLR085C
YER116C=YLR095C
YER116C=YLR150W
YER116C=YLR182W
YER116C=YLR190W
YER116C=YLR200W
YER116C=YLR234W
YER116C=YLR295C
YER116C=YLR320W
YER116C=YLR337C
YER116C=YLR370C
YER116C=YLR418C
YER116C=YLR421C
YER116C=YML028W
YER116C=YML032C
YER116C=YML041C
YER116C=YML094W
YER116C=YML102W
YER116C=YMR015C
YER116C=YMR022W
YER116C=YMR048W
YER116C=YMR072W
YER116C=YMR075W
YER116C=YMR078C
YER116C=YMR179W
YER116C=YMR190C
YER116C=YMR198W
YER116C=YMR219W
YER116C=YMR224C
YER116C=YMR231W
YER116C=YMR272C
YER116C=YNL021W
YER116C=YNL025C
YER116C=YNL054W
YER116C=YNL088W
YER116C=YNL107W
YER116C=YNL153C
YER116C=YNL197C
YER116C=YNL206C
YER116C=YNL250W
YER116C=YNL273W
YER116C=YNL297C
YER116C=YNL307C
YER116C=YNR052C
YER116C=YOL001W
YER116C=YOL012C
YER116C=YOL145C
YER116C=YOR001W
YER116C=YOR023C
YER116C=YOR026W
YER116C=YOR038C
YER116C=YOR058C
YER116C=YOR080W
YER116C=YOR124C
YER116C=YOR144C
YER116C=YOR156C
YER116C=YOR191W
YER116C=YOR244W
YER116C=YOR349W
YER116C=YPL020C
YER116C=YPL024W
YER116C=YPL055C
YER116C=YPL082C
YER116C=YPL084W
YER116C=YPL106C
YER116C=YPL167C
YER116C=YPL240C
YER116C=YPR023C
YER116C=YPR052C
YER116C=YPR135W
YER116C=YPR164W
YER116C=YPR180W
YER116C=YPR187W
YER117W=YLL039C
YER118C=YHL002W
YER118C=YJR090C
YER120W=YHR200W
YER120W=YLL039C
YER120W=YMR022W
YER122C=YGL116W
YER122C=YHR079C
YER123W=YER151C
YER123W=YLL039C
YER124C=YHR003C
YER124C=YHR200W
YER124C=YLL039C
YER125W=YER125W
YER125W=YER151C
YER125W=YER177W
YER125W=YFL010C
YER125W=YFL039C
YER125W=YFL058W
YER125W=YFR022W
YER125W=YFR029W
YER125W=YFR034C
YER125W=YGL005C
YER125W=YGL008C
YER125W=YGL039W
YER125W=YGL058W
YER125W=YGL062W
YER125W=YGL087C
YER125W=YGL110C
YER125W=YGL144C
YER125W=YGL161C
YER125W=YGL168W
YER125W=YGL180W
YER125W=YGL184C
YER125W=YGL206C
YER125W=YGL208W
YER125W=YGL219C
YER125W=YGL245W
YER125W=YGL252C
YER125W=YGR028W
YER125W=YGR063C
YER125W=YGR066C
YER125W=YGR068C
YER125W=YGR100W
YER125W=YGR128C
YER125W=YGR133W
YER125W=YGR136W
YER125W=YGR200C
YER125W=YGR252W
YER125W=YGR268C
YER125W=YGR287C
YER125W=YGR292W
YER125W=YHL002W
YER125W=YHL009C
YER125W=YHL024W
YER125W=YHL033C
YER125W=YHR009C
YER125W=YHR055C
YER125W=YHR097C
YER125W=YHR112C
YER125W=YHR114W
YER125W=YHR117W
YER125W=YHR131C
YER125W=YHR135C
YER125W=YHR165C
YER125W=YHR174W
YER125W=YHR179W
YER125W=YHR183W
YER125W=YHR187W
YER125W=YHR200W
YER125W=YIL021W
YER125W=YIL040W
YER125W=YIL060W
YER125W=YIL062C
YER125W=YIL122W
YER125W=YIL133C
YER125W=YIL148W
YER125W=YIR001C
YER125W=YIR006C
YER125W=YIR033W
YER125W=YIR034C
YER125W=YJL026W
YER125W=YJL070C
YER125W=YJL084C
YER125W=YJL115W
YER125W=YJL151C
YER125W=YJL164C
YER125W=YJL184W
YER125W=YJL197W
YER125W=YJL218W
YER125W=YJL221C
YER125W=YJR017C
YER125W=YJR051W
YER125W=YJR059W
YER125W=YJR063W
YER125W=YJR074W
YER125W=YJR076C
YER125W=YJR091C
YER125W=YJR096W
YER125W=YJR119C
YER125W=YJR149W
YER125W=YKL020C
YER125W=YKL023W
YER125W=YKL034W
YER125W=YKL057C
YER125W=YKL069W
YER125W=YKL094W
YER125W=YKL124W
YER125W=YKL128C
YER125W=YKL130C
YER125W=YKL144C
YER125W=YKL150W
YER125W=YKL152C
YER125W=YKL184W
YER125W=YKL203C
YER125W=YKL206C
YER125W=YKR009C
YER125W=YKR018C
YER125W=YKR021W
YER125W=YKR048C
YER125W=YKR049C
YER125W=YKR082W
YER125W=YKR092C
YER125W=YKR094C
YER125W=YKR097W
YER125W=YLL001W
YER125W=YLL024C
YER125W=YLL026W
YER125W=YLL036C
YER125W=YLL039C
YER125W=YLR017W
YER125W=YLR022C
YER125W=YLR027C
YER125W=YLR039C
YER125W=YLR069C
YER125W=YLR087C
YER125W=YLR134W
YER125W=YLR150W
YER125W=YLR190W
YER125W=YLR192C
YER125W=YLR206W
YER125W=YLR222C
YER125W=YLR231C
YER125W=YLR247C
YER125W=YLR258W
YER125W=YLR262C
YER125W=YLR306W
YER125W=YLR314C
YER125W=YLR315W
YER125W=YLR326W
YER125W=YLR337C
YER125W=YLR363C
YER125W=YLR392C
YER125W=YLR421C
YER125W=YLR429W
YER125W=YLR438C-A
YER125W=YLR447C
YER125W=YML035C
YER125W=YML048W
YER125W=YML058W
YER125W=YML072C
YER125W=YML078W
YER125W=YML080W
YER125W=YML098W
YER125W=YML102W
YER125W=YML104C
YER125W=YML123C
YER125W=YMR004W
YER125W=YMR022W
YER125W=YMR041C
YER125W=YMR092C
YER125W=YMR120C
YER125W=YMR125W
YER125W=YMR140W
YER125W=YMR146C
YER125W=YMR165C
YER125W=YMR171C
YER125W=YMR174C
YER125W=YMR175W
YER125W=YMR181C
YER125W=YMR182C
YER125W=YMR190C
YER125W=YMR196W
YER125W=YMR205C
YER125W=YMR216C
YER125W=YMR224C
YER125W=YMR275C
YER125W=YMR277W
YER125W=YMR303C
YER125W=YMR304W
YER125W=YMR315W
YER125W=YMR316W
YER125W=YNL009W
YER125W=YNL045W
YER125W=YNL054W
YER125W=YNL084C
YER125W=YNL087W
YER125W=YNL104C
YER125W=YNL117W
YER125W=YNL136W
YER125W=YNL163C
YER125W=YNL217W
YER125W=YNL220W
YER125W=YNL243W
YER125W=YNL283C
YER125W=YNL289W
YER125W=YNL294C
YER125W=YNL298W
YER125W=YNL305C
YER125W=YNL334C
YER125W=YNR007C
YER125W=YNR011C
YER125W=YNR013C
YER125W=YNR029C
YER125W=YNR051C
YER125W=YNR064C
YER125W=YNR069C
YER125W=YOL004W
YER125W=YOL009C
YER125W=YOL013C
YER125W=YOL017W
YER125W=YOL033W
YER125W=YOL039W
YER125W=YOL043C
YER125W=YOL103W-A
YER125W=YOR002W
YER125W=YOR018W
YER125W=YOR042W
YER125W=YOR043W
YER125W=YOR051C
YER125W=YOR056C
YER125W=YOR057W
YER125W=YOR086C
YER125W=YOR111W
YER125W=YOR117W
YER125W=YOR124C
YER125W=YOR138C
YER125W=YOR143C
YER125W=YOR159C
YER125W=YOR181W
YER125W=YOR209C
YER125W=YOR224C
YER125W=YOR236W
YER125W=YOR241W
YER125W=YOR249C
YER125W=YOR251C
YER125W=YOR257W
YER125W=YOR267C
YER125W=YOR294W
YER125W=YOR322C
YER125W=YOR335C
YER125W=YOR339C
YER125W=YOR340C
YER125W=YOR346W
YER125W=YOR354C
YER125W=YOR362C
YER125W=YOR385W
YER125W=YPL011C
YER125W=YPL023C
YER125W=YPL042C
YER125W=YPL077C
YER125W=YPL084W
YER125W=YPL117C
YER125W=YPL139C
YER125W=YPL146C
YER125W=YPL171C
YER125W=YPL176C
YER125W=YPL193W
YER125W=YPL209C
YER125W=YPL222W
YER125W=YPL223C
YER125W=YPL233W
YER125W=YPL257W
YER125W=YPL258C
YER125W=YPL260W
YER125W=YPR030W
YER125W=YPR074C
YER125W=YPR084W
YER125W=YPR105C
YER125W=YPR113W
YER125W=YPR125W
YER125W=YPR135W
YER125W=YPR139C
YER125W=YPR158C-C
YER125W=YPR160W
YER125W=YPR161C
YER125W=YPR163C
YER125W=YPR187W
YER126C=YPR093C
YER129W=YLL039C
YER130C=YHR200W
YER130C=YLL039C
YER131W=YLL039C
YER132C=YGR135W
YER133W=YGL240W
YER133W=YKL059C
YER133W=YLL039C
YER134C=YHR027C
YER134C=YIL075C
YER136W=YMR258C
YER136W=YPR180W
YER137C-A=YLL039C
YER137C=YMR025W
YER138C=YLL039C
YER139C=YPR093C
YER141W=YLL039C
YER142C=YGL058W
YER142C=YGL087C
YER142C=YLR032W
YER143W=YFR014C
YER143W=YFR052W
YER143W=YGL044C
YER143W=YGR009C
YER143W=YGR233C
YER143W=YHR027C
YER143W=YJR141W
YER143W=YJR143C
YER143W=YLL039C
YER143W=YML088W
YER143W=YMR055C
YER143W=YNR024W
YER143W=YNR071C
YER143W=YOL018C
YER143W=YOR327C
YER143W=YPL232W
YER143W=YPL240C
YER144C=YJL091C
YER144C=YKL129C
YER144C=YLR200W
YER144C=YMR032W
YER144C=YMR109W
YER144C=YOR034C
YER144C=YOR157C
YER144C=YPL240C
YER145C=YJL001W
YER145C=YLL039C
YER146W=YHR165C
YER148W=YGL048C
YER148W=YHR027C
YER148W=YHR200W
YER148W=YKL145W
YER148W=YLL039C
YER148W=YOL111C
YER148W=YOR117W
YER149C=YJL157C
YER149C=YKL034W
YER151C=YER171W
YER151C=YER178W
YER151C=YFL033C
YER151C=YFL037W
YER151C=YFR010W
YER151C=YFR036W
YER151C=YFR040W
YER151C=YGL019W
YER151C=YGL020C
YER151C=YGL025C
YER151C=YGL043W
YER151C=YGL066W
YER151C=YGL076C
YER151C=YGL106W
YER151C=YGL115W
YER151C=YGL127C
YER151C=YGL163C
YER151C=YGL168W
YER151C=YGL173C
YER151C=YGL195W
YER151C=YGL244W
YER151C=YGR005C
YER151C=YGR056W
YER151C=YGR063C
YER151C=YGR070W
YER151C=YGR186W
YER151C=YGR229C
YER151C=YGR274C
YER151C=YHR030C
YER151C=YHR041C
YER151C=YHR167W
YER151C=YIL031W
YER151C=YIL076W
YER151C=YJL081C
YER151C=YJL095W
YER151C=YJL098W
YER151C=YJL124C
YER151C=YJL130C
YER151C=YJL168C
YER151C=YJL179W
YER151C=YJL181W
YER151C=YJL183W
YER151C=YJR043C
YER151C=YJR119C
YER151C=YKL037W
YER151C=YKL112W
YER151C=YKL117W
YER151C=YKL144C
YER151C=YKL160W
YER151C=YKL212W
YER151C=YKL213C
YER151C=YKR048C
YER151C=YKR062W
YER151C=YKR094C
YER151C=YLL024C
YER151C=YLL039C
YER151C=YLR015W
YER151C=YLR039C
YER151C=YLR079W
YER151C=YLR085C
YER151C=YLR087C
YER151C=YLR150W
YER151C=YLR167W
YER151C=YLR200W
YER151C=YLR234W
YER151C=YLR262C
YER151C=YLR320W
YER151C=YLR340W
YER151C=YLR342W
YER151C=YLR350W
YER151C=YLR418C
YER151C=YLR432W
YER151C=YLR441C
YER151C=YML041C
YER151C=YML062C
YER151C=YML094W
YER151C=YML098W
YER151C=YML109W
YER151C=YMR038C
YER151C=YMR060C
YER151C=YMR167W
YER151C=YMR173W
YER151C=YMR198W
YER151C=YMR223W
YER151C=YMR224C
YER151C=YMR263W
YER151C=YMR304W
YER151C=YNL021W
YER151C=YNL107W
YER151C=YNL153C
YER151C=YNL178W
YER151C=YNL199C
YER151C=YNL246W
YER151C=YNL294C
YER151C=YNL297C
YER151C=YNL307C
YER151C=YNR010W
YER151C=YNR051C
YER151C=YOL012C
YER151C=YOL081W
YER151C=YOL082W
YER151C=YOL094C
YER151C=YOL109W
YER151C=YOR023C
YER151C=YOR039W
YER151C=YOR043W
YER151C=YOR080W
YER151C=YOR106W
YER151C=YOR174W
YER151C=YOR340C
YER151C=YPL024W
YER151C=YPL047W
YER151C=YPL055C
YER151C=YPL116W
YER151C=YPL131W
YER151C=YPL153C
YER151C=YPL164C
YER151C=YPL240C
YER151C=YPL254W
YER151C=YPR070W
YER151C=YPR075C
YER151C=YPR119W
YER151C=YPR135W
YER151C=YPR141C
YER151C=YPR181C
YER152C=YIL030C
YER153C=YMR022W
YER155C=YFR010W
YER155C=YGR135W
YER155C=YHR200W
YER155C=YJR090C
YER155C=YKL213C
YER155C=YLL039C
YER155C=YMR223W
YER155C=YMR275C
YER155C=YMR312W
YER155C=YNL186W
YER155C=YNR051C
YER155C=YOL087C
YER155C=YOR191W
YER157W=YLR207W
YER157W=YMR022W
YER159C-A=YLL039C
YER160C=YLL039C
YER161C=YFR010W
YER161C=YGL181W
YER161C=YHR166C
YER161C=YKL213C
YER161C=YNR051C
YER161C=YOR080W
YER162C=YFR021W
YER162C=YGL058W
YER162C=YGL167C
YER162C=YGR056W
YER162C=YHL025W
YER162C=YHR039C
YER162C=YHR165C
YER162C=YIL063C
YER162C=YJL124C
YER162C=YJR052W
YER162C=YKL005C
YER162C=YKL032C
YER162C=YKL114C
YER162C=YKL159C
YER162C=YKR048C
YER162C=YLR039C
YER162C=YLR167W
YER162C=YLR197W
YER162C=YLR262C
YER162C=YML011C
YER162C=YML094W
YER162C=YMR048W
YER162C=YMR201C
YER162C=YNL330C
YER162C=YOL012C
YER162C=YOR005C
YER162C=YOR039W
YER162C=YOR141C
YER162C=YOR257W
YER162C=YOR310C
YER162C=YPL167C
YER162C=YPL240C
YER162C=YPR070W
YER162C=YPR164W
YER163C=YLL039C
YER164W=YGL004C
YER164W=YGL116W
YER164W=YGR135W
YER164W=YLL039C
YER164W=YMR223W
YER165W=YGL094C
YER165W=YHR165C
YER165W=YKL059C
YER165W=YLL039C
YER166W=YJL204C
YER166W=YLL039C
YER167W=YIL148W
YER168C=YMR022W
YER169W=YMR022W
YER171W=YFR010W
YER171W=YGL048C
YER171W=YGL058W
YER171W=YGR184C
YER171W=YHL030W
YER171W=YHR027C
YER171W=YHR200W
YER171W=YKL145W
YER171W=YLL039C
YER171W=YLR024C
YER171W=YMR022W
YER171W=YMR100W
YER171W=YMR223W
YER171W=YMR304W
YER171W=YNR051C
YER171W=YOR261C
YER172C=YHR165C
YER172C=YJR084W
YER172C=YLL036C
YER173W=YFL009W
YER173W=YGL058W
YER173W=YHR134W
YER173W=YJL047C
YER173W=YKL213C
YER173W=YLR032W
YER173W=YOR080W
YER177W=YGL003C
YER177W=YGL181W
YER177W=YHR165C
YER177W=YJL197W
YER177W=YLL039C
YER177W=YLR032W
YER177W=YLR167W
YER177W=YLR247C
YER177W=YML111W
YER177W=YMR275C
YER177W=YNR051C
YER177W=YOL013C
YER177W=YOR191W
YER177W=YPR049C
YER178W=YOR080W
YER179W=YLR127C
YER179W=YOR191W
YER182W=YMR022W
YER187W=YOL133W
YER190W=YLL039C
YFL001W=YGL058W
YFL001W=YGR200C
YFL001W=YMR312W
YFL001W=YOR080W
YFL002W-A=YHR115C
YFL002W-A=YLL039C
YFL003C=YLR394W
YFL004W=YLL039C
YFL004W=YMR022W
YFL005W=YLL039C
YFL007W=YFL007W
YFL007W=YFR004W
YFL007W=YFR010W
YFL007W=YFR050C
YFL007W=YFR052W
YFL007W=YGL011C
YFL007W=YGL048C
YFL007W=YGR135W
YFL007W=YGR232W
YFL007W=YGR253C
YFL007W=YGR285C
YFL007W=YHL030W
YFL007W=YHR027C
YFL007W=YHR064C
YFL007W=YHR200W
YFL007W=YIL075C
YFL007W=YIL128W
YFL007W=YJL001W
YFL007W=YJL194W
YFL007W=YKL145W
YFL007W=YKL168C
YFL007W=YLL024C
YFL007W=YLL026W
YFL007W=YLL039C
YFL007W=YLR035C
YFL007W=YLR074C
YFL007W=YLR200W
YFL007W=YLR421C
YFL007W=YML092C
YFL007W=YML109W
YFL007W=YML119W
YFL007W=YMR186W
YFL007W=YMR314W
YFL007W=YNL075W
YFL007W=YNL250W
YFL007W=YNL298W
YFL007W=YOL038W
YFL007W=YOL087C
YFL007W=YOL098C
YFL007W=YOR117W
YFL007W=YOR259C
YFL007W=YOR261C
YFL007W=YOR362C
YFL007W=YPL194W
YFL007W=YPL240C
YFL007W=YPR032W
YFL007W=YPR103W
YFL007W=YPR108W
YFL008W=YMR094W
YFL009W=YFL009W
YFL009W=YFL031W
YFL009W=YGL116W
YFL009W=YGR049W
YFL009W=YHR052W
YFL009W=YHR166C
YFL009W=YHR200W
YFL009W=YHR206W
YFL009W=YIL046W
YFL009W=YJL194W
YFL009W=YKL159C
YFL009W=YLL039C
YFL009W=YLR079W
YFL009W=YOL038W
YFL009W=YOL133W
YFL009W=YOR057W
YFL009W=YPL003W
YFL009W=YPL256C
YFL009W=YPR120C
YFL010C=YLL039C
YFL010C=YNL186W
YFL010C=YOL133W
YFL013C=YNL059C
YFL013C=YPR066W
YFL014W=YLL039C
YFL016C=YHL030W
YFL016C=YHR027C
YFL016C=YMR022W
YFL017C=YGR135W
YFL017C=YOR362C
YFL017W-A=YHR165C
YFL017W-A=YJR084W
YFL017W-A=YLL036C
YFL021W=YGL011C
YFL021W=YIL008W
YFL023W=YKL054C
YFL023W=YKL213C
YFL023W=YNR051C
YFL024C=YFR036W
YFL024C=YGL048C
YFL024C=YGL058W
YFL024C=YGL116W
YFL024C=YGR200C
YFL024C=YHR166C
YFL024C=YJL204C
YFL024C=YJR102C
YFL024C=YLR127C
YFL024C=YLR148W
YFL024C=YMR022W
YFL024C=YMR231W
YFL024C=YMR312W
YFL024C=YNL172W
YFL024C=YNR006W
YFL024C=YOR080W
YFL025C=YHR079C
YFL026W=YLL039C
YFL026W=YPL065W
YFL027C=YHR115C
YFL031W=YHR079C
YFL031W=YKL059C
YFL031W=YLR207W
YFL031W=YML013W
YFL031W=YMR022W
YFL031W=YMR264W
YFL031W=YOL013C
YFL033C=YMR022W
YFL034C-A=YHR200W
YFL037W=YFR010W
YFL037W=YHR200W
YFL037W=YKL010C
YFL037W=YKL022C
YFL037W=YKL210W
YFL037W=YLL039C
YFL037W=YMR304W
YFL037W=YOR249C
YFL038C=YHR200W
YFL038C=YIL148W
YFL038C=YLL039C
YFL038C=YMR022W
YFL039C=YGL058W
YFL039C=YGL110C
YFL039C=YGL240W
YFL039C=YHR171W
YFL039C=YJL204C
YFL039C=YJR102C
YFL039C=YKL010C
YFL039C=YKL054C
YFL039C=YLL039C
YFL039C=YLR024C
YFL039C=YLR148W
YFL039C=YLR417W
YFL039C=YMR316W
YFL039C=YNL059C
YFL039C=YOL133W
YFL039C=YOR043W
YFL039C=YPL002C
YFL039C=YPL046C
YFL039C=YPL065W
YFL039C=YPL149W
YFL044C=YGR048W
YFL044C=YJL194W
YFL044C=YKL020C
YFL044C=YKL213C
YFL044C=YLL024C
YFL044C=YLL039C
YFL044C=YNL124W
YFL044C=YOR153W
YFL045C=YHR200W
YFL045C=YLL039C
YFL046W=YMR022W
YFL048C=YLL039C
YFL051C=YMR022W
YFL055W=YMR022W
YFL059W=YJL047C
YFL060C=YMR022W
YFL062W=YLL039C
YFR001W=YNL186W
YFR001W=YNL230C
YFR002W=YLL039C
YFR004W=YFR010W
YFR004W=YFR052W
YFR004W=YGL004C
YFR004W=YGL048C
YFR004W=YGR232W
YFR004W=YHL030W
YFR004W=YHR027C
YFR004W=YHR102W
YFR004W=YHR183W
YFR004W=YHR200W
YFR004W=YIL075C
YFR004W=YIR011C
YFR004W=YIR012W
YFR004W=YKL145W
YFR004W=YLL039C
YFR004W=YLR378C
YFR004W=YLR421C
YFR004W=YMR191W
YFR004W=YMR314W
YFR004W=YNL098C
YFR004W=YNL189W
YFR004W=YNL244C
YFR004W=YNL250W
YFR004W=YNL290W
YFR004W=YOR117W
YFR004W=YOR209C
YFR004W=YOR259C
YFR004W=YOR261C
YFR004W=YOR294W
YFR004W=YPR033C
YFR004W=YPR108W
YFR004W=YPR131C
YFR005C=YKL173W
YFR005C=YLL036C
YFR005C=YLL039C
YFR005C=YLR288C
YFR005C=YMR125W
YFR006W=YLL039C
YFR007W=YMR022W
YFR009W=YGR200C
YFR009W=YHR200W
YFR009W=YLR421C
YFR009W=YNL186W
YFR009W=YPR066W
YFR010W=YFR010W
YFR010W=YFR014C
YFR010W=YFR052W
YFR010W=YGL025C
YFR010W=YGL048C
YFR010W=YGL058W
YFR010W=YGL066W
YFR010W=YGL133W
YFR010W=YGL141W
YFR010W=YGL173C
YFR010W=YGL180W
YFR010W=YGL195W
YFR010W=YGL213C
YFR010W=YGL244W
YFR010W=YGR005C
YFR010W=YGR056W
YFR010W=YGR063C
YFR010W=YGR186W
YFR010W=YGR188C
YFR010W=YGR200C
YFR010W=YGR232W
YFR010W=YHL030W
YFR010W=YHR013C
YFR010W=YHR027C
YFR010W=YHR041C
YFR010W=YHR090C
YFR010W=YHR135C
YFR010W=YHR183W
YFR010W=YHR200W
YFR010W=YIL021W
YFR010W=YIL040W
YFR010W=YIL075C
YFR010W=YIL084C
YFR010W=YIR008C
YFR010W=YJL001W
YFR010W=YJL115W
YFR010W=YJL140W
YFR010W=YJL148W
YFR010W=YJL164C
YFR010W=YJL179W
YFR010W=YJR066W
YFR010W=YKL007W
YFR010W=YKL113C
YFR010W=YKL145W
YFR010W=YKL213C
YFR010W=YKR101W
YFR010W=YLL002W
YFR010W=YLL024C
YFR010W=YLL039C
YFR010W=YLR033W
YFR010W=YLR039C
YFR010W=YLR085C
YFR010W=YLR106C
YFR010W=YLR182W
YFR010W=YLR190W
YFR010W=YLR226W
YFR010W=YLR246W
YFR010W=YLR320W
YFR010W=YLR384C
YFR010W=YLR398C
YFR010W=YLR418C
YFR010W=YLR421C
YFR010W=YLR429W
YFR010W=YML032C
YFR010W=YML034W
YFR010W=YML041C
YFR010W=YML098W
YFR010W=YMR022W
YFR010W=YMR112C
YFR010W=YMR136W
YFR010W=YMR198W
YFR010W=YMR201C
YFR010W=YMR216C
YFR010W=YMR224C
YFR010W=YMR227C
YFR010W=YMR236W
YFR010W=YMR263W
YFR010W=YMR304W
YFR010W=YMR314W
YFR010W=YNL025C
YFR010W=YNL097C
YFR010W=YNL098C
YFR010W=YNL215W
YFR010W=YNL250W
YFR010W=YNL251C
YFR010W=YNL288W
YFR010W=YNL289W
YFR010W=YNL290W
YFR010W=YNL297C
YFR010W=YNL312W
YFR010W=YNL330C
YFR010W=YNR051C
YFR010W=YOL001W
YFR010W=YOL004W
YFR010W=YOL012C
YFR010W=YOL020W
YFR010W=YOL072W
YFR010W=YOL081W
YFR010W=YOL094C
YFR010W=YOL145C
YFR010W=YOR001W
YFR010W=YOR026W
YFR010W=YOR043W
YFR010W=YOR080W
YFR010W=YOR117W
YFR010W=YOR124C
YFR010W=YOR141C
YFR010W=YOR259C
YFR010W=YOR261C
YFR010W=YOR330C
YFR010W=YPL042C
YFR010W=YPL055C
YFR010W=YPL129W
YFR010W=YPL226W
YFR010W=YPL240C
YFR010W=YPR108W
YFR010W=YPR110C
YFR010W=YPR133C
YFR010W=YPR135W
YFR010W=YPR141C
YFR010W=YPR189W
YFR013W=YIL031W
YFR014C=YGR135W
YFR014C=YIL148W
YFR014C=YKL145W
YFR014C=YKR094C
YFR014C=YLL039C
YFR014C=YLR102C
YFR014C=YNL186W
YFR015C=YLL039C
YFR019W=YGL058W
YFR019W=YGR135W
YFR019W=YGR184C
YFR019W=YHR200W
YFR019W=YJL047C
YFR019W=YKL054C
YFR019W=YMR100W
YFR019W=YMR223W
YFR019W=YOR080W
YFR019W=YPR066W
YFR021W=YMR022W
YFR024C-A=YGL181W
YFR024C-A=YIL156W
YFR024C-A=YJR090C
YFR024C-A=YLL039C
YFR024C-A=YMR304W
YFR024C-A=YOR042W
YFR026C=YMR022W
YFR028C=YGL003C
YFR029W=YKL210W
YFR029W=YLR417W
YFR029W=YMR119W
YFR029W=YMR275C
YFR029W=YNL008C
YFR029W=YNL159C
YFR029W=YPL084W
YFR030W=YLL039C
YFR030W=YMR022W
YFR030W=YPR093C
YFR031C-A=YKL059C
YFR031C-A=YLL039C
YFR031C=YIL031W
YFR031C=YMR022W
YFR034C=YGL048C
YFR034C=YKL145W
YFR034C=YOR259C
YFR036W=YGL058W
YFR036W=YGL116W
YFR036W=YGL240W
YFR036W=YGR002C
YFR036W=YGR225W
YFR036W=YHR023W
YFR036W=YHR090C
YFR036W=YHR166C
YFR036W=YHR191C
YFR036W=YIR009W
YFR036W=YIR025W
YFR036W=YJL081C
YFR036W=YJL124C
YFR036W=YJR091C
YFR036W=YKL018W
YFR036W=YKL022C
YFR036W=YKL213C
YFR036W=YKR082W
YFR036W=YLL002W
YFR036W=YLL051C
YFR036W=YLR102C
YFR036W=YLR127C
YFR036W=YML028W
YFR036W=YML098W
YFR036W=YMR003W
YFR036W=YMR005W
YFR036W=YMR078C
YFR036W=YMR112C
YFR036W=YNL097C
YFR036W=YNL151C
YFR036W=YNL172W
YFR036W=YNL273W
YFR036W=YNL297C
YFR036W=YNR003C
YFR036W=YOL001W
YFR036W=YOL067C
YFR036W=YOR244W
YFR036W=YOR249C
YFR036W=YPL240C
YFR036W=YPR018W
YFR036W=YPR135W
YFR036W=YPR141C
YFR036W=YPR186C
YFR036W=YPR187W
YFR037C=YGL087C
YFR037C=YGR200C
YFR037C=YMR223W
YFR037C=YMR312W
YFR037C=YOR043W
YFR037C=YOR156C
YFR040W=YGR135W
YFR040W=YNR051C
YFR040W=YOR080W
YFR041C=YHR079C
YFR043C=YLL039C
YFR044C=YOL013C
YFR048W=YLL039C
YFR050C=YGL011C
YFR050C=YGR067C
YFR050C=YGR135W
YFR050C=YGR159C
YFR050C=YGR253C
YFR050C=YHL030W
YFR050C=YHR026W
YFR050C=YHR052W
YFR050C=YHR183W
YFR050C=YHR200W
YFR050C=YJL001W
YFR050C=YJL047C
YFR050C=YLR150W
YFR050C=YLR276C
YFR050C=YML091C
YFR050C=YML092C
YFR050C=YMR314W
YFR050C=YNL124W
YFR050C=YNL253W
YFR050C=YOL038W
YFR050C=YOR157C
YFR050C=YOR261C
YFR050C=YOR362C
YFR050C=YPL218W
YFR050C=YPR103W
YFR051C=YLL039C
YFR051C=YNR051C
YFR052W=YFR052W
YFR052W=YGL048C
YFR052W=YGL078C
YFR052W=YGL095C
YFR052W=YGL178W
YFR052W=YGR232W
YFR052W=YHL030W
YFR052W=YHR019C
YFR052W=YHR027C
YFR052W=YHR102W
YFR052W=YHR183W
YFR052W=YHR200W
YFR052W=YIL066C
YFR052W=YIL075C
YFR052W=YIR011C
YFR052W=YJR022W
YFR052W=YJR133W
YFR052W=YKL029C
YFR052W=YKL145W
YFR052W=YKL203C
YFR052W=YLL024C
YFR052W=YLR079W
YFR052W=YLR180W
YFR052W=YLR421C
YFR052W=YML092C
YFR052W=YMR048W
YFR052W=YMR089C
YFR052W=YMR106C
YFR052W=YMR186W
YFR052W=YMR191W
YFR052W=YMR314W
YFR052W=YNL103W
YFR052W=YOR056C
YFR052W=YOR117W
YFR052W=YOR181W
YFR052W=YOR257W
YFR052W=YOR259C
YFR052W=YOR261C
YFR052W=YPL082C
YFR052W=YPL106C
YFR052W=YPL240C
YFR052W=YPR108W
YFR053C=YIL148W
YFR053C=YLL039C
YGL001C=YLL039C
YGL003C=YGL058W
YGL003C=YGL086W
YGL003C=YGL116W
YGL003C=YGL163C
YGL003C=YGL240W
YGL003C=YHR013C
YGL003C=YHR023W
YGL003C=YHR090C
YGL003C=YHR135C
YGL003C=YHR152W
YGL003C=YHR154W
YGL003C=YHR166C
YGL003C=YHR191C
YGL003C=YIL142W
YGL003C=YIR025W
YGL003C=YJL010C
YGL003C=YJL014W
YGL003C=YJL030W
YGL003C=YJL081C
YGL003C=YJL092W
YGL003C=YJL115W
YGL003C=YJL168C
YGL003C=YJL187C
YGL003C=YJL194W
YGL003C=YJR043C
YGL003C=YKL022C
YGL003C=YKL101W
YGL003C=YKL113C
YGL003C=YKR048C
YGL003C=YLR079W
YGL003C=YLR320W
YGL003C=YML032C
YGL003C=YMR001C
YGL003C=YMR048W
YGL003C=YMR078C
YGL003C=YMR224C
YGL003C=YMR304W
YGL003C=YMR308C
YGL003C=YNL250W
YGL003C=YNL273W
YGL003C=YOR026W
YGL003C=YOR080W
YGL003C=YOR144C
YGL003C=YOR195W
YGL003C=YOR209C
YGL003C=YOR244W
YGL003C=YPL018W
YGL003C=YPL153C
YGL003C=YPL240C
YGL003C=YPL242C
YGL003C=YPL256C
YGL003C=YPL267W
YGL003C=YPR119W
YGL003C=YPR120C
YGL003C=YPR135W
YGL004C=YGL048C
YGL004C=YGR056W
YGL004C=YGR232W
YGL004C=YHR027C
YGL004C=YHR200W
YGL004C=YJR104C
YGL004C=YKL145W
YGL004C=YLR039C
YGL004C=YLR262C
YGL004C=YLR421C
YGL004C=YOR117W
YGL004C=YOR259C
YGL004C=YOR261C
YGL004C=YPL235W
YGL004C=YPR108W
YGL006W=YLL039C
YGL008C=YLL039C
YGL008C=YLR417W
YGL008C=YNR006W
YGL009C=YHR200W
YGL009C=YLL039C
YGL010W=YNL008C
YGL011C=YGL011C
YGL011C=YGL048C
YGL011C=YGR097W
YGL011C=YGR135W
YGL011C=YGR253C
YGL011C=YHR052W
YGL011C=YHR183W
YGL011C=YHR200W
YGL011C=YIL075C
YGL011C=YIL099W
YGL011C=YIR030C
YGL011C=YJL001W
YGL011C=YJL088W
YGL011C=YKL210W
YGL011C=YKR070W
YGL011C=YLL039C
YGL011C=YLR071C
YGL011C=YLR211C
YGL011C=YLR249W
YGL011C=YLR276C
YGL011C=YML092C
YGL011C=YMR308C
YGL011C=YMR314W
YGL011C=YNL209W
YGL011C=YOL038W
YGL011C=YOL146W
YGL011C=YOR078W
YGL011C=YOR157C
YGL011C=YOR362C
YGL011C=YPL144W
YGL011C=YPR103W
YGL012W=YLL039C
YGL012W=YNR051C
YGL014W=YKL054C
YGL016W=YLL039C
YGL017W=YJL098W
YGL017W=YLR187W
YGL017W=YLR234W
YGL017W=YLR418C
YGL017W=YMR022W
YGL017W=YNL088W
YGL017W=YPL090C
YGL017W=YPL240C
YGL019W=YMR309C
YGL019W=YOR080W
YGL020C=YGL058W
YGL020C=YGL116W
YGL020C=YGL211W
YGL020C=YGR200C
YGL020C=YHR111W
YGL020C=YIL008W
YGL020C=YJL047C
YGL020C=YJR102C
YGL020C=YKL213C
YGL020C=YLR032W
YGL020C=YLR148W
YGL020C=YML013W
YGL020C=YMR022W
YGL020C=YMR231W
YGL020C=YMR312W
YGL020C=YNR051C
YGL020C=YOR080W
YGL020C=YOR191W
YGL021W=YHR200W
YGL021W=YLL039C
YGL022W=YLL039C
YGL025C=YGR135W
YGL025C=YGR200C
YGL025C=YKL213C
YGL025C=YMR223W
YGL025C=YMR312W
YGL025C=YNR051C
YGL025C=YOR043W
YGL026C=YLL039C
YGL027C=YHR079C
YGL027C=YLL039C
YGL029W=YGL116W
YGL030W=YLL039C
YGL031C=YHL030W
YGL031C=YLL039C
YGL033W=YGL087C
YGL035C=YHR165C
YGL035C=YOR249C
YGL037C=YGL116W
YGL037C=YLL039C
YGL039W=YIL030C
YGL040C=YLL039C
YGL043W=YGL058W
YGL043W=YJL047C
YGL043W=YKL054C
YGL043W=YLR306W
YGL043W=YMR247C
YGL043W=YNR051C
YGL043W=YOR339C
YGL044C=YIR011C
YGL044C=YKL059C
YGL048C=YGL048C
YGL048C=YGL058W
YGL048C=YGL141W
YGL048C=YGL200C
YGL048C=YGL207W
YGL048C=YGR184C
YGL048C=YGR218W
YGL048C=YGR229C
YGL048C=YGR232W
YGL048C=YGR252W
YGL048C=YHL030W
YGL048C=YHR027C
YGL048C=YHR119W
YGL048C=YHR135C
YGL048C=YHR183W
YGL048C=YHR200W
YGL048C=YIL075C
YGL048C=YIR012W
YGL048C=YJR016C
YGL048C=YJR072C
YGL048C=YJR121W
YGL048C=YKL010C
YGL048C=YKL081W
YGL048C=YKL145W
YGL048C=YLL034C
YGL048C=YLL039C
YGL048C=YLR249W
YGL048C=YLR295C
YGL048C=YLR421C
YGL048C=YML012W
YGL048C=YML124C
YGL048C=YMR016C
YGL048C=YMR072W
YGL048C=YMR191W
YGL048C=YMR276W
YGL048C=YNL112W
YGL048C=YNL175C
YGL048C=YNL244C
YGL048C=YNL250W
YGL048C=YNR016C
YGL048C=YOL148C
YGL048C=YOR117W
YGL048C=YOR257W
YGL048C=YOR259C
YGL048C=YOR261C
YGL048C=YPL004C
YGL048C=YPL235W
YGL048C=YPL248C
YGL048C=YPR103W
YGL048C=YPR108W
YGL049C=YKL059C
YGL049C=YLL039C
YGL049C=YLR427W
YGL049C=YNR051C
YGL054C=YHR079C
YGL054C=YLL039C
YGL054C=YNR051C
YGL055W=YHR200W
YGL055W=YLL039C
YGL055W=YML013W
YGL055W=YMR022W
YGL056C=YHR166C
YGL058W=YGL058W
YGL058W=YGL070C
YGL058W=YGL126W
YGL058W=YGL127C
YGL058W=YGL163C
YGL058W=YGL173C
YGL058W=YGL200C
YGL058W=YGL219C
YGL058W=YGR002C
YGL058W=YGR020C
YGL058W=YGR063C
YGL058W=YGR078C
YGL058W=YGR102C
YGL058W=YGR104C
YGL058W=YGR105W
YGL058W=YGR135W
YGL058W=YGR150C
YGL058W=YGR180C
YGL058W=YGR184C
YGL058W=YGR188C
YGL058W=YGR200C
YGL058W=YGR220C
YGL058W=YGR252W
YGL058W=YGR255C
YGL058W=YGR257C
YGL058W=YGR258C
YGL058W=YGR285C
YGL058W=YHL011C
YGL058W=YHR011W
YGL058W=YHR013C
YGL058W=YHR026W
YGL058W=YHR051W
YGL058W=YHR060W
YGL058W=YHR067W
YGL058W=YHR090C
YGL058W=YHR134W
YGL058W=YHR154W
YGL058W=YHR164C
YGL058W=YHR191C
YGL058W=YHR194W
YGL058W=YHR200W
YGL058W=YHR206W
YGL058W=YIL040W
YGL058W=YIL093C
YGL058W=YIR002C
YGL058W=YIR009W
YGL058W=YJL006C
YGL058W=YJL029C
YGL058W=YJL047C
YGL058W=YJL081C
YGL058W=YJL092W
YGL058W=YJL095W
YGL058W=YJL115W
YGL058W=YJL168C
YGL058W=YJL183W
YGL058W=YJR043C
YGL058W=YJR052W
YGL058W=YJR060W
YGL058W=YJR073C
YGL058W=YJR082C
YGL058W=YJR102C
YGL058W=YJR104C
YGL058W=YJR118C
YGL058W=YKL057C
YGL058W=YKL080W
YGL058W=YKL113C
YGL058W=YKL119C
YGL058W=YKL130C
YGL058W=YKL139W
YGL058W=YKL181W
YGL058W=YKL210W
YGL058W=YKL212W
YGL058W=YKL213C
YGL058W=YKR020W
YGL058W=YKR101W
YGL058W=YLL033W
YGL058W=YLL039C
YGL058W=YLR015W
YGL058W=YLR024C
YGL058W=YLR039C
YGL058W=YLR055C
YGL058W=YLR085C
YGL058W=YLR087C
YGL058W=YLR148W
YGL058W=YLR153C
YGL058W=YLR182W
YGL058W=YLR204W
YGL058W=YLR262C
YGL058W=YLR268W
YGL058W=YLR320W
YGL058W=YLR337C
YGL058W=YLR350W
YGL058W=YLR357W
YGL058W=YLR370C
YGL058W=YLR373C
YGL058W=YLR384C
YGL058W=YLR396C
YGL058W=YLR417W
YGL058W=YLR425W
YGL058W=YML016C
YGL058W=YML028W
YGL058W=YML032C
YGL058W=YML041C
YGL058W=YML060W
YGL058W=YML101C
YGL058W=YML102W
YGL058W=YML112W
YGL058W=YML128C
YGL058W=YMR021C
YGL058W=YMR038C
YGL058W=YMR048W
YGL058W=YMR053C
YGL058W=YMR055C
YGL058W=YMR060C
YGL058W=YMR066W
YGL058W=YMR078C
YGL058W=YMR097C
YGL058W=YMR100W
YGL058W=YMR137C
YGL058W=YMR154C
YGL058W=YMR165C
YGL058W=YMR198W
YGL058W=YMR201C
YGL058W=YMR205C
YGL058W=YMR217W
YGL058W=YMR224C
YGL058W=YMR228W
YGL058W=YMR236W
YGL058W=YMR263W
YGL058W=YMR286W
YGL058W=YMR312W
YGL058W=YNL031C
YGL058W=YNL068C
YGL058W=YNL073W
YGL058W=YNL084C
YGL058W=YNL097C
YGL058W=YNL098C
YGL058W=YNL107W
YGL058W=YNL199C
YGL058W=YNL218W
YGL058W=YNL236W
YGL058W=YNL243W
YGL058W=YNL250W
YGL058W=YNL273W
YGL058W=YNL283C
YGL058W=YNL297C
YGL058W=YNL298W
YGL058W=YNL330C
YGL058W=YNR010W
YGL058W=YNR051C
YGL058W=YNR052C
YGL058W=YOL001W
YGL058W=YOL004W
YGL058W=YOL009C
YGL058W=YOL012C
YGL058W=YOL076W
YGL058W=YOL080C
YGL058W=YOL081W
YGL058W=YOR061W
YGL058W=YOR064C
YGL058W=YOR073W
YGL058W=YOR080W
YGL058W=YOR089C
YGL058W=YOR141C
YGL058W=YOR144C
YGL058W=YOR147W
YGL058W=YOR158W
YGL058W=YOR194C
YGL058W=YOR205C
YGL058W=YOR209C
YGL058W=YOR211C
YGL058W=YOR221C
YGL058W=YOR244W
YGL058W=YOR297C
YGL058W=YOR338W
YGL058W=YOR368W
YGL058W=YPL013C
YGL058W=YPL022W
YGL058W=YPL045W
YGL058W=YPL055C
YGL058W=YPL069C
YGL058W=YPL086C
YGL058W=YPL101W
YGL058W=YPL118W
YGL058W=YPL167C
YGL058W=YPL248C
YGL058W=YPL253C
YGL058W=YPL254W
YGL058W=YPL269W
YGL058W=YPR103W
YGL058W=YPR124W
YGL058W=YPR135W
YGL058W=YPR141C
YGL058W=YPR164W
YGL059W=YMR022W
YGL059W=YNL186W
YGL060W=YOL133W
YGL062W=YIL030C
YGL062W=YLL039C
YGL064C=YOL133W
YGL065C=YLL039C
YGL065C=YMR022W
YGL066W=YGL116W
YGL066W=YHR200W
YGL066W=YKL213C
YGL066W=YLR032W
YGL066W=YMR223W
YGL066W=YMR312W
YGL066W=YNR051C
YGL066W=YOR191W
YGL070C=YJR052W
YGL070C=YPR093C
YGL073W=YLL039C
YGL073W=YMR022W
YGL075C=YMR022W
YGL075C=YMR264W
YGL076C=YHR200W
YGL077C=YLL039C
YGL078C=YHR115C
YGL078C=YLL039C
YGL079W=YMR022W
YGL081W=YGR184C
YGL081W=YMR309C
YGL083W=YMR264W
YGL084C=YGL116W
YGL084C=YHR079C
YGL084C=YLL039C
YGL084C=YML013W
YGL086W=YGL116W
YGL086W=YOR080W
YGL087C=YGR078C
YGL087C=YHR034C
YGL087C=YHR118C
YGL087C=YHR134W
YGL087C=YIL139C
YGL087C=YIR002C
YGL087C=YJL092W
YGL087C=YJL194W
YGL087C=YJR006W
YGL087C=YJR043C
YGL087C=YKL213C
YGL087C=YLR007W
YGL087C=YLR032W
YGL087C=YLR039C
YGL087C=YLR200W
YGL087C=YLR262C
YGL087C=YML028W
YGL087C=YML032C
YGL087C=YML094W
YGL087C=YMR022W
YGL087C=YMR140W
YGL087C=YMR227C
YGL087C=YMR323W
YGL087C=YNL116W
YGL087C=YNL262W
YGL087C=YNL312W
YGL087C=YNR065C
YGL087C=YOL081W
YGL087C=YOR089C
YGL087C=YOR220W
YGL087C=YPL022W
YGL087C=YPL167C
YGL087C=YPR135W
YGL087C=YPR187W
YGL092W=YLL039C
YGL094C=YGL094C
YGL094C=YGR178C
YGL094C=YJL179W
YGL094C=YKL012W
YGL094C=YKL025C
YGL094C=YKL054C
YGL094C=YLL024C
YGL094C=YOL115W
YGL094C=YPL240C
YGL095C=YGL116W
YGL095C=YHR200W
YGL095C=YKL059C
YGL095C=YLR148W
YGL095C=YMR231W
YGL099W=YLL039C
YGL100W=YOR080W
YGL103W=YLL039C
YGL104C=YMR264W
YGL105W=YHR200W
YGL105W=YLL039C
YGL105W=YLR247C
YGL105W=YNL119W
YGL105W=YOR197W
YGL106W=YMR304W
YGL106W=YMR309C
YGL106W=YOR249C
YGL110C=YKR023W
YGL110C=YLR342W
YGL110C=YMR307W
YGL110C=YNL192W
YGL110C=YPL240C
YGL111W=YLL039C
YGL112C=YKL213C
YGL112C=YMR223W
YGL115W=YGR200C
YGL115W=YOR249C
YGL115W=YPL046C
YGL116W=YGL133W
YGL116W=YGL190C
YGL116W=YGL240W
YGL116W=YGR002C
YGL116W=YGR092W
YGL116W=YGR188C
YGL116W=YGR252W
YGL116W=YHL030W
YGL116W=YHR013C
YGL116W=YHR014W
YGL116W=YHR060W
YGL116W=YHR090C
YGL116W=YHR166C
YGL116W=YHR178W
YGL116W=YHR200W
YGL116W=YIL021W
YGL116W=YIL076W
YGL116W=YIL142W
YGL116W=YJL008C
YGL116W=YJL013C
YGL116W=YJL014W
YGL116W=YJL030W
YGL116W=YJL081C
YGL116W=YJL111W
YGL116W=YJL115W
YGL116W=YJL124C
YGL116W=YJL129C
YGL116W=YJL164C
YGL116W=YJR064W
YGL116W=YJR139C
YGL116W=YKL006W
YGL116W=YKL022C
YGL116W=YKL041W
YGL116W=YKL055C
YGL116W=YKL080W
YGL116W=YKL085W
YGL116W=YKL101W
YGL116W=YKL110C
YGL116W=YKL113C
YGL116W=YKL213C
YGL116W=YKR067W
YGL116W=YLL039C
YGL116W=YLR039C
YGL116W=YLR055C
YGL116W=YLR079W
YGL116W=YLR085C
YGL116W=YLR102C
YGL116W=YLR144C
YGL116W=YLR148W
YGL116W=YLR370C
YGL116W=YLR396C
YGL116W=YLR399C
YGL116W=YML017W
YGL116W=YML032C
YGL116W=YML041C
YGL116W=YML109W
YGL116W=YML115C
YGL116W=YMR048W
YGL116W=YMR055C
YGL116W=YMR179W
YGL116W=YMR200W
YGL116W=YMR223W
YGL116W=YMR224C
YGL116W=YMR231W
YGL116W=YMR263W
YGL116W=YNL014W
YGL116W=YNL024C
YGL116W=YNL055C
YGL116W=YNL068C
YGL116W=YNL097C
YGL116W=YNL107W
YGL116W=YNL119W
YGL116W=YNL136W
YGL116W=YNL201C
YGL116W=YNL229C
YGL116W=YNL233W
YGL116W=YNL236W
YGL116W=YNL241C
YGL116W=YNL250W
YGL116W=YNL273W
YGL116W=YNL288W
YGL116W=YNL297C
YGL116W=YNL298W
YGL116W=YNL330C
YGL116W=YNR051C
YGL116W=YOL004W
YGL116W=YOL012C
YGL116W=YOL148C
YGL116W=YOR001W
YGL116W=YOR026W
YGL116W=YOR030W
YGL116W=YOR043W
YGL116W=YOR089C
YGL116W=YOR141C
YGL116W=YOR147W
YGL116W=YOR244W
YGL116W=YOR304W
YGL116W=YPL004C
YGL116W=YPL084W
YGL116W=YPL140C
YGL116W=YPL178W
YGL116W=YPL203W
YGL116W=YPL234C
YGL116W=YPL254W
YGL116W=YPR007C
YGL116W=YPR119W
YGL116W=YPR120C
YGL117W=YLL039C
YGL120C=YHR165C
YGL120C=YLL036C
YGL120C=YLL039C
YGL123W=YLL036C
YGL123W=YLL039C
YGL124C=YGR200C
YGL124C=YLL039C
YGL124C=YLR148W
YGL124C=YMR231W
YGL124C=YMR312W
YGL125W=YLL039C
YGL126W=YLL039C
YGL127C=YGR200C
YGL127C=YHR200W
YGL127C=YIL031W
YGL127C=YKL213C
YGL127C=YLR032W
YGL127C=YLR108C
YGL127C=YLR306W
YGL127C=YMR312W
YGL127C=YNR051C
YGL127C=YOR043W
YGL128C=YHR165C
YGL128C=YLL036C
YGL130W=YMR309C
YGL133W=YLR421C
YGL135W=YKL059C
YGL135W=YLL039C
YGL135W=YNR051C
YGL137W=YHR079C
YGL137W=YLL039C
YGL137W=YNR006W
YGL137W=YNR051C
YGL137W=YOL013C
YGL137W=YOL133W
YGL137W=YOR362C
YGL137W=YPR108W
YGL138C=YMR022W
YGL139W=YLL039C
YGL140C=YHR200W
YGL140C=YLL039C
YGL141W=YGL141W
YGL141W=YHR200W
YGL141W=YIL075C
YGL141W=YJR059W
YGL141W=YKL021C
YGL141W=YLL039C
YGL141W=YOL069W
YGL144C=YLL039C
YGL144C=YML111W
YGL144C=YMR275C
YGL145W=YHR200W
YGL145W=YLL039C
YGL147C=YLL039C
YGL150C=YIL046W
YGL150C=YNL059C
YGL151W=YKL010C
YGL151W=YLL039C
YGL151W=YLR247C
YGL151W=YNR051C
YGL151W=YPL046C
YGL153W=YLL039C
YGL153W=YMR026C
YGL156W=YHL030W
YGL156W=YLL039C
YGL157W=YLL039C
YGL158W=YNL186W
YGL158W=YOR261C
YGL158W=YOR362C
YGL160W=YLL039C
YGL161C=YLL039C
YGL163C=YHR200W
YGL163C=YKL213C
YGL163C=YLR032W
YGL163C=YNR051C
YGL163C=YOR080W
YGL163C=YPL020C
YGL166W=YML092C
YGL167C=YHR200W
YGL167C=YLL039C
YGL167C=YOR080W
YGL168W=YJL047C
YGL168W=YKL213C
YGL168W=YLR102C
YGL171W=YOL133W
YGL172W=YML092C
YGL173C=YLL036C
YGL173C=YLL039C
YGL173C=YPR066W
YGL174W=YKL213C
YGL174W=YLL036C
YGL175C=YOR080W
YGL178W=YLL039C
YGL179C=YGR135W
YGL179C=YIL156W
YGL179C=YKL206C
YGL179C=YMR304W
YGL179C=YNL186W
YGL180W=YHL013C
YGL180W=YIL156W
YGL180W=YKR094C
YGL180W=YKR098C
YGL180W=YLR323C
YGL180W=YMR316W
YGL180W=YNL186W
YGL180W=YPR049C
YGL181W=YGR192C
YGL181W=YGR241C
YGL181W=YHR016C
YGL181W=YHR086W
YGL181W=YHR177W
YGL181W=YIL010W
YGL181W=YIL052C
YGL181W=YIL057C
YGL181W=YIL122W
YGL181W=YIR006C
YGL181W=YJL141C
YGL181W=YJL203W
YGL181W=YKR028W
YGL181W=YLL003W
YGL181W=YLL019C
YGL181W=YLL026W
YGL181W=YLR188W
YGL181W=YLR291C
YGL181W=YMR240C
YGL181W=YNL289W
YGL181W=YNR068C
YGL181W=YOR140W
YGL181W=YOR284W
YGL181W=YOR384W
YGL181W=YPL013C
YGL181W=YPL031C
YGL181W=YPL053C
YGL181W=YPL156C
YGL181W=YPL188W
YGL181W=YPL213W
YGL181W=YPR171W
YGL184C=YIL030C
YGL186C=YLL039C
YGL189C=YLL039C
YGL190C=YIL075C
YGL190C=YJR090C
YGL190C=YKL022C
YGL190C=YMR094W
YGL190C=YMR304W
YGL190C=YOL054W
YGL191W=YLL039C
YGL194C=YMR223W
YGL195W=YGR135W
YGL195W=YHL030W
YGL195W=YKL145W
YGL195W=YKL213C
YGL195W=YLL039C
YGL195W=YMR022W
YGL195W=YMR223W
YGL195W=YMR275C
YGL195W=YMR312W
YGL195W=YOL133W
YGL195W=YOR043W
YGL195W=YPL046C
YGL197W=YLL039C
YGL197W=YMR022W
YGL198W=YKL059C
YGL198W=YLL039C
YGL200C=YHR079C
YGL200C=YLL039C
YGL200C=YOR259C
YGL201C=YOR157C
YGL202W=YLL039C
YGL203C=YLL039C
YGL203C=YOR042W
YGL205W=YLL039C
YGL206C=YLL039C
YGL206C=YLR206W
YGL206C=YNR006W
YGL207W=YLL039C
YGL207W=YMR247C
YGL207W=YOL013C
YGL207W=YOL054W
YGL207W=YOR052C
YGL207W=YOR259C
YGL208W=YLL039C
YGL208W=YOL133W
YGL208W=YOR249C
YGL209W=YHR200W
YGL209W=YLL039C
YGL210W=YJL204C
YGL211W=YJL081C
YGL211W=YJR017C
YGL211W=YKL190W
YGL211W=YLR229C
YGL211W=YNL298W
YGL211W=YOR326W
YGL212W=YLR148W
YGL212W=YMR231W
YGL212W=YOR117W
YGL213C=YGR200C
YGL213C=YHR200W
YGL213C=YMR312W
YGL219C=YLL039C
YGL221C=YHR027C
YGL224C=YLL039C
YGL226C-A=YLL039C
YGL228W=YLL039C
YGL229C=YMR022W
YGL230C=YMR022W
YGL231C=YLL039C
YGL233W=YIL046W
YGL233W=YKL059C
YGL233W=YOL133W
YGL234W=YHL030W
YGL234W=YHR200W
YGL234W=YLL039C
YGL237C=YMR312W
YGL237C=YOL133W
YGL238W=YLL039C
YGL238W=YMR022W
YGL240W=YGR225W
YGL240W=YGR229C
YGL240W=YGR270W
YGL240W=YHR023W
YGL240W=YHR166C
YGL240W=YIR025W
YGL240W=YJL164C
YGL240W=YKL022C
YGL240W=YKL057C
YGL240W=YKL109W
YGL240W=YKL113C
YGL240W=YKL166C
YGL240W=YKR082W
YGL240W=YLR079W
YGL240W=YLR102C
YGL240W=YLR127C
YGL240W=YLR310C
YGL240W=YLR342W
YGL240W=YLR362W
YGL240W=YMR048W
YGL240W=YNL025C
YGL240W=YNL098C
YGL240W=YNL172W
YGL240W=YNL193W
YGL240W=YNL273W
YGL240W=YOL012C
YGL240W=YOR244W
YGL240W=YOR249C
YGL240W=YOR358W
YGL240W=YOR360C
YGL240W=YPL203W
YGL240W=YPL209C
YGL240W=YPR018W
YGL240W=YPR135W
YGL240W=YPR187W
YGL241W=YLL039C
YGL241W=YMR022W
YGL241W=YPR093C
YGL244W=YGR135W
YGL244W=YGR200C
YGL244W=YHR200W
YGL244W=YLR032W
YGL244W=YMR223W
YGL244W=YMR247C
YGL244W=YMR312W
YGL244W=YNR051C
YGL244W=YOR080W
YGL245W=YHR079C
YGL245W=YHR111W
YGL245W=YIL030C
YGL245W=YLL039C
YGL245W=YPL144W
YGL249W=YLR394W
YGL250W=YIL031W
YGL252C=YJR090C
YGL252C=YMR223W
YGL253W=YLL039C
YGL253W=YOL133W
YGL254W=YIL046W
YGL254W=YJR090C
YGL255W=YHR200W
YGL255W=YLL039C
YGL255W=YMR022W
YGL256W=YLL039C
YGL258W=YMR022W
YGR002C=YGR200C
YGR002C=YHR166C
YGR002C=YIL008W
YGR002C=YJR090C
YGR002C=YJR102C
YGR002C=YKL213C
YGR002C=YLR102C
YGR002C=YLR127C
YGR002C=YLR417W
YGR002C=YMR231W
YGR002C=YMR264W
YGR002C=YMR312W
YGR002C=YNL172W
YGR002C=YOR080W
YGR003W=YIL001W
YGR003W=YJR035W
YGR003W=YJR052W
YGR003W=YLR297W
YGR003W=YOL133W
YGR003W=YOR326W
YGR005C=YGR135W
YGR005C=YGR200C
YGR005C=YKL010C
YGR005C=YKL213C
YGR005C=YLR024C
YGR005C=YMR312W
YGR005C=YNR051C
YGR005C=YPR093C
YGR006W=YHR165C
YGR012W=YLL039C
YGR013W=YHR165C
YGR013W=YJR084W
YGR013W=YLL036C
YGR016W=YMR309C
YGR017W=YMR022W
YGR019W=YHR165C
YGR020C=YLL039C
YGR021W=YHR165C
YGR021W=YMR022W
YGR024C=YHR115C
YGR024C=YKL090W
YGR024C=YLL039C
YGR024C=YPR049C
YGR027C=YHR200W
YGR027C=YLL039C
YGR027W-A=YLL039C
YGR027W-B=YLL039C
YGR032W=YLL039C
YGR034W=YHR200W
YGR037C=YLL039C
YGR038C-A=YLL039C
YGR038C-B=YLL039C
YGR040W=YHR200W
YGR040W=YLL039C
YGR040W=YNL186W
YGR040W=YNR006W
YGR044C=YLL039C
YGR046W=YJR090C
YGR046W=YNL116W
YGR048W=YGR048W
YGR048W=YGR178C
YGR048W=YHR039C-A
YGR048W=YHR124W
YGR048W=YIL030C
YGR048W=YIL144W
YGR048W=YIR033W
YGR048W=YJL020C
YGR048W=YKL020C
YGR048W=YKL042W
YGR048W=YKL213C
YGR048W=YKR002W
YGR048W=YLL024C
YGR048W=YLL039C
YGR048W=YLR450W
YGR048W=YML013W
YGR048W=YML023C
YGR048W=YMR297W
YGR048W=YNL271C
YGR048W=YOL013C
YGR048W=YOR244W
YGR048W=YPL222W
YGR048W=YPR154W
YGR049W=YOL133W
YGR052W=YLR127C
YGR052W=YNL186W
YGR054W=YLL039C
YGR054W=YNR051C
YGR055W=YLL039C
YGR056W=YKL213C
YGR056W=YLR394W
YGR056W=YNR051C
YGR058W=YHL002W
YGR058W=YLL039C
YGR060W=YHR027C
YGR060W=YIL030C
YGR060W=YLL039C
YGR060W=YML029W
YGR060W=YMR022W
YGR060W=YMR264W
YGR060W=YOL133W
YGR061C=YHR200W
YGR061C=YLL039C
YGR061C=YOR124C
YGR063C=YLR102C
YGR063C=YMR094W
YGR063C=YMR247C
YGR063C=YNR051C
YGR063C=YPR093C
YGR067C=YGR135W
YGR068C=YLL039C
YGR070W=YLL039C
YGR071C=YMR022W
YGR072W=YIL008W
YGR072W=YLL039C
YGR072W=YMR094W
YGR074W=YHR165C
YGR074W=YJR084W
YGR074W=YLL036C
YGR075C=YHR165C
YGR075C=YJR084W
YGR075C=YLL036C
YGR077C=YMR022W
YGR077C=YMR026C
YGR078C=YGR135W
YGR078C=YGR200C
YGR078C=YHL002W
YGR078C=YHR111W
YGR078C=YHR134W
YGR078C=YHR200W
YGR078C=YIL008W
YGR078C=YJR090C
YGR078C=YKL213C
YGR078C=YMR022W
YGR078C=YMR100W
YGR078C=YMR312W
YGR081C=YMR022W
YGR085C=YLL039C
YGR085C=YMR022W
YGR086C=YHR027C
YGR086C=YLL039C
YGR086C=YMR309C
YGR086C=YNL230C
YGR087C=YJR090C
YGR087C=YLL039C
YGR087C=YLR199C
YGR087C=YLR427W
YGR089W=YHL010C
YGR089W=YLL039C
YGR090W=YLL039C
YGR090W=YLR427W
YGR090W=YNL186W
YGR090W=YNL230C
YGR091W=YHR165C
YGR091W=YLL036C
YGR092W=YLL039C
YGR092W=YNL155W
YGR092W=YNR006W
YGR092W=YOR117W
YGR092W=YOR362C
YGR094W=YLL039C
YGR094W=YMR022W
YGR097W=YMR304W
YGR100W=YJL204C
YGR100W=YLL039C
YGR102C=YLL039C
YGR103W=YLL039C
YGR103W=YNL230C
YGR108W=YGR135W
YGR108W=YGR184C
YGR110W=YMR022W
YGR111W=YIL030C
YGR111W=YLL039C
YGR112W=YMR022W
YGR113W=YMR094W
YGR113W=YPR049C
YGR116W=YLL039C
YGR116W=YLR199C
YGR116W=YMR247C
YGR118W=YLL039C
YGR120C=YLL039C
YGR120C=YMR025W
YGR123C=YLL039C
YGR124W=YLL039C
YGR125W=YKL059C
YGR125W=YLL039C
YGR126W=YJR084W
YGR126W=YLL039C
YGR128C=YGR200C
YGR128C=YLL039C
YGR129W=YLL036C
YGR130C=YHL030W
YGR130C=YLL039C
YGR131W=YNL172W
YGR133W=YGR133W
YGR133W=YGR143W
YGR133W=YHR013C
YGR133W=YHR083W
YGR133W=YHR090C
YGR133W=YJR075W
YGR133W=YLR055C
YGR133W=YLR342W
YGR133W=YMR211W
YGR133W=YOL147C
YGR133W=YOR209C
YGR134W=YGR135W
YGR134W=YHR200W
YGR135W=YGR143W
YGR135W=YGR229C
YGR135W=YGR253C
YGR135W=YHL030W
YGR135W=YHR142W
YGR135W=YHR183W
YGR135W=YHR200W
YGR135W=YIL084C
YGR135W=YIL105C
YGR135W=YIL128W
YGR135W=YIR008C
YGR135W=YJL001W
YGR135W=YJL164C
YGR135W=YJL179W
YGR135W=YJR043C
YGR135W=YJR104C
YGR135W=YJR143C
YGR135W=YJR144W
YGR135W=YKL018W
YGR135W=YKL113C
YGR135W=YKL144C
YGR135W=YKL206C
YGR135W=YKL210W
YGR135W=YKL213C
YGR135W=YKR062W
YGR135W=YKR070W
YGR135W=YKR095W
YGR135W=YLL039C
YGR135W=YLR021W
YGR135W=YLR039C
YGR135W=YLR055C
YGR135W=YLR087C
YGR135W=YLR190W
YGR135W=YLR199C
YGR135W=YLR200W
YGR135W=YLR226W
YGR135W=YLR262C
YGR135W=YLR330W
YGR135W=YLR342W
YGR135W=YML008C
YGR135W=YML032C
YGR135W=YML034W
YGR135W=YML092C
YGR135W=YML094W
YGR135W=YML121W
YGR135W=YMR100W
YGR135W=YMR112C
YGR135W=YMR198W
YGR135W=YMR199W
YGR135W=YMR263W
YGR135W=YMR276W
YGR135W=YMR314W
YGR135W=YNL007C
YGR135W=YNL025C
YGR135W=YNL107W
YGR135W=YNL147W
YGR135W=YNL153C
YGR135W=YNL244C
YGR135W=YNL251C
YGR135W=YNL288W
YGR135W=YNL298W
YGR135W=YNL299W
YGR135W=YNL330C
YGR135W=YOL001W
YGR135W=YOL004W
YGR135W=YOL038W
YGR135W=YOL072W
YGR135W=YOL145C
YGR135W=YOL146W
YGR135W=YOR043W
YGR135W=YOR073W
YGR135W=YOR157C
YGR135W=YOR261C
YGR135W=YOR362C
YGR135W=YPL055C
YGR135W=YPL144W
YGR135W=YPL153C
YGR135W=YPL180W
YGR135W=YPL217C
YGR135W=YPL226W
YGR135W=YPL235W
YGR135W=YPL254W
YGR135W=YPR070W
YGR135W=YPR103W
YGR135W=YPR110C
YGR135W=YPR135W
YGR135W=YPR141C
YGR136W=YGR184C
YGR136W=YIL156W
YGR136W=YLL039C
YGR136W=YPL084W
YGR140W=YJR099W
YGR140W=YKL210W
YGR140W=YLL039C
YGR140W=YMR022W
YGR140W=YMR094W
YGR140W=YOR124C
YGR140W=YOR156C
YGR142W=YLL039C
YGR143W=YLL039C
YGR144W=YNL116W
YGR145W=YMR304W
YGR148C=YLL039C
YGR149W=YLL039C
YGR152C=YJR090C
YGR155W=YLL039C
YGR156W=YGR184C
YGR156W=YKL059C
YGR156W=YKL213C
YGR157W=YIL030C
YGR157W=YLL039C
YGR157W=YLR207W
YGR157W=YML013W
YGR157W=YMR264W
YGR157W=YOL013C
YGR159C=YLL039C
YGR161C-D=YHR200W
YGR161C-D=YLL039C
YGR161C=YHR200W
YGR161C=YLL039C
YGR161W-B=YHR115C
YGR161W-B=YLL039C
YGR162W=YJR084W
YGR162W=YLL039C
YGR162W=YLR427W
YGR163W=YHR027C
YGR163W=YIL075C
YGR163W=YKL145W
YGR163W=YLL039C
YGR166W=YOR197W
YGR170W=YNR051C
YGR174C=YLL039C
YGR175C=YHR079C
YGR175C=YHR200W
YGR175C=YLL039C
YGR175C=YNL311C
YGR177C=YHR079C
YGR178C=YKL054C
YGR178C=YLL039C
YGR179C=YHR166C
YGR179C=YOL054W
YGR180C=YLL039C
YGR180C=YLR032W
YGR180C=YOR080W
YGR183C=YMR022W
YGR184C=YGR184C
YGR184C=YHR014W
YGR184C=YHR034C
YGR184C=YHR129C
YGR184C=YHR191C
YGR184C=YHR200W
YGR184C=YIL075C
YGR184C=YJL020C
YGR184C=YJL092W
YGR184C=YJL141C
YGR184C=YJR119C
YGR184C=YKL145W
YGR184C=YLL039C
YGR184C=YLR288C
YGR184C=YML021C
YGR184C=YML051W
YGR184C=YML094W
YGR184C=YMR078C
YGR184C=YMR294W
YGR184C=YNL107W
YGR184C=YNL330C
YGR184C=YOL038W
YGR184C=YOR026W
YGR184C=YOR073W
YGR184C=YPL008W
YGR184C=YPL018W
YGR184C=YPL129W
YGR184C=YPL177C
YGR184C=YPR103W
YGR184C=YPR135W
YGR184C=YPR141C
YGR184C=YPR154W
YGR184C=YPR164W
YGR185C=YLL039C
YGR185C=YNL230C
YGR186W=YKL213C
YGR186W=YLL039C
YGR186W=YLR032W
YGR186W=YPR093C
YGR187C=YLL039C
YGR188C=YJL047C
YGR188C=YKL213C
YGR188C=YLR394W
YGR188C=YMR022W
YGR188C=YMR304W
YGR191W=YLL039C
YGR192C=YHR200W
YGR192C=YLL039C
YGR192C=YNL155W
YGR192C=YPR093C
YGR194C=YLL039C
YGR194C=YMR022W
YGR195W=YLL039C
YGR196C=YGR253C
YGR198W=YJR102C
YGR198W=YLL039C
YGR198W=YLR148W
YGR198W=YLR417W
YGR198W=YMR231W
YGR198W=YNR006W
YGR198W=YPL002C
YGR198W=YPL065W
YGR200C=YGR200C
YGR200C=YGR252W
YGR200C=YHR041C
YGR200C=YHR066W
YGR200C=YHR090C
YGR200C=YHR187W
YGR200C=YIL021W
YGR200C=YIL040W
YGR200C=YIL084C
YGR200C=YIL096C
YGR200C=YIR025W
YGR200C=YJL020C
YGR200C=YJL081C
YGR200C=YJL140W
YGR200C=YJR073C
YGR200C=YJR104C
YGR200C=YJR126C
YGR200C=YJR127C
YGR200C=YJR140C
YGR200C=YKL012W
YGR200C=YKL110C
YGR200C=YKL212W
YGR200C=YKR048C
YGR200C=YKR077W
YGR200C=YLL024C
YGR200C=YLL039C
YGR200C=YLR056W
YGR200C=YLR153C
YGR200C=YLR182W
YGR200C=YLR200W
YGR200C=YLR226W
YGR200C=YLR229C
YGR200C=YLR268W
YGR200C=YLR337C
YGR200C=YLR373C
YGR200C=YLR384C
YGR200C=YML094W
YGR200C=YMR005W
YGR200C=YMR091C
YGR200C=YMR198W
YGR200C=YMR236W
YGR200C=YMR263W
YGR200C=YMR277W
YGR200C=YMR294W
YGR200C=YMR312W
YGR200C=YNL021W
YGR200C=YNL078W
YGR200C=YNL097C
YGR200C=YNL107W
YGR200C=YNL153C
YGR200C=YNL248C
YGR200C=YNL251C
YGR200C=YNL271C
YGR200C=YNL272C
YGR200C=YNL297C
YGR200C=YNL298W
YGR200C=YNL330C
YGR200C=YNR003C
YGR200C=YNR011C
YGR200C=YNR051C
YGR200C=YOL004W
YGR200C=YOL051W
YGR200C=YOL068C
YGR200C=YOL081W
YGR200C=YOL145C
YGR200C=YOR106W
YGR200C=YOR141C
YGR200C=YOR151C
YGR200C=YOR244W
YGR200C=YOR326W
YGR200C=YPL055C
YGR200C=YPL086C
YGR200C=YPL101W
YGR200C=YPL129W
YGR200C=YPL204W
YGR200C=YPR135W
YGR200C=YPR179C
YGR202C=YLL039C
YGR204W=YKL210W
YGR204W=YLL039C
YGR208W=YKL213C
YGR208W=YMR312W
YGR208W=YPR066W
YGR209C=YLL039C
YGR209C=YPL020C
YGR211W=YLL039C
YGR211W=YMR022W
YGR211W=YOL133W
YGR212W=YMR022W
YGR213C=YHR134W
YGR214W=YIL031W
YGR214W=YKL010C
YGR214W=YKL145W
YGR214W=YLL036C
YGR214W=YLL039C
YGR214W=YPR180W
YGR217W=YLL039C
YGR218W=YHL030W
YGR218W=YKL145W
YGR218W=YLL039C
YGR218W=YOL133W
YGR225W=YHR014W
YGR225W=YHR129C
YGR225W=YHR166C
YGR225W=YIR025W
YGR225W=YKL022C
YGR225W=YLR102C
YGR225W=YLR127C
YGR225W=YMR022W
YGR225W=YNL172W
YGR225W=YNL210W
YGR225W=YOR249C
YGR227W=YHR079C
YGR229C=YHR027C
YGR229C=YHR200W
YGR229C=YKL145W
YGR229C=YNR051C
YGR231C=YHL030W
YGR231C=YHR027C
YGR232W=YHL030W
YGR232W=YHR027C
YGR232W=YHR183W
YGR232W=YHR200W
YGR232W=YIL075C
YGR232W=YKL145W
YGR232W=YLR421C
YGR232W=YNL124W
YGR232W=YNL209W
YGR232W=YNL244C
YGR232W=YOR117W
YGR232W=YOR259C
YGR232W=YOR261C
YGR232W=YPR086W
YGR232W=YPR108W
YGR233C=YLL039C
YGR234W=YHL030W
YGR234W=YLL039C
YGR237C=YLR128W
YGR240C=YJR090C
YGR240C=YLL039C
YGR240C=YMR022W
YGR240C=YMR223W
YGR240C=YOL013C
YGR240C=YOL133W
YGR244C=YLL039C
YGR245C=YLL039C
YGR246C=YLR421C
YGR251W=YNL186W
YGR252W=YHR079C
YGR252W=YJL048C
YGR252W=YLL039C
YGR252W=YMR094W
YGR252W=YMR223W
YGR252W=YMR312W
YGR253C=YHL030W
YGR253C=YHR183W
YGR253C=YJL001W
YGR253C=YJR017C
YGR253C=YJR059W
YGR253C=YKL014C
YGR253C=YLR021W
YGR253C=YML092C
YGR253C=YMR314W
YGR253C=YOL038W
YGR253C=YOR148C
YGR253C=YOR157C
YGR253C=YOR362C
YGR253C=YPL144W
YGR253C=YPR103W
YGR253C=YPR185W
YGR254W=YHR200W
YGR254W=YLL039C
YGR256W=YLL039C
YGR256W=YMR022W
YGR260W=YLL039C
YGR261C=YMR304W
YGR261C=YOR042W
YGR262C=YHR027C
YGR262C=YKL145W
YGR264C=YLL039C
YGR264C=YMR022W
YGR266W=YLL039C
YGR267C=YJR090C
YGR267C=YKL210W
YGR267C=YLL039C
YGR267C=YOL087C
YGR267C=YPL003W
YGR268C=YHL002W
YGR268C=YLL039C
YGR268C=YOR124C
YGR268C=YOR138C
YGR270W=YMR100W
YGR270W=YOL054W
YGR271W=YMR022W
YGR274C=YNR051C
YGR275W=YOR156C
YGR278W=YHR165C
YGR278W=YLL036C
YGR279C=YMR022W
YGR280C=YIL046W
YGR281W=YLL039C
YGR282C=YLL039C
YGR284C=YHR079C
YGR284C=YOL013C
YGR286C=YLL039C
YGR287C=YIL030C
YGR296W=YLL039C
YHL002W=YHL002W
YHL002W=YHL007C
YHL002W=YHR200W
YHL002W=YIL156W
YHL002W=YJL133W
YHL002W=YKL204W
YHL002W=YKL213C
YHL002W=YKR027W
YHL002W=YLL039C
YHL002W=YLR330W
YHL002W=YLR418C
YHL002W=YLR425W
YHL002W=YMR089C
YHL002W=YMR109W
YHL002W=YMR275C
YHL002W=YNL015W
YHL002W=YNL152W
YHL002W=YNL239W
YHL002W=YNR006W
YHL002W=YOR076C
YHL002W=YOR116C
YHL002W=YOR124C
YHL002W=YOR138C
YHL002W=YOR181W
YHL002W=YPL240C
YHL002W=YPR115W
YHL002W=YPR151C
YHL002W=YPR171W
YHL007C=YHR111W
YHL007C=YIL008W
YHL007C=YIL156W
YHL007C=YLL039C
YHL007C=YOR043W
YHL008C=YLL039C
YHL009W-B=YOR057W
YHL010C=YHL010C
YHL010C=YKR017C
YHL010C=YLL039C
YHL010C=YLR138W
YHL010C=YPL240C
YHL011C=YHR027C
YHL011C=YLL039C
YHL011C=YLR148W
YHL011C=YMR022W
YHL011C=YMR231W
YHL011C=YOR043W
YHL013C=YHR135C
YHL013C=YJL164C
YHL013C=YPL209C
YHL015W=YHR200W
YHL015W=YLL036C
YHL015W=YLL039C
YHL018W=YMR022W
YHL020C=YLL039C
YHL020C=YMR022W
YHL022C=YIR025W
YHL025W=YML092C
YHL027W=YJR102C
YHL027W=YLL039C
YHL027W=YLR417W
YHL027W=YPL002C
YHL027W=YPL065W
YHL027W=YPL084W
YHL028W=YOL133W
YHL029C=YLL039C
YHL029C=YMR022W
YHL030W=YHR019C
YHL030W=YHR027C
YHL030W=YHR183W
YHL030W=YHR200W
YHL030W=YIL075C
YHL030W=YJL001W
YHL030W=YJL039C
YHL030W=YJL066C
YHL030W=YJL081C
YHL030W=YJL092W
YHL030W=YJR077C
YHL030W=YJR132W
YHL030W=YKL029C
YHL030W=YKL145W
YHL030W=YKL182W
YHL030W=YLL024C
YHL030W=YLL039C
YHL030W=YLR259C
YHL030W=YLR333C
YHL030W=YLR421C
YHL030W=YML016C
YHL030W=YML029W
YHL030W=YML073C
YHL030W=YML085C
YHL030W=YML092C
YHL030W=YMR012W
YHL030W=YMR186W
YHL030W=YMR203W
YHL030W=YMR296C
YHL030W=YMR314W
YHL030W=YNL064C
YHL030W=YNL085W
YHL030W=YNL132W
YHL030W=YOL038W
YHL030W=YOL133W
YHL030W=YOR117W
YHL030W=YOR153W
YHL030W=YOR157C
YHL030W=YOR160W
YHL030W=YOR244W
YHL030W=YOR259C
YHL030W=YOR261C
YHL030W=YOR362C
YHL030W=YPL081W
YHL030W=YPR032W
YHL030W=YPR103W
YHL030W=YPR108W
YHL030W=YPR110C
YHL030W=YPR184W
YHL031C=YLL039C
YHL031C=YMR022W
YHL033C=YIL030C
YHL033C=YLL039C
YHL034C=YHR165C
YHL035C=YLL039C
YHL042W=YMR264W
YHL043W=YMR022W
YHL047C=YHR079C
YHL048W=YMR264W
YHR001W-A=YLL039C
YHR001W=YLL039C
YHR003C=YIR038C
YHR003C=YJR091C
YHR003C=YLL039C
YHR003C=YML086C
YHR003C=YMR022W
YHR003C=YMR203W
YHR003C=YMR294W
YHR003C=YPL186C
YHR005C=YHR200W
YHR005C=YIL075C
YHR005C=YJL197W
YHR005C=YLL039C
YHR005C=YNL119W
YHR006W=YHR200W
YHR006W=YLL039C
YHR006W=YMR022W
YHR007C=YLL039C
YHR007C=YML013W
YHR007C=YMR022W
YHR007C=YMR264W
YHR009C=YIL030C
YHR010W=YLL039C
YHR011W=YMR022W
YHR012W=YLL039C
YHR013C=YJL047C
YHR013C=YJR102C
YHR013C=YKL213C
YHR013C=YLR024C
YHR013C=YLR032W
YHR013C=YLR148W
YHR013C=YLR394W
YHR013C=YLR417W
YHR013C=YML097C
YHR013C=YMR026C
YHR013C=YMR223W
YHR013C=YMR231W
YHR013C=YNR006W
YHR013C=YOR043W
YHR013C=YOR080W
YHR013C=YOR124C
YHR013C=YPL002C
YHR013C=YPL084W
YHR013C=YPR066W
YHR014W=YNL230C
YHR016C=YJR090C
YHR016C=YOR042W
YHR018C=YLL039C
YHR019C=YHR027C
YHR019C=YHR200W
YHR019C=YIL075C
YHR019C=YKL010C
YHR019C=YKL145W
YHR019C=YLL039C
YHR019C=YOR080W
YHR020W=YJR062C
YHR020W=YLL039C
YHR020W=YOL087C
YHR021C=YLL039C
YHR023W=YIR025W
YHR023W=YLR102C
YHR023W=YLR167W
YHR025W=YLL039C
YHR027C=YHR027C
YHR027C=YHR169W
YHR027C=YHR183W
YHR027C=YHR200W
YHR027C=YIL075C
YHR027C=YIL094C
YHR027C=YJL001W
YHR027C=YJL130C
YHR027C=YJR016C
YHR027C=YJR017C
YHR027C=YJR072C
YHR027C=YJR076C
YHR027C=YKL010C
YHR027C=YKL014C
YHR027C=YKL029C
YHR027C=YKL032C
YHR027C=YKL145W
YHR027C=YKL152C
YHR027C=YKL157W
YHR027C=YKL171W
YHR027C=YKL209C
YHR027C=YLL024C
YHR027C=YLL039C
YHR027C=YLL040C
YHR027C=YLR006C
YHR027C=YLR153C
YHR027C=YLR180W
YHR027C=YLR291C
YHR027C=YLR341W
YHR027C=YLR421C
YHR027C=YML012W
YHR027C=YML062C
YHR027C=YML075C
YHR027C=YML124C
YHR027C=YMR091C
YHR027C=YMR108W
YHR027C=YMR178W
YHR027C=YMR186W
YHR027C=YMR191W
YHR027C=YMR241W
YHR027C=YMR276W
YHR027C=YNL055C
YHR027C=YNL075W
YHR027C=YNL137C
YHR027C=YNL175C
YHR027C=YNL183C
YHR027C=YNL244C
YHR027C=YNL281W
YHR027C=YNL288W
YHR027C=YNR016C
YHR027C=YNR053C
YHR027C=YOL022C
YHR027C=YOL038W
YHR027C=YOL133W
YHR027C=YOR056C
YHR027C=YOR117W
YHR027C=YOR181W
YHR027C=YOR187W
YHR027C=YOR259C
YHR027C=YOR261C
YHR027C=YOR271C
YHR027C=YOR312C
YHR027C=YOR351C
YHR027C=YOR362C
YHR027C=YOR375C
YHR027C=YPL058C
YHR027C=YPL063W
YHR027C=YPL140C
YHR027C=YPL233W
YHR027C=YPL235W
YHR027C=YPL240C
YHR027C=YPL259C
YHR027C=YPR080W
YHR027C=YPR105C
YHR027C=YPR108W
YHR028C=YLL039C
YHR030C=YLL039C
YHR030C=YOR043W
YHR030C=YOR080W
YHR031C=YJL047C
YHR031C=YKL054C
YHR031C=YLR032W
YHR031C=YMR022W
YHR031C=YOR080W
YHR032W=YLL039C
YHR034C=YLL039C
YHR034C=YMR309C
YHR037W=YLL039C
YHR039C-A=YMR264W
YHR039C=YLL039C
YHR039C=YNR051C
YHR041C=YHR200W
YHR041C=YKL054C
YHR041C=YKL213C
YHR041C=YLR024C
YHR041C=YMR022W
YHR041C=YMR312W
YHR041C=YNR051C
YHR041C=YOR339C
YHR042W=YLL039C
YHR042W=YMR022W
YHR045W=YHR079C
YHR046C=YLL039C
YHR047C=YIL075C
YHR047C=YLL039C
YHR047C=YLR148W
YHR047C=YML029W
YHR047C=YMR231W
YHR047C=YOL111C
YHR047C=YOR117W
YHR050W=YLL039C
YHR050W=YOR057W
YHR051W=YMR022W
YHR052W=YKL145W
YHR052W=YNL186W
YHR052W=YNL230C
YHR052W=YOL038W
YHR052W=YOR080W
YHR052W=YPR103W
YHR058C=YPR093C
YHR061C=YOR043W
YHR062C=YOL013C
YHR063C=YIL030C
YHR063C=YLL039C
YHR063C=YPR180W
YHR064C=YOR080W
YHR066W=YHR200W
YHR066W=YLL039C
YHR066W=YOR080W
YHR072W=YIL046W
YHR073W=YLL039C
YHR074W=YLL039C
YHR075C=YLR368W
YHR076W=YLL039C
YHR077C=YLL039C
YHR077C=YMR022W
YHR077C=YMR094W
YHR079C=YHR079C
YHR079C=YHR101C
YHR079C=YHR110W
YHR079C=YHR114W
YHR079C=YHR123W
YHR079C=YIL061C
YHR079C=YIL068C
YHR079C=YIL076W
YHR079C=YIL090W
YHR079C=YIL109C
YHR079C=YIL135C
YHR079C=YIR022W
YHR079C=YIR033W
YHR079C=YJL002C
YHR079C=YJL034W
YHR079C=YJL051W
YHR079C=YJL062W
YHR079C=YJL108C
YHR079C=YJR073C
YHR079C=YJR117W
YHR079C=YJR118C
YHR079C=YKL073W
YHR079C=YKL168C
YHR079C=YKL206C
YHR079C=YKR105C
YHR079C=YLL043W
YHR079C=YLR006C
YHR079C=YLR064W
YHR079C=YLR207W
YHR079C=YLR208W
YHR079C=YLR242C
YHR079C=YLR250W
YHR079C=YLR257W
YHR079C=YLR268W
YHR079C=YLR361C
YHR079C=YLR410W-A
YHR079C=YLR429W
YHR079C=YML008C
YHR079C=YML012W
YHR079C=YML037C
YHR079C=YML045W-A
YHR079C=YML055W
YHR079C=YML075C
YHR079C=YMR022W
YHR079C=YMR046C
YHR079C=YMR079W
YHR079C=YMR140W
YHR079C=YMR165C
YHR079C=YMR184W
YHR079C=YMR214W
YHR079C=YMR229C
YHR079C=YMR239C
YHR079C=YMR264W
YHR079C=YMR295C
YHR079C=YNL054W-A
YHR079C=YNL065W
YHR079C=YNL074C
YHR079C=YNL097C
YHR079C=YNL155W
YHR079C=YNL192W
YHR079C=YNL219C
YHR079C=YNL224C
YHR079C=YNL236W
YHR079C=YNL258C
YHR079C=YNL272C
YHR079C=YNL284C-A
YHR079C=YNR006W
YHR079C=YNR026C
YHR079C=YNR030W
YHR079C=YNR047W
YHR079C=YOL013C
YHR079C=YOL031C
YHR079C=YOL082W
YHR079C=YOL103W-A
YHR079C=YOL148C
YHR079C=YOR002W
YHR079C=YOR067C
YHR079C=YOR075W
YHR079C=YOR085W
YHR079C=YOR107W
YHR079C=YOR113W
YHR079C=YOR162C
YHR079C=YOR181W
YHR079C=YOR198C
YHR079C=YOR207C
YHR079C=YOR254C
YHR079C=YOR391C
YHR079C=YPL010W
YHR079C=YPL051W
YHR079C=YPL085W
YHR079C=YPL094C
YHR079C=YPL128C
YHR079C=YPL150W
YHR079C=YPL218W
YHR079C=YPL227C
YHR079C=YPL240C
YHR079C=YPL254W
YHR079C=YPL257W-A
YHR079C=YPR032W
YHR079C=YPR067W
YHR079C=YPR091C
YHR079C=YPR137C-A
YHR079C=YPR156C
YHR079C=YPR158C-C
YHR079C=YPR181C
YHR079C=YPR183W
YHR079C=YPR198W
YHR081W=YKL213C
YHR081W=YPR066W
YHR082C=YKL210W
YHR082C=YLL039C
YHR082C=YNL155W
YHR082C=YNL186W
YHR082C=YNR006W
YHR082C=YOR362C
YHR083W=YIL007C
YHR083W=YMR022W
YHR083W=YNR069C
YHR083W=YOR043W
YHR083W=YPR103W
YHR084W=YJL157C
YHR084W=YOR043W
YHR085W=YKR098C
YHR085W=YOR156C
YHR086W=YLL036C
YHR089C=YLL039C
YHR089C=YNL186W
YHR090C=YHR166C
YHR090C=YIL008W
YHR090C=YJL204C
YHR090C=YKL054C
YHR090C=YLR127C
YHR090C=YLR148W
YHR090C=YLR417W
YHR090C=YMR231W
YHR090C=YMR312W
YHR090C=YNL172W
YHR090C=YNR051C
YHR090C=YOR080W
YHR090C=YPL002C
YHR092C=YJR090C
YHR092C=YLL039C
YHR094C=YJR090C
YHR094C=YLL039C
YHR096C=YLL039C
YHR096C=YMR022W
YHR097C=YLL039C
YHR098C=YLL039C
YHR098C=YNR051C
YHR099W=YLL039C
YHR099W=YMR223W
YHR101C=YLR207W
YHR101C=YMR022W
YHR101C=YOL013C
YHR104W=YLL039C
YHR106W=YLR368W
YHR107C=YJR090C
YHR107C=YLL039C
YHR107C=YLR167W
YHR107C=YOL133W
YHR108W=YKR094C
YHR108W=YLL039C
YHR108W=YLR167W
YHR108W=YNR006W
YHR111W=YHR111W
YHR111W=YHR129C
YHR111W=YIL008W
YHR111W=YIL046W
YHR111W=YIL132C
YHR111W=YKL048C
YHR111W=YLL024C
YHR111W=YLR200W
YHR111W=YLR229C
YHR111W=YML064C
YHR111W=YML094W
YHR111W=YNL153C
YHR111W=YNL271C
YHR111W=YNL298W
YHR111W=YOL001W
YHR111W=YOR326W
YHR112C=YIL030C
YHR112C=YLL039C
YHR114W=YIL008W
YHR114W=YIL156W
YHR114W=YJL047C
YHR114W=YJR090C
YHR114W=YML092C
YHR114W=YMR022W
YHR114W=YNR007C
YHR115C=YJL168C
YHR115C=YJR026W
YHR115C=YJR028W
YHR115C=YKR054C
YHR115C=YLL039C
YHR115C=YLR157C-A
YHR115C=YLR215C
YHR115C=YLR227W-A
YHR115C=YLR256W-A
YHR115C=YLR410W-B
YHR115C=YML040W
YHR115C=YNL085W
YHR115C=YNL116W
YHR115C=YNL153C
YHR115C=YNL253W
YHR115C=YNL271C
YHR115C=YNL289W
YHR115C=YNL298W
YHR115C=YNL311C
YHR115C=YOL001W
YHR115C=YOL103W-A
YHR115C=YOR080W
YHR115C=YOR215C
YHR115C=YPL031C
YHR115C=YPL085W
YHR115C=YPL240C
YHR115C=YPR169W
YHR118C=YKL022C
YHR119W=YMR022W
YHR120W=YLL039C
YHR120W=YMR022W
YHR121W=YLR032W
YHR122W=YIL071C
YHR122W=YJR052W
YHR122W=YKL090W
YHR122W=YLL036C
YHR122W=YLR097C
YHR124W=YIL156W
YHR129C=YIL008W
YHR129C=YNR051C
YHR129C=YOR080W
YHR131C=YLL039C
YHR132C=YLL039C
YHR133C=YLL039C
YHR134W=YHR154W
YHR134W=YHR156C
YHR134W=YHR200W
YHR134W=YJL092W
YHR134W=YLR032W
YHR134W=YLR200W
YHR134W=YLR234W
YHR134W=YML032C
YHR134W=YML094W
YHR134W=YMR190C
YHR134W=YNL201C
YHR134W=YNL273W
YHR134W=YPR135W
YHR135C=YIL075C
YHR135C=YIL156W
YHR135C=YKL210W
YHR135C=YKR094C
YHR135C=YLL039C
YHR135C=YLR323C
YHR135C=YMR275C
YHR135C=YMR316W
YHR135C=YNL116W
YHR135C=YNL172W
YHR135C=YNL186W
YHR135C=YOR042W
YHR136C=YOL138C
YHR137W=YLL039C
YHR142W=YHR200W
YHR149C=YMR022W
YHR150W=YLL039C
YHR151C=YKL213C
YHR152W=YMR022W
YHR152W=YNL172W
YHR154W=YHR200W
YHR154W=YIR025W
YHR154W=YJL047C
YHR154W=YLR148W
YHR154W=YMR022W
YHR154W=YNL155W
YHR154W=YOR080W
YHR156C=YHR165C
YHR156C=YJL149W
YHR156C=YMR022W
YHR156C=YOR156C
YHR160C=YIL046W
YHR163W=YMR022W
YHR164C=YHR165C
YHR165C=YIL061C
YHR165C=YIR004W
YHR165C=YJL124C
YHR165C=YJL203W
YHR165C=YJR022W
YHR165C=YJR072C
YHR165C=YKL012W
YHR165C=YKL095W
YHR165C=YKL129C
YHR165C=YKL152C
YHR165C=YKL173W
YHR165C=YKR022C
YHR165C=YKR086W
YHR165C=YLL024C
YHR165C=YLL036C
YHR165C=YLL039C
YHR165C=YLR117C
YHR165C=YLR133W
YHR165C=YLR147C
YHR165C=YLR275W
YHR165C=YLR424W
YHR165C=YLR438C-A
YHR165C=YML046W
YHR165C=YML049C
YHR165C=YML051W
YHR165C=YMR109W
YHR165C=YMR125W
YHR165C=YMR176W
YHR165C=YMR213W
YHR165C=YMR216C
YHR165C=YMR240C
YHR165C=YMR288W
YHR165C=YNL016W
YHR165C=YNL147W
YHR165C=YNL209W
YHR165C=YNL245C
YHR165C=YNR011C
YHR165C=YNR053C
YHR165C=YOR159C
YHR165C=YOR204W
YHR165C=YOR308C
YHR165C=YPL016W
YHR165C=YPL151C
YHR165C=YPL178W
YHR165C=YPL213W
YHR165C=YPR082C
YHR165C=YPR101W
YHR165C=YPR141C
YHR165C=YPR178W
YHR165C=YPR182W
YHR166C=YHR166C
YHR166C=YIL046W
YHR166C=YIR025W
YHR166C=YJL081C
YHR166C=YJL194W
YHR166C=YKL022C
YHR166C=YKL101W
YHR166C=YKL145W
YHR166C=YLL024C
YHR166C=YLR079W
YHR166C=YLR102C
YHR166C=YLR127C
YHR166C=YLR451W
YHR166C=YMR022W
YHR166C=YNL107W
YHR166C=YNL136W
YHR166C=YNL172W
YHR166C=YOR244W
YHR166C=YOR249C
YHR166C=YPL124W
YHR166C=YPR119W
YHR167W=YIL075C
YHR167W=YNR051C
YHR170W=YLL039C
YHR170W=YOR080W
YHR171W=YHR171W
YHR171W=YLL042C
YHR171W=YMR183C
YHR171W=YNL212W
YHR171W=YNR007C
YHR171W=YOR191W
YHR171W=YPL240C
YHR174W=YHR200W
YHR174W=YIL030C
YHR174W=YLL039C
YHR174W=YPR093C
YHR179W=YLL039C
YHR179W=YLR427W
YHR179W=YMR022W
YHR179W=YOL013C
YHR183W=YHR200W
YHR183W=YIL030C
YHR183W=YIL075C
YHR183W=YJL001W
YHR183W=YKL145W
YHR183W=YLL039C
YHR183W=YLR421C
YHR183W=YML092C
YHR183W=YMR276W
YHR183W=YMR314W
YHR183W=YOL038W
YHR183W=YOR117W
YHR183W=YOR157C
YHR183W=YOR259C
YHR183W=YOR261C
YHR183W=YOR362C
YHR183W=YPR103W
YHR183W=YPR108W
YHR185C=YIL007C
YHR187W=YMR022W
YHR187W=YMR312W
YHR188C=YLL039C
YHR190W=YLL039C
YHR191C=YHR200W
YHR191C=YJL047C
YHR191C=YJR099W
YHR191C=YJR102C
YHR191C=YKL213C
YHR191C=YLR024C
YHR191C=YLR032W
YHR191C=YLR417W
YHR191C=YMR223W
YHR191C=YMR231W
YHR191C=YOR080W
YHR191C=YPL002C
YHR191C=YPL084W
YHR194W=YOR080W
YHR195W=YLL039C
YHR197W=YMR022W
YHR199C=YLR427W
YHR200W=YHR200W
YHR200W=YHR203C
YHR200W=YIL030C
YHR200W=YIL075C
YHR200W=YIL076W
YHR200W=YIL084C
YHR200W=YIL104C
YHR200W=YIL135C
YHR200W=YJL041W
YHR200W=YJL081C
YHR200W=YJL090C
YHR200W=YJL115W
YHR200W=YJL138C
YHR200W=YJL140W
YHR200W=YJL148W
YHR200W=YJL157C
YHR200W=YJL177W
YHR200W=YJL179W
YHR200W=YJL183W
YHR200W=YJL191W
YHR200W=YJR009C
YHR200W=YJR014W
YHR200W=YJR016C
YHR200W=YJR029W
YHR200W=YJR043C
YHR200W=YJR048W
YHR200W=YJR072C
YHR200W=YJR075W
YHR200W=YJR092W
YHR200W=YJR102C
YHR200W=YJR123W
YHR200W=YJR143C
YHR200W=YKL006W
YHR200W=YKL007W
YHR200W=YKL010C
YHR200W=YKL018W
YHR200W=YKL029C
YHR200W=YKL101W
YHR200W=YKL104C
YHR200W=YKL113C
YHR200W=YKL144C
YHR200W=YKL145W
YHR200W=YKL152C
YHR200W=YKL180W
YHR200W=YKL209C
YHR200W=YKL210W
YHR200W=YKL213C
YHR200W=YKR039W
YHR200W=YKR042W
YHR200W=YKR079C
YHR200W=YKR082W
YHR200W=YKR084C
YHR200W=YKR095W
YHR200W=YLL002W
YHR200W=YLL012W
YHR200W=YLL024C
YHR200W=YLL039C
YHR200W=YLR015W
YHR200W=YLR021W
YHR200W=YLR023C
YHR200W=YLR026C
YHR200W=YLR044C
YHR200W=YLR048W
YHR200W=YLR055C
YHR200W=YLR056W
YHR200W=YLR058C
YHR200W=YLR061W
YHR200W=YLR075W
YHR200W=YLR079W
YHR200W=YLR102C
YHR200W=YLR106C
YHR200W=YLR136C
YHR200W=YLR148W
YHR200W=YLR150W
YHR200W=YLR157C-B
YHR200W=YLR180W
YHR200W=YLR182W
YHR200W=YLR190W
YHR200W=YLR197W
YHR200W=YLR200W
YHR200W=YLR226W
YHR200W=YLR227W-B
YHR200W=YLR293C
YHR200W=YLR306W
YHR200W=YLR320W
YHR200W=YLR340W
YHR200W=YLR342W
YHR200W=YLR344W
YHR200W=YLR388W
YHR200W=YLR396C
YHR200W=YLR406C
YHR200W=YLR417W
YHR200W=YLR421C
YHR200W=YLR424W
YHR200W=YLR427W
YHR200W=YLR441C
YHR200W=YML007W
YHR200W=YML008C
YHR200W=YML013W
YHR200W=YML024W
YHR200W=YML028W
YHR200W=YML032C
YHR200W=YML034W
YHR200W=YML063W
YHR200W=YML073C
YHR200W=YML085C
YHR200W=YML092C
YHR200W=YML094W
YHR200W=YML112W
YHR200W=YMR001C
YHR200W=YMR048W
YHR200W=YMR050C
YHR200W=YMR058W
YHR200W=YMR060C
YHR200W=YMR070W
YHR200W=YMR077C
YHR200W=YMR078C
YHR200W=YMR100W
YHR200W=YMR108W
YHR200W=YMR136W
YHR200W=YMR142C
YHR200W=YMR144W
YHR200W=YMR173W
YHR200W=YMR179W
YHR200W=YMR186W
YHR200W=YMR191W
YHR200W=YMR198W
YHR200W=YMR199W
YHR200W=YMR223W
YHR200W=YMR224C
YHR200W=YMR230W
YHR200W=YMR231W
YHR200W=YMR242C
YHR200W=YMR263W
YHR200W=YMR276W
YHR200W=YMR309C
YHR200W=YMR314W
YHR200W=YNL021W
YHR200W=YNL025C
YHR200W=YNL065W
YHR200W=YNL067W
YHR200W=YNL069C
YHR200W=YNL084C
YHR200W=YNL085W
YHR200W=YNL095C
YHR200W=YNL096C
YHR200W=YNL097C
YHR200W=YNL103W
YHR200W=YNL131W
YHR200W=YNL153C
YHR200W=YNL178W
YHR200W=YNL199C
YHR200W=YNL206C
YHR200W=YNL209W
YHR200W=YNL250W
YHR200W=YNL273W
YHR200W=YNL284C-B
YHR200W=YNL289W
YHR200W=YNL297C
YHR200W=YNL298W
YHR200W=YNL302C
YHR200W=YNL307C
YHR200W=YNL312W
YHR200W=YNL330C
YHR200W=YNR051C
YHR200W=YNR053C
YHR200W=YOL001W
YHR200W=YOL004W
YHR200W=YOL038W
YHR200W=YOL040C
YHR200W=YOL045W
YHR200W=YOL054W
YHR200W=YOL072W
YHR200W=YOL108C
YHR200W=YOL119C
YHR200W=YOL121C
YHR200W=YOL136C
YHR200W=YOL145C
YHR200W=YOR014W
YHR200W=YOR025W
YHR200W=YOR065W
YHR200W=YOR073W
YHR200W=YOR080W
YHR200W=YOR089C
YHR200W=YOR092W
YHR200W=YOR096W
YHR200W=YOR112W
YHR200W=YOR117W
YHR200W=YOR133W
YHR200W=YOR144C
YHR200W=YOR176W
YHR200W=YOR217W
YHR200W=YOR244W
YHR200W=YOR259C
YHR200W=YOR261C
YHR200W=YOR303W
YHR200W=YOR312C
YHR200W=YOR330C
YHR200W=YOR332W
YHR200W=YOR343W-B
YHR200W=YOR344C
YHR200W=YOR359W
YHR200W=YPL002C
YHR200W=YPL008W
YHR200W=YPL042C
YHR200W=YPL047W
YHR200W=YPL055C
YHR200W=YPL061W
YHR200W=YPL081W
YHR200W=YPL095C
YHR200W=YPL144W
YHR200W=YPL158C
YHR200W=YPL178W
YHR200W=YPL179W
YHR200W=YPL180W
YHR200W=YPL240C
YHR200W=YPL242C
YHR200W=YPL253C
YHR200W=YPR010C
YHR200W=YPR043W
YHR200W=YPR080W
YHR200W=YPR103W
YHR200W=YPR108W
YHR200W=YPR119W
YHR200W=YPR120C
YHR200W=YPR135W
YHR200W=YPR141C
YHR200W=YPR161C
YHR200W=YPR189W
YHR201C=YMR022W
YHR203C=YLL036C
YHR203C=YLL039C
YHR204W=YMR304W
YHR205W=YLL039C
YHR206W=YJL047C
YHR206W=YLR032W
YHR208W=YLL039C
YHR209W=YLL039C
YHR214C-B=YLL039C
YHR215W=YMR022W
YHR216W=YIL031W
YHR216W=YLL036C
YHR216W=YLL039C
YHR216W=YLR427W
YIL001W=YOL133W
YIL001W=YPL240C
YIL002C=YLL039C
YIL002C=YMR022W
YIL004C=YLL039C
YIL005W=YLL039C
YIL007C=YKL212W
YIL007C=YKR022C
YIL007C=YKR055W
YIL007C=YLR304C
YIL007C=YMR022W
YIL007C=YMR200W
YIL007C=YOR117W
YIL007C=YPL204W
YIL007C=YPR165W
YIL008W=YLR109W
YIL008W=YLR197W
YIL008W=YLR200W
YIL008W=YLR288C
YIL008W=YML094W
YIL008W=YMR294W
YIL008W=YNL189W
YIL008W=YNL229C
YIL008W=YNL298W
YIL008W=YOR244W
YIL008W=YOR326W
YIL009C-A=YKL054C
YIL009C-A=YML092C
YIL009W=YLL039C
YIL010W=YMR022W
YIL016W=YLL039C
YIL017C=YLL039C
YIL018W=YLL039C
YIL019W=YLL039C
YIL019W=YMR258C
YIL021W=YMR100W
YIL021W=YMR223W
YIL021W=YNR051C
YIL021W=YPR093C
YIL026C=YMR094W
YIL027C=YLR207W
YIL030C=YIL030C
YIL030C=YIL060W
YIL030C=YIL070C
YIL030C=YIL076W
YIL030C=YIR033W
YIL030C=YIR034C
YIL030C=YJL117W
YIL030C=YJL167W
YIL030C=YJL218W
YIL030C=YJR019C
YIL030C=YJR096W
YIL030C=YKL145W
YIL030C=YKL209C
YIL030C=YKR097W
YIL030C=YLL024C
YIL030C=YLL026W
YIL030C=YLL039C
YIL030C=YLR027C
YIL030C=YLR134W
YIL030C=YLR139C
YIL030C=YLR150W
YIL030C=YLR208W
YIL030C=YLR231C
YIL030C=YLR262C
YIL030C=YLR293C
YIL030C=YLR460C
YIL030C=YML013W
YIL030C=YML035C
YIL030C=YML048W
YIL030C=YML074C
YIL030C=YML075C
YIL030C=YMR004W
YIL030C=YMR022W
YIL030C=YMR041C
YIL030C=YMR061W
YIL030C=YMR092C
YIL030C=YMR110C
YIL030C=YMR120C
YIL030C=YMR123W
YIL030C=YMR146C
YIL030C=YMR205C
YIL030C=YMR264W
YIL030C=YMR272C
YIL030C=YMR303C
YIL030C=YMR304W
YIL030C=YNL009W
YIL030C=YNL045W
YIL030C=YNL117W
YIL030C=YNL220W
YIL030C=YNL288W
YIL030C=YNR033W
YIL030C=YNR034W
YIL030C=YOL013C
YIL030C=YOR056C
YIL030C=YOR143C
YIL030C=YOR198C
YIL030C=YOR209C
YIL030C=YOR251C
YIL030C=YOR323C
YIL030C=YOR335C
YIL030C=YOR393W
YIL030C=YPL023C
YIL030C=YPL171C
YIL030C=YPL222W
YIL030C=YPL240C
YIL030C=YPL281C
YIL030C=YPR035W
YIL030C=YPR135W
YIL030C=YPR160W
YIL031W=YJL092W
YIL031W=YLR249W
YIL031W=YML024W
YIL031W=YMR001C
YIL031W=YMR076C
YIL031W=YMR219W
YIL031W=YNL088W
YIL031W=YOL006C
YIL031W=YOR156C
YIL031W=YPL020C
YIL031W=YPL082C
YIL031W=YPR119W
YIL033C=YMR022W
YIL035C=YOL054W
YIL035C=YOR052C
YIL035C=YPR103W
YIL036W=YLL039C
YIL038C=YIL148W
YIL038C=YLL039C
YIL040W=YKL213C
YIL041W=YLL039C
YIL043C=YLL039C
YIL045W=YLL039C
YIL046W=YIL046W
YIL046W=YIL084C
YIL046W=YIL103W
YIL046W=YIL150C
YIL046W=YIL159W
YIL046W=YIL162W
YIL046W=YIL172C
YIL046W=YIR006C
YIL046W=YJL058C
YIL046W=YJL168C
YIL046W=YJL187C
YIL046W=YJL206C
YIL046W=YJL218W
YIL046W=YJR060W
YIL046W=YJR062C
YIL046W=YJR131W
YIL046W=YKL021C
YIL046W=YKL081W
YIL046W=YKL156W
YIL046W=YKL198C
YIL046W=YLL007C
YIL046W=YLL039C
YIL046W=YLR082C
YIL046W=YLR103C
YIL046W=YLR206W
YIL046W=YLR273C
YIL046W=YML099C
YIL046W=YMR022W
YIL046W=YMR032W
YIL046W=YNL007C
YIL046W=YNL094W
YIL046W=YNL102W
YIL046W=YNL103W
YIL046W=YNL112W
YIL046W=YNL124W
YIL046W=YNL182C
YIL046W=YNL245C
YIL046W=YNL248C
YIL046W=YOL036W
YIL046W=YOL133W
YIL046W=YOL137W
YIL046W=YOR057W
YIL046W=YOR087W
YIL046W=YOR207C
YIL046W=YOR285W
YIL046W=YOR390W
YIL046W=YPL038W
YIL046W=YPL174C
YIL046W=YPR019W
YIL046W=YPR120C
YIL047C=YLL039C
YIL047C=YMR022W
YIL048W=YLL039C
YIL051C=YLL039C
YIL052C=YLL039C
YIL057C=YLL039C
YIL061C=YJR084W
YIL061C=YLL036C
YIL061C=YML029W
YIL062C=YPR093C
YIL063C=YKL054C
YIL063C=YLL039C
YIL063C=YMR309C
YIL068C=YOL133W
YIL070C=YOL054W
YIL071C=YIL071C
YIL071C=YJR007W
YIL071C=YLR424W
YIL071C=YMR025W
YIL071C=YNL004W
YIL071C=YNL209W
YIL071C=YOL117W
YIL071C=YOR361C
YIL074C=YLL039C
YIL074C=YNL311C
YIL075C=YIL112W
YIL075C=YJL001W
YIL075C=YJL138C
YIL075C=YJL164C
YIL075C=YJR016C
YIL075C=YJR072C
YIL075C=YJR121W
YIL075C=YKL029C
YIL075C=YKL081W
YIL075C=YKL145W
YIL075C=YKL173W
YIL075C=YKL211C
YIL075C=YLL039C
YIL075C=YLR180W
YIL075C=YLR421C
YIL075C=YML008C
YIL075C=YML062C
YIL075C=YML124C
YIL075C=YMR108W
YIL075C=YMR186W
YIL075C=YMR191W
YIL075C=YMR198W
YIL075C=YMR216C
YIL075C=YMR314W
YIL075C=YNL075W
YIL075C=YNL175C
YIL075C=YNL183C
YIL075C=YNL238W
YIL075C=YNL281W
YIL075C=YNL289W
YIL075C=YNR016C
YIL075C=YNR053C
YIL075C=YOL038W
YIL075C=YOL098C
YIL075C=YOR117W
YIL075C=YOR259C
YIL075C=YOR261C
YIL075C=YOR303W
YIL075C=YPL233W
YIL075C=YPL235W
YIL075C=YPL240C
YIL075C=YPR108W
YIL076W=YLL039C
YIL076W=YMR022W
YIL076W=YMR100W
YIL076W=YMR264W
YIL076W=YNR006W
YIL076W=YNR051C
YIL076W=YOR043W
YIL076W=YPL046C
YIL078W=YLL039C
YIL084C=YKL213C
YIL084C=YMR100W
YIL084C=YMR223W
YIL084C=YMR312W
YIL084C=YPR066W
YIL085C=YMR022W
YIL088C=YLL039C
YIL090W=YLR207W
YIL090W=YNL008C
YIL090W=YOL013C
YIL093C=YMR022W
YIL094C=YKL010C
YIL094C=YOL038W
YIL095W=YNL186W
YIL095W=YNR006W
YIL097W=YOR117W
YIL098C=YPR180W
YIL101C=YLL039C
YIL102C=YMR022W
YIL104C=YLL039C
YIL105C=YLL039C
YIL105C=YOL038W
YIL107C=YLL039C
YIL108W=YLL039C
YIL108W=YMR022W
YIL109C=YLL039C
YIL109C=YML013W
YIL117C=YLL039C
YIL118W=YLL039C
YIL121W=YLL039C
YIL123W=YLL039C
YIL124W=YLL039C
YIL125W=YLL039C
YIL126W=YLL039C
YIL126W=YNL116W
YIL128W=YMR022W
YIL128W=YMR312W
YIL128W=YNR051C
YIL130W=YLL039C
YIL131C=YJL197W
YIL131C=YMR022W
YIL132C=YML092C
YIL134W=YOR080W
YIL135C=YLL039C
YIL135C=YOR043W
YIL137C=YLL039C
YIL140W=YMR022W
YIL142W=YLL039C
YIL143C=YLL039C
YIL144W=YOR156C
YIL148W=YJL020C
YIL148W=YJL138C
YIL148W=YJL187C
YIL148W=YKL010C
YIL148W=YKL080W
YIL148W=YKL104C
YIL148W=YKR001C
YIL148W=YLL022C
YIL148W=YLL039C
YIL148W=YLL060C
YIL148W=YLR182W
YIL148W=YLR347C
YIL148W=YMR186W
YIL148W=YMR275C
YIL148W=YMR276W
YIL148W=YNL084C
YIL148W=YNL111C
YIL148W=YOR042W
YIL148W=YOR081C
YIL148W=YPL075W
YIL148W=YPL240C
YIL149C=YPL020C
YIL152W=YOR057W
YIL153W=YOR080W
YIL154C=YLL039C
YIL155C=YLL039C
YIL156W=YJL020C
YIL156W=YJL164C
YIL156W=YJR059W
YIL156W=YKL129C
YIL156W=YKL213C
YIL156W=YLR014C
YIL156W=YMR022W
YIL156W=YMR109W
YIL156W=YMR216C
YIL156W=YNL154C
YIL156W=YNL289W
YIL156W=YOL001W
YIL156W=YPL075W
YIL156W=YPL209C
YIL156W=YPL240C
YIL159W=YOR156C
YIL164C=YLL039C
YIL169C=YOL133W
YIL172C=YLL039C
YIL173W=YLL039C
YIL177C=YLL039C
YIR002C=YLR032W
YIR005W=YLL036C
YIR005W=YOR339C
YIR006C=YLL039C
YIR006C=YLR206W
YIR008C=YKL213C
YIR008C=YLR024C
YIR009W=YLL036C
YIR011C=YKL145W
YIR011C=YMR061W
YIR011C=YNL189W
YIR011C=YPL240C
YIR011C=YPR181C
YIR012W=YOR261C
YIR019C=YJR090C
YIR019C=YMR316W
YIR019C=YOR043W
YIR019C=YOR080W
YIR022W=YLL039C
YIR023W=YMR119W
YIR025W=YIR025W
YIR025W=YJR091C
YIR025W=YKL022C
YIR025W=YKL113C
YIR025W=YLR102C
YIR025W=YLR127C
YIR025W=YLR262C
YIR025W=YMR308C
YIR025W=YNL172W
YIR025W=YNL297C
YIR025W=YOR249C
YIR025W=YPL018W
YIR025W=YPR007C
YIR026C=YMR022W
YIR028W=YMR022W
YIR033W=YLL039C
YIR033W=YML013W
YIR033W=YMR022W
YIR033W=YMR264W
YIR034C=YLL039C
YIR037W=YLL039C
YIR038C=YMR119W
YIR038C=YPL020C
YJL001W=YKL145W
YJL001W=YLL039C
YJL001W=YLR295C
YJL001W=YLR386W
YJL001W=YML092C
YJL001W=YMR314W
YJL001W=YOL038W
YJL001W=YOR157C
YJL001W=YOR362C
YJL001W=YPR054W
YJL001W=YPR103W
YJL001W=YPR180W
YJL002C=YLL039C
YJL005W=YLL039C
YJL005W=YOR057W
YJL008C=YKL010C
YJL008C=YLL039C
YJL008C=YLR421C
YJL008C=YOR117W
YJL010C=YNL116W
YJL010C=YOL133W
YJL012C=YLL039C
YJL013C=YNL172W
YJL014W=YLL039C
YJL020C=YLL039C
YJL020C=YOL133W
YJL020C=YOR156C
YJL024C=YLL039C
YJL024C=YOR042W
YJL026W=YLL039C
YJL029C=YLL039C
YJL030W=YKL022C
YJL030W=YMR094W
YJL030W=YNL116W
YJL030W=YOR080W
YJL034W=YKL145W
YJL034W=YLL039C
YJL034W=YLR207W
YJL034W=YMR316W
YJL034W=YNR007C
YJL036W=YLL039C
YJL036W=YOR057W
YJL042W=YOL133W
YJL045W=YLL039C
YJL047C=YJL092W
YJL047C=YJR006W
YJL047C=YJR073C
YJL047C=YJR091C
YJL047C=YKL113C
YJL047C=YKL119C
YJL047C=YLR039C
YJL047C=YLR148W
YJL047C=YLR150W
YJL047C=YLR182W
YJL047C=YLR234W
YJL047C=YLR320W
YJL047C=YLR373C
YJL047C=YLR381W
YJL047C=YLR418C
YJL047C=YML007W
YJL047C=YML028W
YJL047C=YML032C
YJL047C=YML058W
YJL047C=YMR038C
YJL047C=YMR091C
YJL047C=YMR112C
YJL047C=YMR190C
YJL047C=YMR198W
YJL047C=YMR224C
YJL047C=YNL201C
YJL047C=YNL250W
YJL047C=YNL297C
YJL047C=YNL298W
YJL047C=YNR034W
YJL047C=YNR052C
YJL047C=YOL063C
YJL047C=YOL133W
YJL047C=YOR001W
YJL047C=YOR014W
YJL047C=YOR025W
YJL047C=YOR026W
YJL047C=YOR080W
YJL047C=YOR244W
YJL047C=YPL153C
YJL047C=YPL216W
YJL047C=YPR119W
YJL047C=YPR135W
YJL048C=YKL130C
YJL048C=YKL213C
YJL048C=YLL039C
YJL048C=YLR368W
YJL048C=YOL146W
YJL048C=YOR047C
YJL048C=YPL240C
YJL048C=YPR120C
YJL050W=YMR304W
YJL050W=YOL133W
YJL051W=YLL039C
YJL052W=YLL036C
YJL052W=YLL039C
YJL052W=YOL013C
YJL055W=YLL039C
YJL060W=YLL039C
YJL065C=YKL145W
YJL065C=YNL230C
YJL072C=YKL059C
YJL072C=YLL039C
YJL076W=YLR102C
YJL080C=YLL039C
YJL080C=YOL013C
YJL081C=YJL204C
YJL081C=YJR090C
YJL081C=YJR102C
YJL081C=YKL034W
YJL081C=YKL213C
YJL081C=YLR102C
YJL081C=YLR127C
YJL081C=YLR148W
YJL081C=YMR231W
YJL081C=YMR264W
YJL081C=YMR312W
YJL081C=YNL059C
YJL081C=YNL172W
YJL081C=YNR006W
YJL081C=YNR051C
YJL081C=YOR080W
YJL082W=YLL039C
YJL084C=YLL039C
YJL085W=YLR247C
YJL085W=YML097C
YJL088W=YLL039C
YJL091C=YML013W
YJL091C=YMR022W
YJL091C=YMR275C
YJL092W=YJL157C
YJL092W=YKL213C
YJL092W=YLR032W
YJL092W=YMR231W
YJL092W=YNL186W
YJL092W=YOR080W
YJL092W=YOR156C
YJL092W=YPL020C
YJL094C=YLL039C
YJL095W=YMR304W
YJL095W=YNL155W
YJL095W=YNL186W
YJL095W=YNR006W
YJL095W=YPL084W
YJL097W=YOR156C
YJL098W=YJR099W
YJL099W=YLL039C
YJL102W=YOL133W
YJL106W=YNL116W
YJL106W=YNL186W
YJL109C=YLL039C
YJL109C=YOR080W
YJL110C=YLL039C
YJL110C=YOR249C
YJL111W=YKL059C
YJL115W=YJR102C
YJL115W=YKL213C
YJL115W=YLR032W
YJL115W=YLR148W
YJL115W=YMR231W
YJL115W=YNR051C
YJL115W=YOL054W
YJL115W=YOR080W
YJL115W=YOR249C
YJL115W=YPL084W
YJL115W=YPR066W
YJL117W=YLL039C
YJL124C=YKL213C
YJL124C=YLL036C
YJL124C=YLR394W
YJL124C=YML088W
YJL124C=YNR051C
YJL124C=YOL054W
YJL124C=YPL084W
YJL125C=YMR022W
YJL127C=YMR247C
YJL128C=YLL039C
YJL130C=YKL010C
YJL130C=YKL022C
YJL130C=YKL054C
YJL130C=YKL210W
YJL130C=YLL039C
YJL130C=YLR421C
YJL130C=YMR304W
YJL130C=YMR309C
YJL130C=YPL020C
YJL130C=YPR093C
YJL130C=YPR180W
YJL133W=YLL039C
YJL138C=YKL010C
YJL138C=YLL039C
YJL138C=YOL013C
YJL139C=YLL039C
YJL140W=YKL213C
YJL140W=YMR223W
YJL140W=YPR093C
YJL141C=YLL039C
YJL141C=YMR022W
YJL141C=YMR304W
YJL141C=YNL230C
YJL141C=YOL133W
YJL141C=YOR080W
YJL141C=YOR197W
YJL146W=YLL039C
YJL148W=YKL010C
YJL148W=YKL213C
YJL148W=YKR098C
YJL148W=YLR421C
YJL148W=YMR312W
YJL148W=YOL054W
YJL149W=YLL039C
YJL149W=YOL133W
YJL151C=YLL039C
YJL151C=YML013W
YJL153C=YLL039C
YJL154C=YLL039C
YJL155C=YLL039C
YJL156C=YJR090C
YJL156C=YLL039C
YJL157C=YJR086W
YJL157C=YLL024C
YJL157C=YLL039C
YJL157C=YLR229C
YJL157C=YLR293C
YJL157C=YLR362W
YJL157C=YLR432W
YJL157C=YMR012W
YJL157C=YMR043W
YJL157C=YMR052W
YJL157C=YMR205C
YJL157C=YMR304W
YJL157C=YNL189W
YJL157C=YNL271C
YJL157C=YNR031C
YJL157C=YOL086C
YJL157C=YOR212W
YJL157C=YPL022W
YJL157C=YPL256C
YJL157C=YPR119W
YJL157C=YPR120C
YJL159W=YLL039C
YJL164C=YKL206C
YJL164C=YKR094C
YJL164C=YMR067C
YJL164C=YMR304W
YJL164C=YMR316W
YJL164C=YNL186W
YJL165C=YNL116W
YJL166W=YLL039C
YJL167W=YLL039C
YJL167W=YPL149W
YJL168C=YMR223W
YJL168C=YNL186W
YJL168C=YNR051C
YJL168C=YOR156C
YJL168C=YOR362C
YJL171C=YLL039C
YJL172W=YLL039C
YJL176C=YKL213C
YJL176C=YKR098C
YJL177W=YLL039C
YJL179W=YKL213C
YJL179W=YKR098C
YJL179W=YLR024C
YJL179W=YMR022W
YJL179W=YMR100W
YJL179W=YMR223W
YJL179W=YNR051C
YJL179W=YOL054W
YJL180C=YKL054C
YJL183W=YKL213C
YJL183W=YLL039C
YJL183W=YMR100W
YJL183W=YMR275C
YJL183W=YNR051C
YJL184W=YOR117W
YJL186W=YLL039C
YJL187C=YKR094C
YJL187C=YMR304W
YJL187C=YNL186W
YJL189W=YMR309C
YJL190C=YLL039C
YJL190C=YMR309C
YJL191W=YLL039C
YJL191W=YMR022W
YJL194W=YKL145W
YJL197W=YJR031C
YJL197W=YJR032W
YJL197W=YKL213C
YJL197W=YLR424W
YJL197W=YNR051C
YJL197W=YOR026W
YJL197W=YOR073W
YJL200C=YOL133W
YJL203W=YJR084W
YJL203W=YLL036C
YJL204C=YLL039C
YJL204C=YLR056W
YJL204C=YMR294W
YJL204C=YNR052C
YJL204C=YOL133W
YJL204C=YOR244W
YJL204C=YPL240C
YJL207C=YKR017C
YJL210W=YMR026C
YJL225C=YLL039C
YJR001W=YLL039C
YJR006W=YLR032W
YJR006W=YOR080W
YJR007W=YLR167W
YJR007W=YLR199C
YJR007W=YMR309C
YJR009C=YKL010C
YJR009C=YLL039C
YJR009C=YOL013C
YJR009C=YPL003W
YJR010C-A=YMR264W
YJR011C=YNR069C
YJR013W=YLR102C
YJR013W=YOR156C
YJR015W=YLL039C
YJR017C=YMR022W
YJR017C=YNL186W
YJR017C=YOR362C
YJR019C=YLL039C
YJR019C=YMR022W
YJR022W=YLL036C
YJR022W=YOR261C
YJR027W=YLL039C
YJR029W=YLL039C
YJR031C=YLL039C
YJR031C=YNL186W
YJR032W=YLL039C
YJR032W=YMR223W
YJR035W=YJR052W
YJR035W=YKL054C
YJR035W=YNL230C
YJR035W=YOL133W
YJR035W=YPL046C
YJR036C=YLL039C
YJR036C=YLR337C
YJR036C=YNL307C
YJR036C=YOL115W
YJR040W=YLL039C
YJR042W=YLL039C
YJR043C=YLR032W
YJR043C=YLR148W
YJR043C=YNR051C
YJR043C=YOR080W
YJR043C=YPL084W
YJR048W=YLL039C
YJR049C=YLL039C
YJR050W=YLL036C
YJR051W=YOL133W
YJR052W=YKL054C
YJR052W=YKL112W
YJR052W=YLL039C
YJR052W=YLR442C
YJR052W=YML032C
YJR052W=YMR201C
YJR052W=YNL139C
YJR052W=YNL216W
YJR052W=YOL072W
YJR052W=YPL046C
YJR052W=YPL169C
YJR052W=YPL240C
YJR053W=YOR080W
YJR058C=YMR119W
YJR059W=YJR099W
YJR059W=YNL186W
YJR060W=YMR094W
YJR062C=YKL085W
YJR062C=YLL026W
YJR062C=YML085C
YJR062C=YMR022W
YJR062C=YNL124W
YJR062C=YOR232W
YJR062C=YOR332W
YJR063W=YPR093C
YJR065C=YLL039C
YJR066W=YLL039C
YJR066W=YLR148W
YJR066W=YMR231W
YJR066W=YNR051C
YJR068W=YKL059C
YJR072C=YKL145W
YJR072C=YLL039C
YJR073C=YLR207W
YJR073C=YMR022W
YJR073C=YMR264W
YJR073C=YMR275C
YJR073C=YNR051C
YJR073C=YOL013C
YJR073C=YOL133W
YJR073C=YPR066W
YJR075W=YJR084W
YJR075W=YLL039C
YJR075W=YML097C
YJR075W=YNR051C
YJR076C=YMR304W
YJR076C=YOR156C
YJR077C=YLL039C
YJR077C=YMR022W
YJR078W=YLL039C
YJR084W=YJR084W
YJR084W=YKL012W
YJR084W=YLR147C
YJR084W=YLR150W
YJR084W=YLR275W
YJR084W=YLR452C
YJR084W=YML049C
YJR084W=YMR025W
YJR084W=YMR048W
YJR084W=YMR125W
YJR084W=YMR240C
YJR084W=YMR288W
YJR084W=YOL117W
YJR084W=YOR308C
YJR084W=YPL178W
YJR084W=YPL240C
YJR084W=YPR045C
YJR084W=YPR082C
YJR084W=YPR182W
YJR088C=YLL039C
YJR090C=YKL038W
YJR090C=YKL048C
YJR090C=YKL057C
YJR090C=YKL113C
YJR090C=YKR039W
YJR090C=YKR082W
YJR090C=YLL039C
YJR090C=YLL050C
YJR090C=YLR134W
YJR090C=YML006C
YJR090C=YML124C
YJR090C=YMR011W
YJR090C=YMR032W
YJR090C=YMR199W
YJR090C=YNL055C
YJR090C=YNL076W
YJR090C=YNL107W
YJR090C=YNL330C
YJR090C=YOL133W
YJR090C=YOL136C
YJR090C=YOR244W
YJR090C=YOR344C
YJR090C=YPL026C
YJR090C=YPL092W
YJR090C=YPL256C
YJR090C=YPR158W
YJR091C=YLL039C
YJR091C=YML013W
YJR091C=YMR067C
YJR091C=YNL008C
YJR091C=YNL230C
YJR091C=YOR197W
YJR092W=YLL039C
YJR092W=YMR022W
YJR093C=YKL059C
YJR094W-A=YLL039C
YJR095W=YLL039C
YJR098C=YMR304W
YJR099W=YKL181W
YJR099W=YKR094C
YJR099W=YLL039C
YJR099W=YLR167W
YJR099W=YNL124W
YJR099W=YOR047C
YJR099W=YPL181W
YJR099W=YPL240C
YJR102C=YLR295C
YJR102C=YLR320W
YJR102C=YLR417W
YJR102C=YML028W
YJR102C=YML101C
YJR102C=YMR077C
YJR102C=YMR078C
YJR102C=YNL021W
YJR102C=YNL330C
YJR102C=YOL004W
YJR102C=YOL115W
YJR102C=YOR080W
YJR102C=YOR244W
YJR102C=YPL002C
YJR102C=YPL065W
YJR102C=YPR135W
YJR102C=YPR179C
YJR103W=YLL039C
YJR104C=YLR032W
YJR104C=YMR312W
YJR104C=YOR080W
YJR105W=YLL039C
YJR106W=YMR022W
YJR108W=YMR022W
YJR109C=YLL039C
YJR110W=YMR258C
YJR117W=YLL039C
YJR117W=YML013W
YJR117W=YMR022W
YJR117W=YMR264W
YJR117W=YNR051C
YJR118C=YML101C
YJR118C=YOL013C
YJR118C=YOR080W
YJR119C=YOL054W
YJR119C=YOR043W
YJR119C=YPL046C
YJR120W=YMR022W
YJR121W=YOL087C
YJR121W=YOR249C
YJR123W=YLL036C
YJR123W=YLL039C
YJR123W=YMR275C
YJR125C=YNR006W
YJR125C=YOL133W
YJR126C=YLL039C
YJR131W=YLL039C
YJR132W=YLL039C
YJR132W=YMR022W
YJR132W=YPR093C
YJR135C=YMR094W
YJR137C=YLL039C
YJR138W=YMR022W
YJR138W=YMR304W
YJR139C=YLL039C
YJR140C=YKL213C
YJR140C=YOR080W
YJR140C=YOR339C
YJR141W=YKL059C
YJR141W=YMR022W
YJR143C=YLL039C
YJR143C=YMR022W
YJR144W=YLR427W
YJR145C=YLL039C
YJR148W=YLL039C
YJR149W=YMR022W
YJR161C=YLL039C
YKL001C=YNL311C
YKL002W=YLR108C
YKL003C=YOL133W
YKL004W=YLL039C
YKL006C-A=YLL039C
YKL007W=YLL039C
YKL007W=YPR093C
YKL008C=YKL145W
YKL008C=YMR309C
YKL010C=YKL189W
YKL010C=YKR059W
YKL010C=YLL001W
YKL010C=YLL024C
YKL010C=YLL028W
YKL010C=YLL039C
YKL010C=YLR056W
YKL010C=YLR304C
YKL010C=YLR330W
YKL010C=YLR340W
YKL010C=YML064C
YKL010C=YML085C
YKL010C=YMR012W
YKL010C=YMR022W
YKL010C=YMR060C
YKL010C=YMR108W
YKL010C=YNL248C
YKL010C=YNL312W
YKL010C=YNR051C
YKL010C=YOL038W
YKL010C=YOR233W
YKL010C=YOR239W
YKL010C=YOR259C
YKL010C=YPL129W
YKL010C=YPL259C
YKL010C=YPR080W
YKL012W=YLL036C
YKL012W=YMR304W
YKL012W=YNL186W
YKL014C=YLL039C
YKL014C=YOR080W
YKL018W=YKL059C
YKL018W=YNR051C
YKL019W=YML097C
YKL020C=YKL213C
YKL020C=YLL039C
YKL020C=YOR124C
YKL022C=YKL022C
YKL022C=YKL145W
YKL022C=YKL182W
YKL022C=YLL024C
YKL022C=YLR044C
YKL022C=YLR102C
YKL022C=YLR127C
YKL022C=YLR249W
YKL022C=YML085C
YKL022C=YMR001C
YKL022C=YMR089C
YKL022C=YMR200W
YKL022C=YNL172W
YKL022C=YOR249C
YKL022C=YOR360C
YKL022C=YPL131W
YKL022C=YPL211W
YKL024C=YOL013C
YKL027W=YLL039C
YKL027W=YOL133W
YKL028W=YLL039C
YKL028W=YLR167W
YKL029C=YOL038W
YKL033W=YMR022W
YKL034W=YLL039C
YKL034W=YNL124W
YKL034W=YPL240C
YKL035W=YLL039C
YKL039W=YLL039C
YKL041W=YMR022W
YKL041W=YPL002C
YKL041W=YPL065W
YKL042W=YLL039C
YKL042W=YOR156C
YKL043W=YLL039C
YKL043W=YMR022W
YKL046C=YLL039C
YKL047W=YLL039C
YKL049C=YMR022W
YKL053C-A=YNR051C
YKL054C=YKL054C
YKL054C=YKL117W
YKL054C=YKL204W
YKL054C=YLL024C
YKL054C=YLR216C
YKL054C=YLR259C
YKL054C=YLR318W
YKL054C=YLR424W
YKL054C=YLR438C-A
YKL054C=YML061C
YKL054C=YMR106C
YKL054C=YMR116C
YKL054C=YMR120C
YKL054C=YMR186W
YKL054C=YMR201C
YKL054C=YNL016W
YKL054C=YNL118C
YKL054C=YNL197C
YKL054C=YNL281W
YKL054C=YNL288W
YKL054C=YNR052C
YKL054C=YOL086C
YKL057C=YLL039C
YKL057C=YPL020C
YKL059C=YKL059C
YKL059C=YKL094W
YKL059C=YKR002W
YKL059C=YLL024C
YKL059C=YLL046C
YKL059C=YLR075W
YKL059C=YLR115W
YKL059C=YLR203C
YKL059C=YLR277C
YKL059C=YLR432W
YKL059C=YLR448W
YKL059C=YML067C
YKL059C=YML073C
YKL059C=YMR061W
YKL059C=YMR142C
YKL059C=YMR213W
YKL059C=YMR290C
YKL059C=YNL161W
YKL059C=YNL208W
YKL059C=YNL222W
YKL059C=YNL317W
YKL059C=YNR045W
YKL059C=YOL123W
YKL059C=YOR044W
YKL059C=YOR204W
YKL059C=YOR312C
YKL059C=YOR344C
YKL059C=YPL008W
YKL059C=YPL039W
YKL059C=YPL152W
YKL059C=YPR089W
YKL059C=YPR107C
YKL059C=YPR204W
YKL060C=YLL039C
YKL060C=YPR093C
YKL062W=YLL039C
YKL063C=YLL039C
YKL064W=YLL039C
YKL065C=YLL039C
YKL068W=YMR022W
YKL069W=YOL133W
YKL072W=YLL039C
YKL073W=YMR022W
YKL073W=YMR264W
YKL073W=YOL087C
YKL078W=YNL186W
YKL080W=YLL039C
YKL081W=YLL039C
YKL084W=YMR022W
YKL088W=YMR022W
YKL088W=YOR197W
YKL088W=YPL003W
YKL088W=YPR049C
YKL090W=YLL039C
YKL090W=YMR168C
YKL090W=YPL128C
YKL090W=YPL240C
YKL092C=YLL039C
YKL095W=YLL036C
YKL100C=YLL039C
YKL101W=YLL039C
YKL101W=YNR006W
YKL103C=YLL039C
YKL104C=YKL210W
YKL104C=YLL039C
YKL104C=YLR421C
YKL104C=YOL087C
YKL109W=YLL039C
YKL113C=YKL213C
YKL113C=YLR032W
YKL113C=YLR148W
YKL113C=YLR352W
YKL113C=YMR231W
YKL113C=YOR080W
YKL113C=YPL002C
YKL113C=YPL020C
YKL113C=YPL084W
YKL114C=YLR032W
YKL114C=YMR022W
YKL119C=YMR275C
YKL119C=YMR312W
YKL119C=YOR043W
YKL120W=YLR207W
YKL124W=YLL039C
YKL126W=YLL039C
YKL127W=YLL039C
YKL127W=YMR022W
YKL129C=YLL039C
YKL130C=YML088W
YKL130C=YMR314W
YKL135C=YLL039C
YKL135C=YNR006W
YKL139W=YOR080W
YKL140W=YLL039C
YKL141W=YLL039C
YKL142W=YOL133W
YKL144C=YLL039C
YKL144C=YNR051C
YKL144C=YOR043W
YKL145W=YKL145W
YKL145W=YKL157W
YKL145W=YLL018C
YKL145W=YLL024C
YKL145W=YLL034C
YKL145W=YLL039C
YKL145W=YLR024C
YKL145W=YLR048W
YKL145W=YLR075W
YKL145W=YLR291C
YKL145W=YLR292C
YKL145W=YLR378C
YKL145W=YLR421C
YKL145W=YLR450W
YKL145W=YML012W
YKL145W=YML075C
YKL145W=YML092C
YKL145W=YMR108W
YKL145W=YMR191W
YKL145W=YMR264W
YKL145W=YMR276W
YKL145W=YMR308C
YKL145W=YMR309C
YKL145W=YMR314W
YKL145W=YNL075W
YKL145W=YNL124W
YKL145W=YNL177C
YKL145W=YNR016C
YKL145W=YOL013C
YKL145W=YOL038W
YKL145W=YOL098C
YKL145W=YOL145C
YKL145W=YOR056C
YKL145W=YOR117W
YKL145W=YOR123C
YKL145W=YOR212W
YKL145W=YOR254C
YKL145W=YOR257W
YKL145W=YOR259C
YKL145W=YOR261C
YKL145W=YOR271C
YKL145W=YPL094C
YKL145W=YPL096W
YKL145W=YPL248C
YKL145W=YPR080W
YKL145W=YPR088C
YKL145W=YPR108W
YKL145W=YPR119W
YKL146W=YLL039C
YKL148C=YLL039C
YKL149C=YLL039C
YKL150W=YLL039C
YKL152C=YLL036C
YKL152C=YLL039C
YKL154W=YMR022W
YKL156W=YLL039C
YKL157W=YLL039C
YKL157W=YMR022W
YKL159C=YMR022W
YKL160W=YKL213C
YKL166C=YML013W
YKL166C=YMR223W
YKL166C=YNR006W
YKL172W=YNL230C
YKL173W=YLL036C
YKL173W=YLL039C
YKL173W=YNL186W
YKL174C=YLL039C
YKL175W=YLL039C
YKL176C=YOR080W
YKL179C=YLL039C
YKL180W=YLL039C
YKL182W=YLL039C
YKL182W=YLR421C
YKL182W=YPR180W
YKL184W=YLL039C
YKL185W=YLL039C
YKL185W=YMR022W
YKL186C=YLL039C
YKL186C=YPL020C
YKL187C=YLL039C
YKL187C=YMR022W
YKL191W=YLL039C
YKL195W=YLL039C
YKL196C=YLL039C
YKL197C=YLL039C
YKL203C=YLL039C
YKL205W=YLL039C
YKL206C=YLL039C
YKL206C=YLR199C
YKL206C=YMR314W
YKL206C=YOR157C
YKL206C=YPL051W
YKL206C=YPL153C
YKL206C=YPR103W
YKL209C=YLL039C
YKL210W=YKR082W
YKL210W=YLL024C
YKL210W=YLL039C
YKL210W=YLR084C
YKL210W=YLR096W
YKL210W=YML085C
YKL210W=YML112W
YKL210W=YMR059W
YKL210W=YMR108W
YKL210W=YNL209W
YKL210W=YNL232W
YKL210W=YOR027W
YKL210W=YOR184W
YKL210W=YOR339C
YKL210W=YPL209C
YKL210W=YPR080W
YKL211C=YLL039C
YKL212W=YLL039C
YKL213C=YKL213C
YKL213C=YKR101W
YKL213C=YLL002W
YKL213C=YLL024C
YKL213C=YLL039C
YKL213C=YLR032W
YKL213C=YLR039C
YKL213C=YLR052W
YKL213C=YLR055C
YKL213C=YLR085C
YKL213C=YLR087C
YKL213C=YLR182W
YKL213C=YLR190W
YKL213C=YLR262C
YKL213C=YLR268W
YKL213C=YLR306W
YKL213C=YLR320W
YKL213C=YLR337C
YKL213C=YLR398C
YKL213C=YLR418C
YKL213C=YLR421C
YKL213C=YML032C
YKL213C=YML034W
YKL213C=YML041C
YKL213C=YML074C
YKL213C=YML098W
YKL213C=YMR022W
YKL213C=YMR060C
YKL213C=YMR067C
YKL213C=YMR078C
YKL213C=YMR179W
YKL213C=YMR198W
YKL213C=YMR201C
YKL213C=YMR223W
YKL213C=YMR224C
YKL213C=YMR227C
YKL213C=YMR236W
YKL213C=YMR263W
YKL213C=YMR304W
YKL213C=YNL004W
YKL213C=YNL021W
YKL213C=YNL073W
YKL213C=YNL097C
YKL213C=YNL107W
YKL213C=YNL147W
YKL213C=YNL153C
YKL213C=YNL186W
YKL213C=YNL199C
YKL213C=YNL215W
YKL213C=YNL246W
YKL213C=YNL250W
YKL213C=YNL251C
YKL213C=YNL253W
YKL213C=YNL288W
YKL213C=YNL294C
YKL213C=YNL297C
YKL213C=YNL312W
YKL213C=YNL323W
YKL213C=YNL330C
YKL213C=YNR003C
YKL213C=YNR051C
YKL213C=YOL004W
YKL213C=YOL012C
YKL213C=YOL051W
YKL213C=YOL081W
YKL213C=YOL094C
YKL213C=YOL145C
YKL213C=YOR001W
YKL213C=YOR023C
YKL213C=YOR038C
YKL213C=YOR043W
YKL213C=YOR116C
YKL213C=YOR141C
YKL213C=YOR184W
YKL213C=YOR189W
YKL213C=YOR244W
YKL213C=YOR304W
YKL213C=YOR308C
YKL213C=YOR341W
YKL213C=YPL022W
YKL213C=YPL046C
YKL213C=YPL055C
YKL213C=YPL129W
YKL213C=YPL138C
YKL213C=YPL153C
YKL213C=YPL235W
YKL213C=YPR010C
YKL213C=YPR070W
YKL213C=YPR135W
YKL213C=YPR164W
YKL213C=YPR175W
YKL213C=YPR189W
YKL217W=YLL039C
YKL219W=YMR022W
YKR001C=YLL039C
YKR001C=YMR304W
YKR001C=YNL059C
YKR002W=YLL039C
YKR007W=YLL039C
YKR008W=YLL039C
YKR009C=YLL039C
YKR011C=YLL039C
YKR011C=YOL133W
YKR014C=YLL039C
YKR014C=YMR258C
YKR017C=YOR294W
YKR017C=YPL240C
YKR018C=YLL039C
YKR021W=YLL039C
YKR022C=YLL039C
YKR023W=YLL039C
YKR024C=YMR022W
YKR027W=YLL039C
YKR028W=YLL039C
YKR028W=YNR051C
YKR029C=YMR223W
YKR031C=YLL039C
YKR036C=YLR206W
YKR036C=YMR022W
YKR039W=YLL039C
YKR041W=YLL039C
YKR043C=YLL039C
YKR046C=YLL039C
YKR048C=YMR312W
YKR048C=YNR051C
YKR048C=YPR066W
YKR050W=YMR022W
YKR051W=YLL039C
YKR054C=YNL116W
YKR059W=YOL013C
YKR064W=YOR249C
YKR065C=YLL039C
YKR065C=YMR022W
YKR067W=YLL039C
YKR068C=YLL039C
YKR069W=YLL039C
YKR069W=YOL038W
YKR071C=YLL039C
YKR071C=YMR304W
YKR072C=YMR022W
YKR072C=YOR080W
YKR076W=YLL039C
YKR079C=YLL039C
YKR080W=YLL039C
YKR081C=YLL039C
YKR081C=YLR427W
YKR081C=YNL230C
YKR082W=YPL020C
YKR084C=YLL039C
YKR085C=YOL133W
YKR086W=YMR022W
YKR089C=YLL039C
YKR091W=YMR022W
YKR093W=YLL039C
YKR094C=YLL039C
YKR094C=YLR039C
YKR094C=YMR276W
YKR094C=YNL151C
YKR094C=YNL289W
YKR094C=YOL001W
YKR094C=YOR124C
YKR094C=YOR224C
YKR094C=YPL240C
YKR095W=YLL039C
YKR095W=YPL020C
YKR097W=YLL039C
YKR098C=YML094W
YKR098C=YML121W
YKR098C=YOR026W
YKR098C=YOR339C
YLL001W=YLL039C
YLL001W=YLR368W
YLL002W=YMR312W
YLL005C=YLL039C
YLL006W=YLL039C
YLL010C=YLL039C
YLL010C=YOR043W
YLL011W=YNL186W
YLL012W=YLL039C
YLL013C=YLL039C
YLL015W=YLL039C
YLL018C=YLL039C
YLL018C=YPR093C
YLL019C=YLL039C
YLL019C=YOL054W
YLL022C=YLL039C
YLL022C=YOL054W
YLL023C=YLL039C
YLL024C=YLL039C
YLL024C=YLR206W
YLL024C=YLR421C
YLL024C=YML111W
YLL024C=YMR231W
YLL024C=YMR275C
YLL024C=YMR304W
YLL024C=YMR309C
YLL024C=YNL059C
YLL024C=YNL186W
YLL024C=YNR006W
YLL024C=YNR007C
YLL024C=YOL038W
YLL024C=YOL087C
YLL024C=YOR124C
YLL024C=YOR138C
YLL024C=YOR249C
YLL024C=YPL084W
YLL024C=YPR049C
YLL024C=YPR108W
YLL024C=YPR180W
YLL026W=YLL039C
YLL026W=YOL013C
YLL028W=YLL039C
YLL028W=YML013W
YLL028W=YMR264W
YLL029W=YLL039C
YLL029W=YMR022W
YLL029W=YOR138C
YLL033W=YOR080W
YLL034C=YLL039C
YLL034C=YLR102C
YLL034C=YOL133W
YLL036C=YLL036C
YLL036C=YLR016C
YLL036C=YLR117C
YLL036C=YLR132C
YLL036C=YLR147C
YLL036C=YLR182W
YLL036C=YLR275W
YLL036C=YLR298C
YLL036C=YLR323C
YLL036C=YLR424W
YLL036C=YLR432W
YLL036C=YLR438C-A
YLL036C=YLR441C
YLL036C=YML032C
YLL036C=YML046W
YLL036C=YML049C
YLL036C=YML056C
YLL036C=YMR116C
YLL036C=YMR125W
YLL036C=YMR201C
YLL036C=YMR213W
YLL036C=YMR240C
YLL036C=YMR288W
YLL036C=YNL007C
YLL036C=YNL147W
YLL036C=YNL178W
YLL036C=YNL245C
YLL036C=YNL286W
YLL036C=YNL302C
YLL036C=YOR096W
YLL036C=YOR148C
YLL036C=YOR159C
YLL036C=YOR204W
YLL036C=YOR308C
YLL036C=YOR319W
YLL036C=YOR369C
YLL036C=YPL064C
YLL036C=YPL151C
YLL036C=YPL213W
YLL036C=YPR018W
YLL036C=YPR080W
YLL036C=YPR082C
YLL036C=YPR101W
YLL036C=YPR134W
YLL036C=YPR178W
YLL036C=YPR182W
YLL039C=YLL039C
YLL039C=YLL040C
YLL039C=YLL043W
YLL039C=YLL045C
YLL039C=YLL048C
YLL039C=YLL060C
YLL039C=YLL066C
YLL039C=YLL067C
YLL039C=YLR001C
YLL039C=YLR002C
YLL039C=YLR017W
YLL039C=YLR019W
YLL039C=YLR023C
YLL039C=YLR024C
YLL039C=YLR026C
YLL039C=YLR028C
YLL039C=YLR029C
YLL039C=YLR032W
YLL039C=YLR034C
YLL039C=YLR035C-A
YLL039C=YLR039C
YLL039C=YLR044C
YLL039C=YLR047C
YLL039C=YLR048W
YLL039C=YLR049C
YLL039C=YLR056W
YLL039C=YLR058C
YLL039C=YLR059C
YLL039C=YLR060W
YLL039C=YLR066W
YLL039C=YLR075W
YLL039C=YLR078C
YLL039C=YLR079W
YLL039C=YLR083C
YLL039C=YLR084C
YLL039C=YLR092W
YLL039C=YLR093C
YLL039C=YLR097C
YLL039C=YLR100W
YLL039C=YLR106C
YLL039C=YLR109W
YLL039C=YLR113W
YLL039C=YLR126C
YLL039C=YLR128W
YLL039C=YLR129W
YLL039C=YLR130C
YLL039C=YLR133W
YLL039C=YLR134W
YLL039C=YLR136C
YLL039C=YLR142W
YLL039C=YLR148W
YLL039C=YLR149C
YLL039C=YLR150W
YLL039C=YLR153C
YLL039C=YLR157C-B
YLL039C=YLR167W
YLL039C=YLR172C
YLL039C=YLR173W
YLL039C=YLR175W
YLL039C=YLR180W
YLL039C=YLR183C
YLL039C=YLR186W
YLL039C=YLR190W
YLL039C=YLR195C
YLL039C=YLR197W
YLL039C=YLR203C
YLL039C=YLR205C
YLL039C=YLR206W
YLL039C=YLR207W
YLL039C=YLR214W
YLL039C=YLR216C
YLL039C=YLR219W
YLL039C=YLR220W
YLL039C=YLR223C
YLL039C=YLR225C
YLL039C=YLR227W-B
YLL039C=YLR229C
YLL039C=YLR237W
YLL039C=YLR241W
YLL039C=YLR248W
YLL039C=YLR249W
YLL039C=YLR256W
YLL039C=YLR258W
YLL039C=YLR260W
YLL039C=YLR268W
YLL039C=YLR270W
YLL039C=YLR276C
YLL039C=YLR278C
YLL039C=YLR287C-A
YLL039C=YLR291C
YLL039C=YLR293C
YLL039C=YLR300W
YLL039C=YLR303W
YLL039C=YLR305C
YLL039C=YLR324W
YLL039C=YLR327C
YLL039C=YLR328W
YLL039C=YLR330W
YLL039C=YLR333C
YLL039C=YLR336C
YLL039C=YLR340W
YLL039C=YLR342W
YLL039C=YLR345W
YLL039C=YLR347C
YLL039C=YLR350W
YLL039C=YLR352W
YLL039C=YLR354C
YLL039C=YLR355C
YLL039C=YLR356W
YLL039C=YLR359W
YLL039C=YLR367W
YLL039C=YLR370C
YLL039C=YLR371W
YLL039C=YLR372W
YLL039C=YLR377C
YLL039C=YLR378C
YLL039C=YLR380W
YLL039C=YLR386W
YLL039C=YLR387C
YLL039C=YLR389C
YLL039C=YLR398C
YLL039C=YLR403W
YLL039C=YLR406C
YLL039C=YLR407W
YLL039C=YLR410W-A
YLL039C=YLR410W-B
YLL039C=YLR413W
YLL039C=YLR414C
YLL039C=YLR421C
YLL039C=YLR422W
YLL039C=YLR427W
YLL039C=YLR438W
YLL039C=YLR440C
YLL039C=YLR441C
YLL039C=YLR446W
YLL039C=YLR447C
YLL039C=YLR448W
YLL039C=YLR450W
YLL039C=YLR454W
YLL039C=YLR466W
YLL039C=YLR467W
YLL039C=YML004C
YLL039C=YML005W
YLL039C=YML006C
YLL039C=YML007W
YLL039C=YML008C
YLL039C=YML012W
YLL039C=YML013W
YLL039C=YML016C
YLL039C=YML019W
YLL039C=YML024W
YLL039C=YML026C
YLL039C=YML028W
YLL039C=YML029W
YLL039C=YML031W
YLL039C=YML032C
YLL039C=YML035C
YLL039C=YML039W
YLL039C=YML042W
YLL039C=YML045W
YLL039C=YML048W
YLL039C=YML049C
YLL039C=YML052W
YLL039C=YML055W
YLL039C=YML057W
YLL039C=YML059C
YLL039C=YML063W
YLL039C=YML068W
YLL039C=YML069W
YLL039C=YML070W
YLL039C=YML071C
YLL039C=YML072C
YLL039C=YML073C
YLL039C=YML075C
YLL039C=YML085C
YLL039C=YML086C
YLL039C=YML092C
YLL039C=YML097C
YLL039C=YML100W
YLL039C=YML101C
YLL039C=YML106W
YLL039C=YML111W
YLL039C=YML112W
YLL039C=YML115C
YLL039C=YML120C
YLL039C=YML123C
YLL039C=YML125C
YLL039C=YML126C
YLL039C=YML128C
YLL039C=YML130C
YLL039C=YML133C
YLL039C=YMR001C
YLL039C=YMR008C
YLL039C=YMR011W
YLL039C=YMR012W
YLL039C=YMR015C
YLL039C=YMR022W
YLL039C=YMR027W
YLL039C=YMR028W
YLL039C=YMR032W
YLL039C=YMR033W
YLL039C=YMR035W
YLL039C=YMR036C
YLL039C=YMR045C
YLL039C=YMR049C
YLL039C=YMR050C
YLL039C=YMR053C
YLL039C=YMR054W
YLL039C=YMR058W
YLL039C=YMR059W
YLL039C=YMR061W
YLL039C=YMR070W
YLL039C=YMR071C
YLL039C=YMR079W
YLL039C=YMR080C
YLL039C=YMR081C
YLL039C=YMR087W
YLL039C=YMR088C
YLL039C=YMR089C
YLL039C=YMR099C
YLL039C=YMR104C
YLL039C=YMR105C
YLL039C=YMR109W
YLL039C=YMR110C
YLL039C=YMR115W
YLL039C=YMR116C
YLL039C=YMR120C
YLL039C=YMR121C
YLL039C=YMR125W
YLL039C=YMR129W
YLL039C=YMR130W
YLL039C=YMR136W
YLL039C=YMR140W
YLL039C=YMR143W
YLL039C=YMR145C
YLL039C=YMR146C
YLL039C=YMR160W
YLL039C=YMR161W
YLL039C=YMR162C
YLL039C=YMR163C
YLL039C=YMR166C
YLL039C=YMR171C
YLL039C=YMR173W
YLL039C=YMR176W
YLL039C=YMR183C
YLL039C=YMR186W
YLL039C=YMR192W
YLL039C=YMR196W
YLL039C=YMR197C
YLL039C=YMR199W
YLL039C=YMR202W
YLL039C=YMR205C
YLL039C=YMR207C
YLL039C=YMR208W
YLL039C=YMR209C
YLL039C=YMR210W
YLL039C=YMR221C
YLL039C=YMR229C
YLL039C=YMR230W
YLL039C=YMR235C
YLL039C=YMR237W
YLL039C=YMR241W
YLL039C=YMR242C
YLL039C=YMR243C
YLL039C=YMR246W
YLL039C=YMR250W
YLL039C=YMR256C
YLL039C=YMR259C
YLL039C=YMR261C
YLL039C=YMR264W
YLL039C=YMR266W
YLL039C=YMR272C
YLL039C=YMR275C
YLL039C=YMR276W
YLL039C=YMR280C
YLL039C=YMR282C
YLL039C=YMR290C
YLL039C=YMR291W
YLL039C=YMR292W
YLL039C=YMR295C
YLL039C=YMR296C
YLL039C=YMR300C
YLL039C=YMR303C
YLL039C=YMR304W
YLL039C=YMR307W
YLL039C=YMR308C
YLL039C=YMR309C
YLL039C=YMR314W
YLL039C=YMR315W
YLL039C=YMR316W
YLL039C=YNL007C
YLL039C=YNL012W
YLL039C=YNL014W
YLL039C=YNL029C
YLL039C=YNL030W
YLL039C=YNL031C
YLL039C=YNL036W
YLL039C=YNL044W
YLL039C=YNL045W
YLL039C=YNL047C
YLL039C=YNL055C
YLL039C=YNL058C
YLL039C=YNL061W
YLL039C=YNL064C
YLL039C=YNL065W
YLL039C=YNL067W
YLL039C=YNL069C
YLL039C=YNL070W
YLL039C=YNL074C
YLL039C=YNL084C
YLL039C=YNL085W
YLL039C=YNL087W
YLL039C=YNL095C
YLL039C=YNL096C
YLL039C=YNL098C
YLL039C=YNL102W
YLL039C=YNL103W
YLL039C=YNL111C
YLL039C=YNL113W
YLL039C=YNL115C
YLL039C=YNL117W
YLL039C=YNL121C
YLL039C=YNL132W
YLL039C=YNL134C
YLL039C=YNL141W
YLL039C=YNL142W
YLL039C=YNL149C
YLL039C=YNL151C
YLL039C=YNL154C
YLL039C=YNL156C
YLL039C=YNL159C
YLL039C=YNL169C
YLL039C=YNL178W
YLL039C=YNL183C
YLL039C=YNL189W
YLL039C=YNL192W
YLL039C=YNL208W
YLL039C=YNL209W
YLL039C=YNL217W
YLL039C=YNL219C
YLL039C=YNL224C
YLL039C=YNL229C
YLL039C=YNL239W
YLL039C=YNL241C
YLL039C=YNL243W
YLL039C=YNL248C
YLL039C=YNL255C
YLL039C=YNL257C
YLL039C=YNL263C
YLL039C=YNL268W
YLL039C=YNL272C
YLL039C=YNL277W
YLL039C=YNL281W
YLL039C=YNL284C-B
YLL039C=YNL287W
YLL039C=YNL289W
YLL039C=YNL297C
YLL039C=YNL301C
YLL039C=YNL305C
YLL039C=YNL307C
YLL039C=YNL308C
YLL039C=YNL311C
YLL039C=YNL313C
YLL039C=YNL321W
YLL039C=YNL323W
YLL039C=YNL326C
YLL039C=YNL327W
YLL039C=YNL330C
YLL039C=YNL339C
YLL039C=YNR001C
YLL039C=YNR006W
YLL039C=YNR007C
YLL039C=YNR008W
YLL039C=YNR013C
YLL039C=YNR016C
YLL039C=YNR021W
YLL039C=YNR030W
YLL039C=YNR031C
YLL039C=YNR035C
YLL039C=YNR040W
YLL039C=YNR043W
YLL039C=YNR050C
YLL039C=YNR051C
YLL039C=YNR053C
YLL039C=YNR065C
YLL039C=YNR066C
YLL039C=YOL004W
YLL039C=YOL009C
YLL039C=YOL013C
YLL039C=YOL016C
YLL039C=YOL018C
YLL039C=YOL019W
YLL039C=YOL025W
YLL039C=YOL027C
YLL039C=YOL038W
YLL039C=YOL040C
YLL039C=YOL056W
YLL039C=YOL058W
YLL039C=YOL059W
YLL039C=YOL060C
YLL039C=YOL063C
YLL039C=YOL064C
YLL039C=YOL065C
YLL039C=YOL073C
YLL039C=YOL076W
YLL039C=YOL081W
YLL039C=YOL082W
YLL039C=YOL084W
YLL039C=YOL086C
YLL039C=YOL087C
YLL039C=YOL088C
YLL039C=YOL096C
YLL039C=YOL103W-B
YLL039C=YOL109W
YLL039C=YOL119C
YLL039C=YOL120C
YLL039C=YOL122C
YLL039C=YOL123W
YLL039C=YOL126C
YLL039C=YOL130W
YLL039C=YOL133W
YLL039C=YOL136C
YLL039C=YOL137W
YLL039C=YOL142W
YLL039C=YOL145C
YLL039C=YOL147C
YLL039C=YOR014W
YLL039C=YOR018W
YLL039C=YOR023C
YLL039C=YOR025W
YLL039C=YOR027W
YLL039C=YOR035C
YLL039C=YOR036W
YLL039C=YOR038C
YLL039C=YOR039W
YLL039C=YOR042W
YLL039C=YOR043W
YLL039C=YOR047C
YLL039C=YOR049C
YLL039C=YOR051C
YLL039C=YOR057W
YLL039C=YOR061W
YLL039C=YOR063W
YLL039C=YOR065W
YLL039C=YOR070C
YLL039C=YOR074C
YLL039C=YOR081C
YLL039C=YOR085W
YLL039C=YOR086C
YLL039C=YOR087W
YLL039C=YOR089C
YLL039C=YOR091W
YLL039C=YOR092W
YLL039C=YOR096W
YLL039C=YOR099W
YLL039C=YOR104W
YLL039C=YOR109W
YLL039C=YOR112W
YLL039C=YOR116C
YLL039C=YOR117W
YLL039C=YOR124C
YLL039C=YOR131C
YLL039C=YOR133W
YLL039C=YOR142W
YLL039C=YOR142W-B
YLL039C=YOR145C
YLL039C=YOR151C
YLL039C=YOR153W
YLL039C=YOR160W
YLL039C=YOR161C
YLL039C=YOR163W
YLL039C=YOR164C
YLL039C=YOR165W
YLL039C=YOR171C
YLL039C=YOR173W
YLL039C=YOR182C
YLL039C=YOR192C-A
YLL039C=YOR192C-B
YLL039C=YOR197W
YLL039C=YOR204W
YLL039C=YOR206W
YLL039C=YOR207C
YLL039C=YOR208W
YLL039C=YOR209C
YLL039C=YOR217W
YLL039C=YOR220W
YLL039C=YOR222W
YLL039C=YOR223W
YLL039C=YOR224C
YLL039C=YOR231W
YLL039C=YOR238W
YLL039C=YOR249C
YLL039C=YOR254C
YLL039C=YOR256C
YLL039C=YOR259C
YLL039C=YOR261C
YLL039C=YOR267C
YLL039C=YOR270C
YLL039C=YOR273C
YLL039C=YOR283W
YLL039C=YOR284W
YLL039C=YOR290C
YLL039C=YOR293W
YLL039C=YOR303W
YLL039C=YOR304W
YLL039C=YOR310C
YLL039C=YOR312C
YLL039C=YOR316C
YLL039C=YOR317W
YLL039C=YOR319W
YLL039C=YOR320C
YLL039C=YOR322C
YLL039C=YOR326W
YLL039C=YOR327C
YLL039C=YOR329C
YLL039C=YOR335C
YLL039C=YOR337W
YLL039C=YOR341W
YLL039C=YOR343W-A
YLL039C=YOR343W-B
YLL039C=YOR344C
YLL039C=YOR348C
YLL039C=YOR353C
YLL039C=YOR354C
YLL039C=YOR359W
YLL039C=YOR368W
YLL039C=YOR369C
YLL039C=YOR375C
YLL039C=YOR396W
YLL039C=YPL001W
YLL039C=YPL006W
YLL039C=YPL010W
YLL039C=YPL012W
YLL039C=YPL019C
YLL039C=YPL022W
YLL039C=YPL026C
YLL039C=YPL030W
YLL039C=YPL031C
YLL039C=YPL036W
YLL039C=YPL043W
YLL039C=YPL045W
YLL039C=YPL048W
YLL039C=YPL050C
YLL039C=YPL057C
YLL039C=YPL058C
YLL039C=YPL061W
YLL039C=YPL063W
YLL039C=YPL065W
YLL039C=YPL079W
YLL039C=YPL081W
YLL039C=YPL082C
YLL039C=YPL085W
YLL039C=YPL086C
YLL039C=YPL087W
YLL039C=YPL090C
YLL039C=YPL093W
YLL039C=YPL094C
YLL039C=YPL095C
YLL039C=YPL096W
YLL039C=YPL117C
YLL039C=YPL119C
YLL039C=YPL122C
YLL039C=YPL125W
YLL039C=YPL126W
YLL039C=YPL131W
YLL039C=YPL134C
YLL039C=YPL141C
YLL039C=YPL143W
YLL039C=YPL145C
YLL039C=YPL152W
YLL039C=YPL154C
YLL039C=YPL158C
YLL039C=YPL160W
YLL039C=YPL162C
YLL039C=YPL169C
YLL039C=YPL174C
YLL039C=YPL175W
YLL039C=YPL176C
YLL039C=YPL179W
YLL039C=YPL183C
YLL039C=YPL186C
YLL039C=YPL195W
YLL039C=YPL199C
YLL039C=YPL204W
YLL039C=YPL206C
YLL039C=YPL207W
YLL039C=YPL208W
YLL039C=YPL210C
YLL039C=YPL218W
YLL039C=YPL220W
YLL039C=YPL224C
YLL039C=YPL225W
YLL039C=YPL226W
YLL039C=YPL231W
YLL039C=YPL232W
YLL039C=YPL234C
YLL039C=YPL240C
YLL039C=YPL242C
YLL039C=YPL256C
YLL039C=YPL257W-B
YLL039C=YPL260W
YLL039C=YPL265W
YLL039C=YPL268W
YLL039C=YPL277C
YLL039C=YPL283C
YLL039C=YPR003C
YLL039C=YPR010C
YLL039C=YPR024W
YLL039C=YPR026W
YLL039C=YPR030W
YLL039C=YPR032W
YLL039C=YPR035W
YLL039C=YPR036W
YLL039C=YPR042C
YLL039C=YPR043W
YLL039C=YPR047W
YLL039C=YPR055W
YLL039C=YPR062W
YLL039C=YPR073C
YLL039C=YPR074C
YLL039C=YPR075C
YLL039C=YPR079W
YLL039C=YPR080W
YLL039C=YPR091C
YLL039C=YPR103W
YLL039C=YPR108W
YLL039C=YPR109W
YLL039C=YPR119W
YLL039C=YPR120C
YLL039C=YPR122W
YLL039C=YPR132W
YLL039C=YPR133W-A
YLL039C=YPR137C-B
YLL039C=YPR149W
YLL039C=YPR152C
YLL039C=YPR154W
YLL039C=YPR155C
YLL039C=YPR156C
YLL039C=YPR158C-D
YLL039C=YPR158W-B
YLL039C=YPR159W
YLL039C=YPR160W
YLL039C=YPR165W
YLL039C=YPR181C
YLL039C=YPR183W
YLL039C=YPR184W
YLL039C=YPR194C
YLL039C=YPR204W
YLL040C=YML092C
YLL040C=YOL133W
YLL040C=YPR103W
YLL041C=YMR022W
YLL043W=YMR022W
YLL045C=YMR022W
YLL049W=YNR069C
YLL050C=YOR080W
YLL052C=YMR094W
YLL053C=YMR094W
YLL054C=YMR022W
YLL056C=YMR022W
YLL062C=YMR022W
YLL064C=YMR022W
YLR005W=YMR223W
YLR005W=YOR191W
YLR006C=YMR022W
YLR007W=YLR032W
YLR014C=YMR022W
YLR015W=YLR421C
YLR015W=YMR022W
YLR015W=YMR223W
YLR015W=YMR312W
YLR015W=YNR051C
YLR018C=YMR264W
YLR019W=YMR022W
YLR019W=YOR043W
YLR020C=YMR022W
YLR021W=YLR288C
YLR021W=YLR342W
YLR021W=YOR157C
YLR021W=YPL144W
YLR021W=YPL153C
YLR021W=YPR103W
YLR022C=YLR102C
YLR022C=YMR022W
YLR024C=YLR052W
YLR024C=YLR182W
YLR024C=YLR190W
YLR024C=YLR200W
YLR024C=YLR262C
YLR024C=YLR337C
YLR024C=YML094W
YLR024C=YMR001C
YLR024C=YMR049C
YLR024C=YMR100W
YLR024C=YMR125W
YLR024C=YMR186W
YLR024C=YMR263W
YLR024C=YNL153C
YLR024C=YNL312W
YLR024C=YNL330C
YLR024C=YNR051C
YLR024C=YOR014W
YLR024C=YOR341W
YLR025W=YPL002C
YLR025W=YPL084W
YLR032W=YLR032W
YLR032W=YLR288C
YLR032W=YLR320W
YLR032W=YML007W
YLR032W=YML028W
YLR032W=YML032C
YLR032W=YML061C
YLR032W=YML095C
YLR032W=YML098W
YLR032W=YML102W
YLR032W=YMR005W
YLR032W=YMR022W
YLR032W=YMR038C
YLR032W=YMR048W
YLR032W=YMR078C
YLR032W=YMR137C
YLR032W=YMR190C
YLR032W=YMR198W
YLR032W=YMR224C
YLR032W=YNL025C
YLR032W=YNL218W
YLR032W=YNL250W
YLR032W=YNL273W
YLR032W=YNL298W
YLR032W=YNL312W
YLR032W=YOR033C
YLR032W=YOR080W
YLR032W=YOR141C
YLR032W=YOR144C
YLR032W=YOR174W
YLR032W=YOR209C
YLR032W=YOR244W
YLR032W=YOR340C
YLR032W=YOR368W
YLR032W=YPL022W
YLR032W=YPL042C
YLR032W=YPL055C
YLR032W=YPL129W
YLR032W=YPL167C
YLR032W=YPL194W
YLR032W=YPR119W
YLR032W=YPR135W
YLR032W=YPR186C
YLR033W=YMR022W
YLR033W=YNR051C
YLR033W=YOR043W
YLR033W=YOR156C
YLR035C-A=YOL133W
YLR035C=YOR261C
YLR036C=YMR022W
YLR039C=YLR207W
YLR039C=YMR022W
YLR039C=YMR100W
YLR039C=YMR264W
YLR039C=YNR051C
YLR039C=YOL013C
YLR039C=YOR042W
YLR039C=YOR043W
YLR039C=YOR080W
YLR047C=YMR022W
YLR048W=YMR309C
YLR051C=YMR022W
YLR052W=YMR223W
YLR052W=YNL059C
YLR055C=YMR223W
YLR055C=YMR312W
YLR055C=YOR080W
YLR058C=YOL054W
YLR060W=YOL013C
YLR074C=YMR022W
YLR079W=YLR127C
YLR079W=YML092C
YLR079W=YMR223W
YLR079W=YOL133W
YLR079W=YOR057W
YLR079W=YOR080W
YLR082C=YOL138C
YLR085C=YNR051C
YLR085C=YOR043W
YLR085C=YOR080W
YLR087C=YMR223W
YLR087C=YNR051C
YLR087C=YOR339C
YLR087C=YPR066W
YLR092W=YMR022W
YLR093C=YLR148W
YLR095C=YNR051C
YLR096W=YNL186W
YLR097C=YLR289W
YLR097C=YMR303C
YLR097C=YNL037C
YLR097C=YOL133W
YLR097C=YPL240C
YLR100W=YMR022W
YLR102C=YLR127C
YLR102C=YLR200W
YLR102C=YLR320W
YLR102C=YLR439W
YLR102C=YML058W
YLR102C=YML092C
YLR102C=YML094W
YLR102C=YMR001C
YLR102C=YMR078C
YLR102C=YMR092C
YLR102C=YMR198W
YLR102C=YMR227C
YLR102C=YNL153C
YLR102C=YNL172W
YLR102C=YNL176C
YLR102C=YNL298W
YLR102C=YOL001W
YLR102C=YOR244W
YLR102C=YOR249C
YLR102C=YPL042C
YLR102C=YPL129W
YLR103C=YOR043W
YLR106C=YML029W
YLR106C=YOL133W
YLR108C=YLR108C
YLR108C=YLR423C
YLR108C=YLR432W
YLR108C=YML102W
YLR108C=YOR299W
YLR109W=YMR022W
YLR113W=YML097C
YLR119W=YLR417W
YLR119W=YPL002C
YLR119W=YPL065W
YLR127C=YLR127C
YLR127C=YMR200W
YLR127C=YNL107W
YLR127C=YNL136W
YLR127C=YNL172W
YLR127C=YOL133W
YLR127C=YOR244W
YLR127C=YOR249C
YLR127C=YPR119W
YLR128W=YLR128W
YLR128W=YLR306W
YLR128W=YOL133W
YLR128W=YOR198C
YLR128W=YPL240C
YLR129W=YNL186W
YLR131C=YMR304W
YLR135W=YMR231W
YLR135W=YOR080W
YLR136C=YNL230C
YLR144C=YML013W
YLR148W=YLR148W
YLR148W=YLR320W
YLR148W=YLR396C
YLR148W=YML001W
YLR148W=YML028W
YLR148W=YML058W
YLR148W=YMR197C
YLR148W=YMR231W
YLR148W=YMR236W
YLR148W=YNL107W
YLR148W=YNL243W
YLR148W=YOL018C
YLR148W=YOL115W
YLR148W=YOR036W
YLR148W=YOR080W
YLR148W=YOR089C
YLR148W=YOR106W
YLR148W=YOR244W
YLR148W=YOR323C
YLR148W=YPL045W
YLR148W=YPL055C
YLR148W=YPL153C
YLR150W=YNL186W
YLR150W=YNR051C
YLR151C=YPR066W
YLR153C=YMR231W
YLR153C=YMR312W
YLR153C=YMR316W
YLR153C=YNR051C
YLR153C=YOL013C
YLR153C=YOL138C
YLR153C=YPL002C
YLR153C=YPL144W
YLR156W=YMR022W
YLR166C=YMR022W
YLR167W=YMR022W
YLR167W=YMR276W
YLR167W=YOR124C
YLR170C=YOR362C
YLR175W=YMR309C
YLR175W=YNL186W
YLR182W=YMR312W
YLR190W=YMR100W
YLR190W=YOR124C
YLR191W=YMR026C
YLR191W=YOR057W
YLR192C=YMR309C
YLR196W=YNL230C
YLR197W=YMR022W
YLR197W=YMR304W
YLR197W=YNR051C
YLR199C=YLR249W
YLR199C=YML092C
YLR199C=YMR186W
YLR199C=YMR263W
YLR199C=YPL004C
YLR199C=YPL153C
YLR199C=YPR103W
YLR200W=YML111W
YLR200W=YMR100W
YLR200W=YMR223W
YLR200W=YMR312W
YLR200W=YOL054W
YLR200W=YOR043W
YLR200W=YOR191W
YLR206W=YNL020C
YLR206W=YNL243W
YLR206W=YOL022C
YLR206W=YPL240C
YLR207W=YLR207W
YLR207W=YLR268W
YLR207W=YLR378C
YLR207W=YLR450W
YLR207W=YML013W
YLR207W=YML029W
YLR207W=YML075C
YLR207W=YMR022W
YLR207W=YMR264W
YLR207W=YMR272C
YLR207W=YMR297W
YLR207W=YNL095C
YLR207W=YNL297C
YLR207W=YOL013C
YLR207W=YOR244W
YLR207W=YPL022W
YLR207W=YPL218W
YLR207W=YPL227C
YLR207W=YPL240C
YLR214W=YMR026C
YLR215C=YNL116W
YLR218C=YOR043W
YLR219W=YLR427W
YLR221C=YMR022W
YLR224W=YOL133W
YLR224W=YOR057W
YLR226W=YMR312W
YLR229C=YMR312W
YLR229C=YOL133W
YLR234W=YOR080W
YLR247C=YLR278C
YLR247C=YLR306W
YLR247C=YNL021W
YLR247C=YNL182C
YLR247C=YNL251C
YLR247C=YOL145C
YLR247C=YOR028C
YLR248W=YMR022W
YLR249W=YNL059C
YLR249W=YNL172W
YLR249W=YOL013C
YLR249W=YOL087C
YLR249W=YOR249C
YLR249W=YPR180W
YLR251W=YMR022W
YLR254C=YMR022W
YLR256W=YOR362C
YLR259C=YNL059C
YLR262C=YMR022W
YLR262C=YMR100W
YLR262C=YMR276W
YLR262C=YNR051C
YLR262C=YOR080W
YLR262C=YOR124C
YLR262C=YPL046C
YLR262C=YPR066W
YLR263W=YMR022W
YLR268W=YMR100W
YLR268W=YMR312W
YLR268W=YNR051C
YLR274W=YOR080W
YLR276C=YML092C
YLR276C=YMR314W
YLR276C=YOL054W
YLR276C=YOR117W
YLR276C=YPL020C
YLR277C=YMR022W
YLR287C=YML029W
YLR287C=YOR080W
YLR289W=YOL133W
YLR291C=YOR259C
YLR295C=YMR022W
YLR297W=YMR022W
YLR298C=YMR022W
YLR306W=YLR337C
YLR306W=YLR350W
YLR306W=YMR223W
YLR306W=YNL025C
YLR306W=YNR051C
YLR306W=YOL145C
YLR306W=YPL003W
YLR306W=YPL047W
YLR310C=YOR156C
YLR313C=YNR032C-A
YLR314C=YOR156C
YLR320W=YLR417W
YLR320W=YMR022W
YLR320W=YMR231W
YLR320W=YNR051C
YLR320W=YOR080W
YLR320W=YPL002C
YLR323C=YPR101W
YLR324W=YMR022W
YLR327C=YMR312W
YLR335W=YMR022W
YLR337C=YMR312W
YLR340W=YPR180W
YLR342W=YNR051C
YLR342W=YPL144W
YLR345W=YML092C
YLR347C=YOR057W
YLR347C=YOR124C
YLR347C=YPL020C
YLR347C=YPR093C
YLR350W=YMR022W
YLR350W=YOR124C
YLR352W=YLR447C
YLR352W=YMR022W
YLR352W=YPL240C
YLR362W=YMR022W
YLR362W=YOR043W
YLR368W=YMR035W
YLR368W=YMR048W
YLR368W=YNR052C
YLR368W=YOL133W
YLR368W=YOR326W
YLR368W=YPL022W
YLR368W=YPR078C
YLR368W=YPR093C
YLR372W=YML013W
YLR373C=YMR022W
YLR373C=YMR312W
YLR373C=YNR051C
YLR376C=YOR043W
YLR378C=YOL013C
YLR381W=YMR022W
YLR381W=YMR094W
YLR384C=YMR022W
YLR384C=YMR312W
YLR384C=YOR191W
YLR386W=YML092C
YLR390W-A=YPL149W
YLR394W=YLR421C
YLR394W=YML060W
YLR394W=YMR190C
YLR394W=YMR224C
YLR394W=YNL107W
YLR394W=YOL072W
YLR394W=YPL240C
YLR394W=YPR119W
YLR396C=YMR231W
YLR399C=YOL133W
YLR415C=YMR022W
YLR417W=YLR452C
YLR417W=YMR077C
YLR417W=YMR078C
YLR417W=YNL021W
YLR417W=YNL330C
YLR417W=YNR052C
YLR417W=YOL004W
YLR417W=YOL115W
YLR417W=YOR080W
YLR417W=YOR209C
YLR417W=YOR244W
YLR417W=YPL002C
YLR417W=YPL055C
YLR417W=YPL065W
YLR417W=YPL086C
YLR417W=YPL240C
YLR417W=YPR135W
YLR417W=YPR179C
YLR418C=YMR022W
YLR418C=YMR100W
YLR418C=YMR223W
YLR418C=YMR247C
YLR418C=YMR275C
YLR418C=YMR309C
YLR418C=YMR312W
YLR418C=YNR051C
YLR418C=YOL054W
YLR418C=YOL133W
YLR418C=YOR080W
YLR418C=YOR124C
YLR418C=YOR138C
YLR418C=YOR191W
YLR421C=YML034W
YLR421C=YML098W
YLR421C=YMR191W
YLR421C=YNL004W
YLR421C=YNL073W
YLR421C=YNL236W
YLR421C=YNL246W
YLR421C=YNL307C
YLR421C=YOL081W
YLR421C=YOL094C
YLR421C=YOR117W
YLR421C=YOR259C
YLR421C=YOR261C
YLR421C=YPL024W
YLR421C=YPR108W
YLR423C=YMR025W
YLR423C=YNL230C
YLR423C=YPR049C
YLR424W=YOR191W
YLR426W=YMR022W
YLR427W=YLR432W
YLR427W=YML056C
YLR427W=YMR290C
YLR427W=YMR319C
YLR427W=YNL132W
YLR427W=YNL308C
YLR427W=YOL041C
YLR427W=YOL139C
YLR427W=YOR206W
YLR427W=YPL012W
YLR427W=YPL043W
YLR429W=YOR124C
YLR429W=YPR093C
YLR432W=YMR309C
YLR432W=YNL230C
YLR432W=YPR180W
YLR436C=YMR022W
YLR436C=YMR304W
YLR438C-A=YPL084W
YLR441C=YNR051C
YLR442C=YMR223W
YLR447C=YPL003W
YLR450W=YML013W
YLR450W=YMR022W
YLR450W=YOL013C
YLR451W=YMR022W
YLR452C=YMR025W
YLR452C=YOL117W
YLR453C=YPL002C
YLR453C=YPL065W
YML001W=YMR231W
YML002W=YMR022W
YML008C=YMR022W
YML008C=YMR275C
YML008C=YNR051C
YML008C=YPL020C
YML010W=YMR247C
YML010W=YNR051C
YML010W=YPR093C
YML011C=YMR022W
YML012W=YMR022W
YML012W=YOR259C
YML012W=YOR261C
YML013W=YML013W
YML013W=YML029W
YML013W=YML074C
YML013W=YMR022W
YML013W=YMR029C
YML013W=YMR048W
YML013W=YMR052W
YML013W=YMR297W
YML013W=YMR307W
YML013W=YNL297C
YML013W=YNR013C
YML013W=YNR019W
YML013W=YNR021W
YML013W=YOL013C
YML013W=YOR002W
YML013W=YOR067C
YML013W=YOR311C
YML013W=YPL195W
YML019W=YMR022W
YML020W=YMR022W
YML023C=YOR156C
YML024W=YMR309C
YML028W=YMR022W
YML028W=YOR080W
YML029W=YML029W
YML029W=YMR012W
YML029W=YMR173W
YML029W=YMR297W
YML029W=YNL294C
YML029W=YNL329C
YML029W=YOL013C
YML029W=YOR153W
YML029W=YPL240C
YML031W=YMR022W
YML031W=YMR264W
YML032C=YOR080W
YML032C=YOR156C
YML032C=YOR157C
YML032C=YPL020C
YML032C=YPL046C
YML034W=YMR276W
YML041C=YNR051C
YML041C=YOR191W
YML041C=YPR066W
YML046W=YMR022W
YML054C=YMR022W
YML055W=YML101C
YML056C=YNL230C
YML057W=YPR108W
YML058W=YNL116W
YML058W=YNL172W
YML058W=YOR080W
YML061C=YOR080W
YML062C=YNR051C
YML062C=YOR191W
YML063W=YMR309C
YML063W=YOR080W
YML064C=YNL116W
YML068W=YPL240C
YML069W=YOL013C
YML069W=YOL054W
YML071C=YOR080W
YML074C=YOR080W
YML075C=YMR022W
YML075C=YMR264W
YML075C=YOL013C
YML078W=YMR022W
YML085C=YNR007C
YML085C=YOR249C
YML088W=YMR276W
YML088W=YOL133W
YML088W=YPL240C
YML092C=YML092C
YML092C=YMR047C
YML092C=YMR308C
YML092C=YMR314W
YML092C=YNL007C
YML092C=YNL298W
YML092C=YOL038W
YML092C=YOL082W
YML092C=YOR020C
YML092C=YOR117W
YML092C=YOR157C
YML092C=YOR355W
YML092C=YOR362C
YML092C=YPL144W
YML092C=YPL255W
YML092C=YPR103W
YML094W=YMR022W
YML094W=YMR312W
YML097C=YML097C
YML097C=YMR263W
YML097C=YNL124W
YML097C=YOR089C
YML097C=YPL055C
YML097C=YPL240C
YML098W=YMR100W
YML098W=YMR275C
YML098W=YNR051C
YML098W=YOR191W
YML098W=YOR339C
YML101C=YMR186W
YML101C=YNL181W
YML101C=YOR244W
YML101C=YPL240C
YML102W=YNR051C
YML102W=YOR043W
YML104C=YMR275C
YML109W=YOR362C
YML110C=YMR022W
YML111W=YMR275C
YML111W=YNL307C
YML111W=YPL240C
YML119W=YMR022W
YML119W=YNR051C
YML121W=YMR223W
YML123C=YNL116W
YML124C=YOR117W
YML124C=YOR259C
YML125C=YNR051C
YML125C=YOR042W
YML126C=YMR275C
YML126C=YNL119W
YML131W=YMR191W
YMR001C=YNL116W
YMR002W=YMR022W
YMR005W=YMR312W
YMR021C=YNR051C
YMR022W=YMR025W
YMR022W=YMR029C
YMR022W=YMR039C
YMR022W=YMR044W
YMR022W=YMR065W
YMR022W=YMR072W
YMR022W=YMR075W
YMR022W=YMR115W
YMR022W=YMR125W
YMR022W=YMR126C
YMR022W=YMR127C
YMR022W=YMR136W
YMR022W=YMR145C
YMR022W=YMR158W
YMR022W=YMR161W
YMR022W=YMR183C
YMR022W=YMR198W
YMR022W=YMR210W
YMR022W=YMR226C
YMR022W=YMR227C
YMR022W=YMR236W
YMR022W=YMR238W
YMR022W=YMR239C
YMR022W=YMR253C
YMR022W=YMR263W
YMR022W=YMR264W
YMR022W=YMR269W
YMR022W=YMR272C
YMR022W=YMR276W
YMR022W=YMR277W
YMR022W=YMR281W
YMR022W=YMR296C
YMR022W=YMR301C
YMR022W=YMR307W
YMR022W=YMR310C
YMR022W=YNL003C
YMR022W=YNL008C
YMR022W=YNL026W
YMR022W=YNL041C
YMR022W=YNL053W
YMR022W=YNL054W
YMR022W=YNL056W
YMR022W=YNL058C
YMR022W=YNL082W
YMR022W=YNL100W
YMR022W=YNL102W
YMR022W=YNL106C
YMR022W=YNL119W
YMR022W=YNL127W
YMR022W=YNL142W
YMR022W=YNL145W
YMR022W=YNL163C
YMR022W=YNL173C
YMR022W=YNL177C
YMR022W=YNL181W
YMR022W=YNL186W
YMR022W=YNL190W
YMR022W=YNL210W
YMR022W=YNL211C
YMR022W=YNL219C
YMR022W=YNL224C
YMR022W=YNL258C
YMR022W=YNL260C
YMR022W=YNL263C
YMR022W=YNL270C
YMR022W=YNL274C
YMR022W=YNL289W
YMR022W=YNL290W
YMR022W=YNL297C
YMR022W=YNL305C
YMR022W=YNL306W
YMR022W=YNL307C
YMR022W=YNL320W
YMR022W=YNL323W
YMR022W=YNL330C
YMR022W=YNL331C
YMR022W=YNL332W
YMR022W=YNR001C
YMR022W=YNR004W
YMR022W=YNR017W
YMR022W=YNR029C
YMR022W=YNR031C
YMR022W=YNR037C
YMR022W=YNR044W
YMR022W=YNR046W
YMR022W=YNR051C
YMR022W=YNR053C
YMR022W=YNR056C
YMR022W=YNR057C
YMR022W=YOL013C
YMR022W=YOL026C
YMR022W=YOL032W
YMR022W=YOL064C
YMR022W=YOL089C
YMR022W=YOL090W
YMR022W=YOL096C
YMR022W=YOL108C
YMR022W=YOL114C
YMR022W=YOL125W
YMR022W=YOL129W
YMR022W=YOL144W
YMR022W=YOL145C
YMR022W=YOL161C
YMR022W=YOL165C
YMR022W=YOR001W
YMR022W=YOR010C
YMR022W=YOR012W
YMR022W=YOR031W
YMR022W=YOR034C
YMR022W=YOR038C
YMR022W=YOR040W
YMR022W=YOR043W
YMR022W=YOR046C
YMR022W=YOR052C
YMR022W=YOR091W
YMR022W=YOR093C
YMR022W=YOR111W
YMR022W=YOR148C
YMR022W=YOR161C
YMR022W=YOR162C
YMR022W=YOR179C
YMR022W=YOR193W
YMR022W=YOR205C
YMR022W=YOR227W
YMR022W=YOR243C
YMR022W=YOR249C
YMR022W=YOR254C
YMR022W=YOR256C
YMR022W=YOR269W
YMR022W=YOR274W
YMR022W=YOR278W
YMR022W=YOR279C
YMR022W=YOR281C
YMR022W=YOR295W
YMR022W=YOR301W
YMR022W=YOR302W
YMR022W=YOR303W
YMR022W=YOR306C
YMR022W=YOR307C
YMR022W=YOR315W
YMR022W=YOR341W
YMR022W=YOR344C
YMR022W=YOR348C
YMR022W=YOR367W
YMR022W=YOR373W
YMR022W=YOR375C
YMR022W=YOR382W
YMR022W=YOR386W
YMR022W=YOR388C
YMR022W=YPL004C
YMR022W=YPL007C
YMR022W=YPL008W
YMR022W=YPL019C
YMR022W=YPL043W
YMR022W=YPL045W
YMR022W=YPL051W
YMR022W=YPL053C
YMR022W=YPL075W
YMR022W=YPL076W
YMR022W=YPL078C
YMR022W=YPL087W
YMR022W=YPL089C
YMR022W=YPL098C
YMR022W=YPL104W
YMR022W=YPL107W
YMR022W=YPL119C
YMR022W=YPL121C
YMR022W=YPL125W
YMR022W=YPL150W
YMR022W=YPL154C
YMR022W=YPL180W
YMR022W=YPL188W
YMR022W=YPL190C
YMR022W=YPL201C
YMR022W=YPL203W
YMR022W=YPL204W
YMR022W=YPL209C
YMR022W=YPL227C
YMR022W=YPL228W
YMR022W=YPL233W
YMR022W=YPL236C
YMR022W=YPL240C
YMR022W=YPL243W
YMR022W=YPL249C
YMR022W=YPL252C
YMR022W=YPL253C
YMR022W=YPL254W
YMR022W=YPL257W
YMR022W=YPL259C
YMR022W=YPL265W
YMR022W=YPL268W
YMR022W=YPR004C
YMR022W=YPR020W
YMR022W=YPR024W
YMR022W=YPR026W
YMR022W=YPR029C
YMR022W=YPR034W
YMR022W=YPR055W
YMR022W=YPR063C
YMR022W=YPR091C
YMR022W=YPR094W
YMR022W=YPR100W
YMR022W=YPR103W
YMR022W=YPR113W
YMR022W=YPR116W
YMR022W=YPR120C
YMR022W=YPR121W
YMR022W=YPR131C
YMR022W=YPR133C
YMR022W=YPR139C
YMR022W=YPR141C
YMR022W=YPR144C
YMR022W=YPR165W
YMR022W=YPR175W
YMR022W=YPR188C
YMR022W=YPR190C
YMR022W=YPR193C
YMR022W=YPR196W
YMR025W=YNR052C
YMR025W=YOL117W
YMR025W=YPL240C
YMR026C=YMR026C
YMR026C=YNL214W
YMR026C=YOL044W
YMR026C=YOL147C
YMR026C=YOR209C
YMR026C=YPL240C
YMR037C=YOR043W
YMR038C=YMR100W
YMR038C=YMR312W
YMR038C=YNR051C
YMR038C=YOR080W
YMR039C=YNR051C
YMR047C=YNR007C
YMR047C=YOL111C
YMR047C=YOR157C
YMR047C=YOR362C
YMR048W=YNR051C
YMR048W=YOR080W
YMR048W=YOR191W
YMR049C=YMR100W
YMR049C=YNL230C
YMR055C=YNL116W
YMR055C=YOR080W
YMR058W=YPL149W
YMR065W=YMR119W
YMR067C=YNL154C
YMR067C=YPL216W
YMR069W=YOL133W
YMR072W=YNL059C
YMR072W=YPL084W
YMR073C=YOR080W
YMR075W=YMR100W
YMR077C=YOR080W
YMR077C=YPL002C
YMR077C=YPL065W
YMR078C=YMR223W
YMR078C=YMR231W
YMR078C=YOR080W
YMR078C=YPL002C
YMR078C=YPL084W
YMR079W=YNR051C
YMR080C=YMR094W
YMR091C=YMR312W
YMR091C=YNR051C
YMR093W=YOL133W
YMR094W=YMR168C
YMR094W=YOL133W
YMR094W=YOR026W
YMR094W=YOR057W
YMR094W=YOR359W
YMR094W=YPL018W
YMR094W=YPL240C
YMR094W=YPR046W
YMR100W=YMR138W
YMR100W=YNL147W
YMR100W=YNL153C
YMR100W=YNL312W
YMR100W=YNR051C
YMR100W=YOL072W
YMR100W=YOR073W
YMR100W=YOR297C
YMR112C=YMR304W
YMR112C=YMR312W
YMR112C=YOL133W
YMR116C=YMR309C
YMR116C=YPL020C
YMR117C=YOR156C
YMR119W=YMR152W
YMR119W=YNL008C
YMR119W=YPL084W
YMR119W=YPL240C
YMR131C=YPL144W
YMR146C=YMR309C
YMR146C=YOL087C
YMR153W=YPL020C
YMR154C=YOR362C
YMR159C=YPL149W
YMR173W=YMR223W
YMR173W=YMR304W
YMR176W=YOL054W
YMR179W=YMR223W
YMR179W=YOR043W
YMR179W=YPR066W
YMR186W=YNL186W
YMR186W=YOL013C
YMR186W=YOR057W
YMR186W=YPR093C
YMR190C=YOR080W
YMR190C=YOR156C
YMR191W=YOR117W
YMR191W=YOR259C
YMR191W=YOR261C
YMR191W=YPR108W
YMR197C=YMR231W
YMR198W=YMR223W
YMR198W=YMR312W
YMR198W=YNR051C
YMR198W=YOR080W
YMR198W=YPR066W
YMR200W=YPR103W
YMR216C=YMR304W
YMR216C=YMR312W
YMR216C=YNL186W
YMR216C=YNR051C
YMR219W=YPL020C
YMR223W=YMR223W
YMR223W=YMR236W
YMR223W=YMR312W
YMR223W=YNL021W
YMR223W=YNL147W
YMR223W=YNL153C
YMR223W=YNL298W
YMR223W=YNL312W
YMR223W=YOL012C
YMR223W=YOL072W
YMR223W=YOL081W
YMR223W=YOL148C
YMR223W=YOR025W
YMR223W=YOR073W
YMR223W=YOR141C
YMR223W=YOR297C
YMR223W=YPL042C
YMR223W=YPL047W
YMR223W=YPL055C
YMR223W=YPL086C
YMR223W=YPL101W
YMR223W=YPL153C
YMR223W=YPL254W
YMR223W=YPR135W
YMR224C=YNL172W
YMR224C=YNR051C
YMR224C=YOR080W
YMR224C=YPL020C
YMR229C=YNR051C
YMR231W=YMR231W
YMR231W=YNL021W
YMR231W=YNL136W
YMR231W=YNL243W
YMR231W=YOL115W
YMR231W=YOR038C
YMR231W=YOR080W
YMR231W=YOR089C
YMR231W=YOR106W
YMR231W=YOR244W
YMR231W=YPL045W
YMR231W=YPL055C
YMR231W=YPL086C
YMR231W=YPL153C
YMR231W=YPR179C
YMR236W=YMR312W
YMR236W=YNL172W
YMR236W=YOR191W
YMR240C=YOR117W
YMR246W=YOL133W
YMR247C=YNL031C
YMR247C=YOL145C
YMR247C=YPL240C
YMR257C=YOR197W
YMR258C=YOL086C
YMR258C=YOR375C
YMR258C=YPL240C
YMR259C=YOR042W
YMR263W=YMR312W
YMR263W=YPR066W
YMR264W=YNL181W
YMR264W=YOR045W
YMR264W=YOR244W
YMR264W=YOR254C
YMR264W=YPL076W
YMR264W=YPL240C
YMR272C=YNR051C
YMR272C=YOL013C
YMR272C=YOR042W
YMR273C=YOR043W
YMR275C=YNL307C
YMR275C=YOL067C
YMR275C=YOL108C
YMR275C=YPL140C
YMR275C=YPL180W
YMR275C=YPL269W
YMR275C=YPR060C
YMR276W=YMR276W
YMR276W=YNL188W
YMR276W=YNL268W
YMR276W=YNL281W
YMR276W=YNL297C
YMR276W=YOL001W
YMR276W=YOL108C
YMR276W=YOR042W
YMR276W=YOR117W
YMR276W=YPR002W
YMR276W=YPR103W
YMR277W=YOL117W
YMR284W=YPL020C
YMR294W=YMR312W
YMR294W=YNR051C
YMR297W=YOL013C
YMR304W=YMR304W
YMR304W=YNL025C
YMR304W=YNL161W
YMR304W=YNL313C
YMR304W=YOL001W
YMR304W=YOL072W
YMR304W=YOR033C
YMR304W=YOR204W
YMR304W=YOR326W
YMR304W=YOR351C
YMR304W=YPL018W
YMR304W=YPL198W
YMR304W=YPL254W
YMR304W=YPR115W
YMR307W=YOR042W
YMR308C=YMR314W
YMR308C=YOL038W
YMR308C=YOR117W
YMR308C=YOR362C
YMR308C=YPL020C
YMR308C=YPR093C
YMR309C=YMR309C
YMR309C=YNL047C
YMR309C=YNL244C
YMR309C=YNR051C
YMR309C=YOL087C
YMR309C=YOR039W
YMR309C=YOR052C
YMR309C=YOR081C
YMR309C=YOR096W
YMR309C=YOR204W
YMR309C=YOR284W
YMR309C=YOR326W
YMR309C=YOR361C
YMR309C=YPL001W
YMR309C=YPL004C
YMR309C=YPL081W
YMR309C=YPL217C
YMR309C=YPL237W
YMR309C=YPR016C
YMR309C=YPR041W
YMR309C=YPR086W
YMR312W=YNL021W
YMR312W=YNL025C
YMR312W=YNL031C
YMR312W=YNL097C
YMR312W=YNL107W
YMR312W=YNL151C
YMR312W=YNL153C
YMR312W=YNL199C
YMR312W=YNL236W
YMR312W=YNL246W
YMR312W=YNL248C
YMR312W=YNL251C
YMR312W=YNL271C
YMR312W=YNL297C
YMR312W=YNL298W
YMR312W=YNL330C
YMR312W=YNR011C
YMR312W=YNR051C
YMR312W=YOL004W
YMR312W=YOL051W
YMR312W=YOL094C
YMR312W=YOL108C
YMR312W=YOL145C
YMR312W=YOR244W
YMR312W=YOR358W
YMR312W=YPL047W
YMR312W=YPL055C
YMR312W=YPL086C
YMR312W=YPL101W
YMR312W=YPR179C
YMR314W=YNL271C
YMR314W=YOL038W
YMR314W=YOR117W
YMR314W=YOR157C
YMR314W=YOR210W
YMR314W=YOR259C
YMR314W=YOR261C
YMR314W=YOR362C
YMR314W=YPL144W
YMR314W=YPR103W
YMR314W=YPR108W
YMR314W=YPR173C
YMR316W=YNL289W
YMR316W=YOR244W
YMR316W=YPL240C
YNL002C=YNL186W
YNL005C=YOR249C
YNL008C=YNL041C
YNL008C=YNL044W
YNL008C=YNL051W
YNL008C=YNL083W
YNL008C=YNL260C
YNL008C=YNR021W
YNL008C=YNR030W
YNL008C=YNR039C
YNL008C=YOR312C
YNL008C=YPL084W
YNL009W=YOL013C
YNL021W=YNR006W
YNL021W=YOR138C
YNL021W=YPL002C
YNL025C=YOR080W
YNL030W=YOL054W
YNL031C=YOL054W
YNL032W=YOR043W
YNL037C=YOL133W
YNL055C=YOL087C
YNL059C=YNL215W
YNL059C=YOR141C
YNL059C=YPL129W
YNL059C=YPL235W
YNL061W=YNR051C
YNL061W=YOR191W
YNL064C=YOR080W
YNL073W=YOR261C
YNL085W=YNL186W
YNL085W=YOL133W
YNL086W=YOR080W
YNL097C=YPR066W
YNL107W=YNL172W
YNL107W=YNR051C
YNL107W=YOR043W
YNL107W=YOR080W
YNL107W=YOR191W
YNL112W=YNL186W
YNL113W=YPR049C
YNL116W=YNL154C
YNL116W=YNL271C
YNL116W=YNL298W
YNL116W=YNL311C
YNL116W=YOR393W
YNL116W=YPL022W
YNL116W=YPL110C
YNL116W=YPL240C
YNL118C=YOR124C
YNL119W=YNL271C
YNL119W=YNL298W
YNL119W=YOR326W
YNL119W=YPL086C
YNL124W=YNR051C
YNL124W=YOR156C
YNL124W=YOR339C
YNL126W=YOR043W
YNL132W=YNL230C
YNL132W=YOR080W
YNL135C=YPR093C
YNL136W=YNL172W
YNL136W=YNR051C
YNL136W=YOR080W
YNL138W=YOL087C
YNL139C=YOR191W
YNL153C=YOL054W
YNL153C=YOR043W
YNL154C=YNL155W
YNL154C=YNL186W
YNL154C=YNR006W
YNL154C=YOR362C
YNL155W=YOL086C
YNL155W=YOR201C
YNL159C=YNL159C
YNL159C=YOR128C
YNL159C=YPL084W
YNL159C=YPL240C
YNL160W=YOL133W
YNL163C=YOL133W
YNL172W=YNL172W
YNL172W=YOR163W
YNL172W=YOR179C
YNL172W=YOR244W
YNL172W=YOR249C
YNL172W=YOR315W
YNL172W=YPL209C
YNL172W=YPL269W
YNL172W=YPR171W
YNL175C=YOR138C
YNL186W=YNL186W
YNL186W=YNL248C
YNL186W=YNL289W
YNL186W=YOL113W
YNL186W=YOR061W
YNL186W=YOR197W
YNL186W=YOR204W
YNL186W=YOR206W
YNL186W=YPL042C
YNL186W=YPL150W
YNL186W=YPL153C
YNL186W=YPL240C
YNL186W=YPL256C
YNL186W=YPR120C
YNL186W=YPR137W
YNL189W=YNR069C
YNL189W=YOR124C
YNL189W=YPL020C
YNL192W=YOR043W
YNL209W=YOL087C
YNL215W=YOR080W
YNL215W=YPR066W
YNL216W=YOR191W
YNL219C=YOR043W
YNL222W=YOR043W
YNL224C=YNR051C
YNL230C=YOL041C
YNL230C=YOR017W
YNL230C=YOR272W
YNL230C=YPL001W
YNL230C=YPL004C
YNL230C=YPL012W
YNL230C=YPL046C
YNL230C=YPL093W
YNL233W=YNR051C
YNL236W=YNR051C
YNL236W=YOR080W
YNL238W=YNR051C
YNL239W=YOL133W
YNL241C=YOL133W
YNL244C=YOR362C
YNL244C=YPL144W
YNL246W=YNR051C
YNL248C=YOR043W
YNL248C=YPR093C
YNL250W=YNR051C
YNL250W=YOR080W
YNL250W=YOR191W
YNL250W=YOR261C
YNL250W=YPL020C
YNL251C=YOR043W
YNL255C=YNR051C
YNL265C=YNR006W
YNL271C=YPL065W
YNL273W=YOR080W
YNL288W=YNR051C
YNL289W=YPR103W
YNL290W=YOR191W
YNL298W=YOL133W
YNL298W=YOR080W
YNL307C=YNR006W
YNL307C=YNR051C
YNL307C=YOR080W
YNL308C=YOR080W
YNL311C=YOL133W
YNL311C=YOR027W
YNL311C=YOR259C
YNL311C=YPL240C
YNL312W=YOR124C
YNL312W=YOR191W
YNL312W=YPR066W
YNL313C=YOR117W
YNL322C=YPL065W
YNL330C=YNR069C
YNL330C=YOR043W
YNL330C=YOR124C
YNL330C=YPR066W
YNL336W=YOL133W
YNR001C=YOR197W
YNR006W=YNR006W
YNR006W=YOR109W
YNR006W=YOR244W
YNR006W=YPL150W
YNR006W=YPL240C
YNR007C=YNR007C
YNR007C=YOL001W
YNR007C=YOR160W
YNR007C=YPL240C
YNR010W=YNR051C
YNR016C=YOR259C
YNR026C=YOL013C
YNR032C-A=YOR308C
YNR043W=YOR057W
YNR051C=YNR051C
YNR051C=YOL001W
YNR051C=YOL006C
YNR051C=YOL012C
YNR051C=YOL051W
YNR051C=YOL081W
YNR051C=YOL139C
YNR051C=YOL145C
YNR051C=YOR025W
YNR051C=YOR026W
YNR051C=YOR039W
YNR051C=YOR070C
YNR051C=YOR123C
YNR051C=YOR144C
YNR051C=YOR198C
YNR051C=YOR204W
YNR051C=YOR290C
YNR051C=YPL046C
YNR051C=YPL055C
YNR051C=YPL086C
YNR051C=YPL128C
YNR051C=YPL129W
YNR051C=YPL153C
YNR051C=YPL181W
YNR051C=YPL214C
YNR051C=YPL226W
YNR051C=YPL235W
YNR051C=YPL240C
YNR051C=YPL254W
YNR051C=YPR052C
YNR051C=YPR135W
YNR051C=YPR161C
YNR051C=YPR189W
YNR052C=YOR080W
YNR052C=YPL002C
YNR052C=YPL084W
YNR068C=YNR069C
YNR068C=YOR264W
YNR069C=YOR299W
YNR069C=YPL240C
YOL001W=YOR043W
YOL001W=YOR117W
YOL001W=YOR362C
YOL001W=YPR103W
YOL004W=YOR043W
YOL004W=YPL002C
YOL004W=YPR066W
YOL005C=YPR093C
YOL006C=YOR043W
YOL006C=YOR339C
YOL006C=YPL020C
YOL012C=YOR043W
YOL012C=YOR080W
YOL013C=YOL013C
YOL013C=YOR016C
YOL013C=YOR027W
YOL013C=YOR042W
YOL013C=YOR044W
YOL013C=YOR049C
YOL013C=YOR133W
YOL013C=YOR198C
YOL013C=YOR335C
YOL013C=YOR375C
YOL013C=YPL160W
YOL013C=YPL240C
YOL013C=YPR069C
YOL022C=YOR124C
YOL038W=YOL038W
YOL038W=YOR157C
YOL038W=YOR261C
YOL038W=YOR362C
YOL038W=YPL106C
YOL038W=YPL144W
YOL038W=YPR103W
YOL038W=YPR108W
YOL038W=YPR154W
YOL041C=YOR080W
YOL054W=YOR026W
YOL054W=YOR039W
YOL054W=YOR056C
YOL054W=YOR178C
YOL054W=YOR303W
YOL054W=YPL001W
YOL054W=YPL129W
YOL054W=YPL240C
YOL054W=YPR110C
YOL054W=YPR135W
YOL054W=YPR141C
YOL062C=YOL133W
YOL067C=YPR066W
YOL068C=YOR043W
YOL081W=YOR043W
YOL082W=YPR049C
YOL086C=YOR249C
YOL086C=YPR093C
YOL086C=YPR180W
YOL087C=YPR108W
YOL094C=YOR191W
YOL108C=YOR124C
YOL108C=YPR066W
YOL111C=YOR007C
YOL111C=YOR164C
YOL111C=YPL174C
YOL111C=YPL240C
YOL111C=YPR086W
YOL115W=YOR080W
YOL115W=YPL002C
YOL115W=YPL084W
YOL117W=YPL240C
YOL133W=YOR080W
YOL133W=YOR261C
YOL133W=YOR319W
YOL133W=YOR326W
YOL133W=YOR341W
YOL133W=YPL027W
YOL133W=YPL036W
YOL133W=YPL104W
YOL133W=YPL118W
YOL133W=YPL240C
YOL133W=YPL256C
YOL133W=YPR048W
YOL133W=YPR164W
YOL138C=YPL240C
YOL145C=YOR043W
YOL145C=YPR066W
YOR002W=YOR042W
YOR005C=YOR043W
YOR025W=YOR080W
YOR026W=YOR080W
YOR026W=YPR066W
YOR027W=YOR057W
YOR028C=YPL046C
YOR038C=YOR080W
YOR038C=YOR249C
YOR039W=YOR080W
YOR042W=YOR042W
YOR042W=YOR079C
YOR042W=YOR198C
YOR042W=YOR244W
YOR042W=YPL042C
YOR042W=YPR119W
YOR042W=YPR154W
YOR043W=YOR174W
YOR043W=YOR217W
YOR043W=YOR308C
YOR043W=YPL129W
YOR043W=YPL153C
YOR043W=YPL226W
YOR043W=YPL240C
YOR043W=YPL254W
YOR043W=YPR030W
YOR043W=YPR110C
YOR047C=YPR103W
YOR056C=YPR103W
YOR057W=YOR057W
YOR057W=YOR276W
YOR057W=YPL191C
YOR057W=YPL240C
YOR061W=YOR080W
YOR067C=YOR080W
YOR080W=YOR141C
YOR080W=YOR156C
YOR080W=YOR209C
YOR080W=YOR244W
YOR080W=YOR295W
YOR080W=YOR368W
YOR080W=YPL002C
YOR080W=YPL012W
YOR080W=YPL017C
YOR080W=YPL018W
YOR080W=YPL055C
YOR080W=YPL152W
YOR080W=YPL153C
YOR080W=YPL211W
YOR080W=YPL217C
YOR080W=YPR016C
YOR080W=YPR135W
YOR080W=YPR141C
YOR080W=YPR159W
YOR080W=YPR164W
YOR089C=YOR124C
YOR117W=YOR259C
YOR117W=YOR261C
YOR117W=YOR303W
YOR117W=YPL248C
YOR117W=YPR108W
YOR124C=YOR138C
YOR124C=YOR244W
YOR124C=YPL129W
YOR124C=YPL254W
YOR124C=YPR030W
YOR124C=YPR110C
YOR124C=YPR133C
YOR151C=YPR093C
YOR156C=YPL020C
YOR156C=YPL082C
YOR156C=YPL161C
YOR156C=YPL174C
YOR156C=YPR034W
YOR156C=YPR046W
YOR156C=YPR180W
YOR157C=YOR362C
YOR157C=YPL144W
YOR157C=YPR103W
YOR184W=YPR066W
YOR191W=YOR191W
YOR191W=YPL024W
YOR191W=YPL129W
YOR191W=YPR016C
YOR197W=YPL240C
YOR197W=YPR154W
YOR209C=YOR261C
YOR210W=YPR093C
YOR224C=YPR093C
YOR244W=YPL002C
YOR249C=YOR360C
YOR249C=YPL256C
YOR249C=YPR018W
YOR257W=YOR259C
YOR257W=YPR103W
YOR259C=YOR261C
YOR259C=YOR270C
YOR259C=YPL153C
YOR259C=YPL248C
YOR259C=YPR108W
YOR261C=YOR261C
YOR261C=YPL153C
YOR261C=YPR108W
YOR304W=YOR339C
YOR338W=YPR066W
YOR340C=YPR093C
YOR341W=YPR093C
YOR353C=YPL084W
YOR362C=YPL144W
YOR362C=YPL150W
YOR362C=YPR103W
YPL002C=YPL065W
YPL002C=YPL153C
YPL002C=YPL240C
YPL002C=YPR086W
YPL002C=YPR135W
YPL002C=YPR179C
YPL003W=YPL240C
YPL003W=YPR066W
YPL020C=YPL082C
YPL046C=YPL046C
YPL046C=YPL086C
YPL046C=YPR133C
YPL046C=YPR187W
YPL055C=YPR066W
YPL065W=YPL240C
YPL082C=YPR180W
YPL084W=YPL084W
YPL084W=YPL240C
YPL084W=YPR173C
YPL106C=YPR093C
YPL106C=YPR180W
YPL129W=YPR093C
YPL131W=YPR180W
YPL140C=YPR108W
YPL144W=YPL153C
YPL144W=YPR103W
YPL144W=YPR135W
YPL166W=YPR049C
YPL167C=YPR103W
YPL180W=YPR066W
YPR010C=YPR093C
YPR049C=YPR049C
YPR049C=YPR110C
YPR049C=YPR185W
YPR066W=YPR066W
YPR066W=YPR086W
YPR066W=YPR110C
YPR093C=YPR110C
YPR093C=YPR180W
YPR093C=YPR187W
YPR103W=YPR103W
YPR103W=YPR119W
YPR180W=YPR180W
