# Supplementary material for: Reconstructing the ubiquitin network - cross-talk with other systems and identification of novel functions
Source: Genome Biol. 2009 Mar 30;10(3):R33. doi: 10.1186/gb-2009-10-3-r33 (PMC2691004; doi:10.1186/gb-2009-10-3-r33)
Supplement: Additional data file 1 — Table S1: annotations and additional information on all the U-net components. Table S2: modular structure of the U-net. Table S3: feedback regulation of the Ub/Ubl pathway. Table S4: ubiquitination/sumoylation and cellular localization. Table S5: Ub/Ubl pathway and transcription factors. Table S6: cell cycle-related proteins modified by Ubls. Table S7: interactions of the Slx5-Slx8 complex in the MI network. Figure S1: clique degrees and sizes in the U-net and random networks. Figure S2: chromatin proteins regulated by Ub and SUMO. Figure S3: properties of ubiquitinated and sumoylated proteins. Figure S4: logo representation of the flanking regions of ubiquitinated lysines. File S1: plain text representation of the U-net. File S2: multiple sequence alignment of the SUS1 domain. [file gb-2009-10-3-r33-S1.zip › addFile1/unetComponents.xls]

## Sheet: table
ORF	Gene	Degree	Ub pathway	Class	Ubiquitinated	Sumoylated	Annotation
YLL039C	UBI4	1753	YES	UBL	YES	YES	Ubiquitin, becomes conjugated to proteins, marking them for selective degradation via the ubiquitin-26S proteasome system; essential for the cellular stress response; encoded as a polyubiquitin precursor comprised of 5 head-to-tail repeats
YDR510W	SMT3	724	YES	UBL	YES	YES	Ubiquitin-like protein of the SUMO family, conjugated to lysine residues of target proteins; regulates chromatid cohesion, chromosome segregation, APC-mediated proteolysis, DNA replication and septin ring dynamics
YMR022W	UBC7	601	YES	E2	NO	NO	Ubiquitin conjugating enzyme, involved in the ER-associated protein degradation pathway; requires Cue1p for recruitment to the ER membrane; proposed to be involved in chromatin assembly
YHR200W	RPN10	432	YES	PROTEASOME	NO	NO	Non-ATPase base subunit of the 19S regulatory particle (RP) of the 26S proteasome; N-terminus plays a role in maintaining the structural integrity of the RP; binds selectively to polyubiquitin chains; homolog of the mammalian S5a protein
YER125W	RSP5	376	YES	E3	YES	YES	Ubiquitin-protein ligase involved in ubiquitin-mediated protein degradation; functions in multivesicular body sorting, heat shock response and ubiquitylation of arrested RNAPII; contains a hect (homologous to E6-AP carboxyl terminus) domain
YGL058W	RAD6	300	YES	E2	YES	NO	Ubiquitin-conjugating enzyme (E2), involved in postreplication repair (with Rad18p), sporulation, telomere silencing, and ubiquitin-mediated N-end rule protein degradation (with Ubr1p)
YDL020C	RPN4	284	YES	PROTEASOME	NO	NO	Transcription factor that stimulates expression of proteasome genes; Rpn4p levels are in turn regulated by the 26S proteasome in a negative feedback control mechanism; RPN4 is transcriptionally regulated by various stress responses
YDL013W	SLX5	257	YES	E3	YES	NO	Subunit of the Slx5-Slx8 substrate-specific ubiquitin ligase complex; stimulated by prior attachment of SUMO to the substrate
YDL074C	BRE1	239	YES	E3	NO	NO	E3 ubiquitin ligase for Rad6p, required for the ubiquitination of histone H2B, recruitment of Rad6p to promoter chromatin and subsequent methylation of histone H3 (on K4 and K79), contains RING finger domain
YNR051C	BRE5	225	YES	OTHERS	YES	NO	Ubiquitin protease cofactor, forms deubiquitination complex with Ubp3p that coregulates anterograde and retrograde transport between the endoplasmic reticulum and Golgi compartments; null is sensitive to brefeldin A
YKL213C	DOA1	224	YES	OTHERS	YES	NO	WD repeat protein required for ubiquitin-mediated protein degradation, forms complex with Cdc48p, plays a role in controlling cellular ubiquitin concentration; also promotes efficient NHEJ in postdiauxic/stationary phase
YER151C	UBP3	200	YES	DUB	YES	YES	Ubiquitin-specific protease that interacts with Bre5p to co-regulate anterograde and retrograde transport between endoplasmic reticulum and Golgi compartments; inhibitor of gene silencing; cleaves ubiquitin fusions but not polyubiquitin
YOR080W	DIA2	197	YES	F-BOX	NO	NO	Origin-binding F-box protein that forms an SCF ubiquitin ligase complex with Skp1p and Cdc53p; plays a role in DNA replication, involved in invasive and pseudohyphal growth
YFR010W	UBP6	189	YES	DUB	YES	NO	Ubiquitin-specific protease situated in the base subcomplex of the 26S proteasome, releases free ubiquitin from branched polyubiquitin chains; works in opposition to polyubiquitin elongation activity of Hul5p
YER116C	SLX8	183	YES	E3	NO	NO	Subunit of the Slx5-Slx8 substrate-specific ubiquitin ligase complex; stimulated by prior attachment of SUMO to the substrate
YHR079C	IRE1	175	YES	OTHERS	NO	NO	Serine-threonine kinase and endoribonuclease; transmembrane protein that mediates the unfolded protein response (UPR) by regulating Hac1p synthesis through HAC1 mRNA splicing; Kar2p binds inactive Ire1p and releases from it upon ER stress
YGL116W	CDC20	167	YES	APC	YES	NO	Cell-cycle regulated activator of anaphase-promoting complex/cyclosome (APC/C), which is required for metaphase/anaphase transition; directs ubiquitination of mitotic cyclins, Pds1p, and other anaphase inhibitors; potential Cdc28p substrate
YDR363W-A	SEM1	163	YES	PROTEASOME	NO	NO	Component of the lid subcomplex of the regulatory subunit of the 26S proteasome; ortholog of human DSS1
YGR135W	PRE9	155	YES	PROTEASOME	YES	YES	Alpha 3 subunit of the 20S proteasome, the only nonessential 20S subunit; may be replaced by the alpha 4 subunit (Pre6p) under stress conditions to create a more active proteasomal isoform
YBR171W	SEC66	153	YES	E2	NO	NO	Non-essential subunit of Sec63 complex (Sec63p, Sec62p, Sec66p and Sec72p); with Sec61 complex, Kar2p/BiP and Lhs1p forms a channel competent for SRP-dependent and post-translational SRP-independent protein targeting and import into the ER
YHR027C	RPN1	143	YES	PROTEASOME	YES	YES	Non-ATPase base subunit of the 19S regulatory particle of the 26S proteasome; may participate in the recognition of several ligands of the proteasome; contains a leucine-rich repeat (LRR) domain, a site for protein?protein interactions
YGR200C	ELP2	129	YES	OTHERS	YES	NO	Subunit of Elongator complex, which is required for modification of wobble nucleosides in tRNA; target of Kluyveromyces lactis zymocin
YCR066W	RAD18	128	YES	E3	NO	NO	Protein involved in postreplication repair; binds single-stranded DNA and has single-stranded DNA dependent ATPase activity; forms heterodimer with Rad6p; contains RING-finger motif
YLL036C	PRP19	126	YES	E3	NO	NO	Splicing factor associated with the spliceosome; contains a U-box, a motif found in a class of ubiquitin ligases
YAL002W	VPS8	126	YES	E3	NO	NO	Membrane-associated protein that interacts with Vps21p to facilitate soluble vacuolar protein localization; component of the CORVET complex; required for localization and trafficking of the CPY sorting receptor; contains RING finger motif
YOL133W	HRT1	125	YES	E3	NO	NO	RING finger containing subunit of Skp1-Cullin-F-box ubiquitin protein ligases (SCF); required for Gic2p, Far1p, Sic1p and Cln2p degradation; may tether Cdc34p (a ubiquitin conjugating enzyme or E2) and Cdc53p (a cullin) subunits of SCF
YDL097C	RPN6	122	YES	PROTEASOME	YES	NO	Essential, non-ATPase regulatory subunit of the 26S proteasome lid required for the assembly and activity of the 26S proteasome; the human homolog (S9 protein) partially rescues Rpn6p depletion
YBR082C	UBC4	121	YES	E2	YES	NO	Ubiquitin-conjugating enzyme (E2), mediates degradation of short-lived and abnormal proteins; interacts with E3-CaM in ubiquitinating calmodulin; interacts with many SCF ubiquitin protein ligases; component of the cellular stress response
YKL145W	RPT1	120	YES	PROTEASOME	YES	NO	One of six ATPases of the 19S regulatory particle of the 26S proteasome involved in the degradation of ubiquitinated substrates; required for optimal CDC20 transcription; interacts with Rpn12p and the E3 ubiquitin-protein ligase Ubr1p
YBR111W-A	SUS1	120	YES	OTHERS	NO	NO	Protein involved in mRNA export coupled transcription activation; component of the SAGA histone acetylase complex
YDR328C	SKP1	118	YES	POZ	NO	NO	Evolutionarily conserved kinetochore protein that is part of multiple protein complexes, including the SCF ubiquitin ligase complex, the CBF3 complex that binds centromeric DNA, and the RAVE complex that regulates assembly of the V-ATPase
YBL058W	SHP1	117	YES	UBL	YES	NO	UBX (ubiquitin regulatory X) domain-containing protein that regulates Glc7p phosphatase activity and interacts with Cdc48p; interacts with ubiquitylated proteins in vivo and is required for degradation of a ubiquitylated model substrate
YEL037C	RAD23	115	YES	UBL	YES	NO	Protein with ubiquitin-like N terminus, recognizes and binds damaged DNA (with Rad4p) during nucleotide excision repair; regulates Rad4p levels, subunit of Nuclear Excision Repair Factor 2 (NEF2); homolog of human HR23A and HR23B proteins
YPL240C	HSP82	112	NO	PROTEOME	YES	YES	Hsp90 chaperone required for pheromone signaling and negative regulation of Hsf1p; docks with Tom70p for mitochondrial preprotein delivery; promotes telomerase DNA binding and nucleotide addition; interacts with Cns1p, Cpr6p, Cpr7p, Sti1p
YMR312W	ELP6	109	YES	OTHERS	NO	NO	Subunit of Elongator complex, which is required for modification of wobble nucleosides in tRNA; required for Elongator structural integrity
YER012W	PRE1	109	YES	PROTEASOME	NO	NO	Beta 4 subunit of the 20S proteasome; localizes to the nucleus throughout the cell cycle
YIL030C	SSM4	108	YES	E3	YES	NO	Ubiquitin-protein ligase of the ER/nuclear envelope, required for degradation of Alpha2p and other proteins containing a Deg1 degradation signal; ssm4 mutation suppresses mRNA instability caused by an rna14 mutation
YBR217W	ATG12	107	YES	UBL	NO	NO	Conserved ubiquitin-like modifier involved in autophagy and the Cvt pathway; conjugated to Atg5p to form a complex involved in Atg8p lipidation; Atg12p-Atg5p also forms a complex with Atg16p that is required for autophagosome formation
YLR032W	RAD5	104	YES	E3	YES	NO	DNA helicase proposed to promote replication fork regression during postreplication repair by template switching; contains RING finger domain
YHR165C	PRP8	104	YES	DUB	NO	NO	Component of the U4/U6-U5 snRNP complex, involved in the second catalytic step of splicing; mutations of human Prp8 cause retinitis pigmentosa
YBR135W	CKS1	98	YES	PROTEASOME	NO	YES	Cyclin-dependent protein kinase regulatory subunit and adaptor; modulates proteolysis of M-phase targets through interactions with the proteasome; role in transcriptional regulation, recruiting proteasomal subunits to target gene promoters
YMR223W	UBP8	96	YES	DUB	NO	NO	Ubiquitin-specific protease that is a component of the SAGA (Spt-Ada-Gcn5-Acetyltransferase) acetylation complex; required for SAGA-mediated deubiquitination of histone H2B
YHL030W	ECM29	95	YES	PROTEASOME	YES	NO	Major component of the proteasome; tethers the proteasome core particle to the regulatory particle, and enhances the stability of the proteasome
YIL075C	RPN2	94	YES	PROTEASOME	YES	YES	Subunit of the 26S proteasome, substrate of the N-acetyltransferase Nat1p
YOR043W	WHI2	93	YES	POZ	YES	NO	Protein required, with binding partner Psr1p, for full activation of the general stress response, possibly through Msn2p dephosphorylation; regulates growth during the diauxic shift; negative regulator of G1 cyclin expression
YBR173C	UMP1	91	YES	PROTEASOME	NO	NO	Short-lived chaperone required for correct maturation of the 20S proteasome; may inhibit premature dimerization of proteasome half-mers; degraded by proteasome upon completion of its assembly
YIL046W	MET30	90	YES	F-BOX	YES	NO	F-box protein containing five copies of the WD40 motif, controls cell cycle function, sulfur metabolism, and methionine biosynthesis as part of the ubiquitin ligase complex; interacts with and regulates Met4p, localizes within the nucleus
YDL126C	CDC48	90	YES	OTHERS	YES	YES	ATPase in ER, nuclear membrane and cytosol with homology to mammalian p97; in a complex with Npl4p and Ufd1p participates in retrotranslocation of ubiquitinated proteins from the ER into the cytosol for degradation by the proteasome
YJL047C	RTT101	88	YES	CULLIN	NO	NO	Cullin subunit of a Roc1p-dependent E3 ubiquitin ligase complex; deletion phenotype suggests a role in anaphase progression; interacts with Mms22p and implicated in Mms22-dependent DNA repair; modified by the ubiquitin-like protein, Rub1p
YGL048C	RPT6	87	YES	PROTEASOME	YES	NO	One of six ATPases of the 19S regulatory particle of the 26S proteasome involved in the degradation of ubiquitinated substrates; bound by ubiquitin-protein ligases Ubr1p and Ufd4p; localized mainly to the nucleus throughout the cell cycle
YER068W	MOT2	86	YES	E3	YES	NO	Component of the CCR4-NOT complex, which has multiple roles in transcription regulation, mRNA degradation, and post-transcriptional modifications; with Ubc4p, ubiquitylates subunits of the nascent polypeptide-associated complex (NAC)
YDL147W	RPN5	86	YES	PROTEASOME	YES	NO	Essential, non-ATPase regulatory subunit of the 26S proteasome lid, similar to mammalian p55 subunit and to another S. cerevisiae regulatory subunit, Rpn7p
YDR394W	RPT3	82	YES	PROTEASOME	YES	NO	One of six ATPases of the 19S regulatory particle of the 26S proteasome involved in the degradation of ubiquitinated substrates; substrate of N-acetyltransferase B
YER021W	RPN3	81	YES	PROTEASOME	YES	NO	Essential, non-ATPase regulatory subunit of the 26S proteasome lid, similar to the p58 subunit of the human 26S proteasome; temperature-sensitive alleles cause metaphase arrest, suggesting a role for the proteasome in cell cycle control
YMR304W	UBP15	78	YES	DUB	YES	NO	Ubiquitin-specific protease that may play a role in ubiquitin precursor processing
YGL003C	CDH1	77	YES	APC	NO	NO	Cell-cycle regulated activator of the anaphase-promoting complex/cyclosome (APC/C), which directs ubiquitination of cyclins resulting in mitotic exit; targets the APC/C to specific substrates including CDC20, ASE1, CIN8 and FIN1
YBL084C	CDC27	77	YES	APC	NO	NO	Subunit of the Anaphase-Promoting Complex/Cyclosome (APC/C), which is a ubiquitin-protein ligase required for degradation of anaphase inhibitors, including mitotic cyclins, during the metaphase/anaphase transition
YOL013C	HRD1	76	YES	E3	YES	NO	Ubiquitin-protein ligase required for endoplasmic reticulum-associated degradation (ERAD) of misfolded proteins; genetically linked to the unfolded protein response (UPR); regulated through association with Hrd3p; contains an H2 ring finger
YDR069C	DOA4	74	YES	DUB	NO	NO	Ubiquitin isopeptidase, required for recycling ubiquitin from proteasome-bound ubiquitinated intermediates, acts at the late endosome/prevacuolar compartment to recover ubiquitin from ubiquitinated membrane proteins en route to the vacuole
YDR054C	CDC34	73	YES	E2	YES	NO	Ubiquitin-conjugating enzyme (E2) and catalytic subunit of SCF ubiquitin-protein ligase complex (together with Skp1p, Rbx1p, Cdc53p, and an F-box protein) that regulates cell cycle progression by targeting key substrates for degradation
YMR309C	NIP1	72	YES	PROTEASOME	YES	YES	Subunit of the eukaryotic translation initiation factor 3 (eIF3), involved in the assembly of preinitiation complex and start codon selection
YBR158W	AMN1	72	YES	F-BOX	YES	NO	Protein required for daughter cell separation, multiple mitotic checkpoints, and chromosome stability; contains 12 degenerate leucine-rich repeat motifs; expression is induced by the Mitotic Exit Network (MEN)
YNL186W	UBP10	71	YES	DUB	NO	NO	Ubiquitin-specific protease that deubiquitinates ubiquitin-protein moieties; may regulate silencing by acting on Sir4p; involved in posttranscriptionally regulating Gap1p and possibly other transporters; primarily located in the nucleus
YFR052W	RPN12	71	YES	PROTEASOME	NO	YES	Subunit of the 19S regulatory particle of the 26S proteasome lid; synthetically lethal with RPT1, which is an ATPase component of the 19S regulatory particle; physically interacts with Nob1p and Rpn3p
YFL007W	BLM10	69	YES	PROTEASOME	YES	NO	Proteosome activator subunit; found in association with core particles, with and without the 19S regulatory particle; required for resistance to bleomycin, may be involved in protecting against oxidative damage; similar to mammalian PA200
YDR427W	RPN9	68	YES	PROTEASOME	YES	NO	Non-ATPase regulatory subunit of the 26S proteasome, has similarity to putative proteasomal subunits in other species; null mutant is temperature sensitive and exhibits cell cycle and proteasome assembly defects
YKL059C	MPE1	67	YES	E3	NO	NO	Essential conserved subunit of CPF (cleavage and polyadenylation factor), plays a role in 3' end formation of mRNA via the specific cleavage and polyadenylation of pre-mRNA, contains a putative RNA-binding zinc knuckle motif
YBR079C	RPG1	66	YES	PROTEASOME	YES	NO	Subunit of the core complex of translation initiation factor 3(eIF3), essential for translation; part of a subcomplex (Prt1p-Rpg1p-Nip1p) that stimulates binding of mRNA and tRNA(i)Met to ribosomes
YLL024C	SSA2	65	NO	PROTEOME	YES	YES	ATP binding protein involved in protein folding and vacuolar import of proteins; member of heat shock protein 70 (HSP70) family; associated with the chaperonin-containing T-complex; present in the cytoplasm, vacuolar membrane and cell wall
YFR036W	CDC26	65	YES	APC	NO	NO	Subunit of the Anaphase-Promoting Complex/Cyclosome (APC/C), which is a ubiquitin-protein ligase required for degradation of anaphase inhibitors, including mitotic cyclins, during the metaphase/anaphase transition
YCL008C	STP22	64	YES	E2	NO	NO	Component of the ESCRT-I complex, which is involved in ubiquitin-dependent sorting of proteins into the endosome; homologous to the mouse and human Tsg101 tumor susceptibility gene; mutants exhibit a Class E Vps phenotype
YLR421C	RPN13	61	YES	PROTEASOME	YES	NO	Subunit of the 19S regulatory particle of the 26S proteasome lid; acts as a ubiquitin receptor for the proteasome
YKL054C	DEF1	61	YES	OTHERS	NO	NO	RNAPII degradation factor, forms a complex with Rad26p in chromatin, enables ubiquitination and proteolysis of RNAPII present in an elongation complex; mutant is deficient in Zip1p loading onto chromosomes during meiosis
YJR090C	GRR1	61	YES	F-BOX	YES	NO	F-box protein component of the SCF ubiquitin-ligase complex; involved in carbon catabolite repression, glucose-dependent divalent cation transport, high-affinity glucose transport, morphogenesis, and sulfite detoxification
YBR114W	RAD16	61	YES	E3	YES	YES	Protein that recognizes and binds damaged DNA in an ATP-dependent manner (with Rad7p) during nucleotide excision repair; subunit of Nucleotide Excision Repair Factor 4 (NEF4) and the Elongin-Cullin-Socs (ECS) ligase complex
YLR148W	PEP3	60	YES	E3	YES	NO	Component of CORVET tethering complex; vacuolar peripheral membrane protein that promotes vesicular docking/fusion reactions in conjunction with SNARE proteins, required for vacuolar biogenesis
YGR184C	UBR1	60	YES	E3	YES	YES	Ubiquitin-protein ligase (E3) that interacts with Rad6p/Ubc2p to ubiquitinate substrates of the N-end rule pathway; binds to the Rpn2p, Rpt1p, and Rpt6p proteins of the 19S particle of the 26S proteasome
YPR093C	ASR1	59	YES	E3	NO	NO	Protein involved in a putative alcohol-responsive signaling pathway; accumulates in the nucleus under alcohol stress; contains a Ring/PHD finger domain
YMR231W	PEP5	59	YES	E3	NO	NO	Component of CORVET tethering complex; peripheral vacuolar membrane protein required for protein trafficking and vacuole biogenesis; interacts with Pep7p
YBL047C	EDE1	57	YES	OTHERS	YES	NO	Key endocytic protein involved in a network of interactions with other endocytic proteins, binds membranes in a ubiquitin-dependent manner, may also bind ubiquitinated membrane-associated proteins
YOR117W	RPT5	56	YES	PROTEASOME	YES	NO	One of six ATPases of the 19S regulatory particle of the 26S proteasome involved in the degradation of ubiquitinated substrates; recruited to the GAL1-10 promoter region upon induction of transcription
YGL181W	GTS1	56	YES	OTHERS	NO	NO	Protein that localizes to the nucleus and is involved in transcription regulation; also localizes to actin patches and plays a role in endocytosis; N-terminus contains an ARF-GAP domain and C-terminus contains a Gln-rich domain
YDR260C	SWM1	56	YES	OTHERS	NO	NO	Subunit of the anaphase-promoting complex, which is an E3 ubiquitin ligase that regulates the metaphase-anaphase transition and exit from mitosis; required for activation of the daughter-specific gene expression and spore wall maturation
YOR261C	RPN8	55	YES	DUB	YES	YES	Essential, non-ATPase regulatory subunit of the 26S proteasome; has similarity to the human p40 proteasomal subunit and to another S. cerevisiae regulatory subunit, Rpn11p
YOL054W	PSH1	55	YES	E3	NO	NO	Nuclear protein, putative RNA polymerase II elongation factor; isolated as Pob3p/Spt16p-binding protein
YKL010C	UFD4	55	YES	E3	YES	NO	Ubiquitin-protein ligase (E3) that interacts with Rpt4p and Rpt6p, two subunits of the 19S particle of the 26S proteasome; cytoplasmic E3 involved in the degradation of ubiquitin fusion proteins
YPR103W	PRE2	54	YES	PROTEASOME	YES	YES	Beta 5 subunit of the 20S proteasome, responsible for the chymotryptic activity of the proteasome
YOR259C	RPT4	54	YES	PROTEASOME	YES	NO	One of six ATPases of the 19S regulatory particle of the 26S proteasome involved in the degradation of ubiquitinated substrates; required for spindle pole body duplication; localized mainly to the nucleus throughout the cell cycle
YHR166C	CDC23	53	YES	APC	NO	NO	Subunit of the anaphase-promoting complex/cyclosome (APC/C), which is a ubiquitin-protein ligase required for degradation of anaphase inhibitors, including mitotic cyclins, during the metaphase/anaphase transition
YDL229W	SSB1	53	NO	PROTEOME	YES	YES	Cytoplasmic ATPase that is a ribosome-associated molecular chaperone, functions with J-protein partner Zuo1p; may be involved in folding of newly-made polypeptide chains; member of the HSP70 family; interacts with phosphatase subunit Reg1p
YGL240W	DOC1	52	YES	APC	NO	NO	Processivity factor required for the ubiquitination activity of the anaphase promoting complex (APC), mediates the activity of the APC by contributing to substrate recognition; involved in cyclin proteolysis
YOL038W	PRE6	51	YES	PROTEASOME	YES	YES	Alpha 4 subunit of the 20S proteasome; may replace alpha 3 subunit (Pre9p) under stress conditions to create a more active proteasomal isoform; GFP-fusion protein relocates from cytosol to the mitochondrial surface upon oxidative stress
YGL087C	MMS2	51	YES	E2	NO	NO	Protein involved in error-free postreplication DNA repair; forms a heteromeric complex with Ubc13p that has a ubiquitin-conjugating activity; cooperates with chromatin-associated RING finger proteins, Rad18p and Rad5p
YML013W	UBX2	50	YES	UBL	YES	NO	Protein involved in ER-associated protein degradation; proposed to coordinate the assembly of proteins involved in ERAD; contains a UBX (ubiquitin regulatory X) domain and a ubiquitin-associated (UBA) domain
YLR102C	APC9	50	YES	APC	NO	NO	Subunit of the Anaphase-Promoting Complex/Cyclosome (APC/C), which is a ubiquitin-protein ligase required for degradation of anaphase inhibitors, including mitotic cyclins, during the metaphase/anaphase transition
YKL022C	CDC16	50	YES	APC	NO	NO	Subunit of the anaphase-promoting complex/cyclosome (APC/C), which is a ubiquitin-protein ligase required for degradation of anaphase inhibitors, including mitotic cyclins, during the metaphase/anaphase transition; required for sporulation
YFR004W	RPN11	50	YES	DUB	YES	NO	Metalloprotease subunit of the 19S regulatory particle of the 26S proteasome lid; couples the deubiquitination and degradation of proteasome substrates
YDL132W	CDC53	50	YES	CULLIN	YES	NO	Cullin, structural protein of SCF complexes (which also contain Skp1p, Cdc34p, Hrt1p and an F-box protein) involved in ubiquitination; SCF promotes the G1-S transition by targeting G1 cyclins and the Cln-CDK inhibitor Sic1p for degradation
YOR244W	ESA1	49	NO	PROTEOME	NO	NO	Histone acetyltransferase catalytic subunit of the native multisubunit complex (NuA4) that acetylates four conserved internal lysines of histone H4 N-terminal tail; required for cell cycle progression
YML092C	PRE8	49	YES	PROTEASOME	YES	NO	Alpha 2 subunit of the 20S proteasome
YOR191W	ULS1	48	YES	E3	NO	YES	RING finger protein involved in proteolytic control of sumoylated substrates; interacts with SUMO (Smt3p); member of the SWI/SNF family of DNA-dependent ATPases; plays a role in antagonizing silencing during mating-type switching
YKL210W	UBA1	48	YES	E1	YES	NO	Ubiquitin activating enzyme (E1), involved in ubiquitin-mediated protein degradation and essential for viability
YBR058C	UBP14	48	YES	DUB	YES	NO	Ubiquitin-specific protease that specifically disassembles unanchored ubiquitin chains; involved in fructose-1,6-bisphosphatase (Fbp1p) degradation; similar to human isopeptidase T
YHL002W	HSE1	46	YES	OTHERS	YES	NO	Subunit of the endosomal Vps27p-Hse1p complex required for sorting of ubiquitinated membrane proteins into intralumenal vesicles prior to vacuolar degradation, as well as for recycling of Golgi proteins and formation of lumenal membranes
YGL011C	SCL1	46	YES	PROTEASOME	YES	NO	Alpha 1 subunit of the 20S core complex of the 26S proteasome involved in the degradation of ubiquitinated substrates; essential for growth; detected in the mitochondria
YDR092W	UBC13	46	YES	E2	NO	NO	Ubiquitin-conjugating enzyme involved in the error-free DNA postreplication repair pathway; interacts with Mms2p to assemble ubiquitin chains at the Ub Lys-63 residue; DNA damage triggers redistribution from the cytoplasm to the nucleus
YPR066W	UBA3	45	YES	E1	NO	NO	Protein that acts together with Ula1p to activate Rub1p before its conjugation to proteins (neddylation), which may play a role in protein degradation; GFP-fusion protein localizes to the cytoplasm in a punctate pattern
YHR115C	DMA1	45	YES	E3	YES	NO	Protein involved in ubiquitin ligation; plays a role in regulating spindle position and orientation; functionally redundant with Dma2p; orthologous to human RNF8 protein, also has sequence similarity to human Chfr.
YPL020C	ULP1	44	YES	DUB	NO	YES	Ubl (ubiquitin-like protein)-specific protease that cleaves Smt3p protein conjugates; specifically required for cell cycle progression; associates with nucleoporins and may interact with septin rings during telophase
YMR314W	PRE5	44	YES	PROTEASOME	YES	NO	Alpha 6 subunit of the 20S proteasome
YMR264W	CUE1	44	YES	OTHERS	YES	NO	Endoplasmic reticulum membrane protein that recruits the ubiquitin-conjugating enzyme Ubc7p to the ER where it functions in protein degradation; contains a CUE domain that binds ubiquitin to facilitate intramolecular monoubiquitination
YLR207W	HRD3	44	YES	OTHERS	YES	NO	Resident protein of the ER membrane that plays a central role in ER-associated protein degradation (ERAD), forms HRD complex with Hrd1p and ERAD determinants that engages in lumen to cytosol communication and coordination of ERAD events
YJR084W	CSN12	44	YES	SIGNALOSOME	NO	NO	Subunit of the Cop9 signalosome, which is required for deneddylation, or removal of the ubiquitin-like protein Rub1p from Cdc53p (cullin); involved in adaptation to pheromone signaling
YER007W	PAC2	44	YES	UBL	NO	NO	Microtubule effector required for tubulin heterodimer formation, binds alpha-tubulin, required for normal microtubule function, null mutant exhibits cold-sensitive microtubules and sensitivity to benomyl
YDR457W	TOM1	44	YES	E3	YES	NO	E3 ubiquitin ligase of the hect-domain class; has a role in mRNA export from the nucleus and may regulate transcriptional coactivators
YOR362C	PRE10	43	YES	PROTEASOME	NO	YES	Alpha 7 subunit of the 20S proteasome
YNL172W	APC1	43	YES	APC	NO	NO	Largest subunit of the Anaphase-Promoting Complex/Cyclosome (APC/C), which is a ubiquitin-protein ligase required for degradation of anaphase inhibitors, including mitotic cyclins, during the metaphase/anaphase transition
YLR417W	VPS36	43	YES	OTHERS	NO	NO	Component of the ESCRT-II complex; contains the GLUE (GRAM Like Ubiquitin binding in EAP45) domain which is involved in interactions with ESCRT-I and ubiquitin-dependent sorting of proteins into the endosome
YJL157C	FAR1	43	YES	E3	YES	NO	Cyclin-dependent kinase inhibitor that mediates cell cycle arrest in response to pheromone; also forms a complex with Cdc24p, Ste4p, and Ste18p that may specify the direction of polarized growth during mating; potential Cdc28p substrate
YHR183W	GND1	43	NO	PROTEOME	YES	YES	6-phosphogluconate dehydrogenase (decarboxylating), catalyzes an NADPH regenerating reaction in the pentose phosphate pathway; required for growth on D-glucono-delta-lactone and adaptation to oxidative stress
YER162C	RAD4	43	YES	DUB	NO	NO	Protein that recognizes and binds damaged DNA (with Rad23p) during nucleotide excision repair; subunit of Nuclear Excision Repair Factor 2 (NEF2); homolog of human XPC protein
YBR170C	NPL4	43	YES	UBL	YES	NO	Endoplasmic reticulum and nuclear membrane protein, forms a complex with Cdc48p and Ufd1p that recognizes ubiquitinated proteins in the endoplasmic reticulum and delivers them to the proteasome for degradation
YPL002C	SNF8	42	YES	OTHERS	NO	NO	Component of the ESCRT-II complex, which is involved in ubiquitin-dependent sorting of proteins into the endosome; appears to be functionally related to SNF7; involved in glucose derepression
YOR249C	APC5	42	YES	APC	NO	NO	Subunit of the Anaphase-Promoting Complex/Cyclosome (APC/C), which is a ubiquitin-protein ligase required for degradation of anaphase inhibitors, including mitotic cyclins, during the metaphase/anaphase transition
YOR156C	NFI1	42	YES	E3	NO	YES	SUMO ligase, catalyzes the covalent attachment of SUMO (Smt3p) to proteins; involved in maintenance of proper telomere length
YOR124C	UBP2	42	YES	DUB	YES	NO	Ubiquitin-specific protease that removes ubiquitin from ubiquitinated proteins, cleaves at the C terminus of ubiquitin fusions; capable of cleaving polyubiquitin and possesses isopeptidase activity
YNR006W	VPS27	42	YES	OTHERS	YES	NO	Endosomal protein that forms a complex with Hse1p; required for recycling Golgi proteins, forming lumenal membranes and sorting ubiquitinated proteins destined for degradation; has Ubiquitin Interaction Motifs which bind ubiquitin (Ubi4p)
YIL148W	RPL40A	42	YES	UBL	YES	YES	Fusion protein, identical to Rpl40Bp, that is cleaved to yield ubiquitin and a ribosomal protein of the large (60S) ribosomal subunit with similarity to rat L40; ubiquitin may facilitate assembly of the ribosomal protein into ribosomes
YDL007W	RPT2	42	YES	PROTEASOME	YES	YES	One of six ATPases of the 19S regulatory particle of the 26S proteasome involved in the degradation of ubiquitinated substrates; required for normal peptide hydrolysis by the core 20S particle
YMR100W	MUB1	41	YES	OTHERS	NO	NO	Protein of unknown function, deletion causes multi-budding phenotype; has similarity to Aspergillus nidulans samB gene
YMR275C	BUL1	40	YES	OTHERS	YES	NO	Ubiquitin-binding component of the Rsp5p E3-ubiquitin ligase complex, functional homolog of Bul2p, disruption causes temperature-sensitive growth, overexpression causes missorting of amino acid permeases
YDR103W	STE5	40	YES	E3	YES	NO	Pheromone-response scaffold protein; binds kinases Ste11p, Ste7p, and Fus3p to form a MAPK cascade complex that interacts with the plasma membrane, via a PH (pleckstrin homology) and PM/NLS domain, and with Ste4p-Ste18p, during signaling
YDL064W	UBC9	40	YES	E2	NO	YES	SUMO-conjugating enzyme involved in the Smt3p conjugation pathway; nuclear protein required for S- and M-phase cyclin degradation and mitotic control; involved in proteolysis mediated by the anaphase-promoting complex cyclosome (APCC)
YPL084W	BRO1	39	YES	OTHERS	NO	NO	Cytoplasmic class E vacuolar protein sorting (VPS) factor that coordinates deubiquitination in the multivesicular body (MVB) pathway by recruiting Doa4p to endosomes
YJR102C	VPS25	39	YES	OTHERS	NO	NO	Component of the ESCRT-II complex, which is involved in ubiquitin-dependent sorting of proteins into the endosome
YPR108W	RPN7	38	YES	PROTEASOME	YES	YES	Essential, non-ATPase regulatory subunit of the 26S proteasome, similar to another S. cerevisiae regulatory subunit, Rpn5p, as well as to mammalian proteasome subunits
YJL081C	ARP4	38	NO	PROTEOME	NO	YES	Nuclear actin-related protein involved in chromatin remodeling, component of chromatin-remodeling enzyme complexes
YDR359C	EAF1	38	NO	PROTEOME	NO	YES	Component of the NuA4 histone acetyltransferase complex; required for initiation of pre-meiotic DNA replication, probably due to its requirement for significant expression of IME1
YPR135W	CTF4	37	NO	PROTEOME	NO	NO	Chromatin-associated protein, required for sister chromatid cohesion; interacts with DNA polymerase alpha (Pol1p) and may link DNA synthesis to sister chromatid cohesion
YMR276W	DSK2	36	YES	UBL	YES	NO	Nuclear-enriched ubiquitin-like polyubiquitin-binding protein, required for spindle pole body (SPB) duplication and for transit through the G2/M phase of the cell cycle, involved in proteolysis, interacts with the proteasome
YLR024C	UBR2	36	YES	E3	YES	NO	Cytoplasmic ubiquitin-protein ligase (E3)
YDR409W	SIZ1	36	YES	E3	NO	YES	SUMO/Smt3 ligase that promotes the attachment of sumo (Smt3p; small ubiquitin-related modifier) to proteins; binds Ubc9p and may bind septins; specifically required for sumoylation of septins in vivo; localized to the septin ring
YDL122W	UBP1	36	YES	DUB	NO	NO	Ubiquitin-specific protease that removes ubiquitin from ubiquitinated proteins; cleaves at the C terminus of ubiquitin fusions irrespective of their size; capable of cleaving polyubiquitin chains
YMR094W	CTF13	35	YES	F-BOX	NO	NO	Subunit of the CBF3 complex, which binds to the CDE III element of centromeres, bending the DNA upon binding, and may be involved in sister chromatid cohesion during mitosis
YFL009W	CDC4	35	YES	F-BOX	YES	NO	F-box protein required for G1/S and G2/M transition, associates with Skp1p and Cdc53p to form a complex, SCFCdc4, which acts as ubiquitin-protein ligase directing ubiquitination of the phosphorylated CDK inhibitor Sic1p
YER100W	UBC6	35	YES	E2	YES	YES	Ubiquitin-conjugating enzyme involved in ER-associated protein degradation; located at the cytosolic side of the ER membrane; tail region contains a transmembrane segment at the C-terminus; substrate of the ubiquitin-proteasome pathway
YNL230C	ELA1	34	YES	F-BOX	NO	NO	Elongin A, F-box protein that forms a heterodimer with Elc1p and is required for ubiquitin-dependent degredation of the RNA Polymerase II subunit RPO21; subunit of the Elongin-Cullin-Socs (ECS) ligase complex
YML032C	RAD52	34	NO	PROTEOME	YES	NO	Protein that stimulates strand exchange by facilitating Rad51p binding to single-stranded DNA; anneals complementary single-stranded DNA; involved in the repair of double-strand breaks in DNA during vegetative growth and meiosis
YLR127C	APC2	34	YES	CULLIN	NO	NO	Subunit of the Anaphase-Promoting Complex/Cyclosome (APC/C), which is a ubiquitin-protein ligase required for degradation of anaphase inhibitors, including mitotic cyclins, during the metaphase/anaphase transition; similar to cullin Cdc53p
YER083C	GET2	34	NO	PROTEOME	NO	NO	Subunit of the GET complex; required for meiotic nuclear division and for the retrieval of HDEL proteins from the Golgi to the ER in an ERD2 dependent fashion; may be involved in cell wall function
YLR200W	YKE2	33	NO	PROTEOME	NO	NO	Subunit of the heterohexameric Gim/prefoldin protein complex involved in the folding of alpha-tubulin, beta-tubulin, and actin
YHR013C	ARD1	33	NO	PROTEOME	NO	NO	Subunit of the N-terminal acetyltransferase NatA (Nat1p, Ard1p, Nat5p); N-terminally acetylates many proteins, which influences multiple processes such as the cell cycle, heat-shock resistance, mating, sporulation, and telomeric silencing
YGR048W	UFD1	33	YES	OTHERS	YES	NO	Protein that interacts with Cdc48p and Npl4p, involved in recognition of polyubiquitinated proteins and their presentation to the 26S proteasome for degradation; involved in transporting proteins from the ER to the cytosol
YFR050C	PRE4	33	YES	PROTEASOME	NO	NO	Beta 7 subunit of the 20S proteasome
YBR127C	VMA2	33	NO	PROTEOME	YES	YES	Subunit B of the eight-subunit V1 peripheral membrane domain of the vacuolar H+-ATPase (V-ATPase), an electrogenic proton pump found throughout the endomembrane system; contains nucleotide binding sites; also detected in the cytoplasm
YBL067C	UBP13	33	YES	DUB	NO	NO	Putative ubiquitin carboxyl-terminal hydrolase, ubiquitin-specific protease that cleaves ubiquitin-protein fusions
YHR191C	CTF8	32	NO	PROTEOME	NO	NO	Subunit of a complex with Ctf18p that shares some subunits with Replication Factor C and is required for sister chromatid cohesion
YDL190C	UFD2	32	YES	E3	YES	NO	Ubiquitin chain assembly factor (E4) that cooperates with a ubiquitin-activating enzyme (E1), a ubiquitin-conjugating enzyme (E2), and a ubiquitin protein ligase (E3) to conjugate ubiquitin to substrates; also functions as an E3
YDL040C	NAT1	32	NO	PROTEOME	YES	NO	Subunit of the N-terminal acetyltransferase NatA (Nat1p, Ard1p, Nat5p); N-terminally acetylates many proteins, which influences multiple processes such as the cell cycle, heat-shock resistance, mating, sporulation, and telomeric silencing
YDL008W	APC11	32	YES	E3	NO	NO	Catalytic core subunit of the Anaphase-Promoting Complex/Cyclosome (APC/C), which is a ubiquitin-protein ligase required for degradation of anaphase inhibitors, including mitotic cyclins, during the metaphase/anaphase transition
YBR118W	TEF2	32	NO	PROTEOME	YES	YES	Translational elongation factor EF-1 alpha; also encoded by TEF1; functions in the binding reaction of aminoacyl-tRNA (AA-tRNA) to ribosomes
YLR262C	YPT6	31	NO	PROTEOME	NO	YES	GTPase, Ras-like GTP binding protein involved in the secretory pathway, required for fusion of endosome-derived vesicles with the late Golgi, maturation of the vacuolar carboxypeptidase Y; has similarity to the human GTPase, Rab6
YIL031W	ULP2	31	YES	DUB	NO	NO	Peptidase that deconjugates Smt3/SUMO-1 peptides from proteins, plays a role in chromosome cohesion at centromeric regions and recovery from checkpoint arrest induced by DNA damage or DNA replication defects; potential Cdc28p substrate
YOR157C	PUP1	30	YES	PROTEASOME	NO	YES	Endopeptidase with trypsin-like activity that cleaves after basic residues; beta 2 subunit of 20S proteasome, synthesized as a proprotein before being proteolytically processed for assembly into 20S particle; human homolog is subunit Z
YKL113C	RAD27	30	NO	PROTEOME	NO	NO	5' to 3' exonuclease, 5' flap endonuclease, required for Okazaki fragment processing and maturation as well as for long-patch base-excision repair; member of the S. pombe RAD2/FEN1 family
YJR052W	RAD7	30	YES	OTHERS	NO	NO	Protein that recognizes and binds damaged DNA in an ATP-dependent manner (with Rad16p) during nucleotide excision repair; subunit of Nucleotide Excision Repair Factor 4 (NEF4) and the Elongin-Cullin-Socs (ECS) ligase complex
YIR025W	MND2	30	YES	APC	NO	NO	Subunit of the anaphase-promoting complex (APC); needed for meiotic nuclear division
YGR232W	NAS6	30	YES	PROTEASOME	NO	NO	Regulatory, non-ATPase subunit of the 26S proteasome; homolog of the human oncoprotein gankyrin, which interacts with the retinoblastoma tumor suppressor (Rb) and cyclin-dependent kinase 4/6
YOR042W	CUE5	29	YES	OTHERS	YES	NO	Protein containing a CUE domain that binds ubiquitin, which may facilitate intramolecular monoubiquitination; green fluorescent protein (GFP)-fusion protein localizes to the cytoplasm in a punctate pattern
YNL330C	RPD3	29	NO	PROTEOME	YES	NO	Histone deacetylase; regulates transcription and silencing; plays a role in regulating Ty1 transposition
YNL116W	DMA2	29	YES	E3	NO	NO	Protein involved in ubiquitin ligation; plays a role in regulating spindle position and orientation; functionally redundant with Dma1p; orthologous to human RNF8 protein, also has sequence similarity to human Chfr.
YNL107W	YAF9	29	NO	PROTEOME	NO	NO	Subunit of both the NuA4 histone H4 acetyltransferase complex and the SWR1 complex, may function to antagonize silencing near telomeres; interacts directly with Swc4p, has homology to human leukemogenic protein AF9, contains a YEATS domain
YLR427W	MAG2	29	YES	E3	YES	NO	Cytoplasmic protein of unknown function predicted to encode a DNA-3-methyladenine glycosidase II that catalyzes the hydrolysis of alkylated DNA
YLR320W	MMS22	29	NO	PROTEOME	NO	NO	Protein that acts with Mms1p in a repair pathway that may be involved in resolving replication intermediates or preventing the damage caused by blocked replication forks; required for accurate meiotic chromosome segregation
YJL001W	PRE3	29	YES	PROTEASOME	YES	NO	Beta 1 subunit of the 20S proteasome, responsible for cleavage after acidic residues in peptides
YHR090C	YNG2	29	NO	PROTEOME	NO	NO	Subunit of the NuA4 histone acetyltransferase complex that acetylates histone H4 and H2A; has similarity to the human tumor suppressor ING1
YGR253C	PUP2	29	YES	PROTEASOME	NO	NO	Alpha 5 subunit of the 20S proteasome involved in ubiquitin-dependent catabolism; human homolog is subunit zeta
YPR180W	AOS1	28	YES	E1	NO	YES	Nuclear protein that acts as a heterodimer with Uba2p to activate Smt3p (SUMO) before its conjugation to proteins (sumoylation), which may play a role in protein targeting; essential for viability
YPL153C	RAD53	28	NO	PROTEOME	NO	NO	Protein kinase, required for cell-cycle arrest in response to DNA damage; activated by trans autophosphorylation when interacting with hyperphosphorylated Rad9p; also interacts with ARS1 and plays a role in initiation of DNA replication
YOL087C	YOL087C	28	YES	OTHERS	NO	NO	NA
YNL298W	CLA4	28	NO	PROTEOME	NO	NO	Cdc42p activated signal transducing kinase of the PAK (p21-activated kinase) family, involved in septin ring assembly and cytokinesis; directly phosphorylates septins Cdc3p and Cdc10p; other yeast PAK family members are Ste20p and Skm1p
YMR198W	CIK1	28	NO	PROTEOME	NO	NO	Kinesin-associated protein required for both karyogamy and mitotic spindle organization, interacts stably and specifically with Kar3p and may function to target this kinesin to a specific cellular role; has similarity to Vik1p
YMR078C	CTF18	28	NO	PROTEOME	NO	NO	Subunit of a complex with Ctf8p that shares some subunits with Replication Factor C and is required for sister chromatid cohesion; may have overlapping functions with Rad24p in the DNA damage replication checkpoint
YLR418C	CDC73	28	NO	PROTEOME	NO	NO	Constituent of Paf1 complex with RNA polymerase II, Paf1p, Hpr1p, Ctr9, Leo1, Rtf1 and Ccr4p, distinct from Srb-containing Pol II complexes; required for expression of certain genes, modification of some histones, and telomere maintenance
YLR039C	RIC1	28	NO	PROTEOME	YES	NO	Protein involved in retrograde transport to the cis-Golgi network; forms heterodimer with Rgp1p that acts as a GTP exchange factor for Ypt6p; involved in transcription of rRNA and ribosomal protein genes
YJL092W	SRS2	28	NO	PROTEOME	NO	NO	DNA helicase and DNA-dependent ATPase involved in DNA repair, needed for proper timing of commitment to meiotic recombination and transition from Meiosis I to II; affects genome stability by suppressing unscheduled homologous recombination
YGR078C	PAC10	28	NO	PROTEOME	NO	NO	Part of the heteromeric co-chaperone GimC/prefoldin complex, which promotes efficient protein folding
YOR057W	SGT1	27	YES	OTHERS	YES	NO	Probable cochaperone, regulates activity of Cyr1p (adenylyl cyclase); involved in assembly of the kinetochore complex, associates with the SCF (Skp1p/Cdc53p/F box protein) ubiquitin ligase complex
YNL250W	RAD50	27	NO	PROTEOME	NO	NO	Subunit of MRX complex, with Mre11p and Xrs2p, involved in processing double-strand DNA breaks in vegetative cells, initiation of meiotic DSBs, telomere maintenance, and nonhomologous end joining
YML029W	USA1	27	YES	UBL	YES	NO	Protein involved in ER-associated protein degradation (ERAD); component of the Hrd1p complex; interacts with the U1 snRNP-specific protein, Snp1p
YJL115W	ASF1	27	NO	PROTEOME	NO	NO	Nucleosome assembly factor, involved in chromatin assembly and disassembly, anti-silencing protein that causes derepression of silent loci when overexpressed; plays a role in regulating Ty1 transposition
YER094C	PUP3	27	YES	PROTEASOME	YES	NO	Beta 3 subunit of the 20S proteasome involved in ubiquitin-dependent catabolism; human homolog is subunit C10
YEL012W	UBC8	27	YES	E2	YES	NO	Ubiquitin-conjugating enzyme that negatively regulates gluconeogenesis by mediating the glucose-induced ubiquitination of fructose-1,6-bisphosphatase (FBPase); cytoplasmic enzyme that catalyzes the ubiquitination of histones in vitro
YEL003W	GIM4	27	NO	PROTEOME	NO	NO	Subunit of the heterohexameric cochaperone prefoldin complex which binds specifically to cytosolic chaperonin and transfers target proteins to it
YDR265W	PEX10	27	YES	E3	NO	NO	C3HC4-type RING-finger peroxisomal membrane peroxin required for peroxisomal matrix protein import, interacts with Pex12p, links ubiquitin-conjugating Pex4p to import machinery; mutations in human homolog cause various peroxisomal disorders
YDR143C	SAN1	27	YES	E3	YES	NO	Ubiquitin-protein ligase, involved in the proteasome-dependent degradation of aberrant nuclear proteins
YDR057W	YOS9	27	YES	OTHERS	YES	NO	ER quality-control lectin; integral subunit of the HRD ligase; serves as a receptor for misfolded N-glycosylated proteins, participates in their targeting to ERAD; member of the OS-9 protein family
YBR160W	CDC28	27	NO	PROTEOME	YES	NO	Catalytic subunit of the main cell cycle cyclin-dependent kinase (CDK); alternately associates with G1 cyclins (CLNs) and G2/M cyclins (CLBs) which direct the CDK to specific substrates
YBL041W	PRE7	27	YES	PROTEASOME	NO	YES	Beta 6 subunit of the 20S proteasome
YPR049C	ATG11	26	YES	UBL	NO	NO	Adapter protein for pexophagy and the cytoplasm-to-vacuole targeting (Cvt) pathway; directs receptor-bound cargo to the pro-autophagosomal structure (PAS) for packaging into vesicles; required for recruiting other proteins to the PAS
YPL055C	LGE1	26	NO	PROTEOME	NO	NO	Protein of unknown function; null mutant forms abnormally large cells, and homozygous diploid null mutant displays delayed premeiotic DNA synthesis and reduced efficiency of meiotic nuclear division
YOL004W	SIN3	26	NO	PROTEOME	YES	YES	Component of the Sin3p-Rpd3p histone deacetylase complex, involved in transcriptional repression and activation of diverse processes, including mating-type switching and meiosis; involved in the maintenance of chromosomal integrity
YIL156W	UBP7	26	YES	DUB	NO	NO	Ubiquitin-specific protease that cleaves ubiquitin-protein fusions
YHR111W	UBA4	26	YES	E1	NO	NO	Protein that activates Urm1p before its conjugation to proteins (urmylation); one target is the thioredoxin peroxidase Ahp1p, suggesting a role of urmylation in the oxidative stress response
YGR002C	SWC4	26	NO	PROTEOME	NO	YES	Component of the Swr1p complex that incorporates Htz1p into chromatin; component of the NuA4 histone acetyltransferase complex
YGL020C	GET1	26	NO	PROTEOME	NO	NO	Subunit of the GET complex; required for the retrieval of HDEL proteins from the Golgi to the ER in an ERD2 dependent fashion and for normal mitochondrial morphology and inheritance
YFL039C	ACT1	26	NO	PROTEOME	YES	YES	Actin, structural protein involved in cell polarization, endocytosis, and other cytoskeletal functions
YER098W	UBP9	26	YES	DUB	NO	YES	Ubiquitin carboxyl-terminal hydrolase, ubiquitin-specific protease that cleaves ubiquitin-protein fusions
YER095W	RAD51	26	NO	PROTEOME	NO	NO	Strand exchange protein, forms a helical filament with DNA that searches for homology; involved in the recombinational repair of double-strand breaks in DNA during vegetative growth and meiosis; homolog of Dmc1p and bacterial RecA protein
YDR388W	RVS167	26	NO	PROTEOME	YES	NO	Actin-associated protein, subunit of a complex (Rvs161p-Rvs167p) involved in regulation of actin cytoskeleton, endocytosis, and viability following starvation or osmotic stress; homolog of mammalian amphiphysin
YBR201W	DER1	26	YES	OTHERS	NO	NO	Endoplasmic reticulum membrane protein, required for ER-associated protein degradation of misfolded or unassembled proteins; N- and C- termini protrude into the cytoplasm, has similarity to Dfm1p
YOL145C	CTR9	25	NO	PROTEOME	YES	YES	Component of the Paf1p complex, which is a large complex that binds to and modulates the activity of RNA polymerase II and is required for expression of a subset of genes, including cyclin genes; contains TPR repeats
YNL153C	GIM3	25	NO	PROTEOME	NO	NO	Subunit of the heterohexameric cochaperone prefoldin complex which binds specifically to cytosolic chaperonin and transfers target proteins to it
YDR411C	DFM1	25	YES	OTHERS	YES	NO	ER localized derlin-like family member involved in ER stress and homeostasis; not involved in ERAD or substrate retrotranslocation; interacts with CDC48; contains four transmembrane domains and two SHP boxes
YCL016C	DCC1	25	NO	PROTEOME	NO	NO	Subunit of a complex with Ctf8p and Ctf18p that shares some components with Replication Factor C, required for sister chromatid cohesion and telomere length maintenance
YAL024C	LTE1	25	NO	PROTEOME	NO	NO	Putative GDP/GTP exchange factor required for mitotic exit at low temperatures; acts as a guanine nucleotide exchange factor (GEF) for Tem1p, which is a key regulator of mitotic exit; physically associates with Ras2p-GTP
YOL001W	PHO80	24	NO	PROTEOME	NO	NO	Cyclin, negatively regulates phosphate metabolism; Pho80p-Pho85p (cyclin-CDK complex) phosphorylates Pho4p and Swi5p; deletion of PHO80 leads to aminoglycoside supersensitivity; truncated form of PHO80 affects vacuole inheritance
YMR224C	MRE11	24	NO	PROTEOME	NO	NO	Subunit of a complex with Rad50p and Xrs2p (MRX complex) that functions in repair of DNA double-strand breaks and in telomere stability, exhibits nuclease activity that appears to be required for MRX function; widely conserved
YMR186W	HSC82	24	NO	PROTEOME	YES	YES	Cytoplasmic chaperone of the Hsp90 family, redundant in function and nearly identical with Hsp82p, and together they are essential; expressed constitutively at 10-fold higher basal levels than HSP82 and induced 2-3 fold by heat shock
YML094W	GIM5	24	NO	PROTEOME	NO	NO	Subunit of the heterohexameric cochaperone prefoldin complex which binds specifically to cytosolic chaperonin and transfers target proteins to it
YLR394W	CST9	24	YES	E3	NO	NO	SUMO E3 ligase; required for synaptonemal complex formation; localizes to synapsis initiation sites on meiotic chromosomes; potential Cdc28p substrate
YGL004C	RPN14	24	YES	PROTEASOME	NO	NO	Putative non-ATPase subunit of the 19S regulatory particle of the 26S proteasome; localized to the cytoplasm
YDL117W	CYK3	24	YES	DUB	NO	NO	SH3-domain protein located in the mother-bud neck and the cytokinetic actin ring; mutant phenotype and genetic interactions suggest a role in cytokinesis
YPL144W	POC4	23	YES	PROTEASOME	NO	NO	Component of a heterodimeric Poc4p-Irc25p chaperone involved in assembly of alpha subunits into the 20S proteasome; may regulate formation of proteasome isoforms with alternative subunits under different conditions
YNL297C	MON2	23	NO	PROTEOME	YES	NO	Peripheral membrane protein with a role in endocytosis and vacuole integrity, interacts with Arl1p and localizes to the endosome; member of the Sec7p family of proteins
YMR048W	CSM3	23	NO	PROTEOME	NO	NO	Protein required for accurate chromosome segregation during meiosis
YKR094C	RPL40B	23	YES	UBL	YES	NO	Fusion protein, identical to Rpl40Ap, that is cleaved to yield ubiquitin and a ribosomal protein of the large (60S) ribosomal subunit with similarity to rat L40; ubiquitin may facilitate assembly of the ribosomal protein into ribosomes
YJR073C	OPI3	23	NO	PROTEOME	NO	NO	Phospholipid methyltransferase (methylene-fatty-acyl-phospholipid synthase), catalyzes the last two steps in phosphatidylcholine biosynthesis
YJL204C	RCY1	23	YES	F-BOX	YES	NO	F-box protein involved in recycling plasma membrane proteins internalized by endocytosis; localized to sites of polarized growth
YIL008W	URM1	23	YES	UBL	NO	NO	Ubiquitin-like protein with weak sequence similarity to ubiquitin; depends on the E1-like activating enzyme Uba4p; molecular function of the Urm1p pathway is unknown, but it is required for normal growth, particularly at high temperature
YHR134W	WSS1	23	YES	DUB	NO	NO	Sumoylated protein of unknown function, identified based on genetic interactions with SMT3; UV-sensitive mutant phenotype and genetic interactions suggest a role in the DNA damage response, processing stalled or collapsed replication forks
YGL127C	SOH1	23	NO	PROTEOME	NO	NO	Subunit of the RNA polymerase II mediator complex; associates with core polymerase subunits to form the RNA polymerase II holoenzyme; involved in telomere maintenance; conserved with other metazoan MED31 subunits
YFL024C	EPL1	23	NO	PROTEOME	NO	YES	Component of NuA4, which is an essential histone H4/H2A acetyltransferase complex; homologous to Drosophila Enhancer of Polycomb
YER171W	RAD3	23	NO	PROTEOME	YES	NO	5' to 3' DNA helicase, involved in nucleotide excision repair and transcription; subunit of RNA polymerase II transcription initiation factor TFIIH; subunit of Nucleotide Excision Repair Factor 3 (NEF3); homolog of human XPD protein
YER155C	BEM2	23	NO	PROTEOME	YES	NO	Rho GTPase activating protein (RhoGAP) involved in the control of cytoskeleton organization and cellular morphogenesis; required for bud emergence
YER143W	DDI1	23	YES	OTHERS	YES	NO	DNA damage-inducible v-SNARE binding protein, contains a ubiquitin-associated (UBA) domain, may act as a negative regulator of constitutive exocytosis, may play a role in S-phase checkpoint control
YDR137W	RGP1	23	NO	PROTEOME	NO	NO	Subunit of a Golgi membrane exchange factor (Ric1p-Rgp1p) that catalyzes nucleotide exchange on Ypt6p
YDR118W	APC4	23	YES	APC	NO	NO	Subunit of the Anaphase-Promoting Complex/Cyclosome (APC/C), which is a ubiquitin-protein ligase required for degradation of anaphase inhibitors, including mitotic cyclins, during the metaphase/anaphase transition
YDL055C	PSA1	23	NO	PROTEOME	YES	YES	GDP-mannose pyrophosphorylase (mannose-1-phosphate guanyltransferase), synthesizes GDP-mannose from GTP and mannose-1-phosphate in cell wall biosynthesis; required for normal cell wall structure
YPR119W	CLB2	22	NO	PROTEOME	YES	NO	B-type cyclin involved in cell cycle progression; activates Cdc28p to promote the transition from G2 to M phase; accumulates during G2 and M, then targeted via a destruction box motif for ubiquitin-mediated degradation by the proteasome
YPL046C	ELC1	22	YES	POZ	NO	NO	Elongin C, forms heterodimer with Ela1p that participates in transcription elongation; required for ubiquitin-dependent degradation of the RNA Polymerase II subunit RPO21; expression dramatically upregulated during sporulation
YOR026W	BUB3	22	NO	PROTEOME	NO	NO	Kinetochore checkpoint WD40 repeat protein that localizes to kinetochores during prophase and metaphase, delays anaphase in the presence of unattached kinetochores; forms complexes with Mad1p-Bub1p and with Cdc20p, binds Mad2p and Mad3p
YNL059C	ARP5	22	YES	OTHERS	NO	NO	Nuclear actin-related protein involved in chromatin remodeling, component of chromatin-remodeling enzyme complexes
YNL021W	HDA1	22	NO	PROTEOME	NO	YES	Putative catalytic subunit of a class II histone deacetylase complex that also contains Hda2p and Hda3p; Hda1p interacts with the Hda2p-Hda3p subcomplex to form an active tetramer; deletion increases histone H2B, H3 and H4 acetylation
YLR079W	SIC1	22	NO	PROTEOME	YES	NO	Inhibitor of Cdc28-Clb kinase complexes that controls G1/S phase transition, preventing premature S phase and ensuring genomic integrity; phosphorylation targets Sic1p for SCF(CDC4)-dependent turnover; functional homolog of mammalian Kip1
YJL124C	LSM1	22	NO	PROTEOME	NO	NO	Lsm (Like Sm) protein; forms heteroheptameric complex (with Lsm2p, Lsm3p, Lsm4p, Lsm5p, Lsm6p, and Lsm7p) involved in degradation of cytoplasmic mRNAs
YGL195W	GCN1	22	NO	PROTEOME	YES	YES	Positive regulator of the Gcn2p kinase activity, forms a complex with Gcn20p; proposed to stimulate Gcn2p activation by an uncharged tRNA
YDR314C	RAD34	22	YES	DUB	NO	NO	Protein involved in nucleotide excision repair (NER); homologous to RAD4
YDR128W	YDR128W	22	YES	E3	NO	NO	Putative protein of unknown function; YDR128W is synthetically sick with cdc13-1
YBR088C	POL30	22	NO	PROTEOME	YES	YES	Proliferating cell nuclear antigen (PCNA), functions as the sliding clamp for DNA polymerase delta; may function as a docking site for other proteins required for mitotic and meiotic chromosomal DNA replication and for DNA repair
YAL005C	SSA1	22	NO	PROTEOME	YES	YES	ATPase involved in protein folding and nuclear localization signal (NLS)-directed nuclear transport; member of heat shock protein 70 (HSP70) family; forms a chaperone complex with Ydj1p; localized to the nucleus, cytoplasm, and cell wall
YJR043C	POL32	21	NO	PROTEOME	NO	NO	Third subunit of DNA polymerase delta, involved in chromosomal DNA replication; required for error-prone DNA synthesis in the presence of DNA damage and processivity; interacts with Hys2p, PCNA (Pol30p), and Pol1p
YJL179W	PFD1	21	NO	PROTEOME	NO	NO	Subunit of heterohexameric prefoldin, which binds cytosolic chaperonin and transfers target proteins to it; involved in the biogenesis of actin and of alpha- and gamma-tubulin
YJL130C	URA2	21	NO	PROTEOME	YES	YES	Bifunctional carbamoylphosphate synthetase (CPSase)-aspartate transcarbamylase (ATCase), catalyzes the first two enzymatic steps in the de novo biosynthesis of pyrimidines; both activities are subject to feedback inhibition by UTP
YHR135C	YCK1	21	NO	PROTEOME	YES	NO	Palmitoylated, plasma membrane-bound casein kinase I isoform; shares redundant functions with Yck2p in morphogenesis, proper septin assembly, endocytic trafficking; provides an essential function overlapping with that of Yck2p
YER177W	BMH1	21	NO	PROTEOME	YES	YES	14-3-3 protein, major isoform; controls proteome at post-transcriptional level, binds proteins and DNA, involved in regulation of many processes including exocytosis, vesicle transport, Ras/MAPK signaling, and rapamycin-sensitive signaling
YDR159W	SAC3	21	NO	PROTEOME	NO	NO	Nuclear pore-associated protein, forms a complex with Thp1p that is involved in transcription and in mRNA export from the nucleus
YDL161W	ENT1	21	YES	OTHERS	NO	NO	Epsin-like protein involved in endocytosis and actin patch assembly and functionally redundant with Ent2p; binds clathrin via a clathrin-binding domain motif at C-terminus
YBR273C	UBX7	21	YES	UBL	YES	NO	UBX (ubiquitin regulatory X) domain-containing protein that interacts with Cdc48p
YPL129W	TAF14	20	NO	PROTEOME	NO	YES	Subunit of TFIID, TFIIF, INO80, SWI/SNF, and NuA3 complexes, involved in RNA polymerase II transcription initiation and in chromatin modification; contains a YEATS domain
YOR339C	UBC11	20	YES	E2	NO	NO	Ubiquitin-conjugating enzyme most similar in sequence to Xenopus ubiquitin-conjugating enzyme E2-C, but not a true functional homolog of this E2; unlike E2-C, not required for the degradation of mitotic cyclin Clb2
YOL012C	HTZ1	20	NO	PROTEOME	NO	NO	Histone variant H2AZ, exchanged for histone H2A in nucleosomes by the SWR1 complex; involved in transcriptional regulation through prevention of the spread of silent heterochromatin
YNL008C	ASI3	20	YES	APC	NO	NO	Putative integral membrane E3 ubiquitin ligase; acts with Asi1p and Asi2p to ensure the fidelity of SPS-sensor signalling by maintaining the dormant repressed state of gene expression in the absence of inducing signals
YMR263W	SAP30	20	NO	PROTEOME	NO	NO	Subunit of a histone deacetylase complex, along with Rpd3p and Sin3p, that is involved in silencing at telomeres, rDNA, and silent mating-type loci; involved in telomere maintenance
YLR306W	UBC12	20	YES	E2	NO	NO	Enzyme that mediates the conjugation of Rub1p, a ubiquitin-like protein, to other proteins; related to E2 ubiquitin-conjugating enzymes
YJL197W	UBP12	20	YES	DUB	NO	NO	Ubiquitin carboxyl-terminal hydrolase, ubiquitin-specific protease present in the nucleus and cytoplasm that cleaves ubiquitin from ubiquitinated proteins
YER016W	BIM1	20	NO	PROTEOME	NO	NO	Microtubule-binding protein that together with Kar9p makes up the cortical microtubule capture site and delays the exit from mitosis when the spindle is oriented abnormally
YDR369C	XRS2	20	NO	PROTEOME	NO	NO	Protein required for DNA repair; component of the Mre11 complex, which is involved in double strand breaks, meiotic recombination, telomere maintenance, and checkpoint signaling
YDR330W	UBX5	20	YES	UBL	YES	NO	UBX (ubiquitin regulatory X) domain-containing protein that interacts with Cdc48p
YDR266C	YDR266C	20	YES	E3	YES	YES	NA
YDR139C	RUB1	20	YES	UBL	NO	NO	Ubiquitin-like protein with similarity to mammalian NEDD8; conjugation (neddylation) substrates include the cullins Cdc53p, Rtt101p, and Cul3p; activated by Ula1p and Uba3p (E1 enzyme pair); conjugation mediated by Ubc12p (E2 enzyme)
YDL140C	RPO21	20	NO	PROTEOME	YES	YES	RNA polymerase II largest subunit B220, part of central core; phosphorylation of C-terminal heptapeptide repeat domain regulates association with transcription and splicing factors; similar to bacterial beta-prime
YDL116W	NUP84	20	NO	PROTEOME	YES	NO	Subunit of the nuclear pore complex (NPC), forms a subcomplex with Nup85p, Nup120p, Nup145p-C, Sec13p, and Seh1p that plays a role in nuclear mRNA export and NPC biogenesis
YNL307C	MCK1	19	NO	PROTEOME	YES	NO	Protein serine/threonine/tyrosine (dual-specificity) kinase involved in control of chromosome segregation and in regulating entry into meiosis; related to mammalian glycogen synthase kinases of the GSK-3 family
YMR191W	SPG5	19	YES	PROTEASOME	NO	NO	Protein required for survival at high temperature during stationary phase; not required for growth on nonfermentable carbon sources
YJL164C	TPK1	19	NO	PROTEOME	NO	YES	cAMP-dependent protein kinase catalytic subunit; promotes vegetative growth in response to nutrients via the Ras-cAMP signaling pathway; inhibited by regulatory subunit Bcy1p in the absence of cAMP; partially redundant with Tpk2p and Tpk3p
YGR225W	AMA1	19	YES	APC	NO	NO	Activator of meiotic anaphase promoting complex (APC/C); Cdc20p family member; required for initiation of spore wall assembly; required for Clb1p degradation during meiosis
YER111C	SWI4	19	NO	PROTEOME	NO	YES	DNA binding component of the SBF complex (Swi4p-Swi6p), a transcriptional activator that in concert with MBF (Mbp1-Swi6p) regulates late G1-specific transcription of targets including cyclins and genes required for DNA synthesis and repair
YEL019C	MMS21	19	YES	E3	NO	NO	SUMO ligase involved in chromosomal organization and DNA repair; essential subunit of the Mms21-Smc5-Smc6 complex; mutants are sensitive to methyl methanesulfonate and show increased spontaneous mutation and mitotic recombination
YDR392W	SPT3	19	NO	PROTEOME	NO	NO	Subunit of the SAGA and SAGA-like transcriptional regulatory complexes, interacts with Spt15p to activate transcription of some RNA polymerase II-dependent genes, also functions to inhibit transcription at some promoters
YDR390C	UBA2	19	YES	E1	NO	YES	Nuclear protein that acts as a heterodimer with Aos1p to activate Smt3p (SUMO) before its conjugation to proteins (sumoylation), which may play a role in protein targeting; essential for viability
YDR255C	RMD5	19	YES	E3	NO	NO	Cytosolic protein required for sporulation; also required for the ubiquitination of the gluconeogenetic enzyme fructose-1,6-bisphosphatase, which is degraded rapidly after the switch from gluconeogenesis to glycolysis
YDR127W	ARO1	19	NO	PROTEOME	YES	NO	Pentafunctional arom protein, catalyzes steps 2 through 6 in the biosynthesis of chorismate, which is a precursor to aromatic amino acids
YCR077C	PAT1	19	NO	PROTEOME	NO	NO	Topoisomerase II-associated deadenylation-dependent mRNA-decapping factor; also required for faithful chromosome transmission, maintenance of rDNA locus stability, and protection of mRNA 3'-UTRs from trimming; functionally linked to Pab1p
YAL021C	CCR4	19	NO	PROTEOME	YES	YES	Component of the CCR4-NOT transcriptional complex, which is involved in regulation of gene expression; component of the major cytoplasmic deadenylase, which is involved in mRNA poly(A) tail shortening
YNR007C	ATG3	18	YES	E2	YES	NO	E2-like enzyme involved in autophagy and the cytoplasm-to-vacuole targeting (Cvt) pathway; plays a role in formation of Atg8p-phosphatidylethanolamine conjugates, which are involved in membrane dynamics during autophagy and Cvt
YNL312W	RFA2	18	NO	PROTEOME	NO	NO	Subunit of heterotrimeric Replication Protein A (RPA), which is a highly conserved single-stranded DNA binding protein involved in DNA replication, repair, and recombination
YML098W	TAF13	18	NO	PROTEOME	NO	YES	TFIID subunit (19 kDa), involved in RNA polymerase II transcription initiation, similar to histone H4 with atypical histone fold motif of Spt3-like transcription factors
YML097C	VPS9	18	YES	OTHERS	NO	NO	A guanine nucleotide exchange factor involved in vesicle-mediated vacuolar protein transport; specifically stimulates the intrinsic guanine nucleotide exchange activity of Vps21p/Rab5: similar to mammalian ras inhibitors; binds ubiquitin
YML028W	TSA1	18	NO	PROTEOME	YES	YES	Thioredoxin peroxidase, acts as both a ribosome-associated and free cytoplasmic antioxidant; self-associates to form a high-molecular weight chaperone complex under oxidative stress; deletion results in mutator phenotype
YLR182W	SWI6	18	NO	PROTEOME	NO	NO	Transcription cofactor, forms complexes with DNA-binding proteins Swi4p and Mbp1p to regulate transcription at the G1/S transition; involved in meiotic gene expression; localization regulated by phosphorylation; potential Cdc28p substrate
YLR167W	RPS31	18	YES	UBL	YES	YES	Fusion protein that is cleaved to yield a ribosomal protein of the small (40S) subunit and ubiquitin; ubiquitin may facilitate assembly of the ribosomal protein into ribosomes; interacts genetically with translation factor eIF2B
YLR055C	SPT8	18	NO	PROTEOME	NO	YES	Subunit of the SAGA transcriptional regulatory complex but not present in SAGA-like complex SLIK/SALSA, required for SAGA-mediated inhibition at some promoters
YIL076W	SEC28	18	NO	PROTEOME	YES	NO	Epsilon-COP subunit of the coatomer; regulates retrograde Golgi-to-ER protein traffic; stabilizes Cop1p, the alpha-COP and the coatomer complex; non-essential for cell growth
YIL071C	PCI8	18	YES	SIGNALOSOME	NO	NO	Possible shared subunit of Cop9 signalosome (CSN) and eIF3, binds eIF3b subunit Prt1p, has possible dual functions in transcriptional and translational control, contains a PCI (Proteasome-COP9 signalosome (CSN)-eIF3) domain
YGR252W	GCN5	18	NO	PROTEOME	NO	YES	Histone acetyltransferase, acetylates N-terminal lysines on histones H2B and H3; catalytic subunit of the ADA and SAGA histone acetyltransferase complexes; founding member of the Gcn5p-related N-acetyltransferase superfamily
YGR133W	PEX4	18	YES	E2	NO	NO	Peroxisomal ubiquitin conjugating enzyme required for peroxisomal matrix protein import and peroxisome biogenesis
YGL163C	RAD54	18	NO	PROTEOME	NO	NO	DNA-dependent ATPase, stimulates strand exchange by modifying the topology of double-stranded DNA; involved in the recombinational repair of double-strand breaks in DNA during vegetative growth and meiosis; member of the SWI/SNF family
YDR485C	VPS72	18	NO	PROTEOME	NO	YES	Htz1p-binding component of the SWR1 complex, which exchanges histone variant H2AZ (Htz1p) for chromatin-bound histone H2A; required for vacuolar protein sorting
YDR334W	SWR1	18	NO	PROTEOME	NO	YES	Swi2/Snf2-related ATPase that is the structural component of the SWR1 complex, which exchanges histone variant H2AZ (Htz1p) for chromatin-bound histone H2A
YPL254W	HFI1	17	NO	PROTEOME	NO	NO	Adaptor protein required for structural integrity of the SAGA complex, a histone acetyltransferase-coactivator complex that is involved in global regulation of gene expression through acetylation and transcription functions
YPL065W	VPS28	17	YES	OTHERS	YES	NO	Component of the ESCRT-I complex, which is involved in ubiquitin-dependent sorting of proteins into the endosome; involved in transport of precursors for soluble vacuolar hydrolases from the late endosome to the vacuole
YOR209C	NPT1	17	NO	PROTEOME	YES	NO	Nicotinate phosphoribosyltransferase, acts in the salvage pathway of NAD+ biosynthesis; required for silencing at rDNA and telomeres and has a role in silencing at mating-type loci; localized to the nucleus
YNL273W	TOF1	17	NO	PROTEOME	NO	YES	Subunit of a replication-pausing checkpoint complex (Tof1p-Mrc1p-Csm3p) that acts at the stalled replication fork to promote sister chromatid cohesion after DNA damage, facilitating gap repair of damaged DNA; interacts with the MCM helicase
YNL097C	PHO23	17	NO	PROTEOME	NO	YES	Probable component of the Rpd3 histone deacetylase complex, involved in transcriptional regulation of PHO5; C-terminus has similarity to human candidate tumor suppressor p33(ING1)
YMR026C	PEX12	17	YES	E3	NO	NO	C3HC4-type RING-finger peroxisomal membrane peroxin required for peroxisome biogenesis and peroxisomal matrix protein import; forms translocation subcomplex with Pex2p and Pex10p; mutations in human homolog cause peroxisomal disorders
YLR368W	MDM30	17	YES	F-BOX	NO	NO	F-box protein; physically associates with mitochondria and is required for normal mitochondrial fusion in rich medium, during sporulation, and in mating cells; promotes ubiquitin-mediated degradation of Gal4p in some strains
YLR247C	IRC20	17	YES	E3	NO	NO	Putative helicase; localizes to the mitochondrion and the nucleus; YLR247C is not an essential gene; null mutant displays increased levels of spontaneous Rad52p foci
YLR199C	PBA1	17	YES	PROTEASOME	NO	NO	Protein involved in 20S proteasome assembly; forms a heterodimer with Add66p that binds to proteasome precursors; similar to human PAC1 constituent of the PAC1-PAC2 complex involved in proteasome assembly
YLR153C	ACS2	17	NO	PROTEOME	YES	NO	Acetyl-coA synthetase isoform which, along with Acs1p, is the nuclear source of acetyl-coA for histone acetylation; mutants affect global transcription; required for growth on glucose; expressed under anaerobic conditions
YLR087C	CSF1	17	NO	PROTEOME	NO	NO	Protein required for fermentation at low temperature; the authentic, non-tagged protein is detected in highly purified mitochondria in high-throughput studies
YEL061C	CIN8	17	NO	PROTEOME	NO	NO	Kinesin motor protein involved in mitotic spindle assembly and chromosome segregation
YDR460W	TFB3	17	YES	E3	NO	NO	Subunit of TFIIH and nucleotide excision repair factor 3 complexes, involved in transcription initiation, required for nucleotide excision repair; ring finger protein similar to mammalian CAK and TFIIH subunit
YDR378C	LSM6	17	NO	PROTEOME	NO	NO	Lsm (Like Sm) protein; part of heteroheptameric complexes (Lsm2p-7p and either Lsm1p or 8p): cytoplasmic Lsm1p complex involved in mRNA decay; nuclear Lsm8p complex part of U6 snRNP and possibly involved in processing tRNA, snoRNA, and rRNA
YDR099W	BMH2	17	NO	PROTEOME	YES	NO	14-3-3 protein, minor isoform; controls proteome at post-transcriptional level, binds proteins and DNA, involved in regulation of many processes including exocytosis, vesicle transport, Ras/MAPK signaling, and rapamycin-sensitive signaling
YDR059C	UBC5	17	YES	E2	NO	NO	Ubiquitin-conjugating enzyme that mediates selective degradation of short-lived and abnormal proteins, central component of the cellular stress response; expression is heat inducible
YBR279W	PAF1	17	NO	PROTEOME	NO	NO	RNAP II-associated protein; defines large complex biochemically and functionally distinct from the Srb-Mediator form of Pol II holoenzyme; required for full expression of a subset of cell cycle-regulated genes; homolog of human PD2/hPAF1
YBR231C	SWC5	17	NO	PROTEOME	NO	YES	Protein of unknown function, component of the SWR1 complex, which exchanges histone variant H2AZ (Htz1p) for chromatin-bound histone H2A
YBR010W	HHT1	17	NO	PROTEOME	YES	NO	One of two identical histone H3 proteins (see also HHT2); core histone required for chromatin assembly, involved in heterochromatin-mediated telomeric and HM silencing; regulated by acetylation, methylation, and mitotic phosphorylation
YBR009C	HHF1	17	NO	PROTEOME	YES	YES	One of two identical histone H4 proteins (see also HHF2); core histone required for chromatin assembly and chromosome function; contributes to telomeric silencing; N-terminal domain involved in maintaining genomic integrity
YPR110C	RPC40	16	NO	PROTEOME	NO	YES	RNA polymerase subunit, common to RNA polymerase I and III
YNR052C	POP2	16	NO	PROTEOME	NO	NO	RNase of the DEDD superfamily, subunit of the Ccr4-Not complex that mediates 3' to 5' mRNA deadenylation
YNL248C	RPA49	16	NO	PROTEOME	YES	YES	RNA polymerase I subunit A49
YNL124W	NAF1	16	NO	PROTEOME	NO	NO	Protein required for the assembly of box H/ACA snoRNPs and for pre-rRNA processing, forms a complex with Shq1p and interacts with H/ACA snoRNP components Nhp2p and Cbf5p; has similarity to Gar1p and other RNA-binding proteins
YML085C	TUB1	16	NO	PROTEOME	YES	YES	Alpha-tubulin; associates with beta-tubulin (Tub2p) to form tubulin dimer, which polymerizes to form microtubules
YLR206W	ENT2	16	YES	OTHERS	YES	NO	Epsin-like protein required for endocytosis and actin patch assembly and functionally redundant with Ent1p; contains clathrin-binding motif at C-terminus
YJR091C	JSN1	16	NO	PROTEOME	YES	NO	Member of the Puf family of RNA-binding proteins, interacts with mRNAs encoding membrane-associated proteins; overexpression suppresses a tub2-150 mutation and causes increased sensitivity to benomyl in wild-type cells
YIL021W	RPB3	16	NO	PROTEOME	NO	YES	RNA polymerase II third largest subunit B44, part of central core; similar to prokaryotic alpha subunit
YHR041C	SRB2	16	NO	PROTEOME	NO	NO	Subunit of the RNA polymerase II mediator complex; associates with core polymerase subunits to form the RNA polymerase II holoenzyme; general transcription factor involved in telomere maintenance
YGR005C	TFG2	16	NO	PROTEOME	NO	YES	TFIIF (Transcription Factor II) middle subunit; involved in both transcription initiation and elongation of RNA polymerase II; homologous to human RAP30
YGL244W	RTF1	16	NO	PROTEOME	NO	YES	Subunit of the RNA polymerase II-associated Paf1 complex; directly or indirectly regulates DNA-binding properties of Spt15p and relative activities of different TATA elements; involved in telomere maintenance
YGL094C	PAN2	16	YES	DUB	NO	NO	Essential subunit of the Pan2p-Pan3p poly(A)-ribonuclease complex, which acts to control poly(A) tail length and regulate the stoichiometry and activity of postreplication repair complexes
YGL066W	SGF73	16	NO	PROTEOME	NO	YES	Subunit of SAGA histone acetyltransferase complex; involved in formation of the preinitiation complex assembly at promoters; null mutant displays defects in premeiotic DNA synthesis
YFL044C	OTU1	16	YES	DUB	YES	NO	Deubiquitylation enzyme that binds to the chaperone-ATPase Cdc48p; may contribute to regulation of protein degradation by deubiquitylating substrates that have been ubiquitylated by Ufd2p; member of the Ovarian Tumor (OTU) family
YDR179C	CSN9	16	YES	SIGNALOSOME	NO	NO	Subunit of the Cop9 signalosome, which is required for deneddylation, or removal of the ubiquitin-like protein Rub1p from Cdc53p (cullin); involved in adaptation to pheromone signaling
YDR002W	YRB1	16	YES	OTHERS	NO	NO	Ran GTPase binding protein; involved in nuclear protein import and RNA export, ubiquitin-mediated protein degradation during the cell cycle; shuttles between the nucleus and cytoplasm; is essential; homolog of human RanBP1
YDL188C	PPH22	16	NO	PROTEOME	YES	NO	Catalytic subunit of protein phosphatase 2A, functionally redundant with Pph21p; methylated at C terminus; forms alternate complexes with several regulatory subunits; involved in signal transduction and regulation of mitosis
YCL037C	SRO9	16	NO	PROTEOME	YES	NO	Cytoplasmic RNA-binding protein that associates with translating ribosomes; involved in heme regulation of Hap1p as a component of the HMC complex, also involved in the organization of actin filaments; contains a La motif
YBR175W	SWD3	16	NO	PROTEOME	NO	NO	Essential subunit of the COMPASS (Set1C) complex, which methylates histone H3 on lysine 4 and is required in transcriptional silencing near telomeres; WD40 beta propeller superfamily member and ortholog of mammalian WDR5
YAR003W	SWD1	16	NO	PROTEOME	NO	NO	Subunit of the COMPASS (Set1C) complex, which methylates histone H3 on lysine 4 and is required in transcriptional silencing near telomeres; WD40 beta propeller superfamily member with similarity to mammalian Rbbp7
YAL038W	CDC19	16	NO	PROTEOME	YES	YES	Pyruvate kinase, functions as a homotetramer in glycolysis to convert phosphoenolpyruvate to pyruvate, the input for aerobic (TCA cycle) or anaerobic (glucose fermentation) respiration
YAL013W	DEP1	16	NO	PROTEOME	NO	YES	Transcriptional modulator involved in regulation of structural phospholipid biosynthesis genes and metabolically unrelated genes, as well as maintenance of telomeres, mating efficiency, and sporulation
YPR164W	MMS1	15	NO	PROTEOME	NO	NO	Protein likely involved in protection against replication-dependent DNA damage; mutants are sensitive to methyl methanesulfonate (MMS); implicated in regulation of Ty1 transposition
YPR141C	KAR3	15	NO	PROTEOME	NO	NO	Minus-end-directed microtubule motor that functions in mitosis and meiosis, localizes to the spindle pole body and localization is dependent on functional Cik1p, required for nuclear fusion during mating; potential Cdc28p substrate
YPR120C	CLB5	15	NO	PROTEOME	YES	NO	B-type cyclin involved in DNA replication during S phase; activates Cdc28p to promote initiation of DNA synthesis; functions in formation of mitotic spindles along with Clb3p and Clb4p; most abundant during late G1 phase
YOR197W	MCA1	15	YES	OTHERS	YES	NO	Putative cysteine protease similar to mammalian caspases, involved in regulation of apoptosis upon hydrogen peroxide treatment
YNL311C	SKP2	15	YES	F-BOX	NO	YES	NA
YNL289W	PCL1	15	NO	PROTEOME	YES	NO	Pho85 cyclin of the Pcl1,2-like subfamily, involved in entry into the mitotic cell cycle and regulation of morphogenesis, localizes to sites of polarized cell growth
YNL271C	BNI1	15	NO	PROTEOME	NO	NO	Formin, nucleates the formation of linear actin filaments, involved in cell processes such as budding and mitotic spindle orientation which require the formation of polarized actin cables, functionally redundant with BNR1
YNL155W	YNL155W	15	YES	OTHERS	NO	NO	NA
YNL154C	YCK2	15	NO	PROTEOME	YES	YES	Palmitoylated, plasma membrane-bound casein kinase I isoform; shares redundant functions with Yck1p in morphogenesis, proper septin assembly, endocytic trafficking; provides an essential function overlapping with that of Yck1p
YNL147W	LSM7	15	NO	PROTEOME	NO	NO	Lsm (Like Sm) protein; part of heteroheptameric complexes (Lsm2p-7p and either Lsm1p or 8p): cytoplasmic Lsm1p complex involved in mRNA decay; nuclear Lsm8p complex part of U6 snRNP and possibly involved in processing tRNA, snoRNA, and rRNA
YNL025C	SSN8	15	NO	PROTEOME	NO	NO	Cyclin-like component of the RNA polymerase II holoenzyme, involved in phosphorylation of the RNA polymerase II C-terminal domain; involved in glucose repression and telomere maintenance
YMR236W	TAF9	15	NO	PROTEOME	NO	YES	Subunit (17 kDa) of TFIID and SAGA complexes, involved in RNA polymerase II transcription initiation and in chromatin modification, similar to histone H3
YMR190C	SGS1	15	NO	PROTEOME	NO	YES	Nucleolar DNA helicase of the RecQ family involved in maintenance of genome integrity, regulates chromosome synapsis and meiotic crossing over; has similarity to human BLM and WRN helicases implicated in Bloom and Werner syndromes
YMR038C	CCS1	15	NO	PROTEOME	NO	NO	Copper chaperone for superoxide dismutase Sod1p, involved in oxidative stress protection; Met-X-Cys-X2-Cys motif within the N-terminal portion is involved in insertion of copper into Sod1p under conditions of copper deprivation
YML041C	VPS71	15	NO	PROTEOME	NO	YES	Nucleosome-binding component of the SWR1 complex, which exchanges histone variant H2AZ (Htz1p) for chromatin-bound histone H2A; required for vacuolar protein sorting
YML008C	ERG6	15	NO	PROTEOME	YES	NO	Delta(24)-sterol C-methyltransferase, converts zymosterol to fecosterol in the ergosterol biosynthetic pathway by methylating position C-24; localized to both lipid particles and mitochondrial outer membrane
YLR268W	SEC22	15	NO	PROTEOME	YES	NO	R-SNARE protein; assembles into SNARE complex with Bet1p, Bos1p and Sed5p; cycles between the ER and Golgi complex; involved in anterograde and retrograde transport between the ER and Golgi; synaptobrevin homolog
YLR249W	YEF3	15	NO	PROTEOME	YES	YES	Translational elongation factor 3, stimulates the binding of aminoacyl-tRNA (AA-tRNA) to ribosomes by releasing EF-1 alpha from the ribosomal complex; contains two ABC cassettes; binds and hydrolyses ATP
YLR150W	STM1	15	NO	PROTEOME	YES	YES	Protein that binds G4 quadruplex and purine motif triplex nucleic acid; acts with Cdc13p to maintain telomere structure; interacts with ribosomes and subtelomeric Y' DNA; multicopy suppressor of tom1 and pop2 mutations
YKR048C	NAP1	15	NO	PROTEOME	NO	NO	Protein that interacts with mitotic cyclin Clb2p; required for the regulation of microtubule dynamics during mitosis; controls bud morphogenesis; involved in the transport of H2A and H2B histones to the nucleus; phosphorylated by CK2
YKL206C	ADD66	15	YES	PROTEASOME	YES	NO	Protein involved in 20S proteasome assembly; forms a heterodimer with Pba1p that binds to proteasome precursors; similar to human PAC2 constituent of the PAC1-PAC2 complex involved in proteasome assembly
YJR062C	NTA1	15	YES	OTHERS	NO	NO	Amidase, removes the amide group from N-terminal asparagine and glutamine residues to generate proteins with N-terminal aspartate and glutamate residues that are targets of ubiquitin-mediated degradation
YJL168C	SET2	15	NO	PROTEOME	NO	NO	Histone methyltransferase with a role in transcriptional elongation, methylates a lysine residue of histone H3; associates with the C-terminal domain of Rpo21p; histone methylation activity is regulated by phosphorylation status of Rpo21p
YHR154W	RTT107	15	NO	PROTEOME	NO	NO	Protein implicated in Mms22-dependent DNA repair during S phase, DNA damage induces phosphorylation by Mec1p at one or more SQ/TQ motifs; interacts with Mms22p and Slx4p; has four BRCT domains; has a role in regulation of Ty1 transposition
YHR082C	KSP1	15	NO	PROTEOME	YES	NO	Nonessential putative serine/threonine protein kinase of unknown cellular role; overproduction causes allele-specific suppression of the prp20-10 mutation
YGR140W	CBF2	15	NO	PROTEOME	NO	YES	Essential kinetochore protein, component of the CBF3 multisubunit complex that binds to the CDEIII region of the centromere; Cbf2p also binds to the CDEII region possibly forming a different multimeric complex, ubiquitinated in vivo
YGL025C	PGD1	15	NO	PROTEOME	NO	NO	Subunit of the RNA polymerase II mediator complex; associates with core polymerase subunits to form the RNA polymerase II holoenzyme; essential for basal and activated transcription; direct target of Cyc8p-Tup1p transcriptional corepressor
YFR019W	FAB1	15	NO	PROTEOME	NO	NO	1-phosphatidylinositol-3-phosphate 5-kinase; vacuolar membrane kinase that generates phosphatidylinositol (3,5)P2, which is involved in vacuolar sorting and homeostasis
YFL037W	TUB2	15	NO	PROTEOME	YES	YES	Beta-tubulin; associates with alpha-tubulin (Tub1p and Tub3p) to form tubulin dimer, which polymerizes to form microtubules
YDR295C	HDA2	15	NO	PROTEOME	NO	NO	Subunit of a possibly tetrameric trichostatin A-sensitive class II histone deacetylase complex containing an Hda1p homodimer and an Hda2p-Hda3p heterodimer; involved in telomere maintenance
YDR076W	RAD55	15	NO	PROTEOME	NO	NO	Protein that stimulates strand exchange by stabilizing the binding of Rad51p to single-stranded DNA; involved in the recombinational repair of double-strand breaks in DNA during vegetative growth and meiosis; forms heterodimer with Rad57p
YBR272C	HSM3	15	NO	PROTEOME	NO	NO	Protein of unknown function, involved in DNA mismatch repair during slow growth; has weak similarity to Msh1p
YBR095C	RXT2	15	NO	PROTEOME	NO	YES	Subunit of the histone deacetylase Rpd3L complex; possibly involved in cell fusion and invasive growth
YPL082C	MOT1	14	NO	PROTEOME	YES	YES	Essential abundant protein involved in regulation of transcription, removes Spt15p (TBP) from DNA via its C-terminal ATPase activity, forms a complex with TBP that binds TATA DNA with high affinity but with altered specificity
YPL003W	ULA1	14	YES	DUB	NO	NO	Protein that acts together with Uba3p to activate Rub1p before its conjugation to proteins (neddylation), which may play a role in protein degradation
YOR141C	ARP8	14	NO	PROTEOME	NO	YES	Nuclear actin-related protein involved in chromatin remodeling, component of chromatin-remodeling enzyme complexes
YOL081W	IRA2	14	NO	PROTEOME	YES	NO	GTPase-activating protein that negatively regulates RAS by converting it from the GTP- to the GDP-bound inactive form, required for reducing cAMP levels under nutrient limiting conditions, has similarity to Ira1p and human neurofibromin
YNL209W	SSB2	14	NO	PROTEOME	YES	YES	Cytoplasmic ATPase that is a ribosome-associated molecular chaperone, functions with J-protein partner Zuo1p; may be involved in the folding of newly-synthesized polypeptide chains; member of the HSP70 family; homolog of SSB1
YMR316W	DIA1	14	YES	OTHERS	YES	NO	Protein of unknown function, involved in invasive and pseudohyphal growth; green fluorescent protein (GFP)-fusion protein localizes to the cytoplasm in a punctate pattern
YMR247C	RKR1	14	YES	E3	NO	NO	Nuclear RING domain protein with functional connections to chromatin modification; may interact with ribosomes, based on co-purification experiments; YMR247C is not an essential gene
YML034W	SRC1	14	NO	PROTEOME	NO	NO	Inner nuclear membrane (INM) protein with a putative role in sister chromatid segregation, potentially phosphorylated by Cdc28p; contains helix-extension-helix (HEH) motif, nuclear localization signal sequence
YLR373C	VID22	14	NO	PROTEOME	NO	NO	Glycosylated integral membrane protein localized to the plasma membrane; plays a role in fructose-1,6-bisphosphatase (FBPase) degradation; involved in FBPase transport from the cytosol to Vid (vacuole import and degradation) vesicles
YLR085C	ARP6	14	NO	PROTEOME	NO	NO	Actin-related protein that binds nucleosomes; a component of the SWR1 complex, which exchanges histone variant H2AZ (Htz1p) for chromatin-bound histone H2A
YKL101W	HSL1	14	NO	PROTEOME	YES	YES	Nim1p-related protein kinase that regulates the morphogenesis and septin checkpoints; associates with the assembled septin filament; required along with Hsl7p for bud neck recruitment, phosphorylation, and degradation of Swe1p
YJR104C	SOD1	14	NO	PROTEOME	NO	YES	Cytosolic superoxide dismutase; some mutations are analogous to those that cause ALS (amyotrophic lateral sclerosis) in humans
YIL084C	SDS3	14	NO	PROTEOME	NO	NO	Component of the Rpd3p/Sin3p deacetylase complex required for its structural integrity and catalytic activity, involved in transcriptional silencing and required for sporulation; cells defective in SDS3 display pleiotropic phenotypes
YIL007C	NAS2	14	YES	PROTEASOME	NO	NO	Protein with similarity to the p27 subunit of mammalian proteasome modulator; not essential; interacts with Rpn4p
YGR188C	BUB1	14	NO	PROTEOME	NO	NO	Protein kinase that forms a complex with Mad1p and Bub3p that is crucial in the checkpoint mechanism required to prevent cell cycle progression into anaphase in the presence of spindle damage, associates with centromere DNA via Skp1p
YDR448W	ADA2	14	NO	PROTEOME	NO	YES	Transcription coactivator, component of the ADA and SAGA transcriptional adaptor/HAT (histone acetyltransferase) complexes
YDR207C	UME6	14	NO	PROTEOME	NO	NO	Key transcriptional regulator of early meiotic genes, binds URS1 upstream regulatory sequence, couples metabolic responses to nutritional cues with initiation and progression of meiosis, forms complex with Ime1p, and also with Sin3p-Rpd3p
YDR082W	STN1	14	YES	OTHERS	NO	NO	Telomere end-binding and capping protein, plays a key role with Pol12p in linking telomerase action with completion of lagging strand synthesis, and in a regulatory step required for telomere capping
YDL216C	RRI1	14	YES	DUB	NO	NO	Catalytic subunit of the COP9 signalosome (CSN) complex that acts as an isopeptidase in cleaving the ubiquitin-like protein Nedd8 from SCF ubiquitin ligases; metalloendopeptidase involved in the adaptation to pheromone signaling
YDL029W	ARP2	14	NO	PROTEOME	YES	NO	Essential component of the Arp2/3 complex, which is a highly conserved actin nucleation center required for the motility and integrity of actin patches; involved in endocytosis and membrane growth and polarity
YDL005C	MED2	14	NO	PROTEOME	NO	NO	Subunit of the RNA polymerase II mediator complex; associates with core polymerase subunits to form the RNA polymerase II holoenzyme; essential for transcriptional regulation
YCR081W	SRB8	14	NO	PROTEOME	NO	NO	Subunit of the RNA polymerase II mediator complex; associates with core polymerase subunits to form the RNA polymerase II holoenzyme; essential for transcriptional regulation; involved in glucose repression
YCR009C	RVS161	14	NO	PROTEOME	NO	NO	Amphiphysin-like lipid raft protein; subunit of a complex (Rvs161p-Rvs167p) that regulates polarization of the actin cytoskeleton, endocytosis, cell polarity, cell fusion and viability following starvation or osmotic stress
YBR034C	HMT1	14	NO	PROTEOME	NO	NO	Nuclear SAM-dependent mono- and asymmetric arginine dimethylating methyltransferase that modifies hnRNPs, including Npl3p and Hrp1p, thus facilitating nuclear export of these proteins; required for viability of npl3 mutants
YBL016W	FUS3	14	NO	PROTEOME	YES	NO	Mitogen-activated serine/threonine protein kinase involved in mating; phosphoactivated by Ste7p; substrates include Ste12p, Far1p, Bni1p, Sst2p; inhibits invasive growth during mating by phosphorylating Tec1p, promoting its degradation
YBL007C	SLA1	14	NO	PROTEOME	YES	NO	Cytoskeletal protein binding protein required for assembly of the cortical actin cytoskeleton; interacts with proteins regulating actin dynamics and proteins required for endocytosis; found in the nucleus and cell cortex; has 3 SH3 domains
YAL011W	SWC3	14	NO	PROTEOME	NO	YES	Protein of unknown function, component of the SWR1 complex, which exchanges histone variant H2AZ (Htz1p) for chromatin-bound histone H2A; required for formation of nuclear-associated array of smooth endoplasmic reticulum known as karmellae
YPL256C	CLN2	13	NO	PROTEOME	YES	NO	G1 cyclin involved in regulation of the cell cycle; activates Cdc28p kinase to promote the G1 to S phase transition; late G1 specific expression depends on transcription factor complexes, MBF (Swi6p-Mbp1p) and SBF (Swi6p-Swi4p)
YPL106C	SSE1	13	NO	PROTEOME	NO	YES	ATPase that is a component of the heat shock protein Hsp90 chaperone complex; binds unfolded proteins; member of the heat shock protein 70 (HSP70) family; localized to the cytoplasm
YPL086C	ELP3	13	NO	PROTEOME	YES	NO	Subunit of Elongator complex, which is required for modification of wobble nucleosides in tRNA; exhibits histone acetyltransferase activity that is directed to histones H3 and H4; disruption confers resistance to K. lactis zymotoxin
YOR326W	MYO2	13	NO	PROTEOME	YES	NO	One of two type V myosin motors (along with MYO4) involved in actin-based transport of cargos; required for the polarized delivery of secretory vesicles, the vacuole, late Golgi elements, peroxisomes, and the mitotic spindle
YOL086C	ADH1	13	NO	PROTEOME	YES	YES	Alcohol dehydrogenase, fermentative isozyme active as homo- or heterotetramers; required for the reduction of acetaldehyde to ethanol, the last step in the glycolytic pathway
YNL199C	GCR2	13	NO	PROTEOME	NO	YES	Transcriptional activator of genes involved in glycolysis; interacts and functions with the DNA-binding protein Gcr1p
YNL136W	EAF7	13	NO	PROTEOME	NO	NO	Subunit of the NuA4 histone acetyltransferase complex, which acetylates the N-terminal tails of histones H4 and H2A
YMR308C	PSE1	13	NO	PROTEOME	YES	NO	Karyopherin/importin that interacts with the nuclear pore complex; acts as the nuclear import receptor for specific proteins, including Pdr1p, Yap1p, Ste12p, and Aft1p
YMR272C	SCS7	13	NO	PROTEOME	YES	NO	Sphingolipid alpha-hydroxylase, functions in the alpha-hydroxylation of sphingolipid-associated very long chain fatty acids, has both cytochrome b5-like and hydroxylase/desaturase domains, not essential for growth
YMR025W	CSI1	13	YES	SIGNALOSOME	NO	NO	Subunit of the Cop9 signalosome, which is required for deneddylation, or removal of the ubiquitin-like protein Rub1p from Cdc53p (cullin); involved in adaptation to pheromone signaling
YLR350W	ORM2	13	NO	PROTEOME	YES	NO	Evolutionarily conserved protein with similarity to Orm1p, required for resistance to agents that induce the unfolded protein response; human ortholog is located in the endoplasmic reticulum
YLR342W	FKS1	13	NO	PROTEOME	YES	YES	Catalytic subunit of 1,3-beta-D-glucan synthase, functionally redundant with alternate catalytic subunit Gsc2p; binds to regulatory subunit Rho1p; involved in cell wall synthesis and maintenance; localizes to sites of cell wall remodeling
YLR337C	VRP1	13	NO	PROTEOME	NO	NO	Proline-rich actin-associated protein involved in cytoskeletal organization and cytokinesis; related to mammalian Wiskott-Aldrich syndrome protein (WASP)-interacting protein (WIP)
YLR097C	HRT3	13	YES	F-BOX	NO	NO	Putative SCF-ubiquitin ligase F-box protein, based on both genetic and physical interactions and sequence similarity; identified in association with Cdc53p, Skp1p and Ubi4 in large and small-scale studies
YKR098C	UBP11	13	YES	DUB	NO	NO	Ubiquitin-specific protease that cleaves ubiquitin from ubiquitinated proteins
YJR099W	YUH1	13	YES	DUB	NO	NO	Ubiquitin C-terminal hydrolase that cleaves ubiquitin-protein fusions to generate monomeric ubiquitin; hydrolyzes the peptide bond at the C-terminus of ubiquitin; also the major processing enzyme for the ubiquitin-like protein Rub1p
YJL187C	SWE1	13	NO	PROTEOME	NO	NO	Protein kinase that regulates the G2/M transition by inhibition of Cdc28p kinase activity; localizes to the nucleus and to the daughter side of the mother-bud neck; homolog of S. pombe Wee1p; potential Cdc28p substrate
YJL183W	MNN11	13	NO	PROTEOME	YES	NO	Subunit of a Golgi mannosyltransferase complex that also contains Anp1p, Mnn9p, Mnn10p, and Hoc1p, and mediates elongation of the polysaccharide mannan backbone; has homology to Mnn10p
YJL148W	RPA34	13	NO	PROTEOME	NO	YES	RNA polymerase I subunit A34.5
YJL030W	MAD2	13	NO	PROTEOME	NO	NO	Component of the spindle-assembly checkpoint complex, which delays the onset of anaphase in cells with defects in mitotic spindle assembly; forms a complex with Mad1p
YIR033W	MGA2	13	NO	PROTEOME	YES	YES	ER membrane protein involved in regulation of OLE1 transcription, acts with homolog Spt23p; inactive ER form dimerizes and one subunit is then activated by ubiquitin/proteasome-dependent processing followed by nuclear targeting
YHL007C	STE20	13	NO	PROTEOME	YES	NO	Signal transducing kinase of the PAK (p21-activated kinase) family, involved in pheromone response and pseudohyphal/invasive growth pathways, activated by Cdc42p; binds Ste4p at a GBB motif present in noncatalytic domains of PAK kinases
YGR214W	RPS0A	13	NO	PROTEOME	YES	YES	Protein component of the small (40S) ribosomal subunit, nearly identical to Rps0Bp; required for maturation of 18S rRNA along with Rps0Bp; deletion of either RPS0 gene reduces growth rate, deletion of both genes is lethal
YGR063C	SPT4	13	NO	PROTEOME	NO	NO	Protein that forms a complex with Spt5p and mediates both activation and inhibition of transcription elongation, and plays a role in pre-mRNA processing; in addition, Spt4p is involved in kinetochore function and gene silencing
YGR056W	RSC1	13	NO	PROTEOME	NO	YES	Component of the RSC chromatin remodeling complex; required for expression of mid-late sporulation-specific genes; contains two essential bromodomains, a bromo-adjacent homology (BAH) domain, and an AT hook
YGL180W	ATG1	13	NO	PROTEOME	NO	NO	Protein serine/threonine kinase required for vesicle formation in autophagy and the cytoplasm-to-vacuole targeting (Cvt) pathway; structurally required for pre-autophagosome formation; during autophagy forms a complex with Atg13p and Atg17p
YDR477W	SNF1	13	NO	PROTEOME	YES	YES	AMP-activated serine/threonine protein kinase found in a complex containing Snf4p and members of the Sip1p/Sip2p/Gal83p family; required for transcription of glucose-repressed genes, thermotolerance, sporulation, and peroxisome biogenesis
YDR469W	SDC1	13	NO	PROTEOME	NO	YES	Subunit of the COMPASS (Set1C) complex, which methylates histone H3 on lysine 4 and is required in transcriptional silencing near telomeres; has similarity to C. elegans Dpy-30
YDR217C	RAD9	13	NO	PROTEOME	NO	NO	DNA damage-dependent checkpoint protein, required for cell-cycle arrest in G1/S, intra-S, and G2/M; transmits checkpoint signal by activating Rad53p and Chk1p; hyperphosphorylated by Mec1p and Tel1p; potential Cdc28p substrate
YDR214W	AHA1	13	NO	PROTEOME	YES	NO	Co-chaperone that binds to Hsp82p and activates its ATPase activity; similar to Hch1p; expression is regulated by stresses such as heat shock
YDR145W	TAF12	13	NO	PROTEOME	NO	NO	Subunit (61/68 kDa) of TFIID and SAGA complexes, involved in RNA polymerase II transcription initiation and in chromatin modification, similar to histone H2A
YDR004W	RAD57	13	NO	PROTEOME	NO	NO	Protein that stimulates strand exchange by stabilizing the binding of Rad51p to single-stranded DNA; involved in the recombinational repair of double-strand breaks in DNA during vegetative growth and meiosis; forms heterodimer with Rad55p
YBL039C	URA7	13	NO	PROTEOME	YES	YES	Major CTP synthase isozyme (see also URA8), catalyzes the ATP-dependent transfer of the amide nitrogen from glutamine to UTP, forming CTP, the final step in de novo biosynthesis of pyrimidines; involved in phospholipid biosynthesis
YPL042C	SSN3	12	NO	PROTEOME	NO	NO	Cyclin-dependent protein kinase, component of RNA polymerase II holoenzyme; involved in phosphorylation of the RNA polymerase II C-terminal domain; involved in glucose repression
YNR069C	BSC5	12	YES	OTHERS	NO	NO	Protein of unknown function, ORF exhibits genomic organization compatible with a translational readthrough-dependent mode of expression
YNL243W	SLA2	12	NO	PROTEOME	YES	NO	Transmembrane actin-binding protein involved in membrane cytoskeleton assembly and cell polarization; adaptor protein that links actin to clathrin and endocytosis; present in the actin cortical patch of the emerging bud tip; dimer in vivo
YML111W	BUL2	12	YES	OTHERS	YES	NO	Component of the Rsp5p E3-ubiquitin ligase complex, involved in intracellular amino acid permease sorting, functions in heat shock element mediated gene expression, essential for growth in stress conditions, functional homolog of BUL1
YLR432W	IMD3	12	NO	PROTEOME	NO	NO	Inosine monophosphate dehydrogenase, catalyzes the first step of GMP biosynthesis, member of a four-gene family in S. cerevisiae, constitutively expressed
YLR190W	MMR1	12	NO	PROTEOME	YES	NO	Phosphorylated protein of the mitochondrial outer membrane, localizes only to mitochondria of the bud; interacts with Myo2p to mediate mitochondrial distribution to buds; mRNA is targeted to the bud via the transport system involving She2p
YLR128W	DCN1	12	YES	E3	NO	NO	Putative Nedd8 ligase; binds Nedd8; involved in cullin neddylation; not essential; similar to C.elegans DCN-1; contains UBA-like ubiquitin-binding domain and a DUF298 domain
YLR021W	IRC25	12	YES	PROTEASOME	NO	NO	Component of a heterodimeric Poc4p-Irc25p chaperone involved in assembly of alpha subunits into the 20S proteasome; may regulate formation of proteasome isoforms with alternative subunits under different conditions
YLR015W	BRE2	12	NO	PROTEOME	NO	NO	Subunit of the COMPASS (Set1C) complex, which methylates histone H3 on lysine 4 and is required in transcriptional silencing near telomeres; involved in telomere maintenance; similar to trithorax-group protein ASH2L
YJL034W	KAR2	12	NO	PROTEOME	YES	YES	ATPase involved in protein import into the ER, also acts as a chaperone to mediate protein folding in the ER and may play a role in ER export of soluble proteins; regulates the unfolded protein response via interaction with Ire1p
YHR129C	ARP1	12	NO	PROTEOME	NO	NO	Actin-related protein of the dynactin complex; required for spindle orientation and nuclear migration; putative ortholog of mammalian centractin
YHR019C	DED81	12	NO	PROTEOME	YES	YES	Cytosolic asparaginyl-tRNA synthetase, required for protein synthesis, catalyzes the specific attachment of asparagine to its cognate tRNA
YDR363W	ESC2	12	NO	PROTEOME	NO	NO	Protein involved in mating-type locus silencing, interacts with Sir2p; probably functions to recruit or stabilize Sir proteins
YDR335W	MSN5	12	NO	PROTEOME	YES	NO	Karyopherin involved in nuclear import and export; shown to be responsible for nuclear import of replication protein A and for export of several proteins including Swi6p, Far1p, and Pho4p; cargo dissociation involves binding to RanGTP
YDR177W	UBC1	12	YES	E2	YES	NO	Ubiquitin-conjugating enzyme that mediates selective degradation of short-lived and abnormal proteins; plays a role in vesicle biogenesis and ER-associated protein degradation (ERAD); component of the cellular stress response
YDR108W	GSG1	12	NO	PROTEOME	YES	NO	Subunit of TRAPP (transport protein particle), a multi-subunit complex involved in targeting and/or fusion of ER-to-Golgi transport vesicles with their acceptor compartment; protein has late meiotic role, following DNA replication
YDL101C	DUN1	12	NO	PROTEOME	NO	NO	Cell-cycle checkpoint serine-threonine kinase required for DNA damage-induced transcription of certain target genes, phosphorylation of Rad55p and Sml1p, and transient G2/M arrest after DNA damage; also regulates postreplicative DNA repair
YCR014C	POL4	12	NO	PROTEOME	NO	NO	DNA polymerase IV, undergoes pair-wise interactions with Dnl4p-Lif1p and Rad27p to mediate repair of DNA double-strand breaks by non-homologous end joining (NHEJ); homologous to mammalian DNA polymerase beta
YCL061C	MRC1	12	NO	PROTEOME	YES	NO	S-phase checkpoint protein found at replication forks, required for DNA replication; also required for Rad53p activation during DNA replication stress, where it forms a replication-pausing complex with Tof1p and is phosphorylated by Mec1p
YBR267W	REI1	12	NO	PROTEOME	YES	NO	Cytoplasmic pre-60S factor; required for the correct recycling of shuttling factors Alb1, Arx1 and Tif6 at the end of the ribosomal large subunit biogenesis; involved in bud growth in the mitotic signaling network
YBR198C	TAF5	12	NO	PROTEOME	YES	NO	Subunit (90 kDa) of TFIID and SAGA complexes, involved in RNA polymerase II transcription initiation and in chromatin modification
YPR080W	TEF1	11	NO	PROTEOME	YES	YES	Translational elongation factor EF-1 alpha; also encoded by TEF2; functions in the binding reaction of aminoacyl-tRNA (AA-tRNA) to ribosomes
YPL022W	RAD1	11	NO	PROTEOME	NO	NO	Single-stranded DNA endonuclease (with Rad10p), cleaves single-stranded DNA during nucleotide excision repair and double-strand break repair; subunit of Nucleotide Excision Repair Factor 1 (NEF1); homolog of human XPF protein
YOR144C	ELG1	11	NO	PROTEOME	NO	NO	Protein required for S phase progression and telomere homeostasis, forms an alternative replication factor C complex important for DNA replication and genome integrity; involved in homologous recombination-mediated DNA repair
YOR138C	RUP1	11	YES	OTHERS	NO	NO	Protein involved in regulation of Rsp5p, which is an essential HECT ubiquitin ligase; required for binding of Rsp5p to Ubp2p; contains an UBA domain
YOR039W	CKB2	11	NO	PROTEOME	YES	NO	Beta' regulatory subunit of casein kinase 2, a Ser/Thr protein kinase with roles in cell growth and proliferation; the holoenzyme also contains CKA1, CKA2 and CKB1, the many substrates include transcription factors and all RNA polymerases
YOL117W	RRI2	11	YES	SIGNALOSOME	NO	NO	Subunit of the COP9 signalosome (CSN) complex that cleaves the ubiquitin-like protein Nedd8 from SCF ubiquitin ligases; plays a role in the mating pheromone response
YOL115W	PAP2	11	NO	PROTEOME	NO	NO	Catalytic subunit of TRAMP (Trf4/Pap2p-Mtr4p-Air1p/2p), a nuclear poly (A) polymerase complex involved in RNA quality control; catalyzes polyadenylation of unmodified tRNAs, and snoRNA and rRNA precursors; disputed role as a DNA polymerase
YOL111C	MDY2	11	YES	UBL	NO	NO	Protein required for efficient mating; involved in shmoo formation and nuclear migration in the pre-zygote; associates with ribosomes and interacts with YOR164C; contains a ubiquitin-like (UBL) domain
YOL094C	RFC4	11	NO	PROTEOME	NO	NO	Subunit of heteropentameric Replication factor C (RF-C), which is a DNA binding protein and ATPase that acts as a clamp loader of the proliferating cell nuclear antigen (PCNA) processivity factor for DNA polymerases delta and epsilon
YOL072W	THP1	11	NO	PROTEOME	NO	NO	Nuclear pore-associated protein, forms a complex with Sac3p that is involved in transcription and in mRNA export from the nucleus; contains a PAM domain implicated in protein-protein binding
YNL244C	SUI1	11	NO	PROTEOME	NO	NO	Translation initiation factor eIF1; component of a complex involved in recognition of the initiator codon; modulates translation accuracy at the initiation phase
YNL189W	SRP1	11	NO	PROTEOME	YES	NO	Karyopherin alpha homolog, forms a dimer with karyopherin beta Kap95p to mediate import of nuclear proteins, binds the nuclear localization signal of the substrate during import; may also play a role in regulation of protein degradation
YNL119W	NCS2	11	YES	OTHERS	NO	NO	Protein with a role in urmylation and in invasive and pseudohyphal growth; inhibits replication of Brome mosaic virus in S. cerevisiae, which is a model system for studying replication of positive-strand RNA viruses in their natural hosts
YMR216C	SKY1	11	NO	PROTEOME	NO	NO	SR protein kinase (SRPK) involved in regulating proteins involved in mRNA metabolism and cation homeostasis; similar to human SRPK1
YMR201C	RAD14	11	NO	PROTEOME	NO	NO	Protein that recognizes and binds damaged DNA during nucleotide excision repair; subunit of Nucleotide Excision Repair Factor 1 (NEF1); contains zinc finger motif; homolog of human XPA protein
YMR179W	SPT21	11	NO	PROTEOME	NO	NO	Protein required for normal transcription at several loci including HTA2-HTB2 and HHF2-HHT2, but not required at the other histone loci; functionally related to Spt10p; involved in telomere maintenance
YMR119W	ASI1	11	YES	E3	NO	NO	Putative integral membrane E3 ubiquitin ligase; acts with Asi2p and Asi3p to ensure the fidelity of SPS-sensor signalling by maintaining the dormant repressed state of gene expression in the absence of inducing signals
YMR112C	MED11	11	NO	PROTEOME	NO	NO	Subunit of the RNA polymerase II mediator complex; associates with core polymerase subunits to form the RNA polymerase II holoenzyme; essential protein
YML124C	TUB3	11	NO	PROTEOME	NO	NO	Alpha-tubulin; associates with beta-tubulin (Tub2p) to form tubulin dimer, which polymerizes to form microtubules; expressed at lower level than Tub1p
YML102W	CAC2	11	NO	PROTEOME	NO	NO	Component of the chromatin assembly complex (with Rlf2p and Msi1p) that assembles newly synthesized histones onto recently replicated DNA, required for building functional kinetochores, conserved from yeast to humans
YLR424W	SPP382	11	NO	PROTEOME	NO	NO	Essential protein that forms a dimer with Ntr2p; also forms a trimer, with Ntr2p and Prp43p, that is involved in spliceosome disassembly; found also in a multisubunit complex with the splicing factor Clf1p; suppressor of prp38-1 mutation
YLR276C	DBP9	11	NO	PROTEOME	YES	YES	ATP-dependent RNA helicase of the DEAD-box family involved in biogenesis of the 60S ribosomal subunit
YLR229C	CDC42	11	NO	PROTEOME	YES	NO	Small rho-like GTPase, essential for establishment and maintenance of cell polarity; mutants have defects in the organization of actin and septins
YKR082W	NUP133	11	NO	PROTEOME	NO	NO	Subunit of the Nup84p subcomplex of the nuclear pore complex (NPC), localizes to both sides of the NPC, required to establish a normal nucleocytoplasmic concentration gradient of the GTPase Gsp1p
YJL194W	CDC6	11	NO	PROTEOME	NO	NO	Essential ATP-binding protein required for DNA replication, component of the pre-replicative complex (pre-RC) which requires ORC to associate with chromatin and is in turn required for Mcm2-7p DNA association; homologous to S. pombe Cdc18p
YJL048C	UBX6	11	YES	UBL	YES	NO	UBX (ubiquitin regulatory X) domain-containing protein that interacts with Cdc48p, transcription is repressed when cells are grown in media containing inositol and choline
YIL128W	MET18	11	NO	PROTEOME	NO	NO	DNA repair and TFIIH regulator, required for both nucleotide excision repair (NER) and RNA polymerase II (RNAP II) transcription; involved in telomere maintenance
YHR171W	ATG7	11	YES	E1	NO	NO	Autophagy-related protein and dual specificity member of the E1 family of ubiquitin-activating enzymes; mediates the conjugation of Atg12p with Atg5p and Atg8p with phosphatidylethanolamine, required steps in autophagosome formation
YHR114W	BZZ1	11	NO	PROTEOME	NO	NO	SH3 domain protein implicated in the regulation of actin polymerization, able to recruit actin polymerization machinery through its SH3 domains, colocalizes with cortical actin patches and Las17p, interacts with type I myosins
YHR030C	SLT2	11	NO	PROTEOME	YES	NO	Serine/threonine MAP kinase involved in regulating the maintenance of cell wall integrity and progression through the cell cycle; regulated by the PKC1-mediated signaling pathway
YGR229C	SMI1	11	NO	PROTEOME	NO	NO	Protein involved in the regulation of cell wall synthesis; proposed to be involved in coordinating cell cycle progression with cell wall integrity
YGR092W	DBF2	11	NO	PROTEOME	YES	NO	Ser/Thr kinase involved in transcription and stress response; functions as part of a network of genes in exit from mitosis; localization is cell cycle regulated; activated by Cdc15p during the exit from mitosis
YGL207W	SPT16	11	NO	PROTEOME	YES	YES	Subunit of the heterodimeric FACT complex (Spt16p-Pob3p), facilitates RNA Polymerase II transcription elongation through nucleosomes by destabilizing and then reassembling nucleosome structure
YGL141W	HUL5	11	YES	E3	YES	NO	Ubiquitin-conjugating enzyme (E4), elongates polyubiquitin chains on substrate proteins; works in opposition to Ubp6p polyubiquitin-shortening activity; required for retrograde transport of misfolded proteins into cytoplasm during ERAD
YGL095C	VPS45	11	NO	PROTEOME	NO	NO	Protein of the Sec1p/Munc-18 family, essential for vacuolar protein sorting; required for the function of Pep12p and the early endosome/late Golgi SNARE Tlg2p; essential for fusion of Golgi-derived vesicles with the prevacuolar compartment
YFR014C	CMK1	11	NO	PROTEOME	YES	NO	Calmodulin-dependent protein kinase; may play a role in stress response, many CA++/calmodulan dependent phosphorylation substrates demonstrated in vitro, amino acid sequence similar to Cmk2p and mammalian Cam Kinase II
YER173W	RAD24	11	NO	PROTEOME	NO	NO	Checkpoint protein, involved in the activation of the DNA damage and meiotic pachytene checkpoints; subunit of a clamp loader that loads Rad17p-Mec3p-Ddc1p onto DNA; homolog of human and S. pombe Rad17 protein
YEL034W	HYP2	11	NO	PROTEOME	YES	YES	Translation initiation factor eIF-5A, promotes formation of the first peptide bond; similar to and functionally redundant with Anb1p; possible role in translation elongation; undergoes an essential hypusination modification
YEL018W	EAF5	11	NO	PROTEOME	NO	NO	Esa1p-associated factor, non-essential subunit of the NuA4 acetyltransferase complex
YDR381W	YRA1	11	NO	PROTEOME	YES	YES	Nuclear protein that binds to RNA and to Mex67p, required for export of poly(A)+ mRNA from the nucleus; member of the REF (RNA and export factor binding proteins) family; another family member, Yra2p, can substitute for Yra1p function
YDR176W	NGG1	11	NO	PROTEOME	NO	YES	Transcriptional regulator involved in glucose repression of Gal4p-regulated genes; component of transcriptional adaptor and histone acetyltransferase complexes, the ADA complex, the SAGA complex, and the SLIK complex
YDR113C	PDS1	11	NO	PROTEOME	NO	NO	Securin that inhibits anaphase by binding separin Esp1p, also blocks cyclin destruction and mitotic exit, essential for cell cycle arrest in mitosis in the presence of DNA damage or aberrant mitotic spindles; also present in meiotic nuclei
YDL185W	TFP1	11	NO	PROTEOME	YES	YES	Vacuolar ATPase V1 domain subunit A containing the catalytic nucleotide binding sites; protein precursor undergoes self-catalyzed splicing to yield the extein Tfp1p and the intein Vde (PI-SceI), which is a site-specific endonuclease
YDL014W	NOP1	11	NO	PROTEOME	YES	YES	Nucleolar protein, component of the small subunit processome complex, which is required for processing of pre-18S rRNA; has similarity to mammalian fibrillarin
YBR289W	SNF5	11	NO	PROTEOME	NO	YES	Subunit of the SWI/SNF chromatin remodeling complex involved in transcriptional regulation; functions interdependently in transcriptional activation with Snf2p and Snf6p
YPR187W	RPO26	10	NO	PROTEOME	NO	YES	RNA polymerase subunit ABC23, common to RNA polymerases I, II, and III; part of central core; similar to bacterial omega subunit
YPR018W	RLF2	10	NO	PROTEOME	NO	NO	Largest subunit (p90) of the Chromatin Assembly Complex (CAF-1) with Cac2p and Msi1p that assembles newly synthesized histones onto recently replicated DNA; involved in the maintenance of transcriptionally silent chromatin
YPL235W	RVB2	10	NO	PROTEOME	NO	YES	Essential protein involved in transcription regulation; component of chromatin remodeling complexes; required for assembly and function of the INO80 complex; member of the RUVB-like protein family
YPL018W	CTF19	10	NO	PROTEOME	NO	NO	Outer kinetochore protein, required for accurate mitotic chromosome segregation; component of the kinetochore sub-complex COMA (Ctf19p, Okp1p, Mcm21p, Ame1p) that functions as a platform for kinetochore assembly
YOR257W	CDC31	10	NO	PROTEOME	NO	NO	Calcium-binding component of the spindle pole body (SPB) half-bridge, required for SPB duplication in mitosis and meiosis II; homolog of mammalian centrin; binds multiubiquitinated proteins and is involved in proteasomal protein degradation
YOR204W	DED1	10	NO	PROTEOME	YES	NO	ATP-dependent DEAD (Asp-Glu-Ala-Asp)-box RNA helicase, required for translation initiation of all yeast mRNAs; mutations in human DEAD-box DBY are a frequent cause of male infertility
YOR089C	VPS21	10	NO	PROTEOME	YES	NO	GTPase required for transport during endocytosis and for correct sorting of vacuolar hydrolases; localized in endocytic intermediates; detected in mitochondria; geranylgeranylation required for membrane association; mammalian Rab5 homolog
YOL006C	TOP1	10	NO	PROTEOME	NO	YES	Topoisomerase I, nuclear enzyme that relieves torsional strain in DNA by cleaving and re-sealing the phosphodiester backbone; relaxes both positively and negatively supercoiled DNA; functions in replication, transcription, and recombination
YNR016C	ACC1	10	NO	PROTEOME	YES	YES	Acetyl-CoA carboxylase, biotin containing enzyme that catalyzes the carboxylation of acetyl-CoA to form malonyl-CoA; required for de novo biosynthesis of long-chain fatty acids
YNL288W	CAF40	10	NO	PROTEOME	NO	NO	Evolutionarily conserved subunit of the CCR4-NOT complex involved in controlling mRNA initiation, elongation and degradation; binds Cdc39p
YNL236W	SIN4	10	NO	PROTEOME	NO	NO	Subunit of the RNA polymerase II mediator complex; associates with core polymerase subunits to form the RNA polymerase II holoenzyme; contributes to both postive and negative transcriptional regulation; dispensible for basal transcription
YNL159C	ASI2	10	YES	OTHERS	YES	NO	Integral inner nuclear membrane protein that acts with Asi1p and Asi3p to ensure the fidelity of SPS-sensor signalling by maintaining the dormant repressed state of gene expression in the absence of inducing signals
YMR227C	TAF7	10	NO	PROTEOME	NO	YES	TFIID subunit (67 kDa), involved in RNA polymerase II transcription initiation
YMR125W	STO1	10	NO	PROTEOME	YES	YES	Large subunit of the nuclear mRNA cap-binding protein complex, interacts with Npl3p to carry nuclear poly(A)+ mRNA to cytoplasm; also involved in nuclear mRNA degradation and telomere maintenance; orthologous to mammalian CBP80
YMR001C	CDC5	10	NO	PROTEOME	YES	NO	Polo-like kinase with similarity to Xenopus Plx1 and S. pombe Plo1p; found at bud neck, nucleus and SPBs; has multiple functions in mitosis and cytokinesis through phosphorylation of substrates; may be a Cdc28p substrate
YML101C	CUE4	10	YES	OTHERS	YES	NO	Protein of unknown function; has a CUE domain that binds ubiquitin, which may facilitate intramolecular monoubiquitination
YML088W	UFO1	10	YES	F-BOX	NO	NO	F-box receptor protein, subunit of the Skp1-Cdc53-F-box receptor (SCF) E3 ubiquitin ligase complex; binds to phosphorylated Ho endonuclease, allowing its ubiquitylation by SCF and subsequent degradation
YLR234W	TOP3	10	NO	PROTEOME	NO	NO	DNA Topoisomerase III, conserved protein that functions in a complex with Sgs1p and Rmi1p to relax single-stranded negatively-supercoiled DNA preferentially, involved in telomere stability and regulation of mitotic recombination
YLR108C	YLR108C	10	YES	POZ	NO	NO	NA
YLL002W	RTT109	10	NO	PROTEOME	NO	NO	Histone acetyltransferase critical for cell survival in the presence of DNA damage during S phase, acetylates H3-K56; plays a role in regulation of Ty1 transposition
YKL144C	RPC25	10	NO	PROTEOME	YES	NO	RNA polymerase III subunit C25, required for transcription initiation; forms a heterodimer with Rpc17p; paralog of Rpb7p
YKL104C	GFA1	10	NO	PROTEOME	YES	YES	Glutamine-fructose-6-phosphate amidotransferase, catalyzes the formation of glucosamine-6-P and glutamate from fructose-6-P and glutamine in the first step of chitin biosynthesis
YJR017C	ESS1	10	NO	PROTEOME	NO	NO	Peptidylprolyl-cis/trans-isomerase (PPIase) specific for phosphorylated serine and threonine residues N-terminal to proline; regulates phosphorylation of the RNA polymerase II large subunit (Rpo21p) C-terminal domain
YJL141C	YAK1	10	NO	PROTEOME	YES	NO	Serine-threonine protein kinase that is part of a glucose-sensing system involved in growth control in response to glucose availability; translocates from the cytoplasm to the nucleus and phosphorylates Pop2p in response to a glucose signal
YJL095W	BCK1	10	NO	PROTEOME	NO	NO	Mitogen-activated protein (MAP) kinase kinase kinase acting in the protein kinase C signaling pathway, which controls cell integrity; upon activation by Pkc1p phosphorylates downstream kinases Mkk1p and Mkk2p
YHR052W	CIC1	10	NO	PROTEOME	NO	YES	Essential protein that interacts with proteasome components and has a potential role in proteasome substrate specificity; also copurifies with 66S pre-ribosomal particles
YHR023W	MYO1	10	NO	PROTEOME	NO	NO	Type II myosin heavy chain, required for wild-type cytokinesis and cell separation; localizes to the actomyosin ring; binds to myosin light chains Mlc1p and Mlc2p through its IQ1 and IQ2 motifs respectively
YHR003C	YHR003C	10	YES	E1	YES	NO	NA
YGL211W	NCS6	10	YES	OTHERS	NO	NO	Protein required for thiolation of the uridine at the wobble position of Gln, Lys, and Glu tRNAs; has a role in urmylation and in invasive and pseudohyphal growth; inhibits replication of Brome mosaic virus in S. cerevisiae
YGL173C	KEM1	10	NO	PROTEOME	YES	NO	Evolutionarily-conserved 5'-3' exonuclease component of cytoplasmic processing (P) bodies involved in mRNA decay; plays a role in microtubule-mediated processes, filamentous growth, ribosomal RNA maturation, and telomere maintenance
YGL137W	SEC27	10	NO	PROTEOME	YES	YES	Essential beta'-coat protein of the COPI coatomer, involved in ER-to-Golgi and Golgi-to-ER transport; contains WD40 domains that mediate cargo selective interactions; 45% sequence identity to mammalian beta'-COP
YGL043W	DST1	10	NO	PROTEOME	NO	NO	General transcription elongation factor TFIIS, enables RNA polymerase II to read through blocks to elongation by stimulating cleavage of nascent transcripts stalled at transcription arrest sites
YFR009W	GCN20	10	NO	PROTEOME	NO	NO	Positive regulator of the Gcn2p kinase activity, forms a complex with Gcn1p; proposed to stimulate Gcn2p activation by an uncharged tRNA
YFL031W	HAC1	10	NO	PROTEOME	NO	NO	bZIP transcription factor (ATF/CREB1 homolog) that regulates the unfolded protein response, via UPRE binding, and membrane biogenesis; ER stress-induced splicing pathway utilizing Ire1p, Trl1p and Ada5p facilitates efficient Hac1p synthesis
YER148W	SPT15	10	NO	PROTEOME	YES	YES	TATA-binding protein, general transcription factor that interacts with other factors to form the preinitiation complex at promoters, essential for viability
YER144C	UBP5	10	YES	DUB	NO	NO	Putative ubiquitin-specific protease, closest paralog of Doa4p but has no functional overlap; concentrates at the bud neck
YEL031W	SPF1	10	NO	PROTEOME	YES	NO	P-type ATPase, ion transporter of the ER membrane involved in ER function and Ca2+ homeostasis; required for regulating Hmg2p degradation; confers sensitivity to a killer toxin (SMKT) produced by Pichia farinosa KK1
YDR306C	YDR306C	10	YES	F-BOX	NO	NO	NA
YDR293C	SSD1	10	NO	PROTEOME	NO	YES	Protein with a role in maintenance of cellular integrity, interacts with components of the TOR pathway; ssd1 mutant of a clinical S. cerevisiae strain displays elevated virulence
YDR245W	MNN10	10	NO	PROTEOME	YES	NO	Subunit of a Golgi mannosyltransferase complex also containing Anp1p, Mnn9p, Mnn11p, and Hoc1p that mediates elongation of the polysaccharide mannan backbone; membrane protein of the mannosyltransferase family
YDR227W	SIR4	10	NO	PROTEOME	NO	YES	Silent information regulator that, together with SIR2 and SIR3, is involved in assembly of silent chromatin domains at telomeres and the silent mating-type loci; potentially phosphorylated by Cdc28p; some alleles of SIR4 prolong lifespan
YDR224C	HTB1	10	NO	PROTEOME	YES	YES	One of two nearly identical (see HTB2) histone H2B subtypes required for chromatin assembly and chromosome function; Rad6p-Bre1p-Lge1p mediated ubiquitination regulates transcriptional activation, meiotic DSB formation and H3 methylation
YDL179W	PCL9	10	NO	PROTEOME	YES	NO	Cyclin, forms a functional kinase complex with Pho85p cyclin-dependent kinase (Cdk), expressed in late M/early G1 phase, activated by Swi5p
YDL115C	IWR1	10	NO	PROTEOME	NO	NO	Protein of unknown function, deletion causes hypersensitivity to the K1 killer toxin
YDL091C	UBX3	10	YES	UBL	YES	NO	UBX (ubiquitin regulatory X) domain-containing protein that interacts with Cdc48p, green fluorescent protein (GFP)-fusion protein localizes to the cytoplasm in a punctate pattern
YDL030W	PRP9	10	NO	PROTEOME	NO	NO	Subunit of the SF3a splicing factor complex, required for spliceosome assembly; acts after the formation of the U1 snRNP-pre-mRNA complex
YCL010C	SGF29	10	NO	PROTEOME	YES	NO	SaGa associated Factor 29kDa; Probable 29kKDa Subunit of SAGA histone acetyltransferase complex
YBL072C	RPS8A	10	NO	PROTEOME	YES	YES	Protein component of the small (40S) ribosomal subunit; identical to Rps8Bp and has similarity to rat S8 ribosomal protein
YBL057C	PTH2	10	YES	OTHERS	YES	NO	One of two (see also PTH1) mitochondrially-localized peptidyl-tRNA hydrolases; negatively regulates the ubiquitin-proteasome pathway via interactions with ubiquitin-like ubiquitin-associated proteins; dispensable for cell growth
YBL003C	HTA2	10	NO	PROTEOME	NO	YES	One of two nearly identical (see also HTA1) histone H2A subtypes; core histone required for chromatin assembly and chromosome function; DNA damage-dependent phosphorylation by Mec1p facilitates DNA repair; acetylated by Nat4p
YPL226W	NEW1	9	NO	PROTEOME	YES	YES	ATP binding cassette family member; Asn/Gln-rich rich region supports [NU+] prion formation, susceptibility to [PSI+] prion induction and aggregation of a fragment of the human Machado-Joseph Disease protein
YPL167C	REV3	9	NO	PROTEOME	NO	NO	Catalytic subunit of DNA polymerase zeta, which is involved in DNA repair and translesion synthesis; required for mutagenesis induced by DNA damage
YPL131W	RPL5	9	NO	PROTEOME	YES	YES	Protein component of the large (60S) ribosomal subunit with similarity to E. coli L18 and rat L5 ribosomal proteins; binds 5S rRNA and is required for 60S subunit assembly
YPL047W	SGF11	9	NO	PROTEOME	NO	NO	Integral subunit of SAGA histone acetyltransferase complex, regulates transcription of a subset of SAGA-regulated genes, required for the Ubp8p association with SAGA and for H2B deubiquitylation
YOR312C	RPL20B	9	NO	PROTEOME	YES	YES	Protein component of the large (60S) ribosomal subunit, nearly identical to Rpl20Ap and has similarity to rat L18a ribosomal protein
YOR303W	CPA1	9	NO	PROTEOME	YES	NO	Small subunit of carbamoyl phosphate synthetase, which catalyzes a step in the synthesis of citrulline, an arginine precursor; translationally regulated by an attenuator peptide encoded by YOR302W within the CPA1 mRNA 5'-leader
YOR123C	LEO1	9	NO	PROTEOME	NO	YES	Component of the Paf1 complex, which associates with RNA polymerase II and is involved in histone methylation; plays a role in regulating Ty1 transposition
YOR073W	SGO1	9	NO	PROTEOME	NO	NO	Component of the spindle checkpoint, involved in sensing lack of tension on mitotic chromosomes; protects centromeric Rec8p at meiosis I; required for accurate chromosomal segregation at meiosis II and for mitotic chromosome stability
YOR038C	HIR2	9	NO	PROTEOME	YES	YES	Subunit of the HIR complex, a nucleosome assembly complex involved in regulation of histone gene transcription; recruits Swi-Snf complexes to histone gene promoters; promotes heterochromatic gene silencing with Asf1p
YOR001W	RRP6	9	NO	PROTEOME	NO	YES	Exonuclease component of the nuclear exosome; contributes to the quality-control system that retains and degrades aberrant mRNAs in the nucleus
YOL108C	INO4	9	NO	PROTEOME	NO	NO	Transcription factor required for derepression of inositol-choline-regulated genes involved in phospholipid synthesis; forms a complex, with Ino2p, that binds the inositol-choline-responsive element through a basic helix-loop-helix domain
YNL084C	END3	9	NO	PROTEOME	NO	NO	EH domain-containing protein involved in endocytosis, actin cytoskeletal organization and cell wall morphogenesis; forms a complex with Sla1p and Pan1p
YMR294W	JNM1	9	NO	PROTEOME	NO	NO	Component of the yeast dynactin complex, consisting of Nip100p, Jnm1p, and Arp1p; required for proper nuclear migration and spindle partitioning during mitotic anaphase B
YMR258C	YMR258C	9	YES	F-BOX	NO	NO	NA
YMR173W	DDR48	9	NO	PROTEOME	YES	YES	DNA damage-responsive protein, expression is increased in response to heat-shock stress or treatments that produce DNA lesions; contains multiple repeats of the amino acid sequence NNNDSYGS
YMR055C	BUB2	9	NO	PROTEOME	NO	NO	Mitotic exit network regulator, forms GTPase-activating Bfa1p-Bub2p complex that binds Tem1p and spindle pole bodies, blocks cell cycle progression before anaphase in response to spindle and kinetochore damage
YML075C	HMG1	9	NO	PROTEOME	YES	NO	One of two isozymes of HMG-CoA reductase that catalyzes the conversion of HMG-CoA to mevalonate, which is a rate-limiting step in sterol biosynthesis; localizes to the nuclear envelope; overproduction induces the formation of karmellae
YML012W	ERV25	9	NO	PROTEOME	YES	NO	Protein that forms a heterotrimeric complex with Erp1, Erp2p, and Emp24, member of the p24 family involved in endoplasmic reticulum to Golgi transport
YLR226W	BUR2	9	NO	PROTEOME	NO	NO	Cyclin for the Sgv1p (Bur1p) protein kinase; Sgv1p and Bur2p comprise a CDK-cyclin complex involved in transcriptional regulation through its phosphorylation of the carboxy-terminal domain of the largest subunit of RNA polymerase II
YLR048W	RPS0B	9	NO	PROTEOME	YES	NO	Protein component of the small (40S) ribosomal subunit, nearly identical to Rps0Ap; required for maturation of 18S rRNA along with Rps0Ap; deletion of either RPS0 gene reduces growth rate, deletion of both genes is lethal
YKL020C	SPT23	9	NO	PROTEOME	YES	NO	ER membrane protein involved in regulation of OLE1 transcription, acts with homolog Mga2p; inactive ER form dimerizes and one subunit is then activated by ubiquitin/proteasome-dependent processing followed by nuclear targeting
YJR140C	HIR3	9	NO	PROTEOME	NO	NO	Subunit of the HIR complex, a nucleosome assembly complex involved in regulation of histone gene transcription; involved in position-dependent gene silencing and nucleosome reassembly
YJR075W	HOC1	9	NO	PROTEOME	YES	NO	Alpha-1,6-mannosyltransferase involved in cell wall mannan biosynthesis; subunit of a Golgi-localized complex that also contains Anp1p, Mnn9p, Mnn11p, and Mnn10p; identified as a suppressor of a cell lysis sensitive pkc1-371 allele
YJR072C	NPA3	9	NO	PROTEOME	YES	NO	Essential, conserved, cytoplasmic ATPase; phosphorylated by the Pcl1p-Pho85p kinase complex
YJR059W	PTK2	9	NO	PROTEOME	NO	NO	Putative serine/threonine protein kinase involved in regulation of ion transport across plasma membrane; enhances spermine uptake
YJL138C	TIF2	9	NO	PROTEOME	YES	YES	Translation initiation factor eIF4A, identical to Tif1p; DEA(D/H)-box RNA helicase that couples ATPase activity to RNA binding and unwinding; forms a dumbbell structure of two compact domains connected by a linker; interacts with eIF4G
YJL020C	BBC1	9	NO	PROTEOME	NO	NO	Protein possibly involved in assembly of actin patches; interacts with an actin assembly factor Las17p and with the SH3 domains of Type I myosins Myo3p and Myo5p; localized predominantly to cortical actin patches
YIR011C	STS1	9	YES	OTHERS	NO	NO	Protein that interacts with the karyopherin Srp1p; may have a role with Srp1p in ubiquitin-mediated protein degradation
YHR047C	AAP1	9	NO	PROTEOME	YES	NO	Arginine/alanine aminopeptidase, overproduction stimulates glycogen accumulation
YGR198W	YPP1	9	NO	PROTEOME	YES	NO	Cargo-transport protein involved in endocytosis; may interact with ribosomes, based on co-purification experiments; GFP-fusion protein localizes to the cytoplasm; YGR198W is an essential gene
YGL017W	ATE1	9	YES	OTHERS	NO	NO	Arginyl-tRNA-protein transferase, catalyzes post-translational conjugation of arginine to the amino termini of acceptor proteins which are then subject to degradation via the N-end rule pathway
YFR029W	PTR3	9	NO	PROTEOME	NO	NO	Component of the SPS plasma membrane amino acid sensor system (Ssy1p-Ptr3p-Ssy5p), which senses external amino acid concentration and transmits intracellular signals that result in regulation of expression of amino acid permease genes
YER165W	PAB1	9	NO	PROTEOME	YES	YES	Poly(A) binding protein, part of the 3'-end RNA-processing complex, mediates interactions between the 5' cap structure and the 3' mRNA poly(A) tail, involved in control of poly(A) tail length, interacts with translation factor eIF-4G
YEL009C	GCN4	9	NO	PROTEOME	YES	YES	Transcriptional activator of amino acid biosynthetic genes in response to amino acid starvation; expression is tightly regulated at both the transcriptional and translational levels
YDR471W	RPL27B	9	NO	PROTEOME	YES	NO	Protein component of the large (60S) ribosomal subunit, nearly identical to Rpl27Ap and has similarity to rat L27 ribosomal protein
YDR432W	NPL3	9	NO	PROTEOME	NO	YES	RNA-binding protein that carries poly(A)+ mRNA from the nucleus into the cytoplasm; dissociation from mRNAs is promoted by Mtr10p; phosphorylated by Sky1p in the cytoplasm
YDR386W	MUS81	9	NO	PROTEOME	NO	NO	Helix-hairpin-helix protein, involved in DNA repair and replication fork stability; functions as an endonuclease in complex with Mms4p; interacts with Rad54p
YDR289C	RTT103	9	NO	PROTEOME	NO	NO	Protein that interacts with exonuclease Rat1p and Rai1p and plays a role in transcription termination by RNA polymerase II, has an RPR domain (carboxy-terminal domain interacting domain); also involved in regulation of Ty1 transposition
YDR225W	HTA1	9	NO	PROTEOME	NO	YES	One of two nearly identical (see also HTA2) histone H2A subtypes; core histone required for chromatin assembly and chromosome function; DNA damage-dependent phosphorylation by Mec1p facilitates DNA repair; acetylated by Nat4p
YDR219C	MFB1	9	YES	F-BOX	YES	NO	Mitochondria-associated F-box protein involved in maintenance of normal mitochondrial morphology; interacts with Skp1p through the F-box motif; preferentially localizes to the mother cell during budding
YDR174W	HMO1	9	NO	PROTEOME	NO	YES	Chromatin associated high mobility group (HMG) family member involved in genome maintenance; rDNA-binding component of the Pol I transcription system; associates with a 5'-3' DNA helicase and Fpr1p, a prolyl isomerase
YDR160W	SSY1	9	NO	PROTEOME	NO	NO	Component of the SPS plasma membrane amino acid sensor system (Ssy1p-Ptr3p-Ssy5p), which senses external amino acid concentration and transmits intracellular signals that result in regulation of expression of amino acid permease genes
YDR132C	YDR132C	9	YES	POZ	NO	NO	NA
YDR131C	YDR131C	9	YES	F-BOX	NO	NO	NA
YDR012W	RPL4B	9	NO	PROTEOME	YES	NO	Protein component of the large (60S) ribosomal subunit, nearly identical to Rpl4Ap and has similarity to E. coli L4 and rat L4 ribosomal proteins
YDL127W	PCL2	9	NO	PROTEOME	YES	NO	G1 cyclin, associates with Pho85p cyclin-dependent kinase (Cdk) to contribute to entry into the mitotic cell cycle, essential for cell morphogenesis; localizes to sites of polarized cell growth
YDL028C	MPS1	9	NO	PROTEOME	YES	NO	Dual-specificity kinase required for spindle pole body (SPB) duplication and spindle checkpoint function; substrates include SPB proteins Spc42p, Spc110p, and Spc98p, mitotic exit network protein Mob1p, and checkpoint protein Mad1p
YCR086W	CSM1	9	NO	PROTEOME	NO	NO	Nucleolar protein that forms a complex with Lrs4p which binds Mam1p at kinetochores during meiosis I to mediate accurate chromosome segregation, may be involved in premeiotic DNA replication; possible role in telomere maintenance
YBR136W	MEC1	9	NO	PROTEOME	NO	NO	Genome integrity checkpoint protein and PI kinase superfamily member; signal transducer required for cell cycle arrest and transcriptional responses prompted by damaged or unreplicated DNA; monitors and participates in meiotic recombination
YBR080C	SEC18	9	NO	PROTEOME	YES	NO	ATPase required for the release of Sec17p during the 'priming' step in homotypic vacuole fusion and for ER to Golgi transport; homolog of the mammalian NSF
YPL248C	GAL4	8	NO	PROTEOME	NO	NO	DNA-binding transcription factor required for the activation of the GAL genes in response to galactose; repressed by Gal80p and activated by Gal3p
YPL209C	IPL1	8	NO	PROTEOME	NO	NO	Aurora kinase involved in regulating kinetochore-microtubule attachments; helps maintain condensed chromosomes during anaphase and early telophase; associates with Sli15p, which promotes Ipl1p association with mitotic spindle
YOR341W	RPA190	8	NO	PROTEOME	YES	YES	RNA polymerase I subunit; largest subunit of RNA polymerase I
YOR198C	BFR1	8	NO	PROTEOME	NO	YES	Component of mRNP complexes associated with polyribosomes; implicated in secretion and nuclear segregation; multicopy suppressor of BFA (Brefeldin A) sensitivity
YOR056C	NOB1	8	NO	PROTEOME	NO	NO	Essential nuclear protein involved in proteasome maturation and synthesis of 40S ribosomal subunits; required for cleavage of the 20S pre-rRNA to generate the mature 18S rRNA
YOR025W	HST3	8	NO	PROTEOME	YES	NO	Member of the Sir2 family of NAD(+)-dependent protein deacetylases; involved along with Hst4p in telomeric silencing, cell cycle progression, radiation resistance, genomic stability and short-chain fatty acid metabolism
YOR014W	RTS1	8	NO	PROTEOME	YES	NO	B-type regulatory subunit of protein phosphatase 2A (PP2A); homolog of the mammalian B' subunit of PP2A
YNL251C	NRD1	8	NO	PROTEOME	NO	NO	RNA-binding protein that interacts with the C-terminal domain of the RNA polymerase II large subunit (Rpo21p), required for transcription termination and 3' end maturation of nonpolyadenylated RNAs
YNL215W	IES2	8	NO	PROTEOME	NO	NO	Protein that associates with the INO80 chromatin remodeling complex under low-salt conditions
YNL085W	MKT1	8	NO	PROTEOME	YES	NO	Protein that forms a complex with Pbp1p that may mediate posttranscriptional regulation of HO endonuclease; involved in propagation of M2 dsRNA satellite of L-A virus; contains a DTG signature typical of retroviral proteases
YNL055C	POR1	8	NO	PROTEOME	YES	YES	Mitochondrial porin (voltage-dependent anion channel), outer membrane protein required for the maintenance of mitochondrial osmotic stability and mitochondrial membrane permeability; phosphorylated
YMR307W	GAS1	8	NO	PROTEOME	YES	NO	Beta-1,3-glucanosyltransferase, required for cell wall assembly; localizes to the cell surface via a glycosylphosphatidylinositol (GPI) anchor
YMR297W	PRC1	8	NO	PROTEOME	NO	NO	Vacuolar carboxypeptidase Y (proteinase C), broad-specificity C-terminal exopeptidase involved in non-specific protein degradation in the vacuole; member of the serine carboxypeptidase family
YMR116C	ASC1	8	NO	PROTEOME	YES	NO	G-protein beta subunit and guanine nucleotide dissociation inhibitor for Gpa2p; ortholog of RACK1 that inhibits translation; core component of the small (40S) ribosomal subunit; represses Gcn4p in the absence of amino acid starvation
YMR109W	MYO5	8	NO	PROTEOME	YES	NO	One of two type I myosins; contains proline-rich tail homology 2 (TH2) and SH3 domains; MYO5 deletion has little effect on growth, but myo3 myo5 double deletion causes severe defects in growth and actin cytoskeleton organization
YMR108W	ILV2	8	NO	PROTEOME	NO	YES	Acetolactate synthase, catalyses the first common step in isoleucine and valine biosynthesis and is the target of several classes of inhibitors, localizes to the mitochondria; expression of the gene is under general amino acid control
YMR077C	VPS20	8	NO	PROTEOME	NO	NO	Myristoylated subunit of ESCRTIII, the endosomal sorting complex required for transport of transmembrane proteins into the multivesicular body pathway to the lysosomal/vacuolar lumen; cytoplasmic protein recruited to endosomal membranes
YMR067C	UBX4	8	YES	UBL	NO	NO	UBX (ubiquitin regulatory X) domain-containing protein that interacts with Cdc48p
YMR060C	SAM37	8	NO	PROTEOME	NO	NO	Component of the mitochondrial outer membrane sorting and assembly machinery (SAM) complex; required for the sorting of some proteins to the outer membrane after import by the TOM complex
YMR047C	NUP116	8	NO	PROTEOME	NO	NO	Subunit of the nuclear pore complex (NPC) that is localized to both sides of the pore; contains a repetitive GLFG motif that interacts with mRNA export factor Mex67p and with karyopherin Kap95p; homologous to Nup100p
YML112W	CTK3	8	NO	PROTEOME	YES	NO	Gamma subunit of C-terminal domain kinase I (CTDK-I), which phosphorylates the C-terminal repeated domain of the RNA polymerase II large subunit (Rpo21p) to affect both transcription and pre-mRNA 3' end processing
YML062C	MFT1	8	NO	PROTEOME	NO	NO	Subunit of the THO complex, which is a nuclear complex comprised of Hpr1p, Mft1p, Rlr1p, and Thp2p, that is involved in transcription elongation and mitotic recombination; involved in telomere maintenance
YML058W	SML1	8	NO	PROTEOME	NO	NO	Ribonucleotide reductase inhibitor involved in regulating dNTP production; regulated by Mec1p and Rad53p during DNA damage and S phase
YML023C	NSE5	8	NO	PROTEOME	NO	NO	Essential subunit of the Mms21-Smc5-Smc6 complex; required for cell viability and DNA repair
YLR450W	HMG2	8	NO	PROTEOME	YES	NO	One of two isozymes of HMG-CoA reductase that convert HMG-CoA to mevalonate, a rate-limiting step in sterol biosynthesis; overproduction induces assembly of peripheral ER membrane arrays and short nuclear-associated membrane stacks
YLR438C-A	LSM3	8	NO	PROTEOME	NO	NO	Lsm (Like Sm) protein; part of heteroheptameric complexes (Lsm2p-7p and either Lsm1p or 8p): cytoplasmic Lsm1p complex involved in mRNA decay; nuclear Lsm8p complex part of U6 snRNP and possibly involved in processing tRNA, snoRNA, and rRNA
YLR429W	CRN1	8	NO	PROTEOME	NO	NO	Coronin, cortical actin cytoskeletal component that associates with the Arp2p/Arp3p complex to regulate its activity; plays a role in regulation of actin patch assembly
YLR396C	VPS33	8	NO	PROTEOME	NO	NO	ATP-binding protein that is a subunit of the HOPS complex and the CORVET tethering complex; essential for membrane docking and fusion at both the Golgi-to-endosome and endosome-to-vacuole stages of protein transport
YLR384C	IKI3	8	NO	PROTEOME	NO	NO	Subunit of Elongator complex, which is required for modification of wobble nucleosides in tRNA; maintains structural integrity of Elongator; homolog of human IKAP, mutations in which cause familial dysautonomia (FD)
YLR352W	YLR352W	8	YES	F-BOX	YES	NO	NA
YLR340W	RPP0	8	NO	PROTEOME	YES	NO	Conserved ribosomal protein P0 similar to rat P0, human P0, and E. coli L10e; shown to be phosphorylated on serine 302
YLR288C	MEC3	8	NO	PROTEOME	NO	NO	DNA damage and meiotic pachytene checkpoint protein; subunit of a heterotrimeric complex (Rad17p-Mec3p-Ddc1p) that forms a sliding clamp, loaded onto partial duplex DNA by a clamp loader complex; homolog of human and S. pombe Hus1
YLR197W	SIK1	8	NO	PROTEOME	YES	YES	Essential evolutionarily-conserved nucleolar protein component of the box C/D snoRNP complexes that direct 2'-O-methylation of pre-rRNA during its maturation; overexpression causes spindle orientation defects
YLR056W	ERG3	8	NO	PROTEOME	YES	NO	C-5 sterol desaturase, catalyzes the introduction of a C-5(6) double bond into episterol, a precursor in ergosterol biosynthesis; mutants are viable, but cannot grow on non-fermentable carbon sources
YKL152C	GPM1	8	NO	PROTEOME	YES	YES	Tetrameric phosphoglycerate mutase, mediates the conversion of 3-phosphoglycerate to 2-phosphoglycerate during glycolysis and the reverse reaction during gluconeogenesis
YKL034W	TUL1	8	YES	E3	YES	NO	Golgi-localized RING-finger ubiquitin ligase (E3), involved in ubiquitinating and sorting membrane proteins that contain polar transmembrane domains to multivesicular bodies for delivery to the vacuole for quality control purposes
YKL029C	MAE1	8	NO	PROTEOME	NO	NO	Mitochondrial malic enzyme, catalyzes the oxidative decarboxylation of malate to pyruvate, which is a key intermediate in sugar metabolism and a precursor for synthesis of several amino acids
YKL012W	PRP40	8	NO	PROTEOME	NO	NO	U1 snRNP protein involved in splicing, interacts with the branchpoint-binding protein during the formation of the second commitment complex
YJR123W	RPS5	8	NO	PROTEOME	YES	YES	Protein component of the small (40S) ribosomal subunit, the least basic of the non-acidic ribosomal proteins; phosphorylated in vivo; essential for viability; has similarity to E. coli S7 and rat S5 ribosomal proteins
YJR035W	RAD26	8	NO	PROTEOME	NO	NO	Protein involved in transcription-coupled repair nucleotide excision repair of UV-induced DNA lesions; homolog of human CSB protein
YJL176C	SWI3	8	NO	PROTEOME	NO	YES	Subunit of the SWI/SNF chromatin remodeling complex, which regulates transcription by remodeling chromosomes; required for transcription of many genes, including ADH1, ADH2, GAL1, HO, INO1 and SUC2
YIR008C	PRI1	8	NO	PROTEOME	NO	NO	Subunit of DNA primase, which is required for DNA synthesis and double-strand break repair
YIR006C	PAN1	8	NO	PROTEOME	YES	NO	Part of actin cytoskeleton-regulatory complex Pan1p-Sla1p-End3p, associates with actin patches on the cell cortex; promotes protein-protein interactions essential for endocytosis; previously thought to be a subunit of poly(A) ribonuclease
YIL040W	APQ12	8	NO	PROTEOME	NO	NO	Protein involved in nucleocytoplasmic transport of mRNA
YHR203C	RPS4B	8	NO	PROTEOME	YES	NO	Protein component of the small (40S) ribosomal subunit; identical to Rps4Ap and has similarity to rat S4 ribosomal protein
YHR005C	GPA1	8	NO	PROTEOME	YES	NO	GTP-binding alpha subunit of the heterotrimeric G protein that couples to pheromone receptors; negatively regulates the mating pathway by sequestering G(beta)gamma and by triggering an adaptive response; activates Vps34p at the endosome
YHL027W	RIM101	8	NO	PROTEOME	YES	NO	Transcriptional repressor involved in response to pH and in cell wall construction; required for alkaline pH-stimulated haploid invasive growth and sporulation; activated by proteolytic processing; similar to A. nidulans PacC
YHL011C	PRS3	8	NO	PROTEOME	YES	NO	5-phospho-ribosyl-1(alpha)-pyrophosphate synthetase, synthesizes PRPP, which is required for nucleotide, histidine, and tryptophan biosynthesis; one of five related enzymes, which are active as heteromultimeric complexes
YHL010C	YHL010C	8	YES	E3	YES	NO	Putative protein of unknown function, contains a zinc finger region and has homology to human BRAP2, which is a cytoplasmic protein that binds nuclear localization sequences
YGR192C	TDH3	8	NO	PROTEOME	YES	YES	Glyceraldehyde-3-phosphate dehydrogenase, isozyme 3, involved in glycolysis and gluconeogenesis; tetramer that catalyzes the reaction of glyceraldehyde-3-phosphate to 1,3 bis-phosphoglycerate; detected in the cytoplasm and cell-wall
YGR186W	TFG1	8	NO	PROTEOME	YES	YES	TFIIF (Transcription Factor II) largest subunit; involved in both transcription initiation and elongation of RNA polymerase II; homologous to human RAP74
YGR060W	ERG25	8	NO	PROTEOME	YES	NO	C-4 methyl sterol oxidase, catalyzes the first of three steps required to remove two C-4 methyl groups from an intermediate in ergosterol biosynthesis; mutants accumulate the sterol intermediate 4,4-dimethylzymosterol
YGR003W	CUL3	8	YES	CULLIN	NO	NO	Ubiquitin-protein ligase, member of the cullin family with similarity to Cdc53p and human CUL3; required for ubiquitin-dependent degredation of the RNA Polymerase II subunit RPO21
YGL245W	GUS1	8	NO	PROTEOME	YES	YES	Glutamyl-tRNA synthetase (GluRS), forms a complex with methionyl-tRNA synthetase (Mes1p) and Arc1p; complex formation increases the catalytic efficiency of both tRNA synthetases and ensures their correct localization to the cytoplasm
YGL190C	CDC55	8	NO	PROTEOME	NO	NO	Non-essential regulatory subunit B of protein phosphatase 2A, which has multiple roles in mitosis and protein biosynthesis; involved in regulation of mitotic exit; found in the nucleus of most cells, also at the bud neck and at the bud tip
YGL124C	MON1	8	NO	PROTEOME	YES	NO	Protein required for fusion of cvt-vesicles and autophagosomes with the vacuole; associates, as a complex with Ccz1p, with a perivacuolar compartment; potential Cdc28p substrate
YGL110C	CUE3	8	YES	OTHERS	NO	NO	Protein of unknown function; has a CUE domain that binds ubiquitin, which may facilitate intramolecular monoubiquitination
YGL106W	MLC1	8	NO	PROTEOME	NO	NO	Essential light chain for Myo1p, light chain for Myo2p; stabilizes Myo2p by binding to the neck region; interacts with Myo1p, Iqg1p, and Myo2p to coordinate formation and contraction of the actomyosin ring with targeted membrane deposition
YER164W	CHD1	8	NO	PROTEOME	YES	YES	Nucleosome remodeling factor that functions in regulation of transcription elongation; contains a chromo domain, a helicase domain and a DNA-binding domain; component of both the SAGA and SLIK complexes
YER161C	SPT2	8	NO	PROTEOME	NO	NO	Protein involved in negative regulation of transcription; required for RNA polyadenylation; exhibits regulated interactions with both histones and SWI-SNF components, has similarity to mammalian HMG1 proteins
YER081W	SER3	8	NO	PROTEOME	YES	NO	3-phosphoglycerate dehydrogenase, catalyzes the first step in serine and glycine biosynthesis; isozyme of Ser33p
YER019W	ISC1	8	NO	PROTEOME	YES	NO	Mitochondrial membrane localized inositol phosphosphingolipid phospholipase C, hydrolyzes complex sphingolipids to produce ceramide; activated by phosphatidylserine, cardiolipin, and phosphatidylglycerol; mediates Na+ and Li+ halotolerance
YEL060C	PRB1	8	NO	PROTEOME	YES	NO	Vacuolar proteinase B (yscB), a serine protease of the subtilisin family; involved in protein degradation in the vacuole and required for full protein degradation during sporulation
YDR440W	DOT1	8	NO	PROTEOME	YES	NO	Nucleosomal histone H3-Lys79 methylase, associates with transcriptionally active genes, functions in gene silencing at telomeres, most likely by directly modulating chromatin structure and Sir protein localization
YDR200C	VPS64	8	NO	PROTEOME	NO	NO	Cytoplasmic protein required for cytoplasm to vacuole targeting of proteins; forms a complex with Far3p, Far7p, Far10p, and Far11p that is involved in pheromone-induced cell cycle arrest; also localized to the endoplasmic reticulum membrane
YDR045C	RPC11	8	NO	PROTEOME	NO	NO	RNA polymerase III subunit C11; mediates pol III RNA cleavage activity and is important for termination of transcription; homologous to TFIIS
YDL102W	POL3	8	NO	PROTEOME	YES	NO	Catalytic subunit of DNA polymerase delta; required for chromosomal DNA replication during mitosis and meiosis, intragenic recombination, repair of double strand DNA breaks, and DNA replication during nucleotide excision repair (NER)
YDL100C	GET3	8	NO	PROTEOME	YES	NO	Guanine nucleotide exchange factor for Gpa1p; amplifies G protein signaling; subunit of the GET complex, which is involved in Golgi to ER trafficking; has low-level ATPase activity and is involved in resistance to heat and metal stress
YDL043C	PRP11	8	NO	PROTEOME	NO	NO	Subunit of the SF3a splicing factor complex, required for spliceosome assembly
YCR093W	CDC39	8	NO	PROTEOME	YES	NO	Component of the CCR4-NOT complex, which has multiple roles in regulating mRNA levels including regulation of transcription and destabilizing mRNAs by deadenylation; basal transcription factor
YBR245C	ISW1	8	NO	PROTEOME	YES	YES	Member of the imitation-switch (ISWI) class of ATP-dependent chromatin remodeling complexes; ATPase that forms a complex with Ioc2p and Ioc4p to regulate transcription elongation, and a complex with Ioc3p to repress transcription initiation
YBR193C	MED8	8	NO	PROTEOME	NO	NO	Subunit of the RNA polymerase II mediator complex; associates with core polymerase subunits to form the RNA polymerase II holoenzyme; essential for transcriptional regulation
YBR109C	CMD1	8	NO	PROTEOME	NO	NO	Calmodulin; Ca++ binding protein that regulates Ca++ independent processes (mitosis, bud growth, actin organization, endocytosis, etc.) and Ca++ dependent processes (stress-activated pathways), targets include Nuf1p, Myo2p and calcineurin
YBR081C	SPT7	8	NO	PROTEOME	YES	YES	Subunit of the SAGA transcriptional regulatory complex, involved in proper assembly of the complex; also present as a C-terminally truncated form in the SLIK/SALSA transcriptional regulatory complex
YBR059C	AKL1	8	NO	PROTEOME	YES	NO	Ser-Thr protein kinase, member (with Ark1p and Prk1p) of the Ark kinase family; involved in endocytosis and actin cytoskeleton organization
YBR031W	RPL4A	8	NO	PROTEOME	YES	YES	N-terminally acetylated protein component of the large (60S) ribosomal subunit, nearly identical to Rpl4Bp and has similarity to E. coli L4 and rat L4 ribosomal proteins
YBL026W	LSM2	8	NO	PROTEOME	NO	NO	Lsm (Like Sm) protein; part of heteroheptameric complexes (Lsm2p-7p and either Lsm1p or 8p): cytoplasmic Lsm1p complex involved in mRNA decay; nuclear Lsm8p complex part of U6 snRNP and possibly involved in processing tRNA, snoRNA, and rRNA
YBL002W	HTB2	8	NO	PROTEOME	YES	YES	One of two nearly identical (see HTB1) histone H2B subtypes required for chromatin assembly and chromosome function; Rad6p-Bre1p-Lge1p mediated ubiquitination regulates transcriptional activation, meiotic DSB formation and H3 methylation
YAR007C	RFA1	8	NO	PROTEOME	NO	NO	Subunit of heterotrimeric Replication Protein A (RPA), which is a highly conserved single-stranded DNA binding protein involved in DNA replication, repair, and recombination
YAL043C	PTA1	8	NO	PROTEOME	YES	NO	Subunit of holo-CPF, a multiprotein complex and functional homolog of mammalian CPSF, required for the cleavage and polyadenylation of mRNA and snoRNA 3' ends; involved in pre-tRNA processing; binds to the phosphorylated CTD of RNAPII
YAL042W	ERV46	8	NO	PROTEOME	YES	NO	Protein localized to COPII-coated vesicles, forms a complex with Erv41p; involved in the membrane fusion stage of transport
YAL032C	PRP45	8	NO	PROTEOME	NO	YES	Protein required for pre-mRNA splicing; associates with the spliceosome and interacts with splicing factors Prp22p and Prp46p; orthologous to human transcriptional coactivator SKIP and can activate transcription of a reporter gene
YPR179C	HDA3	7	NO	PROTEOME	NO	NO	Subunit of a possibly tetrameric trichostatin A-sensitive class II histone deacetylase complex that contains an Hda1p homodimer and an Hda2p-Hda3p heterodimer; required for the activity of the complex; has similarity to Hda2p
YPR154W	PIN3	7	NO	PROTEOME	YES	NO	Protein that induces appearance of [PIN+] prion when overproduced
YPR086W	SUA7	7	NO	PROTEOME	NO	NO	Transcription factor TFIIB, a general transcription factor required for transcription initiation and start site selection by RNA polymerase II
YPL253C	VIK1	7	NO	PROTEOME	NO	NO	Protein that forms a complex with Kar3p at the spindle pole body, possible regulator of Kar3p function in microtubule-mediated processes; required for sister chromatid cohesion; has similarity to Cik1p
YPL149W	ATG5	7	YES	UBL	NO	NO	Conserved protein involved in autophagy and the Cvt pathway; undergoes conjugation with Atg12p to form a complex involved in Atg8p lipidation; conjugated Atg12p also forms a complex with Atg16p that is essential for autophagosome formation
YPL045W	VPS16	7	NO	PROTEOME	YES	NO	Subunit of the vacuole fusion and protein sorting HOPS complex and the CORVET tethering complex; part of the Class C Vps complex essential for membrane docking and fusion at Golgi-to-endosome and endosome-to-vacuole protein transport stages
YOR254C	SEC63	7	NO	PROTEOME	YES	NO	Essential subunit of Sec63 complex (Sec63p, Sec62p, Sec66p and Sec72p); with Sec61 complex, Kar2p/BiP and Lhs1p forms a channel competent for SRP-dependent and post-translational SRP-independent protein targeting and import into the ER
YOR061W	CKA2	7	NO	PROTEOME	YES	NO	Alpha' catalytic subunit of casein kinase 2, a Ser/Thr protein kinase with roles in cell growth and proliferation; the holoenzyme also contains CKA1, CKB1 and CKB2, the many substrates include transcription factors and all RNA polymerases
YOR027W	STI1	7	NO	PROTEOME	YES	NO	Hsp90 cochaperone, interacts with the Ssa group of the cytosolic Hsp70 chaperones; activates the ATPase activity of Ssa1p; homolog of mammalian Hop protein
YOL138C	YOL138C	7	YES	E3	NO	NO	Putative protein of unknown function; may interact with ribosomes, based on co-purification experiments; null mutation suppresses cdc13-1 temperature sensitivity
YOL051W	GAL11	7	NO	PROTEOME	NO	YES	Subunit of the RNA polymerase II mediator complex; associates with core polymerase subunits to form the RNA polymerase II holoenzyme; affects transcription by acting as target of activators and repressors
YNR053C	NOG2	7	NO	PROTEOME	YES	YES	Putative GTPase that associates with pre-60S ribosomal subunits in the nucleolus and is required for their nuclear export and maturation
YNL178W	RPS3	7	NO	PROTEOME	YES	YES	Protein component of the small (40S) ribosomal subunit, has apurinic/apyrimidinic (AP) endonuclease activity; essential for viability; has similarity to E. coli S3 and rat S3 ribosomal proteins
YNL031C	HHT2	7	NO	PROTEOME	YES	NO	One of two identical histone H3 proteins (see also HHT1); core histone required for chromatin assembly, involved in heterochromatin-mediated telomeric and HM silencing; regulated by acetylation, methylation, and mitotic phosphorylation
YMR200W	ROT1	7	NO	PROTEOME	NO	NO	Essential ER membrane protein; may be involved in protein folding; mutation causes defects in cell wall synthesis and in lysis of autophagic bodies, suppresses tor2 mutations, and is synthetically lethal with kar2-1 and with rot2 mutations
YMR199W	CLN1	7	NO	PROTEOME	YES	NO	G1 cyclin involved in regulation of the cell cycle; activates Cdc28p kinase to promote the G1 to S phase transition; late G1 specific expression depends on transcription factor complexes, MBF (Swi6p-Mbp1p) and SBF (Swi6p-Swi4p)
YMR146C	TIF34	7	NO	PROTEOME	YES	YES	Subunit of the core complex of translation initiation factor 3(eIF3), which is essential for translation
YMR091C	NPL6	7	NO	PROTEOME	NO	YES	Component of the RSC chromatin remodeling complex; interacts with Rsc3p, Rsc30p, Ldb7p, and Htl1p to form a module important for a broad range of RSC functions; involved in nuclear protein import and maintenance of proper telomere length
YMR032W	HOF1	7	NO	PROTEOME	YES	YES	Bud neck-localized, SH3 domain-containing protein required for cytokinesis; regulates actomyosin ring dynamics and septin localization; interacts with the formins, Bni1p and Bnr1p, and with Cyk3p, Vrp1p, and Bni5p
YMR012W	CLU1	7	NO	PROTEOME	YES	YES	eIF3 component of unknown function; deletion causes defects in mitochondrial organization but not in growth or translation initiation, can rescue cytokinesis and mitochondrial organization defects of the Dictyostelium cluA- mutant
YML074C	FPR3	7	NO	PROTEOME	NO	YES	Nucleolar peptidyl-prolyl cis-trans isomerase (PPIase); FK506 binding protein; phosphorylated by casein kinase II (Cka1p-Cka2p-Ckb1p-Ckb2p) and dephosphorylated by Ptp1p
YML073C	RPL6A	7	NO	PROTEOME	YES	YES	N-terminally acetylated protein component of the large (60S) ribosomal subunit, has similarity to Rpl6Bp and to rat L6 ribosomal protein; binds to 5.8S rRNA
YML064C	TEM1	7	NO	PROTEOME	NO	NO	GTP-binding protein of the ras superfamily involved in termination of M-phase; controls actomyosin and septin dynamics during cytokinesis
YLR452C	SST2	7	NO	PROTEOME	NO	NO	GTPase-activating protein for Gpa1p, regulates desensitization to alpha factor pheromone; also required to prevent receptor-independent signaling of the mating pathway; member of the RGS (regulator of G-protein signaling) family
YLR441C	RPS1A	7	NO	PROTEOME	YES	YES	Ribosomal protein 10 (rp10) of the small (40S) subunit; nearly identical to Rps1Bp and has similarity to rat S3a ribosomal protein
YLR378C	SEC61	7	NO	PROTEOME	YES	NO	Essential subunit of Sec61 complex (Sec61p, Sbh1p, and Sss1p); forms a channel for SRP-dependent protein import and retrograde transport of misfolded proteins out of the ER; with Sec63 complex allows SRP-independent protein import into ER
YLR293C	GSP1	7	NO	PROTEOME	YES	YES	GTP binding protein (mammalian Ranp homolog) involved in the maintenance of nuclear organization, RNA processing and transport; regulated by Prp20p, Rna1p, Yrb1p, Yrb2p, Yrp4p, Yrb30p, Cse1p and Kap95p; yeast Gsp2p homolog
YLR291C	GCD7	7	NO	PROTEOME	YES	YES	Beta subunit of the translation initiation factor eIF2B, the guanine-nucleotide exchange factor for eIF2; activity subsequently regulated by phosphorylated eIF2; first identified as a negative regulator of GCN4 expression
YLR044C	PDC1	7	NO	PROTEOME	YES	YES	Major of three pyruvate decarboxylase isozymes, key enzyme in alcoholic fermentation, decarboxylates pyruvate to acetaldehyde; subject to glucose-, ethanol-, and autoregulation; involved in amino acid catabolism
YLL034C	RIX7	7	NO	PROTEOME	NO	NO	Putative ATPase of the AAA family, required for export of pre-ribosomal large subunits from the nucleus; distributed between the nucleolus, nucleoplasm, and nuclear periphery depending on growth conditions
YLL026W	HSP104	7	NO	PROTEOME	YES	NO	Heat shock protein that cooperates with Ydj1p (Hsp40) and Ssa1p (Hsp70) to refold and reactivate previously denatured, aggregated proteins; responsive to stresses including: heat, ethanol, and sodium arsenite; involved in [PSI+] propagation
YKL212W	SAC1	7	NO	PROTEOME	YES	NO	Phosphatidylinositol (PI) phosphatase, involved in hydrolysis of PI 3-phosphate, PI 4-phosphate and PI 3,5-bisphosphate to PI; membrane protein localizes to ER and Golgi; involved in protein trafficking, secretion and inositol metabolism
YKL182W	FAS1	7	NO	PROTEOME	YES	NO	Beta subunit of fatty acid synthetase, which catalyzes the synthesis of long-chain saturated fatty acids; contains acetyltransacylase, dehydratase, enoyl reductase, malonyl transacylase, and palmitoyl transacylase activities
YKL119C	VPH2	7	NO	PROTEOME	NO	NO	Integral membrane protein required for vacuolar H+-ATPase (V-ATPase) function, although not an actual component of the V-ATPase complex; functions in the assembly of the V-ATPase; localized to the endoplasmic reticulum (ER)
YKL090W	CUE2	7	YES	OTHERS	NO	NO	Protein of unknown function; has two CUE domains that bind ubiquitin, which may facilitate intramolecular monoubiquitination
YKL057C	NUP120	7	NO	PROTEOME	YES	NO	Subunit of the Nup84p subcomplex of the nuclear pore complex (NPC), required for even distribution of NPCs around the nuclear envelope, involved in establishment of a normal nucleocytoplasmic concentration gradient of the GTPase Gsp1p
YKL041W	VPS24	7	NO	PROTEOME	NO	NO	One of four subunits of the endosomal sorting complex required for transport III (ESCRT-III); forms an ESCRT-III subcomplex with Did4p; involved in the sorting of transmembrane proteins into the multivesicular body (MVB) pathway
YKL018W	SWD2	7	NO	PROTEOME	NO	NO	Subunit of the COMPASS (Set1C) complex, which methylates histone H3 on lys 4 and is involved in telomeric silencing; subunit of CPF (cleavage and polyadenylation factor), a complex involved in RNAP II transcription termination
YJR143C	PMT4	7	NO	PROTEOME	YES	NO	Protein O-mannosyltransferase, transfers mannose residues from dolichyl phosphate-D-mannose to protein serine/threonine residues; appears to form homodimers in vivo and does not complex with other Pmt proteins; target for new antifungals
YJR119C	JHD2	7	NO	PROTEOME	NO	NO	JmjC domain family histone demethylase specific for H3-K4 (lysine at position 4 of the histone H3 protein); removes methyl groups specifically added by Set1p methyltransferase
YJR118C	ILM1	7	NO	PROTEOME	NO	NO	Protein of unknown function; may be involved in mitochondrial DNA maintenance; required for slowed DNA synthesis-induced filamentous growth
YJR117W	STE24	7	NO	PROTEOME	YES	NO	Highly conserved zinc metalloprotease that functions in two steps of a-factor maturation, C-terminal CAAX proteolysis and the first step of N-terminal proteolytic processing; contains multiple transmembrane spans
YJR076C	CDC11	7	NO	PROTEOME	NO	YES	Component of the septin ring of the mother-bud neck that is required for cytokinesis; septins recruit proteins to the neck and can act as a barrier to diffusion at the membrane, and they comprise the 10nm filaments seen with EM
YJR009C	TDH2	7	NO	PROTEOME	YES	YES	Glyceraldehyde-3-phosphate dehydrogenase, isozyme 2, involved in glycolysis and gluconeogenesis; tetramer that catalyzes the reaction of glyceraldehyde-3-phosphate to 1,3 bis-phosphoglycerate; detected in the cytoplasm and cell-wall
YJL140W	RPB4	7	NO	PROTEOME	NO	YES	RNA polymerase II subunit B32; forms two subunit dissociable complex with Rpb7p; involved recruitment of 3'-end processing factors to transcribing RNA polymerase II complex and in export of mRNA to cytoplasm under stress conditions
YIL090W	ICE2	7	NO	PROTEOME	NO	NO	Integral ER membrane protein with type-III transmembrane domains; mutations cause defects in cortical ER morphology in both the mother and daughter cells
YHR174W	ENO2	7	NO	PROTEOME	YES	YES	Enolase II, a phosphopyruvate hydratase that catalyzes the conversion of 2-phosphoglycerate to phosphoenolpyruvate during glycolysis and the reverse reaction during gluconeogenesis; expression is induced in response to glucose
YHR122W	YHR122W	7	NO	PROTEOME	NO	NO	NA
YHR031C	RRM3	7	NO	PROTEOME	NO	NO	DNA helicase involved in rDNA replication and Ty1 transposition; relieves replication fork pauses at telomeric regions; structurally and functionally related to Pif1p
YGR240C	PFK1	7	NO	PROTEOME	YES	NO	Alpha subunit of heterooctameric phosphofructokinase involved in glycolysis, indispensable for anaerobic growth, activated by fructose-2,6-bisphosphate and AMP, mutation inhibits glucose induction of cell cycle-related genes
YGR218W	CRM1	7	NO	PROTEOME	YES	NO	Major karyopherin, involved in export of proteins, RNAs, and ribosomal subunits from the nucleus
YGR157W	CHO2	7	NO	PROTEOME	YES	NO	Phosphatidylethanolamine methyltransferase (PEMT), catalyzes the first step in the conversion of phosphatidylethanolamine to phosphatidylcholine during the methylation pathway of phosphatidylcholine biosynthesis
YGR136W	LSB1	7	NO	PROTEOME	YES	NO	Protein containing an N-terminal SH3 domain; binds Las17p, which is a homolog of human Wiskott-Aldrich Syndrome protein involved in actin patch assembly and actin polymerization
YGR040W	KSS1	7	NO	PROTEOME	NO	NO	Mitogen-activated protein kinase (MAPK) involved in signal transduction pathways that control filamentous growth and pheromone response; the KSS1 gene is nonfunctional in S288C strains and functional in W303 strains
YGL255W	ZRT1	7	NO	PROTEOME	YES	NO	High-affinity zinc transporter of the plasma membrane, responsible for the majority of zinc uptake; transcription is induced under low-zinc conditions by the Zap1p transcription factor
YGL168W	HUR1	7	NO	PROTEOME	NO	NO	Protein of unknown function; reported null mutant phenotype of hydroxyurea sensitivity may be due to effects on overlapping PMR1 gene
YGL167C	PMR1	7	NO	PROTEOME	YES	NO	High affinity Ca2+/Mn2+ P-type ATPase required for Ca2+ and Mn2+ transport into Golgi; involved in Ca2+ dependent protein sorting and processing; mutations in human homolog ATP2C1 cause acantholytic skin condition Hailey-Hailey disease
YGL115W	SNF4	7	NO	PROTEOME	NO	NO	Activating gamma subunit of the AMP-activated Snf1p kinase complex (contains Snf1p and a Sip1p/Sip2p/Gal83p family member); activates glucose-repressed genes, represses glucose-induced genes; role in sporulation, and peroxisome biogenesis
YGL086W	MAD1	7	NO	PROTEOME	NO	NO	Coiled-coil protein involved in the spindle-assembly checkpoint; phosphorylated by Mps1p upon checkpoint activation which leads to inhibition of the activity of the anaphase promoting complex; forms a complex with Mad2p
YGL070C	RPB9	7	NO	PROTEOME	NO	NO	RNA polymerase II subunit B12.6; contacts DNA; mutations affect transcription start site; involved in telomere maintenance
YGL019W	CKB1	7	NO	PROTEOME	NO	NO	Beta regulatory subunit of casein kinase 2, a Ser/Thr protein kinase with roles in cell growth and proliferation; the holoenzyme also contains CKA1, CKA2 and CKB2, the many substrates include transcription factors and all RNA polymerases
YFR037C	RSC8	7	NO	PROTEOME	NO	YES	Component of the RSC chromatin remodeling complex; essential for viability and mitotic growth; homolog of SWI/SNF subunit Swi3p, but unlike Swi3p, does not activate transcription of reporters
YFR024C-A	LSB3	7	NO	PROTEOME	YES	NO	Protein containing a C-terminal SH3 domain; binds Las17p, which is a homolog of human Wiskott-Aldrich Syndrome protein involved in actin patch assembly and actin polymerization
YFR005C	SAD1	7	YES	DUB	YES	NO	Conserved zinc-finger domain protein involved in pre-mRNA splicing, required for assembly of U4 snRNA into the U4/U6 particle
YFL023W	BUD27	7	NO	PROTEOME	NO	NO	Protein involved in bud-site selection, nutrient signaling, and gene expression controlled by TOR kinase; diploid mutants show a random budding pattern rather than the wild-type bipolar pattern; plays a role in regulating Ty1 transposition
YFL001W	DEG1	7	NO	PROTEOME	NO	NO	Non-essential tRNA:pseudouridine synthase, introduces pseudouridines at position 38 or 39 in tRNA, important for maintenance of translation efficiency and normal cell growth, localizes to both the nucleus and cytoplasm
YER112W	LSM4	7	NO	PROTEOME	NO	NO	Lsm (Like Sm) protein; part of heteroheptameric complexes (Lsm2p-7p and either Lsm1p or 8p): cytoplasmic Lsm1p complex involved in mRNA decay; nuclear Lsm8p complex part of U6 snRNP and possibly involved in processing tRNA, snoRNA, and rRNA
YER022W	SRB4	7	NO	PROTEOME	NO	YES	Subunit of the RNA polymerase II mediator complex; associates with core polymerase subunits to form the RNA polymerase II holoenzyme; essential for transcriptional regulation
YER014W	HEM14	7	NO	PROTEOME	NO	NO	Protoporphyrinogen oxidase, a mitochondrial enzyme that catalyzes the seventh step in the heme biosynthetic pathway, converting protoporphyrinogen IX to protoporphyrin IX
YDR464W	SPP41	7	YES	OTHERS	NO	YES	Protein involved in negative regulation of expression of spliceosome components PRP4 and PRP3
YDR450W	RPS18A	7	NO	PROTEOME	YES	NO	Protein component of the small (40S) ribosomal subunit; nearly identical to Rps18Bp and has similarity to E. coli S13 and rat S18 ribosomal proteins
YDR443C	SSN2	7	NO	PROTEOME	YES	NO	Subunit of the RNA polymerase II mediator complex; associates with core polymerase subunits to form the RNA polymerase II holoenzyme; required for stable association of Srb10p-Srb11p kinase; essential for transcriptional regulation
YDR439W	LRS4	7	NO	PROTEOME	NO	NO	Protein involved in rDNA silencing; positively charged coiled-coil protein with limited similarity to myosin
YDR385W	EFT2	7	NO	PROTEOME	YES	YES	Elongation factor 2 (EF-2), also encoded by EFT1; catalyzes ribosomal translocation during protein synthesis; contains diphthamide, the unique posttranslationally modified histidine residue specifically ADP-ribosylated by diphtheria toxin
YDR323C	PEP7	7	NO	PROTEOME	NO	YES	Multivalent adaptor protein that facilitates vesicle-mediated vacuolar protein sorting by ensuring high-fidelity vesicle docking and fusion, which are essential for targeting of vesicles to the endosome; required for vacuole inheritance
YDR318W	MCM21	7	NO	PROTEOME	NO	YES	Protein involved in minichromosome maintenance; component of the COMA complex (Ctf19p, Okp1p, Mcm21p, Ame1p) that bridges kinetochore subunits that are in contact with centromeric DNA and the subunits bound to microtubules
YDR311W	TFB1	7	NO	PROTEOME	NO	NO	Subunit of TFIIH and nucleotide excision repair factor 3 complexes, required for nucleotide excision repair, target for transcriptional activators
YDR288W	NSE3	7	NO	PROTEOME	NO	NO	Essential subunit of the Mms21-Smc5-Smc6 complex; protein of unknown function; required for DNA repair and growth
YDR244W	PEX5	7	NO	PROTEOME	YES	NO	Peroxisomal membrane signal receptor for the C-terminal tripeptide signal sequence (PTS1) of peroxisomal matrix proteins, required for peroxisomal matrix protein import; also proposed to have PTS1-receptor independent functions
YDR138W	HPR1	7	NO	PROTEOME	YES	NO	Subunit of THO/TREX complexes that couple transcription elongation with mitotic recombination and with mRNA metabolism and export, subunit of an RNA Pol II complex; regulates lifespan; involved in telomere maintenance; similar to Top1p
YDR075W	PPH3	7	NO	PROTEOME	NO	NO	Catalytic subunit of an evolutionarily conserved protein phosphatase complex containing Psy2p and the regulatory subunit Psy4p; required for cisplatin resistance; involved in activation of Gln3p
YDL165W	CDC36	7	NO	PROTEOME	NO	NO	Component of the CCR4-NOT complex, which has multiple roles in regulating mRNA levels including regulation of transcription and destabilizing mRNAs by deadenylation; basal transcription factor
YDL160C	DHH1	7	NO	PROTEOME	YES	NO	Cytoplasmic DExD/H-box helicase, stimulates mRNA decapping, coordinates distinct steps in mRNA function and decay, interacts with both the decapping and deadenylase complexes, may have a role in mRNA export and translation
YCR039C	MATALPHA2	7	NO	PROTEOME	YES	NO	Homeobox-domain protein that, with Mcm1p, represses a-specific genes in haploids; acts with A1p to repress transcription of haploid-specific genes in diploids; one of two genes encoded by the MATalpha mating type cassette
YBR280C	SAF1	7	YES	F-BOX	NO	NO	F-Box protein involved in proteasome-dependent degradation of Aah1p during entry of cells into quiescence; interacts with Skp1
YBR200W	BEM1	7	NO	PROTEOME	NO	NO	Protein containing SH3-domains, involved in establishing cell polarity and morphogenesis; functions as a scaffold protein for complexes that include Cdc24p, Ste5p, Ste20p, and Rsr1p
YBR098W	MMS4	7	NO	PROTEOME	NO	NO	Subunit of the structure-specific Mms4p-Mus81p endonuclease that cleaves branched DNA; involved in recombination and DNA repair
YBR025C	OLA1	7	NO	PROTEOME	YES	NO	P-loop ATPase with similarity to human OLA1 and bacterial YchF; identified as specifically interacting with the proteasome; protein levels are induced by hydrogen peroxide
YBR023C	CHS3	7	NO	PROTEOME	YES	NO	Chitin synthase III, catalyzes the transfer of N-acetylglucosamine (GlcNAc) to chitin; required for synthesis of the majority of cell wall chitin, the chitin ring during bud emergence, and spore wall chitosan
YBL008W	HIR1	7	NO	PROTEOME	NO	NO	Subunit of the HIR complex, a nucleosome assembly complex involved in regulation of histone gene transcription; contributes to nucleosome formation, heterochromatic gene silencing, and formation of functional kinetochores
YAR002W	NUP60	7	NO	PROTEOME	YES	NO	Subunit of the nuclear pore complex (NPC), functions to anchor Nup2p to the NPC in a process controlled by the nucleoplasmic concentration of Gsp1p-GTP; potential Cdc28p substrate; involved in telomere maintenance
YPR189W	SKI3	6	NO	PROTEOME	NO	NO	Protein involved in exosome mediated 3' to 5' mRNA degradation and translation inhibition of non-poly(A) mRNAs; forms complex with Ski2p and Ski8p; required for repressing propagation of dsRNA viruses
YPR173C	VPS4	6	NO	PROTEOME	NO	NO	AAA-type ATPase that is regulated by Vta1p; required for late endosome to vacuole transport; catalyzes the release of an endosomal membrane-associated class E VPS protein complex; regulates cellular sterol metabolism
YPR133C	SPN1	6	NO	PROTEOME	NO	YES	Protein that interacts with Spt6p and copurifies with Spt5p and RNA polymerase II, probable transcriptional elongation factor; metazoan homologs contain an acidic N terminus; mutations in the gene confer an Spt- phenotype
YPR070W	MED1	6	NO	PROTEOME	NO	NO	Subunit of the RNA polymerase II mediator complex; associates with core polymerase subunits to form the RNA polymerase II holoenzyme; essential for transcriptional regulation
YPR010C	RPA135	6	NO	PROTEOME	YES	YES	RNA polymerase I subunit A135
YPL180W	TCO89	6	NO	PROTEOME	NO	NO	Subunit of TORC1 (Tor1p or Tor2p-Kog1p-Lst8p-Tco89p), a complex that regulates growth in response to nutrient availability; cooperates with Ssd1p in the maintenance of cellular integrity; deletion strains are hypersensitive to rapamycin
YPL174C	NIP100	6	NO	PROTEOME	YES	NO	Large subunit of the dynactin complex, which is involved in partitioning the mitotic spindle between mother and daughter cells; putative ortholog of mammalian p150(glued)
YPL150W	YPL150W	6	NO	PROTEOME	NO	NO	NA
YPL101W	ELP4	6	NO	PROTEOME	NO	NO	Subunit of Elongator complex, which is required for modification of wobble nucleosides in tRNA; required for Elongator structural integrity
YPL024W	RMI1	6	NO	PROTEOME	NO	NO	Involved in response to DNA damage; null mutants have increased rates of recombination and delayed S phase; interacts physically and genetically with Sgs1p (RecQ family member) and Top3p (topoisomerase III)
YPL004C	LSP1	6	NO	PROTEOME	NO	NO	Primary component of eisosomes, which are large immobile patch structures at the cell cortex associated with endocytosis, along with Pil1p and Sur7p; null mutants show activation of Pkc1p/Ypk1p stress resistance pathways
YOR375C	GDH1	6	NO	PROTEOME	YES	NO	NADP(+)-dependent glutamate dehydrogenase, synthesizes glutamate from ammonia and alpha-ketoglutarate; rate of alpha-ketoglutarate utilization differs from Gdh3p; expression regulated by nitrogen and carbon sources
YOR368W	RAD17	6	NO	PROTEOME	NO	NO	Checkpoint protein, involved in the activation of the DNA damage and meiotic pachytene checkpoints; with Mec3p and Ddc1p, forms a clamp that is loaded onto partial duplex DNA; homolog of human and S. pombe Rad1 and U. maydis Rec1 proteins
YOR344C	TYE7	6	NO	PROTEOME	YES	YES	Serine-rich protein that contains a basic-helix-loop-helix (bHLH) DNA binding motif; binds E-boxes of glycolytic genes and contributes to their activation; may function as a transcriptional activator in Ty1-mediated gene expression
YOR332W	VMA4	6	NO	PROTEOME	NO	NO	Subunit E of the eight-subunit V1 peripheral membrane domain of the vacuolar H+-ATPase (V-ATPase), an electrogenic proton pump found throughout the endomembrane system; required for the V1 domain to assemble onto the vacuolar membrane
YOR308C	SNU66	6	NO	PROTEOME	NO	NO	Component of the U4/U6.U5 snRNP complex involved in pre-mRNA splicing via spliceosome; has homology to human SART-1 and to an S. pombe protein; snu66 null mutation confers cold-sensitivity but is not lethal at normal growth temperatures
YOR297C	TIM18	6	NO	PROTEOME	NO	NO	Component of the mitochondrial Tim54p-Tim22p complex involved in insertion of polytopic proteins into the inner membrane; may function to stabilize the complex
YOR294W	RRS1	6	NO	PROTEOME	NO	YES	Essential protein that binds ribosomal protein L11 and is required for nuclear export of the 60S pre-ribosomal subunit during ribosome biogenesis; mouse homolog shows altered expression in Huntington's disease model mice
YOR181W	LAS17	6	NO	PROTEOME	NO	NO	Actin assembly factor, activates the Arp2/3 protein complex that nucleates branched actin filaments; localizes with the Arp2/3 complex to actin patches; homolog of the human Wiskott-Aldrich syndrome protein (WASP)
YOR096W	RPS7A	6	NO	PROTEOME	YES	NO	Protein component of the small (40S) ribosomal subunit, nearly identical to Rps7Bp; interacts with Kti11p; deletion causes hypersensitivity to zymocin; has similarity to rat S7 and Xenopus S8 ribosomal proteins
YOR052C	YOR052C	6	YES	OTHERS	NO	NO	NA
YOR023C	AHC1	6	NO	PROTEOME	YES	NO	Subunit of the Ada histone acetyltransferase complex, required for structural integrity of the complex
YOL148C	SPT20	6	NO	PROTEOME	NO	NO	Subunit of the SAGA transcriptional regulatory complex, involved in maintaining the integrity of the complex
YOL082W	ATG19	6	NO	PROTEOME	YES	NO	Receptor protein for the cytoplasm-to-vacuole targeting (Cvt) pathway; recognizes cargo proteins aminopeptidase I (Lap4p) and alpha-mannosidase (Ams1p) and delivers them to the preautophagosomal structure for packaging into Cvt vesicles
YNL290W	RFC3	6	NO	PROTEOME	NO	NO	Subunit of heteropentameric Replication factor C (RF-C), which is a DNA binding protein and ATPase that acts as a clamp loader of the proliferating cell nuclear antigen (PCNA) processivity factor for DNA polymerases delta and epsilon
YNL281W	HCH1	6	NO	PROTEOME	YES	NO	Heat shock protein regulator that binds to Hsp90p and may stimulate ATPase activity; originally identified as a high-copy number suppressor of a HSP90 loss-of-function mutation; GFP-fusion protein localizes to the cytoplasm and nucleus
YNL098C	RAS2	6	NO	PROTEOME	YES	NO	GTP-binding protein that regulates the nitrogen starvation response, sporulation, and filamentous growth; farnesylation and palmitoylation required for activity and localization to plasma membrane; homolog of mammalian Ras proto-oncogenes
YNL007C	SIS1	6	NO	PROTEOME	YES	YES	Type II HSP40 co-chaperone that interacts with the HSP70 protein Ssa1p; not functionally redundant with Ydj1p due to due to substrate specificity; shares similarity with bacterial DnaJ proteins
YMR219W	ESC1	6	NO	PROTEOME	NO	NO	Protein localized to the nuclear periphery, involved in telomeric silencing; interacts with PAD4-domain of Sir4p
YMR075W	RCO1	6	NO	PROTEOME	NO	YES	Essential subunit of the histone deacetylase Rpd3S complex; interacts with Eaf3p
YMR049C	ERB1	6	NO	PROTEOME	YES	YES	Protein required for maturation of the 25S and 5.8S ribosomal RNAs; constituent of 66S pre-ribosomal particles; homologous to mammalian Bop1
YML125C	PGA3	6	NO	PROTEOME	YES	NO	Essential protein required for maturation of Gas1p and Pho8p, protein trafficking; GFP-fusion protein localizes to the endoplasmic reticulum; null mutants have a cell separation defect
YML119W	YML119W	6	NO	PROTEOME	NO	NO	NA
YML071C	COG8	6	NO	PROTEOME	YES	NO	Component of the conserved oligomeric Golgi complex (Cog1p through Cog8p), a cytosolic tethering complex that functions in protein trafficking to mediate fusion of transport vesicles to Golgi compartments
YML068W	ITT1	6	YES	E3	YES	NO	Protein that modulates the efficiency of translation termination, interacts with translation release factors eRF1 (Sup45p) and eRF3 (Sup35p) in vitro, contains a zinc finger domain characteristic of the TRIAD class of proteins
YML024W	RPS17A	6	NO	PROTEOME	YES	NO	Ribosomal protein 51 (rp51) of the small (40s) subunit; nearly identical to Rps17Bp and has similarity to rat S17 ribosomal protein
YML010W	SPT5	6	NO	PROTEOME	NO	YES	Protein that forms a complex with Spt4p and mediates both activation and inhibition of transcription elongation; Spt4p-Spt5p complex also plays a role in pre-mRNA processing
YLR381W	CTF3	6	NO	PROTEOME	NO	NO	Outer kinetochore protein that forms a complex with Mcm16p and Mcm22p; may bind the kinetochore to spindle microtubules
YLR370C	ARC18	6	NO	PROTEOME	YES	NO	Subunit of the ARP2/3 complex, which is required for the motility and integrity of cortical actin patches
YLR362W	STE11	6	NO	PROTEOME	NO	NO	Signal transducing MEK kinase involved in pheromone response and pseudohyphal/invasive growth pathways where it phosphorylates Ste7p, and the high osmolarity response pathway, via phosphorylation of Pbs2p; regulated by Ste20p and Ste50p
YLR347C	KAP95	6	NO	PROTEOME	YES	NO	Karyopherin beta, forms a dimeric complex with Srp1p (Kap60p) that mediates nuclear import of cargo proteins via a nuclear localization signal (NLS), interacts with nucleoporins to guide transport across the nuclear pore complex
YLR330W	CHS5	6	NO	PROTEOME	NO	NO	Component of the exomer complex, which also contains Csh6p, Bch1p, Bch2p, and Bud7p and is involved in export of selected proteins, such as chitin synthase Chs3p, from the Golgi to the plasma membrane
YLR323C	CWC24	6	YES	E3	NO	NO	Essential protein, component of a complex containing Cef1p; has similarity to S. pombe Cwf24p
YLR295C	ATP14	6	NO	PROTEOME	NO	NO	Subunit h of the F0 sector of mitochondrial F1F0 ATP synthase, which is a large, evolutionarily conserved enzyme complex required for ATP synthesis
YLR259C	HSP60	6	NO	PROTEOME	NO	YES	Tetradecameric mitochondrial chaperonin required for ATP-dependent folding of precursor polypeptides and complex assembly; prevents aggregation and mediates protein refolding after heat shock; role in mtDNA transmission; phosphorylated
YLR180W	SAM1	6	NO	PROTEOME	YES	YES	S-adenosylmethionine synthetase, catalyzes transfer of the adenosyl group of ATP to the sulfur atom of methionine; one of two differentially regulated isozymes (Sam1p and Sam2p)
YLR106C	MDN1	6	NO	PROTEOME	YES	NO	Huge dynein-related AAA-type ATPase (midasin), forms extended pre-60S particle with the Rix1 complex (Rix1p-Ipi1p-Ipi3p), may mediate ATP-dependent remodeling of 60S subunits and subsequent export from nucleoplasm to cytoplasm
YLR075W	RPL10	6	NO	PROTEOME	YES	NO	Protein component of the large (60S) ribosomal subunit, responsible for joining the 40S and 60S subunits; regulates translation initiation; has similarity to rat L10 ribosomal protein and to members of the QM gene family
YLR058C	SHM2	6	NO	PROTEOME	YES	YES	Cytosolic serine hydroxymethyltransferase, converts serine to glycine plus 5,10 methylenetetrahydrofolate; major isoform involved in generating precursors for purine, pyrimidine, amino acid, and lipid biosynthesis
YLR033W	RSC58	6	NO	PROTEOME	NO	YES	Component of the RSC chromatin remodeling complex; RSC functions in transcriptional regulation and elongation, chromosome stability, and establishing sister chromatid cohesion; involved in telomere maintenance58KDa subunit
YLL040C	VPS13	6	NO	PROTEOME	YES	NO	Protein of unknown function; heterooligomeric or homooligomeric complex; peripherally associated with membranes; homologous to human COH1; involved in sporulation, vacuolar protein sorting and protein-Golgi retention
YKR095W	MLP1	6	NO	PROTEOME	YES	YES	Myosin-like protein associated with the nuclear envelope, connects the nuclear pore complex with the nuclear interior; involved with Tel1p in telomere length control; involved with Pml1p and Pml39p in nuclear retention of unspliced mRNAs
YKL173W	SNU114	6	NO	PROTEOME	YES	NO	GTPase component of U5 snRNP involved in mRNA splicing via spliceosome; binds directly to U5 snRNA; proposed to be involved in conformational changes of the spliceosome; similarity to ribosomal translocation factor EF-2
YKL166C	TPK3	6	NO	PROTEOME	NO	YES	cAMP-dependent protein kinase catalytic subunit; promotes vegetative growth in response to nutrients via the Ras-cAMP signaling pathway; inhibited by regulatory subunit Bcy1p in the absence of cAMP; partially redundant with Tpk1p and Tpk2p
YKL139W	CTK1	6	NO	PROTEOME	NO	NO	Catalytic (alpha) subunit of C-terminal domain kinase I (CTDK-I), which phosphorylates the C-terminal repeated domain of the RNA polymerase II large subunit (Rpo21p) to affect both transcription and pre-mRNA 3' end processing
YKL130C	SHE2	6	NO	PROTEOME	NO	NO	RNA-binding protein that binds specific mRNAs and interacts with She3p; part of the mRNA localization machinery that restricts accumulation of certain proteins to the bud
YKL129C	MYO3	6	NO	PROTEOME	YES	NO	One of two type I myosins; localizes to actin cortical patches; deletion of MYO3 has little effect on growth, but myo3 myo5 double deletion causes severe defects in growth and actin cytoskeleton organization
YKL081W	TEF4	6	NO	PROTEOME	YES	YES	Translation elongation factor EF-1 gamma
YKL073W	LHS1	6	NO	PROTEOME	NO	NO	Molecular chaperone of the endoplasmic reticulum lumen, involved in polypeptide translocation and folding; member of the Hsp70 family; localizes to the lumen of the ER; regulated by the unfolded protein response pathway
YJR060W	CBF1	6	NO	PROTEOME	NO	YES	Helix-loop-helix protein that binds the motif CACRTG, which is present at several sites including MET gene promoters and centromere DNA element I (CDEI); required for nucleosome positioning at this motif; targets Isw1p to DNA
YJR016C	ILV3	6	NO	PROTEOME	NO	YES	Dihydroxyacid dehydratase, catalyzes third step in the common pathway leading to biosynthesis of branched-chain amino acids
YJR007W	SUI2	6	NO	PROTEOME	NO	YES	Alpha subunit of the translation initiation factor eIF2, involved in the identification of the start codon; phosphorylation of Ser51 is required for regulation of translation by inhibiting the exchange of GDP for GTP
YJL149W	DAS1	6	YES	F-BOX	YES	NO	Putative SCF ubiquitin ligase F-box protein; interacts physically with both Cdc53p and Skp1 and genetically with CDC34; similar to putative F-box protein YDR131C; null mutant suppresses dst1delta sensitivity for 6-azauracil
YJL008C	CCT8	6	NO	PROTEOME	YES	YES	Subunit of the cytosolic chaperonin Cct ring complex, related to Tcp1p, required for the assembly of actin and tubulins in vivo
YIR009W	MSL1	6	NO	PROTEOME	NO	NO	U2B component of U2 snRNP, involved in splicing, binds the U2 snRNA stem-loop IV in vitro; does not contain the conserved C-terminal RNA binding domain found in other family members
YIL061C	SNP1	6	NO	PROTEOME	NO	NO	Component of U1 snRNP required for mRNA splicing via spliceosome; may interact with poly(A) polymerase to regulate polyadenylation; homolog of human U1 70K protein
YHR206W	SKN7	6	NO	PROTEOME	NO	NO	Nuclear response regulator and transcription factor, part of a branched two-component signaling system; required for optimal induction of heat-shock genes in response to oxidative stress; involved in osmoregulation
YHR167W	THP2	6	NO	PROTEOME	NO	NO	Subunit of the THO complex, which connects transcription elongation and mitotic recombination, and of the TREX complex, which is recruited to activated genes and couples transcription to mRNA export; involved in telomere maintenance
YHR164C	DNA2	6	NO	PROTEOME	NO	NO	Essential tripartite DNA replication factor with single-stranded DNA-dependent ATPase, ATP-dependent nuclease, and helicase activities; required for Okazaki fragment processing; involved in DNA repair pathways; potential Cdc28p substrate
YHR156C	LIN1	6	NO	PROTEOME	NO	NO	Non-essential component of U5 snRNP; nuclear protein; physically interacts with Irr1p of cohesin complex; may link together proteins involved in chromosome segregation, mRNA splicing and DNA replication
YHR107C	CDC12	6	NO	PROTEOME	YES	YES	Component of the septin ring of the mother-bud neck that is required for cytokinesis; septins recruit proteins to the neck and can act as a barrier to diffusion at the membrane, and they comprise the 10nm filaments seen with EM
YHR083W	SAM35	6	NO	PROTEOME	NO	NO	Essential component of the sorting and assembly machinery (SAM complex or TOB complex) of the mitochondrial outer membrane, which binds precursors of beta-barrel proteins and facilitates their insertion into the outer membrane
YHR064C	SSZ1	6	NO	PROTEOME	NO	NO	Hsp70 protein that interacts with Zuo1p (a DnaJ homolog) to form a ribosome-associated complex that binds the ribosome via the Zuo1p subunit; also involved in pleiotropic drug resistance via sequential activation of PDR1 and PDR5; binds ATP
YHR007C	ERG11	6	NO	PROTEOME	YES	NO	Lanosterol 14-alpha-demethylase, catalyzes the C-14 demethylation of lanosterol to form 4,4''-dimethyl cholesta-8,14,24-triene-3-beta-ol in the ergosterol biosynthesis pathway; member of the cytochrome P450 family
YGR270W	YTA7	6	NO	PROTEOME	NO	NO	Protein that localizes to chromatin and has a role in regulation of histone gene expression; has a bromodomain-like region that interacts with the N-terminal tail of histone H3, and an ATPase domain; potentially phosphorylated by Cdc28p
YGR268C	HUA1	6	NO	PROTEOME	YES	NO	Cytoplasmic protein containing a zinc finger domain with sequence similarity to that of Type I J-proteins; computational analysis of large-scale protein-protein interaction data suggests a possible role in actin patch assembly
YGR134W	CAF130	6	NO	PROTEOME	NO	NO	Part of the evolutionarily-conserved CCR4-NOT transcriptional regulatory complex involved in controlling mRNA initiation, elongation, and degradation
YGL234W	ADE5,7	6	NO	PROTEOME	YES	YES	Bifunctional enzyme of the 'de novo' purine nucleotide biosynthetic pathway, contains aminoimidazole ribotide synthetase and glycinamide ribotide synthetase activities
YGL213C	SKI8	6	NO	PROTEOME	NO	NO	Protein involved in exosome mediated 3' to 5' mRNA degradation and translation inhibition of non-poly(A) mRNAs as well as double-strand break formation during meiotic recombination; required for repressing propagation of dsRNA viruses
YGL206C	CHC1	6	NO	PROTEOME	YES	YES	Clathrin heavy chain, subunit of the major coat protein involved in intracellular protein transport and endocytosis; two heavy chains form the clathrin triskelion structural component; the light chain (CLC1) is thought to regulate function
YGL200C	EMP24	6	NO	PROTEOME	YES	NO	Integral membrane component of endoplasmic reticulum-derived COPII-coated vesicles, which function in ER to Golgi transport
YGL151W	NUT1	6	NO	PROTEOME	YES	YES	Component of the RNA polymerase II mediator complex, which is required for transcriptional activation and also has a role in basal transcription
YGL105W	ARC1	6	NO	PROTEOME	YES	NO	Protein that binds tRNA and methionyl- and glutamyl-tRNA synthetases (Mes1p and Gus1p), delivering tRNA to them, stimulating catalysis, and ensuring their localization to the cytoplasm; also binds quadruplex nucleic acids
YFL038C	YPT1	6	NO	PROTEOME	YES	YES	Ras-like small GTPase, involved in the ER-to-Golgi step of the secretory pathway; complex formation with the Rab escort protein Mrs6p is required for prenylation of Ypt1p by protein geranylgeranyltransferase type II (Bet2p-Bet4p)
YFL026W	STE2	6	NO	PROTEOME	YES	NO	Receptor for alpha-factor pheromone; seven transmembrane-domain GPCR that interacts with both pheromone and a heterotrimeric G protein to initiate the signaling response that leads to mating between haploid a and alpha cells
YER025W	GCD11	6	NO	PROTEOME	YES	YES	Gamma subunit of the translation initiation factor eIF2, involved in the identification of the start codon; binds GTP when forming the ternary complex with GTP and tRNAi-Met
YDR495C	VPS3	6	NO	PROTEOME	NO	NO	Component of CORVET tethering complex; cytoplasmic protein required for the sorting and processing of soluble vacuolar proteins, acidification of the vacuolar lumen, and assembly of the vacuolar H+-ATPase
YDR419W	RAD30	6	NO	PROTEOME	NO	NO	DNA polymerase eta, involved in the predominantly error-free bypass replication of DNA lesions, catalyzes the efficient and accurate synthesis of DNA opposite cyclobutane pyrimidine dimers; homolog of human POLH and bacterial DinB proteins
YDR320C	SWA2	6	NO	PROTEOME	YES	NO	Auxilin-like protein involved in vesicular transport; clathrin-binding protein required for uncoating of clathrin-coated vesicles
YDR313C	PIB1	6	YES	E3	YES	NO	RING-type ubiquitin ligase of the endosomal and vacuolar membranes, binds phosphatidylinositol(3)-phosphate; contains a FYVE finger domain
YDR259C	YAP6	6	NO	PROTEOME	NO	NO	Putative basic leucine zipper (bZIP) transcription factor; overexpression increases sodium and lithium tolerance
YDR254W	CHL4	6	NO	PROTEOME	NO	NO	Outer kinetochore protein required for chromosome stability, interacts with kinetochore proteins Ctf19p, Ctf3p, and Iml3p; exhibits a two-hybrid interaction with Mif2p; association with CEN DNA requires Ctf19p
YDR190C	RVB1	6	NO	PROTEOME	YES	YES	Essential protein involved in transcription regulation; component of chromatin remodeling complexes; required for assembly and function of the INO80 complex; member of the RUVB-like protein family
YDR146C	SWI5	6	NO	PROTEOME	YES	NO	Transcription factor that activates transcription of genes expressed at the M/G1 phase boundary and in G1 phase; localization to the nucleus occurs during G1 and appears to be regulated by phosphorylation by Cdc28p kinase
YDR129C	SAC6	6	NO	PROTEOME	YES	YES	Fimbrin, actin-bundling protein; cooperates with Scp1p (calponin/transgelin) in the organization and maintenance of the actin cytoskeleton
YDR064W	RPS13	6	NO	PROTEOME	YES	YES	Protein component of the small (40S) ribosomal subunit; has similarity to E. coli S15 and rat S13 ribosomal proteins
YDR052C	DBF4	6	NO	PROTEOME	NO	NO	Regulatory subunit of Cdc7p-Dbf4p kinase complex, required for Cdc7p kinase activity and initiation of DNA replication; phosphorylates the Mcm2-7 family of proteins; cell cycle regulated
YDL227C	HO	6	NO	PROTEOME	YES	NO	Site-specific endonuclease required for gene conversion at the MAT locus (homothallic switching) through the generation of a ds DNA break; expression restricted to mother cells in late G1 as controlled by Swi4p-Swi6p, Swi5p and Ash1p
YDL084W	SUB2	6	NO	PROTEOME	YES	YES	Component of the TREX complex required for nuclear mRNA export; member of the DEAD-box RNA helicase superfamily and is involved in early and late steps of spliceosome assembly; homolog of the human splicing factor hUAP56
YDL047W	SIT4	6	NO	PROTEOME	YES	NO	Type 2A-related serine-threonine phosphatase that functions in the G1/S transition of the mitotic cycle; cytoplasmic and nuclear protein that modulates functions mediated by Pkc1p including cell wall and actin cytoskeleton organization
YDL002C	NHP10	6	NO	PROTEOME	NO	YES	Protein related to mammalian high mobility group proteins; likely component of the INO80 complex, which is an ATP-dependent chromatin-remodeling complex
YCR028C-A	RIM1	6	NO	PROTEOME	NO	NO	Single-stranded DNA-binding protein essential for mitochondrial genome maintenance; involved in mitochondrial DNA replication
YCL050C	APA1	6	NO	PROTEOME	YES	YES	Diadenosine 5',5''-P1,P4-tetraphosphate phosphorylase I (AP4A phosphorylase), involved in catabolism of bis(5'-nucleosidyl) tetraphosphates; has similarity to Apa2p
YCL043C	PDI1	6	NO	PROTEOME	YES	NO	Protein disulfide isomerase, multifunctional protein resident in the endoplasmic reticulum lumen, essential for the formation of disulfide bonds in secretory and cell-surface proteins, unscrambles non-native disulfide bonds
YBR283C	SSH1	6	NO	PROTEOME	YES	NO	Subunit of the Ssh1 translocon complex; Sec61p homolog involved in co-translational pathway of protein translocation; not essential
YBR223C	TDP1	6	NO	PROTEOME	NO	NO	Tyrosyl-DNA Phosphodiesterase I, hydrolyzes 3'-phosphotyrosyl bonds to generate 3'-phosphate DNA and tyrosine, involved in the repair of DNA lesions created by topoisomerase I
YBR203W	COS111	6	YES	F-BOX	YES	NO	Protein required for resistance to the antifungal drug ciclopirox olamine; not related to the subtelomerically-encoded COS family; the authentic, non-tagged protein is detected in highly purified mitochondria in high-throughput studies
YBR195C	MSI1	6	NO	PROTEOME	YES	NO	Subunit of chromatin assembly factor I (CAF-1), negative regulator of the RAS/cAMP pathway via sequestration of Npr1p kinase; localizes to the nucleus and cytoplasm; homologous to human retinoblastoma binding proteins RbAp48 and RbAp46
YBR055C	PRP6	6	NO	PROTEOME	NO	NO	Splicing factor, component of the U4/U6-U5 snRNP complex
YBR048W	RPS11B	6	NO	PROTEOME	YES	NO	Protein component of the small (40S) ribosomal subunit; identical to Rps11Ap and has similarity to E. coli S17 and rat S11 ribosomal proteins
YBR017C	KAP104	6	NO	PROTEOME	YES	NO	Transportin, cytosolic karyopherin beta 2 involved in delivery of heterogeneous nuclear ribonucleoproteins to the nucleoplasm, binds rg-nuclear localization signals on Nab2p and Hrp1p, plays a role in cell-cycle progression
YBR011C	IPP1	6	NO	PROTEOME	NO	YES	Cytoplasmic inorganic pyrophosphatase (PPase), catalyzes the rapid exchange of oxygens from Pi with water, highly expressed and essential for viability, active-site residues show identity to those from E. coli PPase
YBL076C	ILS1	6	NO	PROTEOME	YES	YES	Cytoplasmic isoleucine-tRNA synthetase, target of the G1-specific inhibitor reveromycin A
YBL030C	PET9	6	NO	PROTEOME	YES	YES	Major ADP/ATP carrier of the mitochondrial inner membrane, exchanges cytosolic ADP for mitochondrially synthesized ATP; phosphorylated; required for viability in many common lab strains carrying a mutation in the polymorphic SAL1 gene
YAL040C	CLN3	6	NO	PROTEOME	NO	NO	G1 cyclin involved in cell cycle progression; activates Cdc28p kinase to promote the G1 to S phase transition; plays a role in regulating transcription of the other G1 cyclins, CLN1 and CLN2; regulated by phosphorylation and proteolysis
YAL026C	DRS2	6	NO	PROTEOME	YES	NO	Aminophospholipid translocase (flippase) that maintains membrane lipid asymmetry in post-Golgi secretory vessicles; contributes to clathrin-coated vesicle formation and endocytosis; mutations in human homolog ATP8B1 result in liver disease
YAL023C	PMT2	6	NO	PROTEOME	YES	NO	Protein O-mannosyltransferase, transfers mannose residues from dolichyl phosphate-D-mannose to protein serine/threonine residues; acts in a complex with Pmt1p, can instead interact with Pmt5p in some conditions; target for new antifungals
YAL001C	TFC3	6	NO	PROTEOME	YES	YES	Largest of six subunits of the RNA polymerase III transcription initiation factor complex (TFIIIC); part of the TauB domain of TFIIIC that binds DNA at the BoxB promoter sites of tRNA and similar genes; cooperates with Tfc6p in DNA binding
YPR181C	SEC23	5	NO	PROTEOME	YES	NO	GTPase-activating protein; component of the Sec23p-Sec24p heterodimeric complex of the COPII vesicle coat, involved in ER to Golgi transport and autophagy; stimulates the GDP-bound form of Sar1p
YPR032W	SRO7	5	NO	PROTEOME	YES	NO	Effector of Rab GTPase Sec4p, forms a complex with Sec4p and t-SNARE Sec9p; involved in exocytosis and docking and fusion of post-Golgi vesicles with plasma membrane; homolog of Sro77p and Drosophila lgl tumor suppressor
YPL242C	IQG1	5	NO	PROTEOME	YES	NO	Essential protein required for determination of budding pattern, promotes localization of axial markers Bud4p and Cdc12p and functionally interacts with Sec3p, localizes to the contractile ring during anaphase, member of the IQGAP family
YPL218W	SAR1	5	NO	PROTEOME	YES	NO	GTPase, GTP-binding protein of the ARF family, component of COPII coat of vesicles; required for transport vesicle formation during ER to Golgi protein transport
YPL217C	BMS1	5	NO	PROTEOME	NO	YES	Essential conserved nucleolar GTP-binding protein required for synthesis of 40S ribosomal subunits and for processing of the 35S pre-rRNA at sites A0, A1, and A2; interacts with Rcl1p, has similarity to Tsr1p
YPL213W	LEA1	5	NO	PROTEOME	NO	NO	Component of U2 snRNP; disruption causes reduced U2 snRNP levels; physically interacts with Msl1p; invovled in telomere maintenance; putative homolog of human U2A' snRNP protein
YPL204W	HRR25	5	NO	PROTEOME	YES	NO	Protein kinase involved in regulating diverse events including vesicular trafficking, DNA repair, and chromosome segregation; binds the CTD of RNA pol II; homolog of mammalian casein kinase 1delta (CK1delta)
YPL181W	CTI6	5	NO	PROTEOME	NO	YES	Protein that relieves transcriptional repression by binding to the Cyc8p-Tup1p corepressor and recruiting the SAGA complex to the repressed promoter; contains a PHD finger domain
YPL154C	PEP4	5	NO	PROTEOME	YES	YES	Vacuolar aspartyl protease (proteinase A), required for the posttranslational precursor maturation of vacuolar proteinases; important for protein turnover after oxidative damage; synthesized as a zymogen, self-activates
YPL081W	RPS9A	5	NO	PROTEOME	YES	NO	Protein component of the small (40S) ribosomal subunit; nearly identical to Rps9Bp and has similarity to E. coli S4 and rat S9 ribosomal proteins
YPL075W	GCR1	5	NO	PROTEOME	NO	YES	Transcriptional activator of genes involved in glycolysis; DNA-binding protein that interacts and functions with the transcriptional activator Gcr2p
YPL031C	PHO85	5	NO	PROTEOME	YES	NO	Cyclin-dependent kinase, with ten cyclin partners; involved in regulating the cellular response to nutrient levels and environmental conditions and progression through the cell cycle
YPL001W	HAT1	5	NO	PROTEOME	YES	NO	Catalytic subunit of the Hat1p-Hat2p histone acetyltransferase complex that uses the cofactor acetyl coenzyme A, to acetylate free nuclear and cytoplasmic histone H4; involved in telomeric silencing and DNA double-strand break repair
YOR340C	RPA43	5	NO	PROTEOME	NO	YES	RNA polymerase I subunit A43
YOR212W	STE4	5	NO	PROTEOME	NO	NO	G protein beta subunit, forms a dimer with Ste18p to activate the mating signaling pathway, forms a heterotrimer with Gpa1p and Ste18p to dampen signaling; may recruit Rho1p to the polarized growth site during mating; contains WD40 repeats
YOR207C	RET1	5	NO	PROTEOME	YES	YES	Second-largest subunit of RNA polymerase III, which is responsible for the transcription of tRNA and 5S RNA genes, and other low molecular weight RNAs
YOR195W	SLK19	5	NO	PROTEOME	NO	YES	Kinetochore-associated protein required for normal segregation of chromosomes in meiosis and mitosis; component of the FEAR regulatory network, which promotes Cdc14p release from the nucleolus during anaphase; potential Cdc28p substrate
YOR174W	MED4	5	NO	PROTEOME	NO	YES	Subunit of the RNA polymerase II mediator complex; associates with core polymerase subunits to form the RNA polymerase II holoenzyme; essential for transcriptional regulation
YOR153W	PDR5	5	NO	PROTEOME	YES	YES	Plasma membrane ATP-binding cassette (ABC) transporter, short-lived multidrug transporter actively regulated by Pdr1p; also involved in steroid transport, cation resistance, and cellular detoxification during exponential growth
YOR106W	VAM3	5	NO	PROTEOME	NO	NO	Syntaxin-related protein required for vacuolar assembly; functions with Vam7p in vacuolar protein trafficking; member of the syntaxin family of proteins
YNR031C	SSK2	5	NO	PROTEOME	YES	NO	MAP kinase kinase kinase of the HOG1 mitogen-activated signaling pathway; interacts with Ssk1p, leading to autophosphorylation and activation of Ssk2p which phosphorylates Pbs2p; also mediates actin cytoskeleton recovery from osmotic stress
YNL253W	TEX1	5	NO	PROTEOME	NO	NO	Protein involved in mRNA export, component of the transcription export (TREX) complex
YNL246W	VPS75	5	NO	PROTEOME	NO	NO	NAP family histone chaperone; binds to histone H3-H4 tetramers and to histone acetyltransferase RTT109; possesses nucleosome assembly activity in vitro; proposed role in vacuolar protein sorting
YNL233W	BNI4	5	NO	PROTEOME	NO	YES	Targeting subunit for Glc7p protein phosphatase, localized to the bud neck, required for localization of chitin synthase III to the bud neck via interaction with the chitin synthase III regulatory subunit Skt5p
YNL219C	ALG9	5	NO	PROTEOME	YES	NO	Mannosyltransferase, involved in N-linked glycosylation; catalyzes the transfer of mannose from Dol-P-Man to lipid-linked oligosaccharides; mutation of the human ortholog causes type 1 congenital disorders of glycosylation
YNL218W	MGS1	5	NO	PROTEOME	NO	NO	Protein with DNA-dependent ATPase and ssDNA annealing activities involved in maintenance of genome; interacts functionally with DNA polymerase delta; homolog of human Werner helicase interacting protein (WHIP)
YNL192W	CHS1	5	NO	PROTEOME	YES	NO	Chitin synthase I, requires activation from zymogenic form in order to catalyze the transfer of N-acetylglucosamine (GlcNAc) to chitin; required for repairing the chitin septum during cytokinesis; transcription activated by mating factor
YNL151C	RPC31	5	NO	PROTEOME	NO	NO	RNA polymerase III subunit C31; contains HMG-like C-terminal domain
YNL132W	KRE33	5	NO	PROTEOME	YES	NO	Essential protein of unknown function; heterozygous mutant shows haploinsufficiency in K1 killer toxin resistance
YNL103W	MET4	5	NO	PROTEOME	YES	YES	Leucine-zipper transcriptional activator, responsible for the regulation of the sulfur amino acid pathway, requires different combinations of the auxiliary factors Cbf1p, Met28p, Met31p and Met32p
YNL088W	TOP2	5	NO	PROTEOME	NO	YES	Essential type II topoisomerase, relieves torsional strain in DNA by cleaving and re-sealing the phosphodiester backbone of both positively and negatively supercoiled DNA; cleaves complementary strands; localizes to axial cores in meiosis
YNL075W	IMP4	5	NO	PROTEOME	NO	NO	Component of the SSU processome, which is required for pre-18S rRNA processing; interacts with Mpp10p; member of a superfamily of proteins that contain a sigma(70)-like motif and associate with RNAs
YNL064C	YDJ1	5	NO	PROTEOME	YES	YES	Protein chaperone involved in regulation of the HSP90 and HSP70 functions; involved in protein translocation across membranes; member of the DnaJ family
YNL054W	VAC7	5	NO	PROTEOME	NO	NO	Integral vacuolar membrane protein involved in vacuole inheritance and morphology; activates Fab1p kinase activity under basal conditions and also after hyperosmotic shock
YNL004W	HRB1	5	NO	PROTEOME	NO	NO	Poly(A+) RNA-binding protein, involved in the export of mRNAs from the nucleus to the cytoplasm; similar to Gbp2p and Npl3p
YMR303C	ADH2	5	NO	PROTEOME	YES	YES	Glucose-repressible alcohol dehydrogenase II, catalyzes the conversion of ethanol to acetaldehyde; involved in the production of certain carboxylate esters; regulated by ADR1
YMR277W	FCP1	5	NO	PROTEOME	NO	NO	Carboxy-terminal domain (CTD) phosphatase, essential for dephosphorylation of the repeated C-terminal domain of the RNA polymerase II large subunit (Rpo21p)
YMR240C	CUS1	5	NO	PROTEOME	NO	NO	Protein required for assembly of U2 snRNP into the spliceosome, forms a complex with Hsh49p and Hsh155p
YMR205C	PFK2	5	NO	PROTEOME	YES	NO	Beta subunit of heterooctameric phosphofructokinase involved in glycolysis, indispensable for anaerobic growth, activated by fructose-2,6-bisphosphate and AMP, mutation inhibits glucose induction of cell cycle-related genes
YMR168C	CEP3	5	NO	PROTEOME	NO	NO	Essential kinetochore protein, component of the CBF3 complex that binds the CDEIII region of the centromere; contains an N-terminal Zn2Cys6 type zinc finger domain, a C-terminal acidic domain, and a putative coiled coil dimerization domain
YMR165C	PAH1	5	NO	PROTEOME	NO	NO	Mg<sup>2+</sup>-dependent phosphatidate (PA) phosphatase, catalyzes the dephosphorylation of PA to yield diacylglycerol and P<sub>i</sub>, responsible for de novo lipid synthesis; homologous to mammalian lipin 1
YMR140W	SIP5	5	NO	PROTEOME	YES	NO	Protein of unknown function; interacts with both the Reg1p/Glc7p phosphatase and the Snf1p kinase
YMR120C	ADE17	5	NO	PROTEOME	YES	NO	Enzyme of 'de novo' purine biosynthesis containing both 5-aminoimidazole-4-carboxamide ribonucleotide transformylase and inosine monophosphate cyclohydrolase activities, isozyme of Ade16p; ade16 ade17 mutants require adenine and histidine
YMR106C	YKU80	5	NO	PROTEOME	NO	NO	Subunit of the telomeric Ku complex (Yku70p-Yku80p), involved in telomere length maintenance, structure and telomere position effect; relocates to sites of double-strand cleavage to promote nonhomologous end joining during DSB repair
YMR072W	ABF2	5	NO	PROTEOME	NO	NO	Mitochondrial DNA-binding protein involved in mitochondrial DNA replication and recombination, member of HMG1 DNA-binding protein family; activity may be regulated by protein kinase A phosphorylation
YMR058W	FET3	5	NO	PROTEOME	YES	NO	Ferro-O2-oxidoreductase required for high-affinity iron uptake and involved in mediating resistance to copper ion toxicity, belongs to class of integral membrane multicopper oxidases
YML055W	SPC2	5	NO	PROTEOME	YES	NO	Subunit of signal peptidase complex (Spc1p, Spc2p, Spc3p, Sec11p), which catalyzes cleavage of N-terminal signal sequences of proteins targeted to the secretory pathway; homologous to mammalian SPC25
YML031W	NDC1	5	NO	PROTEOME	NO	YES	Nuclear envelope protein with multiple putative transmembrane domains, required for nuclear pore complex assembly and spindle pole body duplication; required for meiosis II
YML011C	RAD33	5	NO	PROTEOME	NO	NO	Protein involved in nucleotide excision repair; green fluorescent protein (GFP)-fusion protein localizes to the nucleus
YML007W	YAP1	5	NO	PROTEOME	YES	NO	Basic leucine zipper (bZIP) transcription factor required for oxidative stress tolerance; activated by H2O2 through the multistep formation of disulfide bonds and transit from the cytoplasm to the nucleus; mediates resistance to cadmium
YLR447C	VMA6	5	NO	PROTEOME	YES	NO	Subunit d of the five-subunit V0 integral membrane domain of vacuolar H+-ATPase (V-ATPase), an electrogenic proton pump found in the endomembrane system; stabilizes VO subunits; required for V1 domain assembly on the vacuolar membrane
YLR442C	SIR3	5	NO	PROTEOME	NO	YES	Silencing protein that interacts with Sir2p and Sir4p, and histone H3 and H4 tails, to establish a transcriptionally silent chromatin state; required for spreading of silenced chromatin; recruited to chromatin through interaction with Rap1p
YLR423C	ATG17	5	NO	PROTEOME	NO	NO	Scaffold protein responsible for pre-autophagosomal structure organization; regulatory subunit of an autophagy-specific complex that includes Atg1p and Atg13p; stimulates Atg1p kinase activity
YLR398C	SKI2	5	NO	PROTEOME	YES	NO	Putative RNA helicase, involved in exosome mediated 3' to 5' mRNA degradation and translation inhibition of non-poly(A) mRNAs; forms complex with Ski3p and Ski8p; required for repressing propagation of dsRNA viruses
YLR216C	CPR6	5	NO	PROTEOME	YES	NO	Peptidyl-prolyl cis-trans isomerase (cyclophilin), catalyzes the cis-trans isomerization of peptide bonds N-terminal to proline residues; binds to Hsp82p and contributes to chaperone activity
YLR134W	PDC5	5	NO	PROTEOME	YES	NO	Minor isoform of pyruvate decarboxylase, key enzyme in alcoholic fermentation, decarboxylates pyruvate to acetaldehyde, regulation is glucose- and ethanol-dependent, repressed by thiamine, involved in amino acid catabolism
YLR119W	SRN2	5	NO	PROTEOME	NO	NO	Component of the ESCRT-I complex, which is involved in ubiquitin-dependent sorting of proteins into the endosome; suppressor of rna1-1 mutation; may be involved in RNA export from nucleus
YLR052W	IES3	5	NO	PROTEOME	NO	NO	Subunit of the INO80 chromatin remodeling complex
YLR005W	SSL1	5	NO	PROTEOME	NO	NO	Component of the core form of RNA polymerase transcription factor TFIIH, which has both protein kinase and DNA-dependent ATPase/helicase activities and is essential for transcription and nucleotide excision repair; interacts with Tfb4p
YLL050C	COF1	5	NO	PROTEOME	NO	NO	Cofilin, promotes actin filament depolarization in a pH-dependent manner; binds both actin monomers and filaments and severs filaments; thought to be regulated by phosphorylation at SER4; ubiquitous and essential in eukaryotes
YLL019C	KNS1	5	NO	PROTEOME	YES	NO	Nonessential putative protein kinase of unknown cellular role; member of the LAMMER family of protein kinases, which are serine/threonine kinases also capable of phosphorylating tyrosine residues
YKR101W	SIR1	5	NO	PROTEOME	NO	NO	Protein involved in repression of transcription at the silent mating-type loci HML and HMR; recruitment to silent chromatin requires interactions with Orc1p and with Sir4p, through a common Sir1p domain; binds to centromeric chromatin
YKR001C	VPS1	5	NO	PROTEOME	YES	NO	Dynamin-like GTPase required for vacuolar sorting; also involved in actin cytoskeleton organization, late Golgi-retention of some proteins, regulating peroxisome biogenesis
YKL211C	TRP3	5	NO	PROTEOME	YES	YES	Bifunctional enzyme exhibiting both indole-3-glycerol-phosphate synthase and anthranilate synthase activities, forms multifunctional hetero-oligomeric anthranilate synthase:indole-3-glycerol phosphate synthase enzyme complex with Trp2p
YKL209C	STE6	5	NO	PROTEOME	YES	NO	Plasma membrane ATP-binding cassette (ABC) transporter required for the export of a-factor, catalyzes ATP hydrolysis coupled to a-factor transport; contains 12 transmembrane domains and two ATP binding domains; expressed only in MATa cells
YKL160W	ELF1	5	NO	PROTEOME	NO	NO	Transcription elongation factor that contains a conserved zinc finger domain; implicated in the maintenance of proper chromatin structure in actively transcribed regions; deletion inhibits Brome mosaic virus (BMV) gene expression
YKL088W	YKL088W	5	NO	PROTEOME	NO	NO	NA
YKL042W	SPC42	5	NO	PROTEOME	YES	NO	Central plaque component of spindle pole body (SPB); involved in SPB duplication, may facilitate attachment of the SPB to the nuclear membrane
YKL014C	URB1	5	NO	PROTEOME	YES	NO	Nucleolar protein required for the normal accumulation of 25S and 5.8S rRNAs, associated with the 27SA2 pre-ribosomal particle; proposed to be involved in the biogenesis of the 60S ribosomal subunit
YJR121W	ATP2	5	NO	PROTEOME	NO	NO	Beta subunit of the F1 sector of mitochondrial F1F0 ATP synthase, which is a large, evolutionarily conserved enzyme complex required for ATP synthesis; phosphorylated
YJR077C	MIR1	5	NO	PROTEOME	YES	NO	Mitochondrial phosphate carrier, imports inorganic phosphate into mitochondria; functionally redundant with Pic2p but more abundant than Pic2p under normal conditions; phosphorylated
YJR066W	TOR1	5	NO	PROTEOME	YES	NO	PIK-related protein kinase and rapamycin target; subunit of TORC1, a complex that controls growth in response to nutrients by regulating translation, transcription, ribosome biogenesis, nutrient transport and autophagy; involved in meiosis
YJR006W	POL31	5	NO	PROTEOME	NO	NO	DNA polymerase III (delta) subunit, essential for cell viability; involved in DNA replication and DNA repair
YJL203W	PRP21	5	NO	PROTEOME	NO	NO	Subunit of the SF3a splicing factor complex, required for spliceosome assembly
YJL091C	GWT1	5	NO	PROTEOME	NO	NO	Protein involved in the inositol acylation of glucosaminyl phosphatidylinositol (GlcN-PI) to form glucosaminyl(acyl)phosphatidylinositol (GlcN(acyl)PI), an intermediate in the biosynthesis of glycosylphosphatidylinositol (GPI) anchors
YJL080C	SCP160	5	NO	PROTEOME	YES	NO	Essential RNA-binding G protein effector of mating response pathway, mainly associated with nuclear envelope and ER, interacts in mRNA-dependent manner with translating ribosomes via multiple KH domains, similar to vertebrate vigilins
YJL006C	CTK2	5	NO	PROTEOME	NO	NO	Beta subunit of C-terminal domain kinase I (CTDK-I), which phosphorylates the C-terminal repeated domain of the RNA polymerase II large subunit (Rpo21p) to affect both transcription and pre-mRNA 3' end processing; has similarity to cyclins
YIR019C	MUC1	5	NO	PROTEOME	NO	NO	GPI-anchored cell surface glycoprotein (flocculin) required for pseudohyphal formation, invasive growth, flocculation, and biofilms; transcriptionally regulated by the MAPK pathway (via Ste12p and Tec1p) and the cAMP pathway (via Flo8p)
YIR012W	SQT1	5	NO	PROTEOME	NO	NO	Essential protein involved in a late step of 60S ribosomal subunit assembly or modification; contains multiple WD repeats; interacts with Qsr1p in a two-hybrid assay
YIL063C	YRB2	5	NO	PROTEOME	YES	NO	Protein of unknown function involved in nuclear processes of the Ran-GTPase cycle; involved in nuclear protein export; contains Ran Binding Domain and FxFG repeats; interacts with Srm1p, GTP-Gsp1p, Rna1p and Crm1p; is not essential
YHR187W	IKI1	5	NO	PROTEOME	NO	YES	Subunit of Elongator complex, which is required for modification of wobble nucleosides in tRNA; iki1 mutations confer resistance to the K. lactis toxin zymocin
YHR179W	OYE2	5	NO	PROTEOME	YES	NO	Widely conserved NADPH oxidoreductase containing flavin mononucleotide (FMN), homologous to Oye3p with slight differences in ligand binding and catalytic properties; may be involved in sterol metabolism
YHR142W	CHS7	5	NO	PROTEOME	NO	NO	Protein of unknown function, involved in chitin biosynthesis by regulating Chs3p export from the ER
YHR101C	BIG1	5	NO	PROTEOME	NO	NO	Integral membrane protein of the endoplasmic reticulum, required for normal content of cell wall beta-1,6-glucan
YHR084W	STE12	5	NO	PROTEOME	NO	YES	Transcription factor that is activated by a MAP kinase signaling cascade, activates genes involved in mating or pseudohyphal/invasive growth pathways; cooperates with Tec1p transcription factor to regulate genes specific for invasive growth
YHR020W	YHR020W	5	NO	PROTEOME	YES	YES	NA
YHL033C	RPL8A	5	NO	PROTEOME	YES	YES	Ribosomal protein L4 of the large (60S) ribosomal subunit, nearly identical to Rpl8Bp and has similarity to rat L7a ribosomal protein; mutation results in decreased amounts of free 60S subunits
YGR267C	FOL2	5	NO	PROTEOME	YES	NO	GTP-cyclohydrolase I, catalyzes the first step in the folic acid biosynthetic pathway
YGR262C	BUD32	5	NO	PROTEOME	NO	NO	Protein kinase proposed to be involved in bud-site selection, telomere uncapping and elongation, and transcription; component of the EKC/KEOPS protein complex with Kae1p, Cgi121p, Pcc1p, and Gon7p
YGR180C	RNR4	5	NO	PROTEOME	YES	NO	Ribonucleotide-diphosphate reductase (RNR), small subunit; the RNR complex catalyzes the rate-limiting step in dNTP synthesis and is regulated by DNA replication and DNA damage checkpoint pathways via localization of the small subunits
YGR178C	PBP1	5	NO	PROTEOME	YES	NO	Protein interacting with poly(A)-binding protein Pab1p; likely involved in controlling the extent of mRNA polyadenylation; forms a complex with Mkt1p that may regulate HO translation; interacts with Lsm12p in a copurification assay
YGR175C	ERG1	5	NO	PROTEOME	YES	YES	Squalene epoxidase, catalyzes the epoxidation of squalene to 2,3-oxidosqualene; plays an essential role in the ergosterol-biosynthesis pathway and is the specific target of the antifungal drug terbinafine
YGR163W	GTR2	5	NO	PROTEOME	YES	NO	Putative GTP binding protein that negatively regulates Ran/Tc4 GTPase cycle; activates transcription; subunit of EGO and GSE complexes; required for sorting of Gap1p; localizes to cytoplasm and to chromatin; homolog of human RagC and RagD
YGR162W	TIF4631	5	NO	PROTEOME	YES	NO	Translation initiation factor eIF4G, subunit of the mRNA cap-binding protein complex (eIF4F) that also contains eIF4E (Cdc33p); associates with the poly(A)-binding protein Pab1p, also interacts with eIF4A (Tif1p); homologous to Tif4632p
YGR087C	PDC6	5	NO	PROTEOME	YES	NO	Minor isoform of pyruvate decarboxylase, decarboxylates pyruvate to acetaldehyde, involved in amino acid catabolism; transcription is glucose- and ethanol-dependent, and is strongly induced during sulfur limitation
YGR024C	THG1	5	NO	PROTEOME	NO	NO	tRNAHis guanylyltransferase, adds a guanosine residue to the 5' end of tRNAHis after transcription and RNase P cleavage; couples nuclear division and migration to cell budding and cytokinesis; essential enzyme conserved among eukaryotes
YGL252C	RTG2	5	NO	PROTEOME	NO	NO	Sensor of mitochondrial dysfunction; regulates the subcellular location of Rtg1p and Rtg3p, transcriptional activators of the retrograde (RTG) and TOR pathways; Rtg2p is inhibited by the phosphorylated form of Mks1p
YGL233W	SEC15	5	NO	PROTEOME	NO	NO	Essential 113kDa subunit of the exocyst complex (Sec3p, Sec5p, Sec6p, Sec8p, Sec10p, Sec15p, Exo70p, and Exo84p), which mediates polarized targeting of vesicles to active sites of exocytosis; Sec15p associates with Sec4p and vesicles
YGL179C	TOS3	5	NO	PROTEOME	NO	NO	Protein kinase, related to and functionally redundant with Elm1p and Sak1p for the phosphorylation and activation of Snf1p; functionally orthologous to LKB1, a mammalian kinase associated with Peutz-Jeghers cancer-susceptibility syndrome
YGL084C	GUP1	5	NO	PROTEOME	YES	NO	Plasma membrane protein involved in remodeling GPI anchors; member of the MBOAT family of putative membrane-bound O-acyltransferases; proposed to be involved in glycerol transport
YGL055W	OLE1	5	NO	PROTEOME	YES	NO	Delta(9) fatty acid desaturase, required for monounsaturated fatty acid synthesis and for normal distribution of mitochondria
YGL008C	PMA1	5	NO	PROTEOME	YES	NO	Plasma membrane H+-ATPase, pumps protons out of the cell; major regulator of cytoplasmic pH and plasma membrane potential; part of the P2 subgroup of cation-transporting ATPases
YFR040W	SAP155	5	NO	PROTEOME	NO	NO	Protein that forms a complex with the Sit4p protein phosphatase and is required for its function; member of a family of similar proteins including Sap4p, Sap185p, and Sap190p
YFR031C-A	RPL2A	5	NO	PROTEOME	YES	YES	Protein component of the large (60S) ribosomal subunit, identical to Rpl2Bp and has similarity to E. coli L2 and rat L8 ribosomal proteins
YFL016C	MDJ1	5	NO	PROTEOME	NO	NO	Protein involved in folding of mitochondrially synthesized proteins in the mitochondrial matrix; localizes to the mitochondrial inner membrane; member of the DnaJ family of molecular chaperones
YFL010C	WWM1	5	NO	PROTEOME	YES	NO	WW domain containing protein of unknown function; binds to Mca1p, a caspase-related protease that regulates H2O2-induced apoptosis; overexpression causes Gi phase growth arrest and clonal death that is suppressed by overexpression of MCA1
YER178W	PDA1	5	NO	PROTEOME	NO	NO	E1 alpha subunit of the pyruvate dehydrogenase (PDH) complex, catalyzes the direct oxidative decarboxylation of pyruvate to acetyl-CoA; phosphorylated; regulated by glucose
YER133W	GLC7	5	NO	PROTEOME	YES	NO	Catalytic subunit of type 1 serine/threonine protein phosphatase, involved in many processes including glycogen metabolism, sporulation, and mitosis; interacts with multiple regulatory subunits; predominantly isolated with Sds22p
YER120W	SCS2	5	NO	PROTEOME	YES	YES	Integral ER membrane protein that regulates phospholipid metabolism via an interaction with the FFAT motif of Opi1p, also involved in telomeric silencing, disruption causes inositol auxotrophy above 34 degrees C, VAP homolog
YER110C	KAP123	5	NO	PROTEOME	YES	YES	Karyopherin beta, mediates nuclear import of ribosomal proteins prior to assembly into ribosomes and import of histones H3 and H4; localizes to the nuclear pore, nucleus, and cytoplasm; exhibits genetic interactions with RAI1
YEL026W	SNU13	5	NO	PROTEOME	NO	YES	RNA binding protein, part of U3 snoRNP involved in rRNA processing, part of U4/U6-U5 tri-snRNP involved in mRNA splicing, similar to human 15.5K protein
YEL002C	WBP1	5	NO	PROTEOME	YES	NO	Beta subunit of the oligosaccharyl transferase (OST) glycoprotein complex; required for N-linked glycosylation of proteins in the endoplasmic reticulum
YDR484W	VPS52	5	NO	PROTEOME	NO	NO	Component of the GARP (Golgi-associated retrograde protein) complex, Vps51p-Vps52p-Vps53p-Vps54p, which is required for the recycling of proteins from endosomes to the late Golgi; involved in localization of actin and chitin
YDR463W	STP1	5	NO	PROTEOME	YES	YES	Transcription factor, activated by proteolytic processing in response to signals from the SPS sensor system for external amino acids; activates transcription of amino acid permease genes and may have a role in tRNA processing
YDR456W	NHX1	5	NO	PROTEOME	NO	NO	Endosomal Na+/H+ exchanger, required for intracellular sequestration of Na+; required for osmotolerance to acute hypertonic shock
YDR447C	RPS17B	5	NO	PROTEOME	YES	YES	Ribosomal protein 51 (rp51) of the small (40s) subunit; nearly identical to Rps17Ap and has similarity to rat S17 ribosomal protein
YDR418W	RPL12B	5	NO	PROTEOME	YES	NO	Protein component of the large (60S) ribosomal subunit, nearly identical to Rpl12Ap; rpl12a rpl12b double mutant exhibits slow growth and slow translation; has similarity to E. coli L11 and rat L12 ribosomal proteins
YDR406W	PDR15	5	NO	PROTEOME	YES	NO	Plasma membrane ATP binding cassette (ABC) transporter, multidrug transporter and general stress response factor implicated in cellular detoxification; regulated by Pdr1p, Pdr3p and Pdr8p; promoter contains a PDR responsive element
YDR389W	SAC7	5	NO	PROTEOME	NO	NO	GTPase activating protein (GAP) for Rho1p, involved in signaling to the actin cytoskeleton, null mutations suppress tor2 mutations and temperature sensitive mutations in actin; potential Cdc28p substrate
YDR309C	GIC2	5	NO	PROTEOME	YES	NO	Redundant rho-like GTPase Cdc42p effector; homolog of Gic1p; involved in initiation of budding and cellular polarization; interacts with Cdc42p via the Cdc42/Rac-interactive binding (CRIB) domain and with PI(4,5)P2 via a polybasic region
YDR273W	DON1	5	YES	OTHERS	YES	NO	Meiosis-specific component of the spindle pole body, part of the leading edge protein (LEP) coat, forms a ring-like structure at the leading edge of the prospore membrane during meiosis II
YDR267C	CIA1	5	NO	PROTEOME	NO	NO	Essential protein involved in assembly of cytosolic and nuclear iron-sulfur proteins
YDR228C	PCF11	5	NO	PROTEOME	NO	NO	mRNA 3' end processing factor, essential component of cleavage and polyadenylation factor IA (CF IA), involved in pre-mRNA 3' end processing and in transcription termination; binds C-terminal domain of largest subunit of RNA pol II (Rpo21p)
YDR189W	SLY1	5	NO	PROTEOME	NO	NO	Hydrophilic protein involved in vesicle trafficking between the ER and Golgi; SM (Sec1/Munc-18) family protein that binds the tSNARE Sed5p and stimulates its assembly into a trans-SNARE membrane-protein complex
YDR170C	SEC7	5	NO	PROTEOME	YES	NO	Guanine nucleotide exchange factor (GEF) for ADP ribosylation factors involved in proliferation of the Golgi, intra-Golgi transport and ER-to-Golgi transport; found in the cytoplasm and on Golgi-associated coated vesicles
YDR156W	RPA14	5	NO	PROTEOME	NO	NO	RNA polymerase I subunit A14
YDL215C	GDH2	5	NO	PROTEOME	YES	NO	NAD(+)-dependent glutamate dehydrogenase, degrades glutamate to ammonia and alpha-ketoglutarate; expression sensitive to nitrogen catabolite repression and intracellular ammonia levels
YDL209C	CWC2	5	NO	PROTEOME	NO	NO	Protein involved in pre-mRNA splicing, component of a complex containing Cef1p; interacts with Prp19p; contains an RNA recognition motif; has similarity to S. pombe Cwf2p
YDL192W	ARF1	5	NO	PROTEOME	YES	NO	ADP-ribosylation factor, GTPase of the Ras superfamily involved in regulation of coated vesicle formation in intracellular trafficking within the Golgi; functionally interchangeable with Arf2p
YDL164C	CDC9	5	NO	PROTEOME	NO	NO	DNA ligase found in the nucleus and mitochondria, an essential enzyme that joins Okazaki fragments during DNA replication; also acts in nucleotide excision repair, base excision repair, and recombination
YDL155W	CLB3	5	NO	PROTEOME	NO	NO	B-type cyclin involved in cell cycle progression; activates Cdc28p to promote the G2/M transition; may be involved in DNA replication and spindle assembly; accumulates during S phase and G2, then targeted for ubiquitin-mediated degradation
YDL149W	ATG9	5	NO	PROTEOME	YES	NO	Transmembrane protein involved in formation of Cvt and autophagic vesicles; cycles between the pre-autophagosomal structure and other cytosolic punctate structures, not found in autophagosomes
YDL145C	COP1	5	NO	PROTEOME	YES	YES	Alpha subunit of COPI vesicle coatomer complex, which surrounds transport vesicles in the early secretory pathway
YDL131W	LYS21	5	NO	PROTEOME	YES	YES	Homocitrate synthase isozyme, catalyzes the condensation of acetyl-CoA and alpha-ketoglutarate to form homocitrate, which is the first step in the lysine biosynthesis pathway; highly similar to the other isozyme, Lys20p
YDL059C	RAD59	5	NO	PROTEOME	NO	NO	Protein involved in the repair of double-strand breaks in DNA during vegetative growth via recombination and single-strand annealing; anneals complementary single-stranded DNA; homologous to Rad52p
YDL052C	SLC1	5	NO	PROTEOME	YES	NO	1-acyl-sn-gylcerol-3-phosphate acyltransferase, catalyzes the acylation of lysophosphatidic acid to form phosphatidic acid, a key intermediate in lipid metabolism; enzymatic activity detected in lipid particles and microsomes
YDL042C	SIR2	5	NO	PROTEOME	YES	YES	Conserved NAD+ dependent histone deacetylase of the Sirtuin family involved in regulation of lifespan; plays roles in silencing at HML, HMR, telomeres, and the rDNA locus; negatively regulates initiation of DNA replication
YDL033C	SLM3	5	NO	PROTEOME	NO	NO	tRNA-specific 2-thiouridylase, responsible for 2-thiolation of the wobble base of mitochondrial tRNAs; human ortholog is implicated in myoclonus epilepsy associated with ragged red fibers (MERRF)
YCR092C	MSH3	5	NO	PROTEOME	NO	NO	Mismatch repair protein, forms dimers with Msh2p that mediate repair of insertion or deletion mutations and removal of nonhomologous DNA ends, contains a PCNA (Pol30p) binding motif required for genome stability
YCR012W	PGK1	5	NO	PROTEOME	YES	YES	3-phosphoglycerate kinase, catalyzes transfer of high-energy phosphoryl groups from the acyl phosphate of 1,3-bisphosphoglycerate to ADP to produce ATP; key enzyme in glycolysis and gluconeogenesis
YBR234C	ARC40	5	NO	PROTEOME	YES	YES	Subunit of the ARP2/3 complex, which is required for the motility and integrity of cortical actin patches
YBR143C	SUP45	5	NO	PROTEOME	YES	YES	Polypeptide release factor involved in translation termination; mutant form acts as a recessive omnipotent suppressor
YBR107C	IML3	5	NO	PROTEOME	NO	NO	Protein with a role in kinetochore function, localizes to the outer kinetochore in a Ctf19p-dependent manner, interacts with Chl4p and Ctf19p
YBR102C	EXO84	5	NO	PROTEOME	YES	NO	Essential protein with dual roles in spliceosome assembly and exocytosis; the exocyst complex (Sec3p, Sec5p, Sec6p, Sec8p, Sec10p, Sec15p, Exo70p, and Exo84p) mediates polarized targeting of secretory vesicles to active sites of exocytosis
YBR083W	TEC1	5	NO	PROTEOME	NO	YES	Transcription factor required for full Ty1 epxression, Ty1-mediated gene activation, and haploid invasive and diploid pseudohyphal growth; TEA/ATTS DNA-binding domain family member
YBL103C	RTG3	5	NO	PROTEOME	NO	NO	Basic helix-loop-helix-leucine zipper (bHLH/Zip) transcription factor that forms a complex with another bHLH/Zip protein, Rtg1p, to activate the retrograde (RTG) and TOR pathways
YBL034C	STU1	5	NO	PROTEOME	NO	YES	Component of the mitotic spindle that binds to interpolar microtubules via its association with beta-tubulin (Tub2p); required for interpolar microtubules to provide an outward force on the spindle poles
YAR010C	YAR010C	5	NO	PROTEOME	YES	NO	NA
YAL035W	FUN12	5	NO	PROTEOME	YES	NO	GTPase, required for general translation initiation by promoting Met-tRNAiMet binding to ribosomes and ribosomal subunit joining; homolog of bacterial IF2
YAL019W	FUN30	5	NO	PROTEOME	NO	NO	Protein whose overexpression affects chromosome stability, potential Cdc28p substrate; homolog of Snf2p; the authentic, non-tagged protein is detected in highly purified mitochondria in high-throughput studies
YPR161C	SGV1	4	NO	PROTEOME	NO	NO	Cyclin (Bur2p)-dependent protein kinase that functions in transcriptional regulation; phosphorylates the carboxy-terminal domain of Rpo21p, which is the largest subunit of RNA polymerase II; regulated by Cak1p
YPR160W	GPH1	4	NO	PROTEOME	YES	YES	Non-essential glycogen phosphorylase required for the mobilization of glycogen, activity is regulated by cyclic AMP-mediated phosphorylation, expression is regulated by stress-response elements and by the HOG MAP kinase pathway
YPR159W	KRE6	4	NO	PROTEOME	YES	NO	Protein required for beta-1,6 glucan biosynthesis; putative beta-glucan synthase; appears functionally redundant with Skn1p
YPR030W	CSR2	4	NO	PROTEOME	YES	NO	Nuclear protein with a potential regulatory role in utilization of galactose and nonfermentable carbon sources; overproduction suppresses the lethality at high temperature of a chs5 spa2 double null mutation; potential Cdc28p substrate
YPR024W	YME1	4	NO	PROTEOME	YES	NO	Subunit, with Mgr1p, of the mitochondrial inner membrane i-AAA protease complex, which is responsible for degradation of unfolded or misfolded mitochondrial gene products; mutation causes an elevated rate of mitochondrial turnover
YPR023C	EAF3	4	NO	PROTEOME	NO	NO	Esa1p-associated factor, nonessential component of the NuA4 acetyltransferase complex, homologous to Drosophila dosage compensation protein MSL3; plays a role in regulating Ty1 transposition
YPR016C	TIF6	4	NO	PROTEOME	NO	NO	Constituent of 66S pre-ribosomal particles, has similarity to human translation initiation factor 6 (eIF6); may be involved in the biogenesis and or stability of 60S ribosomal subunits
YPL233W	NSL1	4	NO	PROTEOME	NO	NO	Essential component of the MIND kinetochore complex (Mtw1p Including Nnf1p-Nsl1p-Dsn1p) which joins kinetochore subunits contacting DNA to those contacting microtubules; required for accurate chromosome segregation
YPL227C	ALG5	4	NO	PROTEOME	NO	NO	UDP-glucose:dolichyl-phosphate glucosyltransferase, involved in asparagine-linked glycosylation in the endoplasmic reticulum
YPL211W	NIP7	4	NO	PROTEOME	NO	NO	Nucleolar protein required for 60S ribosome subunit biogenesis, constituent of 66S pre-ribosomal particles; physically interacts with Nop8p and the exosome subunit Rrp43p
YPL203W	TPK2	4	NO	PROTEOME	NO	NO	cAMP-dependent protein kinase catalytic subunit; promotes vegetative growth in response to nutrients via the Ras-cAMP signaling pathway; inhibited by regulatory subunit Bcy1p in the absence of cAMP; partially redundant with Tpk1p and Tpk3p
YPL178W	CBC2	4	NO	PROTEOME	NO	NO	Small subunit of the heterodimeric cap binding complex that also contains Sto1p, component of the spliceosomal commitment complex; interacts with Npl3p, possibly to package mRNA for export from the nucleus; contains an RNA-binding motif
YPL140C	MKK2	4	NO	PROTEOME	NO	NO	Mitogen-activated kinase kinase involved in protein kinase C signaling pathway that controls cell integrity; upon activation by Bck1p phosphorylates downstream target, Slt2p; functionally redundant with Mkk1p
YPL128C	TBF1	4	NO	PROTEOME	NO	YES	Telobox-containing general regulatory factor; binds to TTAGGG repeats within subtelomeric anti-silencing regions (STARs) and possibly throughout the genome and mediates their insulating capacity by blocking silent chromatin propagation
YPL096W	PNG1	4	YES	DUB	YES	NO	Conserved peptide N-glycanase required for deglycosylation of misfolded glycoproteins during proteasome-dependent degradation, localizes to the cytoplasm and nucleus, interacts with the DNA repair protein Rad23p
YPL094C	SEC62	4	NO	PROTEOME	YES	NO	Essential subunit of Sec63 complex (Sec63p, Sec62p, Sec66p and Sec72p); with Sec61 complex, Kar2p/BiP and Lhs1p forms a channel competent for SRP-dependent and post-translational SRP-independent protein targeting and import into the ER
YPL085W	SEC16	4	NO	PROTEOME	YES	NO	COPII vesicle coat protein required for ER transport vesicle budding and autophagosome formation; Sec16p is bound to the periphery of ER membranes and may act to stabilize initial COPII complexes; interacts with Sec23p, Sec24p and Sec31p
YPL057C	SUR1	4	NO	PROTEOME	YES	NO	Probable catalytic subunit of a mannosylinositol phosphorylceramide (MIPC) synthase, forms a complex with probable regulatory subunit Csg2p; function in sphingolipid biosynthesis is overlapping with that of Csh1p
YPL051W	ARL3	4	NO	PROTEOME	NO	NO	GTPase of the Ras superfamily required to recruit Arl1p to the Golgi; similar to ADP-ribosylation factor
YPL012W	RRP12	4	NO	PROTEOME	YES	NO	Protein required for export of the ribosomal subunits; associates with the RNA components of the pre-ribosomes; contains HEAT-repeats
YPL008W	CHL1	4	NO	PROTEOME	NO	NO	Conserved nuclear protein required to establish sister-chromatid pairing during S-phase, probable DNA helicase with similarity to human BACH1, which associates with tumor suppressor BRCA1; associates with acetyltransferase Ctf7p
YOR360C	PDE2	4	NO	PROTEOME	NO	NO	High-affinity cyclic AMP phosphodiesterase, component of the cAMP-dependent protein kinase signaling system, protects the cell from extracellular cAMP, contains readthrough motif surrounding termination codon
YOR349W	CIN1	4	NO	PROTEOME	NO	YES	Tubulin folding factor D involved in beta-tubulin (Tub2p) folding; isolated as mutant with increased chromosome loss and sensitivity to benomyl
YOR335C	ALA1	4	NO	PROTEOME	YES	NO	Cytoplasmic alanyl-tRNA synthetase, required for protein synthesis; point mutation (cdc64-1 allele) causes cell cycle arrest at G1; lethality of null mutation is functionally complemented by human homolog
YOR330C	MIP1	4	NO	PROTEOME	NO	YES	Catalytic subunit of the mitochondrial DNA polymerase; conserved C-terminal segment is required for the maintenance of mitochondrial genome.
YOR304W	ISW2	4	NO	PROTEOME	YES	NO	Member of the imitation-switch (ISWI) class of ATP-dependent chromatin remodeling complexes; ATPase component that, with Itc1p, forms a complex required for repression of a-specific genes, INO1, and early meiotic genes during mitotic growth
YOR290C	SNF2	4	NO	PROTEOME	YES	YES	Catalytic subunit of the SWI/SNF chromatin remodeling complex involved in transcriptional regulation; contains DNA-stimulated ATPase activity; functions interdependently in transcriptional activation with Snf5p and Snf6p
YOR267C	HRK1	4	NO	PROTEOME	YES	YES	Protein kinase implicated in activation of the plasma membrane H(+)-ATPase Pma1p in response to glucose metabolism; plays a role in ion homeostasis
YOR224C	RPB8	4	NO	PROTEOME	NO	NO	RNA polymerase subunit ABC14.5, common to RNA polymerases I, II, and III
YOR217W	RFC1	4	NO	PROTEOME	YES	NO	Subunit of heteropentameric Replication factor C (RF-C), which is a DNA binding protein and ATPase that acts as a clamp loader of the proliferating cell nuclear antigen (PCNA) processivity factor for DNA polymerases delta and epsilon
YOR184W	SER1	4	NO	PROTEOME	NO	NO	3-phosphoserine aminotransferase, catalyzes the formation of phosphoserine from 3-phosphohydroxypyruvate, required for serine and glycine biosynthesis; regulated by the general control of amino acid biosynthesis mediated by Gcn4p
YOR151C	RPB2	4	NO	PROTEOME	YES	YES	RNA polymerase II second largest subunit B150, part of central core; similar to bacterial beta subunit
YOR147W	MDM32	4	NO	PROTEOME	NO	NO	Mitochondrial inner membrane protein with similarity to Mdm31p, required for normal mitochondrial morphology and inheritance; interacts genetically with MMM1, MDM10, MDM12, and MDM34
YOR133W	EFT1	4	NO	PROTEOME	YES	NO	Elongation factor 2 (EF-2), also encoded by EFT2; catalyzes ribosomal translocation during protein synthesis; contains diphthamide, the unique posttranslationally modified histidine residue specifically ADP-ribosylated by diphtheria toxin
YOR116C	RPO31	4	NO	PROTEOME	YES	YES	RNA polymerase III subunit C160, part of core enzyme; similar to bacterial beta-prime subunit
YOR075W	UFE1	4	NO	PROTEOME	NO	NO	t-SNARE required for ER membrane fusion and vesicular traffic, integral membrane protein that constitutes with Sec20p and Use1p the trimeric acceptor for R/v-SNAREs on Golgi-derived vesicles at the ER; part of Dsl1p complex
YOR067C	ALG8	4	NO	PROTEOME	NO	NO	Glucosyl transferase, involved in N-linked glycosylation; adds glucose to the dolichol-linked oligosaccharide precursor prior to transfer to protein during lipid-linked oligosaccharide biosynthesis; similar to Alg6p
YOR047C	STD1	4	NO	PROTEOME	YES	NO	Protein involved in control of glucose-regulated gene expression; interacts with protein kinase Snf1p, glucose sensors Snf3p and Rgt2p, and TATA-binding protein Spt15p; acts as a regulator of the transcription factor Rgt1p
YOR002W	ALG6	4	NO	PROTEOME	NO	NO	Alpha 1,3 glucosyltransferase, involved in transfer of oligosaccharides from dolichyl pyrophosphate to asparagine residues of proteins during N-linked protein glycosylation; mutations in human ortholog are associated with disease
YOL147C	PEX11	4	NO	PROTEOME	YES	NO	Peroxisomal membrane protein required for peroxisome proliferation and medium-chain fatty acid oxidation, most abundant protein in the peroxisomal membrane, regulated by Adr1p and Pip2p-Oaf1p, promoter contains ORE and UAS1-like elements
YOL139C	CDC33	4	NO	PROTEOME	NO	NO	Cytoplasmic mRNA cap binding protein; the eIF4E-cap complex is responsible for mediating cap-dependent mRNA translation via interactions with the translation initiation factor eIF4G (Tif4631p or Tif4632p)
YOL127W	RPL25	4	NO	PROTEOME	NO	YES	Primary rRNA-binding ribosomal protein component of the large (60S) ribosomal subunit, has similarity to E. coli L23 and rat L23a ribosomal proteins; binds to 26S rRNA via a conserved C-terminal motif
YOL067C	RTG1	4	NO	PROTEOME	NO	NO	Transcription factor (bHLH) involved in interorganelle communication between mitochondria, peroxisomes, and nucleus
YOL064C	MET22	4	NO	PROTEOME	YES	NO	Bisphosphate-3'-nucleotidase, involved in salt tolerance and methionine biogenesis; dephosphorylates 3'-phosphoadenosine-5'-phosphate and 3'-phosphoadenosine-5'-phosphosulfate, intermediates of the sulfate assimilation pathway
YOL041C	NOP12	4	NO	PROTEOME	NO	YES	Nucleolar protein, required for pre-25S rRNA processing; contains an RNA recognition motif (RRM) and has similarity to Nop13p, Nsr1p, and putative orthologs in Drosophila and S. pombe
YOL018C	TLG2	4	NO	PROTEOME	YES	NO	Syntaxin-like t-SNARE that forms a complex with Tlg1p and Vti1p and mediates fusion of endosome-derived vesicles with the late Golgi; binds Vps45p, which prevents Tlg2p degradation and also facilitates t-SNARE complex formation
YOL009C	MDM12	4	NO	PROTEOME	YES	NO	Mitochondrial outer membrane protein, required for transmission of mitochondria to daughter cells; component of the Mdm10-Mdm12-Mmm1 complex involved in import and assembly of outer membrane beta-barrel proteins
YNR030W	ALG12	4	NO	PROTEOME	YES	NO	Alpha-1,6-mannosyltransferase localized to the ER; responsible for the addition of the alpha-1,6 mannose to dolichol-linked Man7GlcNAc2, acts in the dolichol pathway for N-glycosylation
YNR021W	YNR021W	4	NO	PROTEOME	YES	YES	NA
YNR011C	PRP2	4	NO	PROTEOME	NO	NO	RNA-dependent ATPase in the DEAH-box family, required for activation of the spliceosome before the first transesterification step in RNA splicing
YNR010W	CSE2	4	NO	PROTEOME	NO	NO	Subunit of the RNA polymerase II mediator complex; associates with core polymerase subunits to form the RNA polymerase II holoenzyme; component of the Med9/10 module; required for regulation of RNA polymerase II activity
YNR003C	RPC34	4	NO	PROTEOME	NO	NO	RNA polymerase III subunit C34; interacts with TFIIIB70 and is a key determinant in pol III recruitment by the preinitiation complex
YNL323W	LEM3	4	NO	PROTEOME	YES	NO	Membrane protein of the plasma membrane and ER, involved in translocation of phospholipids and alkylphosphocholine drugs across the plasma membrane
YNL313C	YNL313C	4	NO	PROTEOME	YES	NO	NA
YNL294C	RIM21	4	NO	PROTEOME	NO	NO	Component of the RIM101 pathway, has a role in cell wall construction and alkaline pH response; has similarity to A. nidulans PalH
YNL239W	LAP3	4	NO	PROTEOME	YES	YES	Cysteine aminopeptidase with homocysteine-thiolactonase activity; protects cells against homocysteine toxicity; has bleomycin hydrolase activity in vitro; transcription is regulated by galactose via Gal4p; orthologous to human BLMH
YNL238W	KEX2	4	NO	PROTEOME	NO	NO	Subtilisin-like protease (proprotein convertase), a calcium-dependent serine protease involved in the activation of proproteins of the secretory pathway
YNL229C	URE2	4	NO	PROTEOME	YES	NO	Nitrogen catabolite repression transcriptional regulator that acts by inhibition of GLN3 transcription in good nitrogen source; altered form of Ure2p creates [URE3] prion
YNL224C	SQS1	4	NO	PROTEOME	YES	NO	Protein of unknown function; overexpression antagonizes the suppression of splicing defects by spp382 mutants; green fluorescent protein (GFP)-fusion protein localizes to both the cytoplasm and the nucleus
YNL216W	RAP1	4	NO	PROTEOME	NO	YES	DNA-binding protein involved in either activation or repression of transcription, depending on binding site context; also binds telomere sequences and plays a role in telomeric position effect (silencing) and telomere structure
YNL206C	RTT106	4	NO	PROTEOME	NO	NO	Protein with a role in regulation of Ty1 transposition
YNL201C	PSY2	4	NO	PROTEOME	NO	NO	Putative subunit of an evolutionarily conserved protein phosphatase complex containing the catalytic subunit Pph3p and the regulatory subunit Psy4p; required for cisplatin and oxaliplatin resistance; localizes to nucleus
YNL197C	WHI3	4	NO	PROTEOME	NO	NO	RNA binding protein that sequesters CLN3 mRNA in cytoplasmic foci; cytoplasmic retention factor for Cdc28p and associated cyclins; regulates cell fate and dose-dependently regulates the critical cell size required for passage through Start
YNL175C	NOP13	4	NO	PROTEOME	NO	NO	Protein of unknown function, localizes to the nucleolus and nucleoplasm; contains an RNA recognition motif (RRM) and has similarity to Nop12p, which is required for processing of pre-18S rRNA
YNL161W	CBK1	4	NO	PROTEOME	NO	NO	Serine/threonine protein kinase that regulates cell morphogenesis pathways; involved in cell wall biosynthesis, apical growth, proper mating projection morphology, bipolar bud site selection in diploid cells, and cell separation
YNL141W	AAH1	4	NO	PROTEOME	YES	YES	Adenine deaminase (adenine aminohydrolase), converts adenine to hypoxanthine; involved in purine salvage; transcriptionally regulated by nutrient levels and growth phase; Aah1p degraded upon entry into quiescence via SCF and the proteasome
YNL121C	TOM70	4	NO	PROTEOME	YES	YES	Component (70 kDa) of the TOM (translocase of outer membrane) complex responsible for recognition and initial import steps for all mitochondrially directed proteins; acts as a receptor for incoming precursor proteins
YNL112W	DBP2	4	NO	PROTEOME	NO	NO	Essential ATP-dependent RNA helicase of the DEAD-box protein family, involved in nonsense-mediated mRNA decay and rRNA processing
YNL102W	POL1	4	NO	PROTEOME	YES	NO	Catalytic subunit of the DNA polymerase I alpha-primase complex, required for the initiation of DNA replication during mitotic DNA synthesis and premeiotic DNA synthesis
YNL073W	MSK1	4	NO	PROTEOME	NO	NO	Mitochondrial lysine-tRNA synthetase, required for import of both aminoacylated and deacylated forms of tRNA(Lys) into mitochondria
YNL061W	NOP2	4	NO	PROTEOME	YES	YES	Probable RNA m(5)C methyltransferase, essential for processing and maturation of 27S pre-rRNA and large ribosomal subunit biogenesis; localized to the nucleolus; constituent of 66S pre-ribosomal particles
YNL041C	COG6	4	NO	PROTEOME	NO	NO	Component of the conserved oligomeric Golgi complex (Cog1p through Cog8p), a cytosolic tethering complex that functions in protein trafficking to mediate fusion of transport vesicles to Golgi compartments
YNL030W	HHF2	4	NO	PROTEOME	YES	YES	One of two identical histone H4 proteins (see also HHF1); core histone required for chromatin assembly and chromosome function; contributes to telomeric silencing; N-terminal domain involved in maintaining genomic integrity
YMR296C	LCB1	4	NO	PROTEOME	YES	YES	Component of serine palmitoyltransferase, responsible along with Lcb2p for the first committed step in sphingolipid synthesis, which is the condensation of serine with palmitoyl-CoA to form 3-ketosphinganine
YMR290C	HAS1	4	NO	PROTEOME	YES	YES	ATP-dependent RNA helicase; localizes to both the nuclear periphery and nucleolus; highly enriched in nuclear pore complex fractions; constituent of 66S pre-ribosomal particles
YMR284W	YKU70	4	NO	PROTEOME	NO	NO	Subunit of the telomeric Ku complex (Yku70p-Yku80p), involved in telomere length maintenance, structure and telomere position effect; relocates to sites of double-strand cleavage to promote nonhomologous end joining during DSB repair
YMR269W	TMA23	4	NO	PROTEOME	NO	YES	Nucleolar protein of unknown function implicated in ribosome biogenesis; TMA23 may be a fungal-specific gene as no homologs have been yet identified in higher eukaryotes
YMR183C	SSO2	4	NO	PROTEOME	YES	NO	Plasma membrane t-SNARE involved in fusion of secretory vesicles at the plasma membrane; syntaxin homolog that is functionally redundant with Sso1p
YMR136W	GAT2	4	NO	PROTEOME	YES	NO	Protein containing GATA family zinc finger motifs; similar to Gln3p and Dal80p; expression repressed by leucine
YMR089C	YTA12	4	NO	PROTEOME	YES	NO	Component, with Afg3p, of the mitochondrial inner membrane m-AAA protease that mediates degradation of misfolded or unassembled proteins and is also required for correct assembly of mitochondrial enzyme complexes
YMR079W	SEC14	4	NO	PROTEOME	YES	YES	Phosphatidylinositol/phosphatidylcholine transfer protein involved in coordinate regulation of PtdIns and PtdCho metabolism, products of which are regulators in Golgi to plasma membrane transport; functionally homologous to mammalian PITPs
YMR061W	RNA14	4	NO	PROTEOME	YES	NO	Cleavage and polyadenylation factor I (CF I) component involved in cleavage and polyadenylation of mRNA 3' ends; bridges interaction between Rna15p and Hrp1p in the CF I complex
YMR044W	IOC4	4	NO	PROTEOME	NO	YES	Member of a complex (Isw1b) with Isw1p and Ioc2p that exhibits nucleosome-stimulated ATPase activity and acts within coding regions to coordinate transcription elongation with termination and processing, contains a PWWP motif
YMR037C	MSN2	4	NO	PROTEOME	NO	YES	Transcriptional activator related to Msn4p; activated in stress conditions, which results in translocation from the cytoplasm to the nucleus; binds DNA at stress response elements of responsive genes, inducing gene expression
YMR005W	TAF4	4	NO	PROTEOME	NO	NO	TFIID subunit (48 kDa), involved in RNA polymerase II transcription initiation; potential Cdc28p substrate
YML126C	ERG13	4	NO	PROTEOME	YES	NO	3-hydroxy-3-methylglutaryl-CoA (HMG-CoA) synthase, catalyzes the formation of HMG-CoA from acetyl-CoA and acetoacetyl-CoA; involved in the second step in mevalonate biosynthesis
YML121W	GTR1	4	NO	PROTEOME	NO	NO	Cytoplasmic GTP binding protein and negative regulator of the Ran/Tc4 GTPase cycle; component of GSE complex, which is required for sorting of Gap1p; involved in phosphate transport and telomeric silencing; similar to human RagA and RagB
YML109W	ZDS2	4	NO	PROTEOME	NO	NO	Protein that interacts with silencing proteins at the telomere, involved in transcriptional silencing; paralog of Zds1p
YML069W	POB3	4	NO	PROTEOME	YES	YES	Subunit of the heterodimeric FACT complex (Spt16p-Pob3p), which facilitates RNA Pol II transcription elongation through nucleosomes by destabilizing and then reassembling nucleosome structure; interacts with DNA polymerase alpha (Pol1p)
YML063W	RPS1B	4	NO	PROTEOME	YES	NO	Ribosomal protein 10 (rp10) of the small (40S) subunit; nearly identical to Rps1Ap and has similarity to rat S3a ribosomal protein
YML061C	PIF1	4	NO	PROTEOME	NO	NO	DNA helicase involved in telomere formation and elongation; acts as a catalytic inhibitor of telomerase; also plays a role in repair and recombination of mitochondrial DNA
YML049C	RSE1	4	NO	PROTEOME	YES	NO	Protein involved in pre-mRNA splicing; component of the pre-spliceosome; associates with U2 snRNA; involved in ER to Golgi transport
YML048W	GSF2	4	NO	PROTEOME	YES	NO	ER localized integral membrane protein that may promote secretion of certain hexose transporters, including Gal2p; involved in glucose-dependent repression
YML035C	AMD1	4	NO	PROTEOME	YES	YES	AMP deaminase, tetrameric enzyme that catalyzes the deamination of AMP to form IMP and ammonia; may be involved in regulation of intracellular adenine nucleotide pools
YML016C	PPZ1	4	NO	PROTEOME	YES	NO	Serine/threonine protein phosphatase Z, isoform of Ppz2p; involved in regulation of potassium transport, which affects osmotic stability, cell cycle progression, and halotolerance
YLR399C	BDF1	4	NO	PROTEOME	NO	YES	Protein involved in transcription initiation at TATA-containing promoters; associates with the basal transcription factor TFIID; contains two bromodomains; corresponds to the C-terminal region of mammalian TAF1; redundant with Bdf2p
YLR386W	VAC14	4	NO	PROTEOME	YES	NO	Protein involved in regulated synthesis of PtdIns(3,5)P(2), in control of trafficking of some proteins to the vacuole lumen via the MVB, and in maintenance of vacuole size and acidity; interacts with Fig4p; activator of Fab1p
YLR357W	RSC2	4	NO	PROTEOME	NO	YES	Component of the RSC chromatin remodeling complex; required for expression of mid-late sporulation-specific genes; involved in telomere maintenance
YLR314C	CDC3	4	NO	PROTEOME	NO	YES	Component of the septin ring of the mother-bud neck that is required for cytokinesis; septins recruit proteins to the neck and can act as a barrier to diffusion at the membrane, and they comprise the 10nm filaments seen with EM
YLR310C	CDC25	4	NO	PROTEOME	NO	NO	Membrane bound guanine nucleotide exchange factor (GEF or GDP-release factor); indirectly regulates adenylate cyclase through activation of Ras1p and Ras2p by stimulating the exchange of GDP for GTP; required for progression through G1
YLR275W	SMD2	4	NO	PROTEOME	NO	NO	Core Sm protein Sm D2; part of heteroheptameric complex (with Smb1p, Smd1p, Smd3p, Sme1p, Smx3p, and Smx2p) that is part of the spliceosomal U1, U2, U4, and U5 snRNPs; homolog of human Sm D2
YLR256W	HAP1	4	NO	PROTEOME	YES	YES	Zinc finger transcription factor involved in the complex regulation of gene expression in response to levels of heme and oxygen; the S288C sequence differs from other strain backgrounds due to a Ty1 insertion in the carboxy terminus
YLR224W	YLR224W	4	YES	F-BOX	NO	NO	NA
YLR192C	HCR1	4	NO	PROTEOME	NO	YES	Dual function protein involved in translation initiation as a substoichiometric component of eukaryotic translation initiation factor 3 (eIF3) and required for processing of 20S pre-rRNA; binds to eIF3 subunits Rpg1p and Prt1p and 18S rRNA
YLR175W	CBF5	4	NO	PROTEOME	YES	YES	Pseudouridine synthase catalytic subunit of box H/ACA small nucleolar ribonucleoprotein particles (snoRNPs), acts on both large and small rRNAs and on snRNA U2
YLR147C	SMD3	4	NO	PROTEOME	NO	NO	Core Sm protein Sm D3; part of heteroheptameric complex (with Smb1p, Smd1p, Smd2p, Sme1p, Smx3p, and Smx2p) that is part of the spliceosomal U1, U2, U4, and U5 snRNPs; homolog of human Sm D3
YLR135W	SLX4	4	NO	PROTEOME	NO	NO	Subunit of a complex, with Slx1p, that hydrolyzes 5' branches from duplex DNA in response to stalled or converging replication forks; function overlaps with that of Sgs1p-Top3p
YLR113W	HOG1	4	NO	PROTEOME	YES	NO	Mitogen-activated protein kinase involved in osmoregulation via three independent osmosensors; mediates the recruitment and activation of RNA Pol II at Hot1p-dependent promoters; localization regulated by Ptp2p and Ptp3p
YLR109W	AHP1	4	NO	PROTEOME	YES	NO	Thiol-specific peroxiredoxin, reduces hydroperoxides to protect against oxidative damage; function in vivo requires covalent conjugation to Urm1p
YLR082C	SRL2	4	NO	PROTEOME	NO	YES	Protein of unknown function; overexpression suppresses the lethality caused by a rad53 null mutation
YLR007W	NSE1	4	NO	PROTEOME	NO	NO	Essential subunit of the Mms21-Smc5-Smc6 complex; nuclear protein required for DNA repair and growth; has a nonstructural role in the maintenance of chromosomes
YLR006C	SSK1	4	NO	PROTEOME	NO	NO	Cytoplasmic response regulator, part of a two-component signal transducer that mediates osmosensing via a phosphorelay mechanism; dephosphorylated form is degraded by the ubiquitin-proteasome system; potential Cdc28p substrate
YLL045C	RPL8B	4	NO	PROTEOME	YES	NO	Ribosomal protein L4 of the large (60S) ribosomal subunit, nearly identical to Rpl8Ap and has similarity to rat L7a ribosomal protein; mutation results in decreased amounts of free 60S subunits
YLL029W	RUP2	4	NO	PROTEOME	YES	NO	Protein involved in negative regulation of transcription of iron regulon; forms an iron independent complex with Fra2p, Grx3p, and Grx4p; cytosolic; mutant fails to repress transcription of iron regulon and is defective in spore formation
YLL028W	TPO1	4	NO	PROTEOME	YES	NO	Polyamine transporter that recognizes spermine, putrescine, and spermidine; catalyzes uptake of polyamines at alkaline pH and excretion at acidic pH; phosphorylation enhances activity and sorting to the plasma membrane
YLL022C	HIF1	4	NO	PROTEOME	NO	NO	Non-essential component of the HAT-B histone acetyltransferase complex (Hat1p-Hat2p-Hif1p), localized to the nucleus; has a role in telomeric silencing
YLL018C	DPS1	4	NO	PROTEOME	YES	YES	Cytoplasmic aspartyl-tRNA synthetase, homodimeric enzyme that catalyzes the specific aspartylation of tRNA(Asp); class II aminoacyl tRNA synthetase; binding to its own mRNA may confer autoregulation
YLL001W	DNM1	4	NO	PROTEOME	YES	NO	Dynamin-related GTPase required for mitochondrial fission and the maintenance of mitochondrial morphology, assembles on the cytoplasmic face of mitochondrial tubules at sites at which division will occur; also participates in endocytosis
YKR062W	TFA2	4	NO	PROTEOME	NO	YES	TFIIE small subunit, involved in RNA polymerase II transcription initiation
YKR059W	TIF1	4	NO	PROTEOME	NO	YES	Translation initiation factor eIF4A, identical to Tif2p; DEA(D/H)-box RNA helicase that couples ATPase activity to RNA binding and unwinding; forms a dumbbell structure of two compact domains connected by a linker; interacts with eIF4G
YKR029C	SET3	4	NO	PROTEOME	NO	NO	Defining member of the SET3 histone deacetylase complex which is a meiosis-specific repressor of sporulation genes; necessary for efficient transcription by RNAPII; one of two yeast proteins that contains both SET and PHD domains
YKR028W	SAP190	4	NO	PROTEOME	YES	NO	Protein that forms a complex with the Sit4p protein phosphatase and is required for its function; member of a family of similar proteins including Sap4p, Sap155p, and Sap185p
YKR017C	YKR017C	4	YES	E3	NO	NO	NA
YKR009C	FOX2	4	NO	PROTEOME	YES	NO	Multifunctional enzyme of the peroxisomal fatty acid beta-oxidation pathway; has 3-hydroxyacyl-CoA dehydrogenase and enoyl-CoA hydratase activities
YKR002W	PAP1	4	NO	PROTEOME	YES	NO	Poly(A) polymerase, one of three factors required for mRNA 3'-end polyadenylation, forms multiprotein complex with polyadenylation factor I (PF I), also required for mRNA nuclear export; may also polyadenylate rRNAs
YKL157W	APE2	4	NO	PROTEOME	YES	NO	Zinc-dependent metallopeptidase yscII, may have a role in obtaining leucine from dipeptide substrates; sequence coordinates have changed since RT-PCR analysis showed that the adjacent ORF YKL158W comprises the 5' exon of APE2/YKL157W
YKL114C	APN1	4	NO	PROTEOME	NO	NO	Major apurinic/apyrimidinic endonuclease, 3'-repair diesterase involved in repair of DNA damage by oxidation and alkylating agents; also functions as a 3'-5' exonuclease to repair 7,8-dihydro-8-oxodeoxyguanosine
YKL112W	ABF1	4	NO	PROTEOME	NO	YES	DNA binding protein with possible chromatin-reorganizing activity involved in transcriptional activation, gene silencing, and DNA replication and repair
YKL080W	VMA5	4	NO	PROTEOME	YES	NO	Subunit C of the eight-subunit V1 peripheral membrane domain of vacuolar H+-ATPase (V-ATPase), an electrogenic proton pump found throughout the endomembrane system; required for the V1 domain to assemble onto the vacuolar membrane
YKL053C-A	MDM35	4	NO	PROTEOME	NO	NO	Mitochondrial intermembrane space cysteine motif protein; mutation affects mitochondrial distribution and morphology
YKL028W	TFA1	4	NO	PROTEOME	YES	NO	TFIIE large subunit, involved in recruitment of RNA polymerase II to the promoter, activation of TFIIH, and promoter opening
YKL027W	YKL027W	4	YES	E1	YES	NO	NA
YKL008C	LAC1	4	NO	PROTEOME	NO	NO	Ceramide synthase component, involved in synthesis of ceramide from C26(acyl)-coenzyme A and dihydrosphingosine or phytosphingosine, functionally equivalent to Lag1p
YKL007W	CAP1	4	NO	PROTEOME	YES	NO	Alpha subunit of the capping protein (CP) heterodimer (Cap1p and Cap2p) which binds to the barbed ends of actin filaments preventing further polymerization; localized predominantly to cortical actin patches
YKL006W	RPL14A	4	NO	PROTEOME	NO	YES	N-terminally acetylated protein component of the large (60S) ribosomal subunit, nearly identical to Rpl14Bp and has similarity to rat L14 ribosomal protein; rpl14a csh5 double null mutant exhibits synthetic slow growth
YJR144W	MGM101	4	NO	PROTEOME	NO	NO	Protein involved in mitochondrial genome maintenance; component of the mitochondrial nucleoid, required for the repair of oxidative mtDNA damage
YJR139C	HOM6	4	NO	PROTEOME	YES	NO	Homoserine dehydrogenase (L-homoserine:NADP oxidoreductase), dimeric enzyme that catalyzes the third step in the common pathway for methionine and threonine biosynthesis; enzyme has nucleotide-binding, dimerization and catalytic regions
YJR132W	NMD5	4	NO	PROTEOME	YES	NO	Karyopherin, a carrier protein involved in nuclear import of proteins; importin beta homolog
YJR109C	CPA2	4	NO	PROTEOME	YES	YES	Large subunit of carbamoyl phosphate synthetase, which catalyzes a step in the synthesis of citrulline, an arginine precursor
YJR092W	BUD4	4	NO	PROTEOME	YES	YES	Protein involved in bud-site selection and required for axial budding pattern; localizes with septins to bud neck in mitosis and may constitute an axial landmark for next round of budding; potential Cdc28p substrate
YJR089W	BIR1	4	NO	PROTEOME	NO	YES	Essential chromosomal passenger protein involved in coordinating cell cycle events for proper chromosome segregation; C-terminal region binds Sli15p, and the middle region, upon phosphorylation, localizes Cbf2p to the spindle at anaphase
YJR082C	EAF6	4	NO	PROTEOME	NO	NO	Subunit of the NuA4 acetyltransferase complex that acetylates histone H4 and NuA3 acetyltransferase complex that acetylates histone H3
YJR036C	HUL4	4	YES	E3	YES	NO	Protein with similarity to hect domain E3 ubiquitin-protein ligases, not essential for viability
YJR032W	CPR7	4	NO	PROTEOME	YES	NO	Peptidyl-prolyl cis-trans isomerase (cyclophilin), catalyzes the cis-trans isomerization of peptide bonds N-terminal to proline residues; binds to Hsp82p and contributes to chaperone activity
YJR022W	LSM8	4	NO	PROTEOME	NO	NO	Lsm (Like Sm) protein; forms heteroheptameric complex (with Lsm2p, Lsm3p, Lsm4p, Lsm5p, Lsm6p, and Lsm7p) that is part of spliceosomal U6 snRNP and is also implicated in processing of pre-tRNA, pre-snoRNA, and pre-rRNA
YJR019C	TES1	4	NO	PROTEOME	YES	YES	Peroxisomal acyl-CoA thioesterase likely to be involved in fatty acid oxidation rather than fatty acid synthesis; conserved protein also found in human peroxisomes; TES1 mRNA levels increase during growth on fatty acids
YJL218W	YJL218W	4	NO	PROTEOME	NO	NO	NA
YJL191W	RPS14B	4	NO	PROTEOME	YES	NO	Ribosomal protein 59 of the small subunit, required for ribosome assembly and 20S pre-rRNA processing; mutations confer cryptopleurine resistance; nearly identical to Rps14Ap and similar to E. coli S11 and rat S14 ribosomal proteins
YJL190C	RPS22A	4	NO	PROTEOME	YES	NO	Protein component of the small (40S) ribosomal subunit; nearly identical to Rps22Bp and has similarity to E. coli S8 and rat S15a ribosomal proteins
YJL177W	RPL17B	4	NO	PROTEOME	YES	NO	Protein component of the large (60S) ribosomal subunit, nearly identical to Rpl17Ap and has similarity to E. coli L22 and rat L17 ribosomal proteins
YJL167W	ERG20	4	NO	PROTEOME	YES	YES	Farnesyl pyrophosphate synthetase, has both dimethylallyltranstransferase and geranyltranstransferase activities; catalyzes the formation of C15 farnesyl pyrophosphate units for isoprenoid and sterol biosynthesis
YJL117W	PHO86	4	NO	PROTEOME	YES	NO	Endoplasmic reticulum (ER) resident protein required for ER exit of the high-affinity phosphate transporter Pho84p, specifically required for packaging of Pho84p into COPII vesicles
YJL106W	IME2	4	NO	PROTEOME	NO	NO	Serine/threonine protein kinase involved in activation of meiosis, associates with Ime1p and mediates its stability, activates Ndt80p; IME2 expression is positively regulated by Ime1p
YJL052W	TDH1	4	NO	PROTEOME	YES	YES	Glyceraldehyde-3-phosphate dehydrogenase, isozyme 1, involved in glycolysis and gluconeogenesis; tetramer that catalyzes the reaction of glyceraldehyde-3-phosphate to 1,3 bis-phosphoglycerate; detected in the cytoplasm and cell-wall
YJL029C	VPS53	4	NO	PROTEOME	YES	NO	Component of the GARP (Golgi-associated retrograde protein) complex, Vps51p-Vps52p-Vps53p-Vps54p, which is required for the recycling of proteins from endosomes to the late Golgi; required for vacuolar protein sorting
YJL014W	CCT3	4	NO	PROTEOME	YES	YES	Subunit of the cytosolic chaperonin Cct ring complex, related to Tcp1p, required for the assembly of actin and tubulins in vivo
YJL005W	CYR1	4	NO	PROTEOME	YES	NO	Adenylate cyclase, required for cAMP production and cAMP-dependent protein kinase signaling; the cAMP pathway controls a variety of cellular processes, including metabolism, cell cycle, stress response, stationary phase, and sporulation
YIR038C	GTT1	4	NO	PROTEOME	NO	YES	ER associated glutathione S-transferase capable of homodimerization; expression induced during the diauxic shift and throughout stationary phase; functional overlap with Gtt2p, Grx1p, and Grx2p
YIL144W	TID3	4	NO	PROTEOME	NO	YES	Component of the evolutionarily conserved kinetochore-associated Ndc80 complex (Ndc80p-Nuf2p-Spc24p-Spc25p); conserved coiled-coil protein involved in chromosome segregation, spindle checkpoint activity, kinetochore assembly and clustering
YIL135C	VHS2	4	NO	PROTEOME	YES	NO	Cytoplasmic protein of unknown function; identified as a high-copy suppressor of the synthetic lethality of a sis2 sit4 double mutant, suggesting a role in G1/S phase progression; similar to Mlf3p
YIL105C	SLM1	4	NO	PROTEOME	YES	NO	Phosphoinositide PI4,5P(2) binding protein, forms a complex with Slm2p; acts downstream of Mss4p in a pathway regulating actin cytoskeleton organization in response to stress; subunit of and phosphorylated by the TORC2 complex
YIL094C	LYS12	4	NO	PROTEOME	NO	NO	Homo-isocitrate dehydrogenase, an NAD-linked mitochondrial enzyme required for the fourth step in the biosynthesis of lysine, in which homo-isocitrate is oxidatively decarboxylated to alpha-ketoadipate
YIL035C	CKA1	4	NO	PROTEOME	NO	NO	Alpha catalytic subunit of casein kinase 2, a Ser/Thr protein kinase with roles in cell growth and proliferation; the holoenzyme also contains CKA2, CKB1 and CKB2, the many substrates include transcription factors and all RNA polymerases
YHR216W	IMD2	4	NO	PROTEOME	YES	NO	Inosine monophosphate dehydrogenase, catalyzes the first step of GMP biosynthesis, expression is induced by mycophenolic acid resulting in resistance to the drug, expression is repressed by nutrient limitation
YHR194W	MDM31	4	NO	PROTEOME	NO	NO	Mitochondrial inner membrane protein with similarity to Mdm32p, required for normal mitochondrial morphology and inheritance; interacts genetically with MMM1, MDM10, MDM12, and MDM34
YHR170W	NMD3	4	NO	PROTEOME	YES	NO	Protein involved in nuclear export of the large ribosomal subunit; acts as a Crm1p-dependent adapter protein for export of nascent ribosomal subunits through the nuclear pore complex
YHR118C	ORC6	4	NO	PROTEOME	NO	NO	Subunit of the origin recognition complex, which directs DNA replication by binding to replication origins and is also involved in transcriptional silencing; phosphorylated by Cdc28p
YHR108W	GGA2	4	NO	PROTEOME	YES	NO	Golgi-localized protein with homology to gamma-adaptin, interacts with and regulates Arf1p and Arf2p in a GTP-dependent manner in order to facilitate traffic through the late Golgi
YHR099W	TRA1	4	NO	PROTEOME	YES	NO	Subunit of SAGA and NuA4 histone acetyltransferase complexes; interacts with acidic activators (e.g., Gal4p) which leads to transcription activation; similar to human TRRAP, which is a cofactor for c-Myc mediated oncogenic transformation
YHR092C	HXT4	4	NO	PROTEOME	YES	NO	High-affinity glucose transporter of the major facilitator superfamily, expression is induced by low levels of glucose and repressed by high levels of glucose
YHR081W	LRP1	4	NO	PROTEOME	NO	NO	Substrate-specific nuclear cofactor for exosome activity in the processing of stable RNAs; required for telomere length maintenance; homolog of mammalian nuclear matrix protein C1D involved in regulation of DNA repair and recombination
YHR066W	SSF1	4	NO	PROTEOME	YES	NO	Constituent of 66S pre-ribosomal particles, required for ribosomal large subunit maturation; functionally redundant with Ssf2p; member of the Brix family
YHR063C	PAN5	4	NO	PROTEOME	YES	NO	2-dehydropantoate 2-reductase, part of the pantothenic acid pathway, structurally homologous to E. coli panE
YHR042W	NCP1	4	NO	PROTEOME	YES	YES	NADP-cytochrome P450 reductase; involved in ergosterol biosynthesis; associated and coordinately regulated with Erg11p
YHR034C	PIH1	4	NO	PROTEOME	YES	NO	Protein of unresolved function; may function in protein folding and/or rRNA processing, interacts with a chaperone (Hsp82p), two chromatin remodeling factors (Rvb1p, Rvb2p) and two rRNA processing factors (Rrp43p, Nop58p)
YHR025W	THR1	4	NO	PROTEOME	YES	YES	Homoserine kinase, conserved protein required for threonine biosynthesis; expression is regulated by the GCN4-mediated general amino acid control pathway
YHR014W	SPO13	4	NO	PROTEOME	NO	NO	Meiosis-specific protein, involved in maintaining sister chromatid cohesion during meiosis I as well as promoting proper attachment of kinetochores to the spindle during meiosis I and meiosis II
YHL015W	RPS20	4	NO	PROTEOME	YES	NO	Protein component of the small (40S) ribosomal subunit; overproduction suppresses mutations affecting RNA polymerase III-dependent transcription; has similarity to E. coli S10 and rat S20 ribosomal proteins
YHL013C	OTU2	4	YES	DUB	NO	NO	Protein of unknown function that may interact with ribosomes, based on co-purification experiments; member of the ovarian tumor-like (OTU) superfamily of predicted cysteine proteases; shows cytoplasmic localization
YGR285C	ZUO1	4	NO	PROTEOME	NO	NO	Cytosolic ribosome-associated chaperone that acts, together with Ssz1p and the Ssb proteins, as a chaperone for nascent polypeptide chains; contains a DnaJ domain and functions as a J-protein partner for Ssb1p and Ssb2p
YGR258C	RAD2	4	NO	PROTEOME	NO	NO	Single-stranded DNA endonuclease, cleaves single-stranded DNA during nucleotide excision repair to excise damaged DNA; subunit of Nucleotide Excision Repair Factor 3 (NEF3); homolog of human XPG protein
YGR246C	BRF1	4	NO	PROTEOME	NO	YES	TFIIIB B-related factor, one of three subunits of RNA polymerase III transcription initiation factor TFIIIB, binds TFIIIC and TBP and recruits RNA pol III to promoters, amino-terminal half is homologous to TFIIB
YGR211W	ZPR1	4	NO	PROTEOME	YES	NO	Essential protein with two zinc fingers, present in the nucleus of growing cells but relocates to the cytoplasm in starved cells via a process mediated by Cpr1p; binds to translation elongation factor eEF-1 (Tef1p)
YGR156W	PTI1	4	NO	PROTEOME	NO	NO	Pta1p Interacting protein
YGR155W	CYS4	4	NO	PROTEOME	YES	NO	Cystathionine beta-synthase, catalyzes the synthesis of cystathionine from serine and homocysteine, the first committed step in cysteine biosynthesis
YGR103W	NOP7	4	NO	PROTEOME	YES	YES	Nucleolar protein involved in rRNA processing and 60S ribosomal subunit biogenesis; constituent of several different pre-ribosomal particles; required for exit from G<sub>0</sub> and the initiation of cell proliferation
YGR090W	UTP22	4	NO	PROTEOME	YES	NO	Possible U3 snoRNP protein involved in maturation of pre-18S rRNA, based on computational analysis of large-scale protein-protein interaction data
YGR086C	PIL1	4	NO	PROTEOME	YES	NO	Primary component of eisosomes, which are large immobile cell cortex structures associated with endocytosis; null mutants show activation of Pkc1p/Ypk1p stress resistance pathways; detected in phosphorylated state in mitochondria
YGR061C	ADE6	4	NO	PROTEOME	YES	NO	Formylglycinamidine-ribonucleotide (FGAM)-synthetase, catalyzes a step in the 'de novo' purine nucleotide biosynthetic pathway
YGL219C	MDM34	4	NO	PROTEOME	YES	NO	Mitochondrial outer membrane protein, required for normal mitochondrial morphology and inheritance; localizes to dots on the mitochondrial surface near mtDNA nucleoids; interacts genetically with MDM31 and MDM32
YGL208W	SIP2	4	NO	PROTEOME	YES	NO	One of three beta subunits of the Snf1 serine/threonine protein kinase complex involved in the response to glucose starvation; null mutants exhibit accelerated aging; N-myristoylprotein localized to the cytoplasm and the plasma membrane
YGL174W	BUD13	4	NO	PROTEOME	NO	NO	Subunit of the RES complex, which is required for nuclear pre-mRNA retention and splicing; involved in bud-site selection; diploid mutants display a unipolar budding pattern instead of the wild-type bipolar pattern
YGL158W	RCK1	4	NO	PROTEOME	NO	NO	Protein kinase involved in the response to oxidative stress; identified as suppressor of S. pombe cell cycle checkpoint mutations
YGL144C	ROG1	4	NO	PROTEOME	YES	NO	Protein with putative serine active lipase domain
YGL133W	ITC1	4	NO	PROTEOME	NO	NO	Component of the ATP-dependent Isw2p-Itc1p chromatin remodeling complex, required for repression of a-specific genes, repression of early meiotic genes during mitotic growth, and repression of INO1
YGL078C	DBP3	4	NO	PROTEOME	YES	NO	Putative ATP-dependent RNA helicase of the DEAD-box family involved in ribosomal biogenesis
YGL076C	RPL7A	4	NO	PROTEOME	NO	YES	Protein component of the large (60S) ribosomal subunit, nearly identical to Rpl7Bp and has similarity to E. coli L30 and rat L7 ribosomal proteins; contains a conserved C-terminal Nucleic acid Binding Domain (NDB2)
YGL062W	PYC1	4	NO	PROTEOME	YES	YES	Pyruvate carboxylase isoform, cytoplasmic enzyme that converts pyruvate to oxaloacetate; highly similar to isoform Pyc2p but differentially regulated; mutations in the human homolog are associated with lactic acidosis
YGL054C	ERV14	4	NO	PROTEOME	YES	NO	Protein localized to COPII-coated vesicles, involved in vesicle formation and incorporation of specific secretory cargo; required for the delivery of bud-site selection protein Axl2p to cell surface; related to Drosophila cornichon
YGL049C	TIF4632	4	NO	PROTEOME	YES	NO	Translation initiation factor eIF4G, subunit of the mRNA cap-binding protein complex (eIF4F) that also contains eIF4E (Cdc33p); associates with the poly(A)-binding protein Pab1p, also interacts with eIF4A (Tif1p); homologous to Tif4631p
YGL016W	KAP122	4	NO	PROTEOME	YES	NO	Karyopherin beta, responsible for import of the Toa1p-Toa2p complex into the nucleus; binds to nucleoporins Nup1p and Nup2p; may play a role in regulation of pleiotropic drug resistance
YFR034C	PHO4	4	NO	PROTEOME	NO	NO	Basic helix-loop-helix (bHLH) transcription factor of the myc-family; binds cooperatively with Pho2p to the PHO5 promoter; function is regulated by phosphorylation at multiple sites and by phosphate availability
YFR031C	SMC2	4	NO	PROTEOME	NO	YES	Component of the condensin complex, essential SMC chromosomal ATPase family member that forms a complex with Smc4p to form the active ATPase; Smc2p/Smc4p complex binds DNA, possibly in the cleft formed by the coiled-coil of the folded dimer
YFR030W	MET10	4	NO	PROTEOME	YES	NO	Subunit alpha of assimilatory sulfite reductase, which is responsible for the conversion of sulfite into sulfide
YFL013C	IES1	4	NO	PROTEOME	NO	YES	Subunit of the INO80 chromatin remodeling complex
YER142C	MAG1	4	NO	PROTEOME	NO	NO	3-methyl-adenine DNA glycosylase involved in protecting DNA against alkylating agents; initiates base excision repair by removing damaged bases to create abasic sites that are subsequently repaired
YER102W	RPS8B	4	NO	PROTEOME	YES	NO	Protein component of the small (40S) ribosomal subunit; identical to Rps8Ap and has similarity to rat S8 ribosomal protein
YER092W	IES5	4	NO	PROTEOME	NO	NO	Protein that associates with the INO80 chromatin remodeling complex under low-salt conditions
YER043C	SAH1	4	NO	PROTEOME	YES	YES	S-adenosyl-L-homocysteine hydrolase, catabolizes S-adenosyl-L-homocysteine which is formed after donation of the activated methyl group of S-adenosyl-L-methionine (AdoMet) to an acceptor
YER018C	SPC25	4	NO	PROTEOME	NO	NO	Component of the evolutionarily conserved kinetochore-associated Ndc80 complex (Ndc80p-Nuf2p-Spc24p-Spc25p); involved in chromosome segregation, spindle checkpoint activity and kinetochore clustering
YER013W	PRP22	4	NO	PROTEOME	NO	YES	DEAH-box RNA-dependent ATPase/ATP-dependent RNA helicase, associates with lariat intermediates before the second catalytic step of splicing; mediates ATP-dependent mRNA release from the spliceosome and unwinds RNA duplexes
YEL054C	RPL12A	4	NO	PROTEOME	YES	YES	Protein component of the large (60S) ribosomal subunit, nearly identical to Rpl12Bp; rpl12a rpl12b double mutant exhibits slow growth and slow translation; has similarity to E. coli L11 and rat L12 ribosomal proteins
YEL044W	IES6	4	NO	PROTEOME	NO	NO	Protein that associates with the INO80 chromatin remodeling complex under low-salt conditions
YEL032W	MCM3	4	NO	PROTEOME	YES	NO	Protein involved in DNA replication; component of the Mcm2-7 hexameric complex that binds chromatin as a part of the pre-replicative complex
YEL030W	ECM10	4	NO	PROTEOME	YES	NO	Heat shock protein of the Hsp70 family, localized in mitochondrial nucleoids, plays a role in protein translocation, interacts with Mge1p in an ATP-dependent manner; overexpression induces extensive mitochondrial DNA aggregations
YDR502C	SAM2	4	NO	PROTEOME	YES	NO	S-adenosylmethionine synthetase, catalyzes transfer of the adenosyl group of ATP to the sulfur atom of methionine; one of two differentially regulated isozymes (Sam1p and Sam2p)
YDR488C	PAC11	4	NO	PROTEOME	NO	NO	Dynein intermediate chain, acts in the cytoplasmic dynein pathway, forms cortical cytoplasmic microtubule capture site with Num1p; null mutant is defective in nuclear migration, essential in the absence of CIN8
YDR429C	TIF35	4	NO	PROTEOME	YES	NO	Subunit of the core complex of translation initiation factor 3(eIF3), which is essential for translation
YDR372C	VPS74	4	NO	PROTEOME	YES	NO	Protein required for Golgi localization of glycosyltransferases; binds the cytosolic domains of Golgi glycosyltransferases; functions as a heterotetramer
YDR365W-A	YDR365W-A	4	NO	PROTEOME	YES	NO	NA
YDR364C	CDC40	4	NO	PROTEOME	NO	NO	Pre-mRNA splicing factor, important for catalytic step II of pre-mRNA splicing and plays a role in cell cycle progression; required for DNA synthesis during mitosis and meiosis; has WD repeats
YDR332W	IRC3	4	NO	PROTEOME	NO	YES	Putative protein of unknown function; null mutant displays increased levels of spontaneous Rad52p foci; green fluorescent protein (GFP)-fusion protein localizes to the mitochondrion
YDR297W	SUR2	4	NO	PROTEOME	YES	YES	Sphinganine C4-hydroxylase, catalyses the conversion of sphinganine to phytosphingosine in sphingolipid biosyntheis
YDR283C	GCN2	4	NO	PROTEOME	YES	NO	Protein kinase, phosphorylates the alpha-subunit of translation initiation factor eIF2 (Sui2p) in response to starvation; activated by uncharged tRNAs and the Gcn1p-Gcn20p complex
YDR257C	SET7	4	NO	PROTEOME	YES	NO	Nuclear protein that contains a SET-domain, which have been shown to mediate methyltransferase activity in other proteins
YDR194C	MSS116	4	NO	PROTEOME	NO	NO	DEAD-box protein required for efficient splicing of mitochondrial Group I and II introns; non-polar RNA helicase that also facilities strand annealing
YDR188W	CCT6	4	NO	PROTEOME	NO	NO	Subunit of the cytosolic chaperonin Cct ring complex, related to Tcp1p, essential protein that is required for the assembly of actin and tubulins in vivo; contains an ATP-binding motif
YDR158W	HOM2	4	NO	PROTEOME	YES	YES	Aspartic beta semi-aldehyde dehydrogenase, catalyzes the second step in the common pathway for methionine and threonine biosynthesis; expression regulated by Gcn4p and the general control of amino acid synthesis
YDR150W	NUM1	4	NO	PROTEOME	YES	NO	Protein required for nuclear migration, localizes to the mother cell cortex and the bud tip; may mediate interactions of dynein and cytoplasmic microtubules with the cell cortex
YDR142C	PEX7	4	NO	PROTEOME	NO	NO	Peroxisomal signal receptor for the N-terminal nonapeptide signal (PTS2) of peroxisomal matrix proteins; WD repeat protein; defects in human homolog cause lethal rhizomelic chondrodysplasia punctata (RCDP)
YDR140W	MTQ2	4	NO	PROTEOME	NO	YES	S-adenosylmethionine-dependent methyltransferase of the seven beta-strand family; methylates release factor eRF1 (Sup45p) in vitro; is not an essential gene; similar to E.coli PrmC
YDR088C	SLU7	4	NO	PROTEOME	NO	NO	RNA splicing factor, required for ATP-independent portion of 2nd catalytic step of spliceosomal RNA splicing; interacts with Prp18p; contains zinc knuckle domain
YDR073W	SNF11	4	NO	PROTEOME	NO	NO	Subunit of the SWI/SNF chromatin remodeling complex involved in transcriptional regulation; interacts with a highly conserved 40-residue sequence of Snf2p
YDR062W	LCB2	4	NO	PROTEOME	YES	NO	Component of serine palmitoyltransferase, responsible along with Lcb1p for the first committed step in sphingolipid synthesis, which is the condensation of serine with palmitoyl-CoA to form 3-ketosphinganine
YDR034C-D	YDR034C-D	4	NO	PROTEOME	YES	NO	NA
YDR023W	SES1	4	NO	PROTEOME	YES	NO	Cytosolic seryl-tRNA synthetase, class II aminoacyl-tRNA synthetase that aminoacylates tRNA(Ser), displays tRNA-dependent amino acid recognition which enhances discrimination of the serine substrate, interacts with peroxin Pex21p
YDR011W	SNQ2	4	NO	PROTEOME	YES	NO	Plasma membrane ATP-binding cassette (ABC) transporter, multidrug transporter involved in multidrug resistance and resistance to singlet oxygen species
YDL220C	CDC13	4	NO	PROTEOME	NO	YES	Single stranded DNA-binding protein found at TG1-3 telomere G-tails; regulates telomere replication through recruitment of specific sub-complexes, but the essential function is telomere capping
YDL212W	SHR3	4	NO	PROTEOME	NO	NO	Endoplasmic reticulum packaging chaperone, required for incorporation of amino acid permeases into COPII coated vesicles for transport to the cell surface
YDL171C	GLT1	4	NO	PROTEOME	YES	NO	NAD(+)-dependent glutamate synthase (GOGAT), synthesizes glutamate from glutamine and alpha-ketoglutarate; with Gln1p, forms the secondary pathway for glutamate biosynthesis from ammonia; expression regulated by nitrogen source
YDL135C	RDI1	4	NO	PROTEOME	NO	NO	Rho GDP dissociation inhibitor involved in the localization and regulation of Cdc42p
YDL123W	SNA4	4	NO	PROTEOME	YES	NO	Protein of unknown function, localized to the vacuolar outer membrane
YDL087C	LUC7	4	NO	PROTEOME	NO	NO	Essential protein associated with the U1 snRNP complex; splicing factor involved in recognition of 5' splice site; contains two zinc finger motifs; N-terminal zinc finger binds pre-mRNA
YDL077C	VAM6	4	NO	PROTEOME	NO	NO	Vacuolar protein that plays a critical role in the tethering steps of vacuolar membrane fusion by facilitating guanine nucleotide exchange on small guanosine triphosphatase Ypt7p
YDL076C	RXT3	4	NO	PROTEOME	NO	YES	Subunit of the RPD3L complex; involved in histone deacetylation
YDL056W	MBP1	4	NO	PROTEOME	YES	NO	Transcription factor involved in regulation of cell cycle progression from G1 to S phase, forms a complex with Swi6p that binds to MluI cell cycle box regulatory element in promoters of DNA synthesis genes
YDL051W	LHP1	4	NO	PROTEOME	NO	NO	RNA binding protein required for maturation of tRNA and snRNA precursors; acts as a molecular chaperone for RNAs transcribed by polymerase III; homologous to human La (SS-B) autoantigen
YDL049C	KNH1	4	NO	PROTEOME	NO	NO	Protein with similarity to Kre9p, which is involved in cell wall beta 1,6-glucan synthesis; overproduction suppresses growth defects of a kre9 null mutant
YDL017W	CDC7	4	NO	PROTEOME	NO	NO	DDK (Dbf4-dependent kinase) catalytic subunit required for firing origins and replication fork progression in mitosis through phosphorylation of Mcm2-7p complexes and Cdc45p; kinase activity correlates with cyclical DBF4 expression
YDL006W	PTC1	4	NO	PROTEOME	NO	NO	Type 2C protein phosphatase (PP2C); inactivates the osmosensing MAPK cascade by dephosphorylating Hog1p; mutation delays mitochondrial inheritance; deletion reveals defects in precursor tRNA splicing, sporulation and cell separation
YCR084C	TUP1	4	NO	PROTEOME	NO	YES	General repressor of transcription, forms complex with Cyc8p, involved in the establishment of repressive chromatin structure through interactions with histones H3 and H4, appears to enhance expression of some genes
YCR065W	HCM1	4	NO	PROTEOME	NO	NO	Forkhead transcription factor that drives S-phase specific expression of genes involved in chromosome segregation, spindle dynamics, and budding; suppressor of calmodulin mutants with specific SPB assembly defects; telomere maintenance role
YCR057C	PWP2	4	NO	PROTEOME	YES	NO	Conserved 90S pre-ribosomal component essential for proper endonucleolytic cleavage of the 35 S rRNA precursor at A0, A1, and A2 sites; contains eight WD-repeats; PWP2 deletion leads to defects in cell cycle and bud morphogenesis
YCR053W	THR4	4	NO	PROTEOME	YES	NO	Threonine synthase, conserved protein that catalyzes formation of threonine from 0-phosphohomoserine; expression is regulated by the GCN4-mediated general amino acid control pathway
YCR052W	RSC6	4	NO	PROTEOME	NO	YES	Component of the RSC chromatin remodeling complex; essential for mitotic growth; homolog of SWI/SNF subunit Swp73p
YCR033W	SNT1	4	NO	PROTEOME	NO	YES	Subunit of the Set3C deacetylase complex that interacts directly with the Set3C subunit, Sif2p; putative DNA-binding protein
YCR031C	RPS14A	4	NO	PROTEOME	YES	NO	Ribosomal protein 59 of the small subunit, required for ribosome assembly and 20S pre-rRNA processing; mutations confer cryptopleurine resistance; nearly identical to Rps14Bp and similar to E. coli S11 and rat S14 ribosomal proteins
YCL028W	RNQ1	4	NO	PROTEOME	YES	NO	[PIN(+)] prion, an infectious protein conformation that is generally an ordered protein aggregate
YCL009C	ILV6	4	NO	PROTEOME	NO	NO	Regulatory subunit of acetolactate synthase, which catalyzes the first step of branched-chain amino acid biosynthesis; enhances activity of the Ilv2p catalytic subunit, localizes to mitochondria
YCL001W	RER1	4	NO	PROTEOME	YES	NO	Protein involved in retention of membrane proteins, including Sec12p, in the ER; localized to Golgi; functions as a retrieval receptor in returning membrane proteins to the ER
YBR298C	MAL31	4	NO	PROTEOME	NO	YES	Maltose permease, high-affinity maltose transporter (alpha-glucoside transporter); encoded in the MAL3 complex locus; member of the 12 transmembrane domain superfamily of sugar transporters; functional in genomic reference strain S288C
YBR270C	BIT2	4	NO	PROTEOME	NO	NO	Hypothetical protein
YBR259W	YBR259W	4	YES	CULLIN	NO	NO	NA
YBR221C	PDB1	4	NO	PROTEOME	NO	YES	E1 beta subunit of the pyruvate dehydrogenase (PDH) complex, which is an evolutionarily-conserved multi-protein complex found in mitochondria
YBR215W	HPC2	4	NO	PROTEOME	NO	YES	Subunit of the HIR complex, a nucleosome assembly complex involved in regulation of histone gene transcription; mutants display synthetic defects with subunits of FACT, a complex that allows passage of RNA Pol II through nucleosomes
YBR208C	DUR1,2	4	NO	PROTEOME	YES	NO	Urea amidolyase, contains both urea carboxylase and allophanate hydrolase activities, degrades urea to CO2 and NH3; expression sensitive to nitrogen catabolite repression and induced by allophanate, an intermediate in allantoin degradation
YBR207W	FTH1	4	NO	PROTEOME	YES	NO	Putative high affinity iron transporter involved in transport of intravacuolar stores of iron; forms complex with Fet5p; expression is regulated by iron; proposed to play indirect role in endocytosis
YBR196C	PGI1	4	NO	PROTEOME	YES	YES	Glycolytic enzyme phosphoglucose isomerase, catalyzes the interconversion of glucose-6-phosphate and fructose-6-phosphate; required for cell cycle progression and completion of the gluconeogenic events of sporulation
YBR154C	RPB5	4	NO	PROTEOME	NO	NO	RNA polymerase subunit ABC27, common to RNA polymerases I, II, and III; contacts DNA and affects transactivation
YBR121C	GRS1	4	NO	PROTEOME	YES	YES	Cytoplasmic and mitochondrial glycyl-tRNA synthase that ligates glycine to the cognate anticodon bearing tRNA; transcription termination factor that may interact with the 3'-end of pre-mRNA to promote 3'-end formation
YBR112C	CYC8	4	NO	PROTEOME	YES	YES	General transcriptional co-repressor, acts together with Tup1p; also acts as part of a transcriptional co-activator complex that recruits the SWI/SNF and SAGA complexes to promoters
YBR094W	PBY1	4	NO	PROTEOME	NO	NO	Putative tubulin tyrosine ligase associated with P-bodies
YBR078W	ECM33	4	NO	PROTEOME	YES	NO	GPI-anchored protein of unknown function, has a possible role in apical bud growth; GPI-anchoring on the plasma membrane crucial to function; phosphorylated in mitochondria; similar to Sps2p and Pst1p
YBR073W	RDH54	4	NO	PROTEOME	YES	NO	DNA-dependent ATPase, stimulates strand exchange by modifying the topology of double-stranded DNA; involved in recombinational repair of DNA double-strand breaks during mitosis and meiosis; proposed to be involved in crossover interference
YBR072W	HSP26	4	NO	PROTEOME	YES	YES	Small heat shock protein (sHSP) with chaperone activity; forms hollow, sphere-shaped oligomers that suppress unfolded proteins aggregation; oligomer activation requires a heat-induced conformational change; not expressed in unstressed cells
YBR069C	TAT1	4	NO	PROTEOME	YES	NO	Amino acid transport protein for valine, leucine, isoleucine, and tyrosine, low-affinity tryptophan and histidine transporter; overexpression confers FK506 and FTY720 resistance
YBR065C	ECM2	4	NO	PROTEOME	NO	YES	Pre-mRNA splicing factor, facilitates the cooperative formation of U2/U6 helix II in association with stem II in the spliceosome, function may be regulated by Slu7p
YBR058C-A	TSC3	4	NO	PROTEOME	NO	NO	Protein that stimulates the activity of serine palmitoyltransferase (Lcb1p, Lcb2p) several-fold; involved in sphingolipid biosynthesis
YBR026C	ETR1	4	NO	PROTEOME	NO	NO	2-enoyl thioester reductase, member of the medium chain dehydrogenase/reductase family; localized to in mitochondria, where it has a probable role in fatty acid synthesis
YBL101C	ECM21	4	NO	PROTEOME	YES	NO	Non-essential protein of unknown function; promoter contains several Gcn4p binding elements
YBL097W	BRN1	4	NO	PROTEOME	NO	YES	Essential protein required for chromosome condensation, likely to function as an intrinsic component of the condensation machinery, may influence multiple aspects of chromosome transmission and dynamics
YBL093C	ROX3	4	NO	PROTEOME	NO	YES	Subunit of the RNA polymerase II mediator complex; associates with core polymerase subunits to form the RNA polymerase II holoenzyme
YBL088C	TEL1	4	NO	PROTEOME	NO	NO	Protein kinase primarily involved in telomere length regulation; contributes to cell cycle checkpoint control in response to DNA damage; functionally redundant with Mec1p; homolog of human ataxia telangiectasia (ATM) gene
YBL074C	AAR2	4	NO	PROTEOME	NO	NO	Component of the U5 snRNP, required for splicing of U3 precursors; originally described as a splicing factor specifically required for splicing pre-mRNA of the MATa1 cistron
YBL061C	SKT5	4	NO	PROTEOME	NO	NO	Activator of Chs3p (chitin synthase III), recruits Chs3p to the bud neck via interaction with Bni4p; has similarity to Shc1p, which activates Chs3p during sporulation
YBL054W	YBL054W	4	NO	PROTEOME	NO	NO	NA
YAR019C	CDC15	4	NO	PROTEOME	NO	NO	Protein kinase of the Mitotic Exit Network that is localized to the spindle pole bodies at late anaphase; promotes mitotic exit by directly switching on the kinase activity of Dbf2p
YAL041W	CDC24	4	NO	PROTEOME	YES	NO	Guanine nucleotide exchange factor (GEF or GDP-release factor) for Cdc42p; required for polarity establishment and maintenance, and mutants have morphological defects in bud formation and shmooing
YAL036C	RBG1	4	NO	PROTEOME	YES	NO	Member of the DRG family of GTP-binding proteins; interacts with translating ribosomes and with Tma46p
YPR183W	DPM1	3	NO	PROTEOME	YES	YES	Dolichol phosphate mannose (Dol-P-Man) synthase of the ER membrane, catalyzes the formation of Dol-P-Man from Dol-P and GDP-Man; required for glycosyl phosphatidylinositol membrane anchoring, O mannosylation, and protein glycosylation
YPR182W	SMX3	3	NO	PROTEOME	NO	NO	Core Sm protein Sm F; part of heteroheptameric complex (with Smb1p, Smd1p, Smd2p, Smd3p, Sme1p, and Smx2p) that is part of the spliceosomal U1, U2, U4, and U5 snRNPs; homolog of human Sm F
YPR178W	PRP4	3	NO	PROTEOME	NO	NO	Splicing factor, component of the U4/U6-U5 snRNP complex
YPR175W	DPB2	3	NO	PROTEOME	NO	NO	Second largest subunit of DNA polymerase II (DNA polymerase epsilon), required for normal yeast chromosomal replication; expression peaks at the G1/S phase boundary; potential Cdc28p substrate
YPR171W	BSP1	3	NO	PROTEOME	NO	NO	Adapter that links synaptojanins Inp52p and Inp53p to the cortical actin cytoskeleton
YPR165W	RHO1	3	NO	PROTEOME	YES	NO	GTP-binding protein of the rho subfamily of Ras-like proteins, involved in establishment of cell polarity; regulates protein kinase C (Pkc1p) and the cell wall synthesizing enzyme 1,3-beta-glucan synthase (Fks1p and Gsc2p)
YPR131C	NAT3	3	NO	PROTEOME	NO	NO	Catalytic subunit of the NatB N-terminal acetyltransferase, which catalyzes acetylation of the amino-terminal methionine residues of all proteins beginning with Met-Asp or Met-Glu and of some proteins beginning with Met-Asn or Met-Met
YPR101W	SNT309	3	NO	PROTEOME	NO	NO	Component of NineTeen complex (NTC) containing Prp19p involved in mRNA splicing, interacts physically and genetically with Prp19p
YPR091C	YPR091C	3	NO	PROTEOME	YES	NO	NA
YPR082C	DIB1	3	NO	PROTEOME	NO	NO	17-kDa component of the U4/U6aU5 tri-snRNP, plays an essential role in pre-mRNA splicing, orthologue of hDIM1, the human U5-specific 15-kDa protein
YPR075C	OPY2	3	NO	PROTEOME	YES	NO	Integral membrane protein that functions in the signaling branch of the high-osmolarity glycerol (HOG) pathway; interacts with Ste50p; overproduction blocks cell cycle arrest in the presence of mating pheromone
YPR074C	TKL1	3	NO	PROTEOME	YES	NO	Transketolase, similar to Tkl2p; catalyzes conversion of xylulose-5-phosphate and ribose-5-phosphate to sedoheptulose-7-phosphate and glyceraldehyde-3-phosphate in the pentose phosphate pathway; needed for synthesis of aromatic amino acids
YPR055W	SEC8	3	NO	PROTEOME	YES	NO	Essential 121kDa subunit of the exocyst complex (Sec3p, Sec5p, Sec6p, Sec8p, Sec10p, Sec15p, Exo70p, and Exo84p), which has the essential function of mediating polarized targeting of secretory vesicles to active sites of exocytosis
YPR052C	NHP6A	3	NO	PROTEOME	NO	NO	High-mobility group non-histone chromatin protein, functionally redundant with Nhp6Bp; homologous to mammalian high mobility group proteins 1 and 2; acts to recruit transcription factor Rcs1p to certain promoters
YPR045C	MNI2	3	NO	PROTEOME	NO	NO	Deletion mutant is synthetically lethal with MEN mutants
YPR041W	TIF5	3	NO	PROTEOME	NO	YES	Translation initiation factor eIF-5; N-terminal domain functions as a GTPase-activating protein to mediate hydrolysis of ribosome-bound GTP; C-terminal domain is the core of ribosomal preinitiation complex formation
YPR034W	ARP7	3	NO	PROTEOME	NO	YES	Component of both the SWI/SNF and RSC chromatin remodeling complexes; actin-related protein involved in transcriptional regulation
YPR019W	MCM4	3	NO	PROTEOME	NO	NO	Essential helicase component of heterohexameric MCM2-7 complexes which bind pre-replication complexes on DNA and melt the DNA prior to replication; accumulates in the nucleus in G1; homolog of S. pombe Cdc21p
YPR003C	YPR003C	3	NO	PROTEOME	YES	YES	NA
YPL269W	KAR9	3	NO	PROTEOME	NO	NO	Karyogamy protein required for correct positioning of the mitotic spindle and for orienting cytoplasmic microtubules, localizes at the shmoo tip in mating cells and at the tip of the growing bud in small-budded cells through anaphase
YPL268W	PLC1	3	NO	PROTEOME	YES	NO	Phospholipase C, hydrolyzes phosphatidylinositol 4,5-biphosphate (PIP2) to generate the signaling molecules inositol 1,4,5-triphosphate (IP3) and 1,2-diacylglycerol (DAG); involved in regulating many cellular processes
YPL259C	APM1	3	NO	PROTEOME	NO	NO	Mu1-like medium subunit of the clathrin-associated protein complex (AP-1); binds clathrin; involved in clathrin-dependent Golgi protein sorting
YPL258C	THI21	3	NO	PROTEOME	NO	NO	Hydroxymethylpyrimidine phosphate kinase, involved in the last steps in thiamine biosynthesis; member of a gene family with THI20 and THI22; functionally redundant with Thi20p
YPL234C	TFP3	3	NO	PROTEOME	YES	NO	Vacuolar ATPase V0 domain subunit c', involved in proton transport activity; hydrophobic integral membrane protein (proteolipid) containing four transmembrane segments; N and C termini are in the vacuolar lumen
YPL222W	FMP40	3	NO	PROTEOME	NO	NO	Putative protein of unknown function; the authentic, non-tagged protein is detected in highly purified mitochondria in high-throughput studies
YPL195W	APL5	3	NO	PROTEOME	YES	NO	Delta adaptin-like subunit of the clathrin associated protein complex (AP-3); functions in transport of alkaline phosphatase to the vacuole via the alternate pathway, suppressor of loss of casein kinase 1 function
YPL194W	DDC1	3	NO	PROTEOME	NO	NO	DNA damage checkpoint protein, part of a PCNA-like complex required for DNA damage response, required for pachytene checkpoint to inhibit cell cycle in response to unrepaired recombination intermediates; potential Cdc28p substrate
YPL169C	MEX67	3	NO	PROTEOME	NO	NO	Poly(A)RNA binding protein involved in nuclear mRNA export, component of the nuclear pore; ortholog of human TAP
YPL158C	AIM44	3	NO	PROTEOME	YES	NO	Protein of unknown function; null mutant displays increased frequency of mitochondrial genome loss (petite formation) and reduced growth rate in minimal glycerol media
YPL152W	RRD2	3	NO	PROTEOME	YES	NO	Activator of the phosphotyrosyl phosphatase activity of PP2A,peptidyl-prolyl cis/trans-isomerase; regulates G1 phase progression, the osmoresponse, microtubule dynamics; subunit of the Tap42p-Pph21p-Rrd2p complex
YPL141C	YPL141C	3	NO	PROTEOME	YES	NO	NA
YPL139C	UME1	3	NO	PROTEOME	NO	YES	Negative regulator of meiosis, required for repression of a subset of meiotic genes during vegetative growth, binding of histone deacetylase Rpd3p required for activity, contains a NEE box and a WD repeat motif; homologous with Wtm1p, Wtm2p
YPL104W	MSD1	3	NO	PROTEOME	NO	NO	Mitochondrial aspartyl-tRNA synthetase, required for acylation of aspartyl-tRNA; yeast and bacterial aspartyl-, asparaginyl-, and lysyl-tRNA synthetases contain regions with high sequence similarity, suggesting a common ancestral gene
YPL093W	NOG1	3	NO	PROTEOME	YES	YES	Putative GTPase that associates with free 60S ribosomal subunits in the nucleolus and is required for 60S ribosomal subunit biogenesis; constituent of 66S pre-ribosomal particles; member of the ODN family of nucleolar G-proteins
YPL076W	GPI2	3	NO	PROTEOME	NO	NO	Protein involved in the synthesis of N-acetylglucosaminyl phosphatidylinositol (GlcNAc-PI), the first intermediate in the synthesis of glycosylphosphatidylinositol (GPI) anchors; homologous to the human PIG-C protein
YPL043W	NOP4	3	NO	PROTEOME	YES	NO	Nucleolar protein, essential for processing and maturation of 27S pre-rRNA and large ribosomal subunit biogenesis; constituent of 66S pre-ribosomal particles; contains four RNA recognition motifs (RRMs)
YPL037C	EGD1	3	NO	PROTEOME	NO	NO	Subunit beta1 of the nascent polypeptide-associated complex (NAC) involved in protein targeting, associated with cytoplasmic ribosomes; enhances DNA binding of the Gal4p activator; homolog of human BTF3b
YPL026C	SKS1	3	NO	PROTEOME	YES	NO	Putative serine/threonine protein kinase; involved in the adaptation to low concentrations of glucose independent of the SNF3 regulated pathway
YOR361C	PRT1	3	NO	PROTEOME	NO	NO	Subunit of the core complex of translation initiation factor 3(eIF3), essential for translation; part of a subcomplex (Prt1p-Rpg1p-Nip1p) that stimulates binding of mRNA and tRNA(i)Met to ribosomes
YOR359W	VTS1	3	NO	PROTEOME	YES	NO	Post-transcriptional gene regulator, RNA-binding protein containing a SAM domain; shows genetic interactions with Vti1p, which is a v-SNARE involved in cis-Golgi membrane traffic
YOR346W	REV1	3	NO	PROTEOME	NO	NO	Deoxycytidyl transferase, forms a complex with the subunits of DNA polymerase zeta, Rev3p and Rev7p; involved in repair of abasic sites in damaged DNA
YOR338W	YOR338W	3	NO	PROTEOME	NO	NO	NA
YOR319W	HSH49	3	NO	PROTEOME	YES	NO	U2-snRNP associated splicing factor with similarity to the mammalian splicing factor SAP49; proposed to function as a U2-snRNP assembly factor along with Hsh155p and binding partner Cus1p; contains two RNA recognition motifs (RRM)
YOR310C	NOP58	3	NO	PROTEOME	YES	YES	Protein involved in pre-rRNA processing, 18S rRNA synthesis, and snoRNA synthesis; component of the small subunit processome complex, which is required for processing of pre-18S rRNA
YOR302W	YOR302W	3	NO	PROTEOME	NO	NO	NA
YOR295W	UAF30	3	NO	PROTEOME	NO	YES	Subunit of UAF (upstream activation factor), which is an RNA polymerase I specific transcription stimulatory factor composed of Uaf30p, Rrn5p, Rrn9p, Rrn10p, histones H3 and H4; deletion decreases cellular growth rate
YOR293W	RPS10A	3	NO	PROTEOME	YES	YES	Protein component of the small (40S) ribosomal subunit; nearly identical to Rps10Bp and has similarity to rat ribosomal protein S10
YOR284W	HUA2	3	NO	PROTEOME	YES	NO	Cytoplasmic protein of unknown function; computational analysis of large-scale protein-protein interaction data suggests a possible role in actin patch assembly
YOR270C	VPH1	3	NO	PROTEOME	YES	YES	Subunit a of vacuolar-ATPase V0 domain, one of two isoforms (Vph1p and Stv1p); Vph1p is located in V-ATPase complexes of the vacuole while Stv1p is located in V-ATPase complexes of the Golgi and endosomes
YOR251C	YOR251C	3	NO	PROTEOME	NO	NO	NA
YOR233W	KIN4	3	NO	PROTEOME	NO	NO	Serine/threonine protein kinase that inhibits the mitotic exit network (MEN) when the spindle position checkpoint is activated; localized asymmetrically to mother cell cortex, spindle pole body and bud neck
YOR206W	NOC2	3	NO	PROTEOME	YES	NO	Protein that forms a nucleolar complex with Mak21p that binds to 90S and 66S pre-ribosomes, as well as a nuclear complex with Noc3p that binds to 66S pre-ribosomes; both complexes mediate intranuclear transport of ribosomal precursors
YOR187W	TUF1	3	NO	PROTEOME	NO	YES	Mitochondrial translation elongation factor Tu; comprises both GTPase and guanine nucleotide exchange factor activities, while these activities are found in separate proteins in S. pombe and humans
YOR160W	MTR10	3	NO	PROTEOME	YES	NO	Nuclear import receptor, mediates the nuclear localization of proteins involved in mRNA-nucleus export; promotes dissociation of mRNAs from the nucleus-cytoplasm mRNA shuttling protein Npl3p
YOR159C	SME1	3	NO	PROTEOME	NO	NO	Core Sm protein Sm E; part of heteroheptameric complex (with Smb1p, Smd1p, Smd2p, Smd3p, Smx3p, and Smx2p) that is part of the spliceosomal U1, U2, U4, and U5 snRNPs; homolog of human Sm E
YOR148C	SPP2	3	NO	PROTEOME	NO	NO	Essential protein that promotes the first step of splicing and is required for the final stages of spliceosome maturation; interacts with Prp2p, which may release Spp2p from the spliceosome following the first cleavage reaction
YOR128C	ADE2	3	NO	PROTEOME	NO	NO	Phosphoribosylaminoimidazole carboxylase, catalyzes a step in the 'de novo' purine nucleotide biosynthetic pathway; red pigment accumulates in mutant cells deprived of adenine
YOR111W	YOR111W	3	NO	PROTEOME	NO	NO	NA
YOR098C	NUP1	3	NO	PROTEOME	NO	NO	Nuclear pore complex (NPC) subunit, involved in protein import/export and in export of RNAs, possible karyopherin release factor that accelerates release of karyopherin-cargo complexes after transport across NPC; potential Cdc28p substrate
YOR086C	TCB1	3	NO	PROTEOME	YES	NO	Lipid-binding protein containing three calcium and lipid binding domains; non-tagged protein localizes to mitochondria and GFP-fusion protein localizes to the cell periphery; C-termini of Tcb1p, Tcb2p and Tcb3p interact
YOR085W	OST3	3	NO	PROTEOME	YES	NO	Gamma subunit of the oligosaccharyltransferase complex of the ER lumen, which catalyzes asparagine-linked glycosylation of newly synthesized proteins; Ost3p is important for N-glycosylation of a subset of proteins
YOR081C	TGL5	3	NO	PROTEOME	NO	NO	Triacylglycerol lipase involved in TAG mobilization; localizes to lipid particles; potential Cdc28p substrate
YOR063W	RPL3	3	NO	PROTEOME	YES	YES	Protein component of the large (60S) ribosomal subunit, has similarity to E. coli L3 and rat L3 ribosomal proteins; involved in the replication and maintenance of killer double stranded RNA virus
YOR058C	ASE1	3	NO	PROTEOME	NO	NO	Mitotic spindle midzone localized microtubule-associated protein (MAP) family member; required for spindle elongation and stabilization; undergoes cell cycle-regulated degradation by anaphase promoting complex; potential Cdc28p substrate
YOR028C	CIN5	3	NO	PROTEOME	NO	YES	Basic leucine zipper transcriptional factor of the yAP-1 family that mediates pleiotropic drug resistance and salt tolerance; localizes constitutively to the nucleus
YOL146W	PSF3	3	NO	PROTEOME	NO	NO	Subunit of the GINS complex (Sld5p, Psf1p, Psf2p, Psf3p), which is localized to DNA replication origins and implicated in assembly of the DNA replication machinery
YOL136C	PFK27	3	NO	PROTEOME	YES	NO	6-phosphofructo-2-kinase, catalyzes synthesis of fructose-2,6-bisphosphate; inhibited by phosphoenolpyruvate and sn-glycerol 3-phosphate, expression induced by glucose and sucrose, transcriptional regulation involves protein kinase A
YOL123W	HRP1	3	NO	PROTEOME	YES	NO	Subunit of cleavage factor I, a five-subunit complex required for the cleavage and polyadenylation of pre-mRNA 3' ends; RRM-containing heteronuclear RNA binding protein and hnRNPA/B family member that binds to poly (A) signal sequences
YOL113W	SKM1	3	NO	PROTEOME	NO	NO	Member of the PAK family of serine/threonine protein kinases with similarity to Ste20p and Cla4p; proposed to be a downstream effector of Cdc42p during polarized growth
YOL109W	ZEO1	3	NO	PROTEOME	YES	NO	Peripheral membrane protein of the plasma membrane that interacts with Mid2p; regulates the cell integrity pathway mediated by Pkc1p and Slt2p; the authentic protein is detected in a phosphorylated state in highly purified mitochondria
YOL103W-A	YOL103W-A	3	NO	PROTEOME	NO	NO	NA
YOL098C	YOL098C	3	NO	PROTEOME	NO	NO	NA
YOL076W	MDM20	3	NO	PROTEOME	YES	NO	Non-catalytic subunit of the NatB N-terminal acetyltransferase, which catalyzes N-acetylation of proteins with specific N-terminal sequences; involved in mitochondrial inheritance and actin assembly
YOL063C	CRT10	3	NO	PROTEOME	YES	NO	Protein involved in transcriptional regulation of RNR2 and RNR3; expression of the gene is induced by DNA damage and null mutations confer increased resistance to hydroxyurea; N-terminal region has a leucine repeat and a WD40 repeat
YOL059W	GPD2	3	NO	PROTEOME	YES	NO	NAD-dependent glycerol 3-phosphate dehydrogenase, homolog of Gpd1p, expression is controlled by an oxygen-independent signaling pathway required to regulate metabolism under anoxic conditions; located in cytosol and mitochondria
YOL022C	TSR4	3	NO	PROTEOME	NO	NO	Cytoplasmic protein of unknown function; essential gene in S288C, and non-essential with reduced growth rate in CEN.PK2; Null mutant accumulates 20S pre-rRNA
YOL020W	TAT2	3	NO	PROTEOME	NO	NO	High affinity tryptophan and tyrosine permease, overexpression confers FK506 and FTY720 resistance
YNR068C	YNR068C	3	YES	OTHERS	NO	NO	NA
YNR032C-A	HUB1	3	YES	UBL	NO	NO	Ubiquitin-like protein modifier, may function in modification of Sph1p and Hbt1p, functionally complemented by the human or S. pombe ortholog; mechanism of Hub1p adduct formation not yet clear
YNR029C	YNR029C	3	NO	PROTEOME	NO	NO	NA
YNR013C	PHO91	3	NO	PROTEOME	YES	NO	Low-affinity phosphate transporter of the vacuolar membrane; deletion of pho84, pho87, pho89, pho90, and pho91 causes synthetic lethality; transcription independent of Pi and Pho4p activity; overexpression results in vigorous growth
YNR001C	CIT1	3	NO	PROTEOME	YES	NO	Citrate synthase, catalyzes the condensation of acetyl coenzyme A and oxaloacetate to form citrate; the rate-limiting enzyme of the TCA cycle; nuclear encoded mitochondrial protein
YNL308C	KRI1	3	NO	PROTEOME	YES	NO	Essential nucleolar protein required for 40S ribosome biogenesis; physically and functionally interacts with Krr1p
YNL305C	YNL305C	3	NO	PROTEOME	YES	NO	NA
YNL299W	TRF5	3	NO	PROTEOME	NO	YES	Poly (A) polymerase involved in nuclear RNA quality control based on: homology with Trf4p, genetic interactions with TRF4 mutants, physical interaction with Mtr4p (TRAMP subunit), and by direct assay; disputed role as a sigma DNA polymerase
YNL272C	SEC2	3	NO	PROTEOME	YES	NO	Guanyl-nucleotide exchange factor for the small G-protein Sec4p, located on cytoplasmic vesicles; essential for post-Golgi vesicle transport
YNL268W	LYP1	3	NO	PROTEOME	YES	NO	Lysine permease; one of three amino acid permeases (Alp1p, Can1p, Lyp1p) responsible for uptake of cationic amino acids
YNL258C	DSL1	3	NO	PROTEOME	NO	YES	Peripheral membrane protein required for Golgi-to-ER retrograde traffic; component of the ER target site that interacts with coatomer, the major component of the COPI vesicle protein coat; also interacts with Cin5p and Sec39p
YNL245C	CWC25	3	NO	PROTEOME	NO	NO	Component of a complex containing Cef1p, involved in pre-mRNA splicing; has similarity to S. pombe Cwf25p
YNL241C	ZWF1	3	NO	PROTEOME	YES	NO	Glucose-6-phosphate dehydrogenase (G6PD), catalyzes the first step of the pentose phosphate pathway; involved in adapting to oxidatve stress; homolog of the human G6PD which is deficient in patients with hemolytic anemia
YNL222W	SSU72	3	NO	PROTEOME	NO	NO	Transcription/RNA-processing factor that associates with TFIIB and cleavage/polyadenylation factor Pta1p; exhibits phosphatase activity on serine-5 of the RNA polymerase II C-terminal domain; affects start site selection in vivo
YNL220W	ADE12	3	NO	PROTEOME	NO	YES	Adenylosuccinate synthase, catalyzes the first step in synthesis of adenosine monophosphate from inosine 5'monophosphate during purine nucleotide biosynthesis; exhibits binding to single-stranded autonomously replicating (ARS) core sequence
YNL208W	YNL208W	3	NO	PROTEOME	YES	NO	NA
YNL183C	NPR1	3	NO	PROTEOME	YES	NO	Protein kinase that stabilizes several plasma membrane amino acid transporters by antagonizing their ubiquitin-mediated degradation
YNL181W	YNL181W	3	NO	PROTEOME	NO	NO	NA
YNL163C	RIA1	3	NO	PROTEOME	NO	NO	Cytoplasmic GTPase involved in biogenesis of the 60S ribosome; has similarity to translation elongation factor 2 (Eft1p and Eft2p)
YNL148C	ALF1	3	NO	PROTEOME	NO	YES	Alpha-tubulin folding protein, similar to mammalian cofactor B; Alf1p-GFP localizes to cytoplasmic microtubules; required for the folding of alpha-tubulin and may play an additional role in microtubule maintenance
YNL139C	RLR1	3	NO	PROTEOME	NO	NO	Subunit of the THO complex, which is required for efficient transcription elongation and involved in transcriptional elongation-associated recombination; required for LacZ RNA expression from certain plasmids
YNL118C	DCP2	3	NO	PROTEOME	NO	YES	Catalytic subunit of the Dcp1p-Dcp2p decapping enzyme complex, which removes the 5' cap structure from mRNAs prior to their degradation; member of the Nudix hydrolase family
YNL117W	MLS1	3	NO	PROTEOME	YES	NO	Malate synthase, enzyme of the glyoxylate cycle, involved in utilization of non-fermentable carbon sources; expression is subject to carbon catabolite repression; localizes in peroxisomes during growth in oleic acid medium
YNL111C	CYB5	3	NO	PROTEOME	NO	NO	Cytochrome b5, involved in the sterol and lipid biosynthesis pathways; acts as an electron donor to support sterol C5-6 desaturation
YNL096C	RPS7B	3	NO	PROTEOME	YES	NO	Protein component of the small (40S) ribosomal subunit, nearly identical to Rps7Ap; interacts with Kti11p; deletion causes hypersensitivity to zymocin; has similarity to rat S7 and Xenopus S8 ribosomal proteins
YNL095C	YNL095C	3	NO	PROTEOME	YES	NO	NA
YNL087W	TCB2	3	NO	PROTEOME	YES	NO	Bud-specific protein with a potential role in membrane trafficking; GFP-fusion protein migrates from the cell surface to intracellular vesicles near vacuole; contains 3 calcium and lipid binding domains; mRNA is targeted to the bud
YNL086W	YNL086W	3	NO	PROTEOME	NO	NO	NA
YNL069C	RPL16B	3	NO	PROTEOME	YES	YES	N-terminally acetylated protein component of the large (60S) ribosomal subunit, binds to 5.8 S rRNA; has similarity to Rpl16Ap, E. coli L13 and rat L13a ribosomal proteins; transcriptionally regulated by Rap1p
YNL068C	FKH2	3	NO	PROTEOME	NO	NO	Forkhead family transcription factor with a major role in the expression of G2/M phase genes; positively regulates transcriptional elongation; negative role in chromatin silencing at HML and HMR; substrate of the Cdc28p/Clb5p kinase
YNL067W	RPL9B	3	NO	PROTEOME	YES	YES	Protein component of the large (60S) ribosomal subunit, nearly identical to Rpl9Ap and has similarity to E. coli L6 and rat L9 ribosomal proteins
YNL065W	AQR1	3	NO	PROTEOME	YES	NO	Plasma membrane multidrug transporter of the major facilitator superfamily, confers resistance to short-chain monocarboxylic acids and quinidine; involved in the excretion of excess amino acids
YNL051W	COG5	3	NO	PROTEOME	NO	NO	Component of the conserved oligomeric Golgi complex (Cog1p through Cog8p), a cytosolic tethering complex that functions in protein trafficking to mediate fusion of transport vesicles to Golgi compartments
YNL047C	SLM2	3	NO	PROTEOME	YES	NO	Phosphoinositide PI4,5P(2) binding protein, forms a complex with Slm1p; acts downstream of Mss4p in a pathway regulating actin cytoskeleton organization in response to stress; subunit of and phosphorylated by the TORC2 complex
YNL045W	YNL045W	3	NO	PROTEOME	YES	NO	NA
YNL044W	YIP3	3	NO	PROTEOME	YES	NO	Protein localized to COPII vesicles, proposed to be involved in ER to Golgi transport; interacts with members of the Rab GTPase family and Yip1p; also interacts with Rtn1p
YNL016W	PUB1	3	NO	PROTEOME	NO	NO	Poly(A)+ RNA-binding protein, abundant mRNP-component protein that binds mRNA and is required for stability of a number of mRNAs; not reported to associate with polyribosomes
YNL009W	IDP3	3	NO	PROTEOME	NO	NO	Peroxisomal NADP-dependent isocitrate dehydrogenase, catalyzes oxidation of isocitrate to alpha-ketoglutarate with the formation of NADP(H+), required for growth on unsaturated fatty acids
YMR315W	YMR315W	3	NO	PROTEOME	YES	NO	NA
YMR293C	LRC6	3	NO	PROTEOME	NO	NO	Putative protein similar to bacterial glutamyl-tRNA amidotransferases; non-tagged protein is detected in purified mitochondria; null mutant displays decreased frequency of mitochondrial genome loss (petite formation)
YMR288W	HSH155	3	NO	PROTEOME	NO	NO	U2-snRNP associated splicing factor that forms extensive associations with the branch site-3' splice site-3' exon region upon prespliceosome formation; similarity to the mammalian U2 snRNP-associated splicing factor SAP155
YMR242C	RPL20A	3	NO	PROTEOME	YES	NO	Protein component of the large (60S) ribosomal subunit, nearly identical to Rpl20Bp and has similarity to rat L18a ribosomal protein
YMR241W	YHM2	3	NO	PROTEOME	YES	YES	Mitochondrial DNA-binding protein, component of the mitochondrial nucleoid structure, involved in mtDNA replication and segregation of mitochondrial genomes; member of the mitochondrial carrier protein family
YMR235C	RNA1	3	NO	PROTEOME	YES	YES	GTPase activating protein (GAP) for Gsp1p, involved in nuclear transport
YMR230W	RPS10B	3	NO	PROTEOME	YES	YES	Protein component of the small (40S) ribosomal subunit; nearly identical to Rps10Ap and has similarity to rat ribosomal protein S10
YMR229C	RRP5	3	NO	PROTEOME	YES	NO	RNA binding protein with preference for single stranded tracts of U's involved in synthesis of both 18S and 5.8S rRNAs; component of both the ribosomal small subunit (SSU) processosome and the 90S preribosome
YMR213W	CEF1	3	NO	PROTEOME	NO	NO	Essential splicing factor; associated with Prp19p and the spliceosome, contains an N-terminal c-Myb DNA binding motif necessary for cell viability but not for Prp19p association, evolutionarily conserved and homologous to S. pombe Cdc5p
YMR202W	ERG2	3	NO	PROTEOME	YES	NO	C-8 sterol isomerase, catalyzes the isomerization of the delta-8 double bond to the delta-7 position at an intermediate step in ergosterol biosynthesis
YMR197C	VTI1	3	NO	PROTEOME	YES	NO	Protein involved in cis-Golgi membrane traffic; v-SNARE that interacts with two t-SNARES, Sed5p and Pep12p; required for multiple vacuolar sorting pathways
YMR176W	ECM5	3	NO	PROTEOME	YES	NO	Non-essential protein of unknown function, contains ATP/GTP-binding site motif A; null mutant exhibits cellular volume up to four times greater than wild-type, also large drooping buds with elongated necks
YMR167W	MLH1	3	NO	PROTEOME	NO	YES	Protein required for mismatch repair in mitosis and meiosis as well as crossing over during meiosis; forms a complex with Pms1p and Msh2p-Msh3p during mismatch repair; human homolog is associated with hereditary non-polyposis colon cancer
YMR161W	HLJ1	3	NO	PROTEOME	YES	NO	Co-chaperone for Hsp40p, anchored in the ER membrane; with its homolog Hdj1p promotes ER-associated protein degradation (ERAD) of integral membrane substrates; similar to E. coli DnaJ
YMR159C	ATG16	3	NO	PROTEOME	NO	NO	Protein that interacts with the Atg12p-Atg5p conjugate during formation of the pre-autophagosomal structure; essential for autophagy
YMR142C	RPL13B	3	NO	PROTEOME	NO	NO	Protein component of the large (60S) ribosomal subunit, nearly identical to Rpl13Ap; not essential for viability; has similarity to rat L13 ribosomal protein
YMR105C	PGM2	3	NO	PROTEOME	YES	YES	Phosphoglucomutase, catalyzes the conversion from glucose-1-phosphate to glucose-6-phosphate, which is a key step in hexose metabolism; functions as the acceptor for a Glc-phosphotransferase
YMR092C	AIP1	3	NO	PROTEOME	NO	NO	Actin cortical patch component, interacts with the actin depolymerizing factor cofilin; required to restrict cofilin localization to cortical patches; contains WD repeats
YMR080C	NAM7	3	NO	PROTEOME	YES	NO	ATP-dependent RNA helicase of the SFI superfamily, required for nonsense mediated mRNA decay and for efficient translation termination at nonsense codons; involved in telomere maintenance
YMR076C	PDS5	3	NO	PROTEOME	NO	YES	Protein required for establishment and maintenance of sister chromatid condensation and cohesion, colocalizes with cohesin on chromosomes in an interdependent manner, may function as a protein-protein interaction scaffold
YMR070W	MOT3	3	NO	PROTEOME	YES	NO	Nuclear transcription factor with two Cys2-His2 zinc fingers; involved in repression of a subset of hypoxic genes by Rox1p, repression of several DAN/TIR genes during aerobic growth, and repression of ergosterol biosynthetic genes
YMR015C	ERG5	3	NO	PROTEOME	YES	NO	C-22 sterol desaturase, a cytochrome P450 enzyme that catalyzes the formation of the C-22(23) double bond in the sterol side chain in ergosterol biosynthesis; may be a target of azole antifungal drugs
YMR003W	AIM34	3	NO	PROTEOME	NO	NO	Protein of unknown function; GFP-fusion protein localizes to the mitochondria; null mutant is viable and displays decreased frequency of mitochondrial genome loss (petite formation) and severe growth defect in minimal glycerol media
YML128C	MSC1	3	NO	PROTEOME	YES	NO	Protein of unknown function; mutant is defective in directing meiotic recombination events to homologous chromatids; the authentic, non-tagged protein is detected in highly purified mitochondria and is phosphorylated
YML123C	PHO84	3	NO	PROTEOME	YES	NO	High-affinity inorganic phosphate (Pi) transporter and low-affinity manganese transporter; regulated by Pho4p and Spt7p; mutation confers resistance to arsenate; exit from the ER during maturation requires Pho86p
YML099C	ARG81	3	NO	PROTEOME	NO	NO	Zinc-finger transcription factor of the Zn(2)-Cys(6) binuclear cluster domain type, involved in the regulation of arginine-responsive genes; acts with Arg80p and Arg82p
YML072C	TCB3	3	NO	PROTEOME	YES	NO	Lipid-binding protein, localized to the bud via specific mRNA transport; non-tagged protein detected in a phosphorylated state in mitochondria; GFP-fusion protein localizes to the cell periphery; C-termini of Tcb1p, Tcb2p and Tcb3p interact
YML060W	OGG1	3	NO	PROTEOME	NO	NO	Mitochondrial glycosylase/lyase that specifically excises 7,8-dihydro-8-oxoguanine residues located opposite cytosine or thymine residues in DNA, repairs oxidative damage to mitochondrial DNA
YML056C	IMD4	3	NO	PROTEOME	NO	NO	Inosine monophosphate dehydrogenase, catalyzes the first step of GMP biosynthesis, member of a four-gene family in S. cerevisiae, constitutively expressed
YML046W	PRP39	3	NO	PROTEOME	NO	NO	U1 snRNP protein involved in splicing, contains multiple tetriatricopeptide repeats
YML019W	OST6	3	NO	PROTEOME	YES	NO	Subunit of the oligosaccharyltransferase complex of the ER lumen, which catalyzes asparagine-linked glycosylation of newly synthesized proteins; similar to and partially functionally redundant with Ost3p
YLR448W	RPL6B	3	NO	PROTEOME	YES	YES	Protein component of the large (60S) ribosomal subunit, has similarity to Rpl6Ap and to rat L6 ribosomal protein; binds to 5.8S rRNA
YLR438W	CAR2	3	NO	PROTEOME	YES	YES	L-ornithine transaminase (OTAse), catalyzes the second step of arginine degradation, expression is dually-regulated by allophanate induction and a specific arginine induction process; not nitrogen catabolite repression sensitive
YLR410W	VIP1	3	NO	PROTEOME	NO	NO	Inositol hexakisphosphate (IP6) and inositol heptakisphosphate (IP7) kinase; generation of IP7 by Vip1p is important for phosphate signaling; likely involved in cortical actin cytoskeleton function, by analogy with S. pombe ortholog asp1
YLR406C	RPL31B	3	NO	PROTEOME	YES	YES	Protein component of the large (60S) ribosomal subunit, nearly identical to Rpl31Ap and has similarity to rat L31 ribosomal protein; associates with the karyopherin Sxm1p
YLR377C	FBP1	3	NO	PROTEOME	YES	NO	Fructose-1,6-bisphosphatase, key regulatory enzyme in the gluconeogenesis pathway, required for glucose metabolism
YLR335W	NUP2	3	NO	PROTEOME	NO	YES	Nucleoporin involved in nucleocytoplasmic transport, binds to either the nucleoplasmic or cytoplasmic faces of the nuclear pore complex depending on Ran-GTP levels; also has a role in chromatin organization
YLR333C	RPS25B	3	NO	PROTEOME	YES	YES	Protein component of the small (40S) ribosomal subunit; nearly identical to Rps25Ap and has similarity to rat S25 ribosomal protein
YLR303W	MET17	3	NO	PROTEOME	YES	YES	Methionine and cysteine synthase (O-acetyl homoserine-O-acetyl serine sulfhydrylase), required for sulfur amino acid synthesis
YLR289W	GUF1	3	NO	PROTEOME	NO	NO	Mitochondrial GTPase of unknown function, similar to E. coli elongation factor-type GTP-binding protein LepA and to LK1236.1 from Caenorhabditis elegans
YLR277C	YSH1	3	NO	PROTEOME	NO	YES	Putative endoribonuclease, subunit of the mRNA cleavage and polyadenylation specificity complex required for 3' processing of mRNAs
YLR258W	GSY2	3	NO	PROTEOME	YES	YES	Glycogen synthase, similar to Gsy1p; expression induced by glucose limitation, nitrogen starvation, heat shock, and stationary phase; activity regulated by cAMP-dependent, Snf1p and Pho85p kinases as well as by the Gac1p-Glc7p phosphatase
YLR248W	RCK2	3	NO	PROTEOME	YES	YES	Protein kinase involved in the response to oxidative and osmotic stress; identified as suppressor of S. pombe cell cycle checkpoint mutations
YLR231C	BNA5	3	NO	PROTEOME	NO	YES	Kynureninase, required for the de novo biosynthesis of NAD from tryptophan via kynurenine; expression regulated by Hst1p
YLR223C	IFH1	3	NO	PROTEOME	YES	YES	Essential protein with a highly acidic N-terminal domain; IFH1 exhibits genetic interactions with FHL1, overexpression interferes with silencing at telomeres and HM loci; potential Cdc28p substrate
YLR215C	CDC123	3	NO	PROTEOME	NO	YES	Protein involved in nutritional control of the cell cycle; regulates abundance of the translation initiation factor eIF2; ortholog of human D123 protein
YLR208W	SEC13	3	NO	PROTEOME	NO	NO	Component of both the Nup84 nuclear pore sub-complex and of the COPII complex (Sar1p, Sec13p, Sec16p, Sec23p, Sec24p, Sec31p, Sfb2p, and Sfb3p) which is important for the formation of ER to Golgi transport vesicles
YLR191W	PEX13	3	NO	PROTEOME	NO	NO	Integral peroxisomal membrane required for the translocation of peroxisomal matrix proteins, interacts with the PTS1 signal recognition factor Pex5p and the PTS2 signal recognition factor Pex7p, forms a complex with Pex14p and Pex17p
YLR136C	TIS11	3	NO	PROTEOME	YES	NO	mRNA-binding protein expressed during iron starvation; binds to a sequence element in the 3'-untranslated regions of specific mRNAs to mediate their degradation; involved in iron homeostasis
YLR133W	CKI1	3	NO	PROTEOME	YES	YES	Choline kinase, catalyzing the first step in phosphatidylcholine synthesis via the CDP-choline (Kennedy pathway); exhibits some ethanolamine kinase activity contributing to phosphatidylethanolamine synthesis via the CDP-ethanolamine pathway
YLR117C	CLF1	3	NO	PROTEOME	NO	YES	Essential splicesome assembly factor; contains multiple tetratricopeptide repeat (TPR) protein-binding motifs and interacts specifically with many spliceosome components, may serve as a scaffold during splicesome assembly
YLR103C	CDC45	3	NO	PROTEOME	NO	NO	DNA replication initiation factor; recruited to MCM pre-RC complexes at replication origins; promotes release of MCM from Mcm10p, recruits elongation machinery; mutants in human homolog may cause velocardiofacial and DiGeorge syndromes
YLR100W	ERG27	3	NO	PROTEOME	YES	NO	3-keto sterol reductase, catalyzes the last of three steps required to remove two C-4 methyl groups from an intermediate in ergosterol biosynthesis; mutants are sterol auxotrophs
YLR092W	SUL2	3	NO	PROTEOME	YES	NO	High affinity sulfate permease; sulfate uptake is mediated by specific sulfate transporters Sul1p and Sul2p, which control the concentration of endogenous activated sulfate intermediates
YLR074C	BUD20	3	NO	PROTEOME	NO	NO	Protein involved in bud-site selection; diploid mutants display a random budding pattern instead of the wild-type bipolar pattern
YLR060W	FRS1	3	NO	PROTEOME	YES	YES	Beta subunit of cytoplasmic phenylalanyl-tRNA synthetase, forms a tetramer with Frs2p to generate active enzyme; sequence is evolutionarily distant from mitochondrial phenylalanyl-tRNA synthetase (Msf1p), but substrate binding is similar
YLR059C	REX2	3	NO	PROTEOME	YES	NO	RNA exonuclease, required for U4 snRNA maturation; functions redundantly with Rnh70p in 5.8S rRNA maturation, and with Rnh70p and Rex3p in processing of U5 snRNA and RNase P RNA; member of RNase D family of exonucleases
YLR026C	SED5	3	NO	PROTEOME	YES	NO	cis-Golgi t-SNARE syntaxin required for vesicular transport between the ER and the Golgi complex, binds at least 9 SNARE proteins
YLR025W	SNF7	3	NO	PROTEOME	NO	NO	One of four subunits of the endosomal sorting complex required for transport III (ESCRT-III); involved in the sorting of transmembrane proteins into the multivesicular body (MVB) pathway; recruited from the cytoplasm to endosomal membranes
YLR022C	SDO1	3	NO	PROTEOME	NO	NO	Essential protein involved in 60S ribosome maturation; ortholog of the human protein (SBDS) responsible for autosomal recessive Shwachman-Bodian-Diamond Syndrome; highly conserved across archae and eukaryotes
YLR019W	PSR2	3	NO	PROTEOME	YES	NO	Functionally redundant Psr1p homolog, a plasma membrane phosphatase involved in the general stress response; required with Psr1p and Whi2p for full activation of STRE-mediated gene expression, possibly through dephosphorylation of Msn2p
YLL043W	FPS1	3	NO	PROTEOME	YES	NO	Plasma membrane channel, member of major intrinsic protein (MIP) family; involved in efflux of glycerol and in uptake of acetic acid and the trivalent metalloids arsenite and antimonite; phosphorylated by Hog1p MAPK under acetate stress
YLL021W	SPA2	3	NO	PROTEOME	NO	NO	Component of the polarisome, which functions in actin cytoskeletal organization during polarized growth; acts as a scaffold for Mkk1p and Mpk1p cell wall integrity signaling components; potential Cdc28p substrate
YKR097W	PCK1	3	NO	PROTEOME	YES	NO	Phosphoenolpyruvate carboxykinase, key enzyme in gluconeogenesis, catalyzes early reaction in carbohydrate biosynthesis, glucose represses transcription and accelerates mRNA degradation, regulated by Mcm1p and Cat8p, located in the cytosol
YKR091W	SRL3	3	NO	PROTEOME	NO	NO	Cytoplasmic protein that, when overexpressed, suppresses the lethality of a rad53 null mutation; potential Cdc28p substrate
YKR086W	PRP16	3	NO	PROTEOME	NO	NO	RNA helicase in the DEAH-box family involved in the second catalytic step of splicing, exhibits ATP-dependent RNA unwinding activity
YKR081C	RPF2	3	NO	PROTEOME	YES	NO	Essential protein involved in the processing of pre-rRNA and the assembly of the 60S ribosomal subunit; interacts with ribosomal protein L11; localizes predominantly to the nucleolus; constituent of 66S pre-ribosomal particles
YKR054C	DYN1	3	NO	PROTEOME	NO	NO	Cytoplasmic heavy chain dynein, microtubule motor protein, required for anaphase spindle elongation; involved in spindle assembly, chromosome movement, and spindle orientation during cell division, targeted to microtubule tips by Pac1p
YKR039W	GAP1	3	NO	PROTEOME	YES	NO	General amino acid permease; localization to the plasma membrane is regulated by nitrogen source
YKR036C	CAF4	3	NO	PROTEOME	NO	YES	WD40 repeat-containing protein associated with the CCR4-NOT complex, interacts in a Ccr4p-dependent manner with Ssn2p; also interacts with Fis1p, Mdv1p and Dnm1p and plays a role in mitochondrial fission
YKR022C	NTR2	3	NO	PROTEOME	YES	NO	Essential protein that forms a dimer with Ntr1p; also forms a trimer, with Ntr2p and the DExD/H-box RNA helicase Prp43p, that is involved in spliceosome disassembly
YKR020W	VPS51	3	NO	PROTEOME	NO	NO	Component of the GARP (Golgi-associated retrograde protein) complex, Vps51p-Vps52p-Vps53p-Vps54p, which is required for the recycling of proteins from endosomes to the late Golgi; links the (VFT/GARP) complex to the SNARE Tlg1p
YKR014C	YPT52	3	NO	PROTEOME	YES	NO	GTPase, similar to Ypt51p and Ypt53p and to mammalian rab5; required for vacuolar protein sorting and endocytosis
YKL204W	EAP1	3	NO	PROTEOME	NO	NO	eIF4E-associated protein, binds eIF4E and inhibits cap-dependent translation, also functions independently of eIF4E to maintain genetic stability; plays a role in cell growth, implicated in the TOR signaling cascade
YKL203C	TOR2	3	NO	PROTEOME	YES	NO	PIK-related protein kinase and rapamycin target; subunit of TORC1, a complex that regulates growth in response to nutrients and TORC2, a complex that regulates cell-cycle dependent polarization of the actin cytoskeleton; involved in meiosis
YKL185W	ASH1	3	NO	PROTEOME	YES	YES	Zinc-finger inhibitor of HO transcription; mRNA is localized and translated in the distal tip of anaphase cells, resulting in accumulation of Ash1p in daughter cell nuclei and inhibition of HO expression; potential Cdc28p substrate
YKL181W	PRS1	3	NO	PROTEOME	NO	NO	5-phospho-ribosyl-1(alpha)-pyrophosphate synthetase, synthesizes PRPP, which is required for nucleotide, histidine, and tryptophan biosynthesis; one of five related enzymes, which are active as heteromultimeric complexes
YKL159C	RCN1	3	NO	PROTEOME	NO	NO	Protein involved in calcineurin regulation during calcium signaling; has similarity to H. sapiens DSCR1 which is found in the Down Syndrome candidate region
YKL156W	RPS27A	3	NO	PROTEOME	YES	NO	Protein component of the small (40S) ribosomal subunit; nearly identical to Rps27Bp and has similarity to rat S27 ribosomal protein
YKL126W	YPK1	3	NO	PROTEOME	YES	YES	Serine/threonine protein kinase required for receptor-mediated endocytosis; involved in sphingolipid-mediated and cell integrity signaling pathways; localized to the bud neck, cytosol and plasma membrane; homolog of mammalian kinase SGK
YKL117W	SBA1	3	NO	PROTEOME	NO	NO	Co-chaperone that binds to and regulates Hsp90 family chaperones; important for pp60v-src activity in yeast; homologous to the mammalian p23 proteins and like p23 can regulate telomerase activity
YKL094W	YJU3	3	NO	PROTEOME	NO	YES	Serine hydrolase with sequence similarity to monoglyceride lipase (MGL), localizes to lipid particles
YKL085W	MDH1	3	NO	PROTEOME	NO	NO	Mitochondrial malate dehydrogenase, catalyzes interconversion of malate and oxaloacetate; involved in the tricarboxylic acid (TCA) cycle; phosphorylated
YKL060C	FBA1	3	NO	PROTEOME	YES	YES	Fructose 1,6-bisphosphate aldolase, required for glycolysis and gluconeogenesis; catalyzes conversion of fructose 1,6 bisphosphate to glyceraldehyde-3-P and dihydroxyacetone-P; locates to mitochondrial outer surface upon oxidative stress
YKL043W	PHD1	3	NO	PROTEOME	YES	NO	Transcriptional activator that enhances pseudohyphal growth; regulates expression of FLO11, an adhesin required for pseudohyphal filament formation; similar to StuA, an A. nidulans developmental regulator; potential Cdc28p substrate
YKL032C	IXR1	3	NO	PROTEOME	NO	NO	Protein that binds DNA containing intrastrand cross-links formed by cisplatin, contains two HMG (high mobility group box) domains, which confer the ability to bend cisplatin-modified DNA; mediates aerobic transcriptional repression of COX5b
YJR145C	RPS4A	3	NO	PROTEOME	YES	NO	Protein component of the small (40S) ribosomal subunit; mutation affects 20S pre-rRNA processing; identical to Rps4Bp and has similarity to rat S4 ribosomal protein
YJR141W	YJR141W	3	NO	PROTEOME	NO	NO	NA
YJR135C	MCM22	3	NO	PROTEOME	NO	NO	Protein involved in minichromosome maintenance; component of the kinetochore; binds to centromeric DNA in a Ctf19p-dependent manner
YJR063W	RPA12	3	NO	PROTEOME	NO	YES	RNA polymerase I subunit A12.2; contains two zinc binding domains, and the N terminal domain is responsible for anchoring to the RNA pol I complex
YJR053W	BFA1	3	NO	PROTEOME	NO	NO	Component of the GTPase-activating Bfa1p-Bub2p complex involved in multiple cell cycle checkpoint pathways that control exit from mitosis
YJR031C	GEA1	3	NO	PROTEOME	YES	NO	Guanine nucleotide exchange factor for ADP ribosylation factors (ARFs), involved in vesicular transport between the Golgi and ER, Golgi organization, and actin cytoskeleton organization; similar to but not functionally redundant with Gea2p
YJL165C	HAL5	3	NO	PROTEOME	NO	NO	Putative protein kinase; overexpression increases sodium and lithium tolerance, whereas gene disruption increases cation and low pH sensitivity and impairs potassium uptake, suggesting a role in regulation of Trk1p and/or Trk2p transporters
YJL151C	SNA3	3	NO	PROTEOME	YES	NO	Integral membrane protein localized to vacuolar intralumenal vesicles, computational analysis of large-scale protein-protein interaction data suggests a possible role in either cell wall synthesis or protein-vacuolar targeting
YJL110C	GZF3	3	NO	PROTEOME	YES	NO	GATA zinc finger protein and Dal80p homolog that negatively regulates nitrogen catabolic gene expression by competing with Gat1p for GATA site binding; function requires a repressive carbon source; dimerizes with Dal80p and binds to Tor1p
YJL098W	SAP185	3	NO	PROTEOME	NO	NO	Protein that forms a complex with the Sit4p protein phosphatase and is required for its function; member of a family of similar proteins including Sap4p, Sap155p, and Sap190p
YJL084C	ALY2	3	NO	PROTEOME	YES	NO	Cytoplasmic protein of unknown function that interacts with the cyclin Pcl7p; phosphorylated in vitro by the cyclin-CDK complex, Pcl7p-Pho85p; identified as a potential Cdc28p substrate; mRNA is cell cycle regulated, peaking in M phase
YJL062W	LAS21	3	NO	PROTEOME	NO	NO	Integral plasma membrane protein involved in the synthesis of the glycosylphosphatidylinositol (GPI) core structure; mutations affect cell wall integrity
YJL026W	RNR2	3	NO	PROTEOME	YES	YES	Ribonucleotide-diphosphate reductase (RNR), small subunit; the RNR complex catalyzes the rate-limiting step in dNTP synthesis and is regulated by DNA replication and DNA damage checkpoint pathways via localization of the small subunits
YJL013C	MAD3	3	NO	PROTEOME	NO	NO	Subunit of the spindle-assembly checkpoint complex, which delays anaphase onset in cells with defects in mitotic spindle assembly; pseudosubstrate inhibitor of APC(Cdc20), the anaphase promoting complex involved in securin (Pds1p) turnover
YJL010C	NOP9	3	NO	PROTEOME	NO	NO	Essential component of pre-40S ribosomes that is required for early cleavages of 35S pre-rRNA and hence formation of 18S rRNA; binds RNA in vitro and contains multiple pumilio-like repeats
YIR034C	LYS1	3	NO	PROTEOME	YES	NO	Saccharopine dehydrogenase (NAD+, L-lysine-forming), catalyzes the conversion of saccharopine to L-lysine, which is the final step in the lysine biosynthesis pathway
YIR023W	DAL81	3	NO	PROTEOME	NO	NO	Positive regulator of genes in multiple nitrogen degradation pathways; contains DNA binding domain but does not appear to bind the dodecanucleotide sequence present in the promoter region of many genes involved in allantoin catabolism
YIR002C	MPH1	3	NO	PROTEOME	NO	NO	Member of the DEAH family of helicases, functions in an error-free DNA damage bypass pathway that involves homologous recombination, mutations confer a mutator phenotype
YIL159W	BNR1	3	NO	PROTEOME	NO	NO	Formin, nucleates the formation of linear actin filaments, involved in cell processes such as budding and mitotic spindle orientation which require the formation of polarized actin cables, functionally redundant with BNI1
YIL149C	MLP2	3	NO	PROTEOME	NO	YES	Myosin-like protein associated with the nuclear envelope, connects the nuclear pore complex with the nuclear interior; involved in the Tel1p pathway that controls telomere length
YIL142W	CCT2	3	NO	PROTEOME	YES	NO	Subunit beta of the cytosolic chaperonin Cct ring complex, related to Tcp1p, required for the assembly of actin and tubulins in vivo
YIL126W	STH1	3	NO	PROTEOME	YES	YES	ATPase component of the RSC chromatin remodeling complex; required for expression of early meiotic genes; essential helicase-related protein homologous to Snf2p
YIL125W	KGD1	3	NO	PROTEOME	YES	NO	Component of the mitochondrial alpha-ketoglutarate dehydrogenase complex, which catalyzes a key step in the tricarboxylic acid (TCA) cycle, the oxidative decarboxylation of alpha-ketoglutarate to form succinyl-CoA
YIL109C	SEC24	3	NO	PROTEOME	YES	NO	Component of the Sec23p-Sec24p heterodimeric complex of the COPII vesicle coat; involved in ER to Golgi transport, cargo selection and autophagy; required for the binding of the Sec13 complex to ER membranes; homologous to Lst1p and Lss1p
YIL095W	PRK1	3	NO	PROTEOME	NO	NO	Protein serine/threonine kinase; regulates the organization and function of the actin cytoskeleton through the phosphorylation of the Pan1p-Sla1p-End3p protein complex
YIL066C	RNR3	3	NO	PROTEOME	NO	YES	One of two large regulatory subunits of ribonucleotide-diphosphate reductase; the RNR complex catalyzes rate-limiting step in dNTP synthesis, regulated by DNA replication and DNA damage checkpoint pathways via localization of small subunits
YIL038C	NOT3	3	NO	PROTEOME	NO	NO	Subunit of the CCR4-NOT complex, which is a global transcriptional regulator with roles in transcription initiation and elongation and in mRNA degradation
YIL010W	DOT5	3	NO	PROTEOME	NO	NO	Nuclear thiol peroxidase which functions as an alkyl-hydroperoxide reductase during post-diauxic growth
YIL001W	YIL001W	3	YES	POZ	NO	NO	NA
YHR207C	SET5	3	NO	PROTEOME	NO	NO	Zinc-finger protein of unknown function, contains one canonical and two unusual fingers in unusual arrangements; deletion enhances replication of positive-strand RNA virus
YHR197W	RIX1	3	NO	PROTEOME	NO	NO	Essential component of the Rix1 complex (Rix1p, Ipi1p, Ipi3p) that is required for processing of ITS2 sequences from 35S pre-rRNA; Rix1 complex associates with Mdn1p in pre-60S ribosomal particles
YHR193C	EGD2	3	NO	PROTEOME	NO	YES	Alpha subunit of the heteromeric nascent polypeptide-associated complex (NAC) involved in protein sorting and translocation, associated with cytoplasmic ribosomes
YHR152W	SPO12	3	NO	PROTEOME	NO	NO	Nucleolar protein of unknown function, positive regulator of mitotic exit; involved in regulating release of Cdc14p from the nucleolus in early anaphase, may play similar role in meiosis
YHR119W	SET1	3	NO	PROTEOME	NO	YES	Histone methyltransferase, subunit of the COMPASS (Set1C) complex which methylates histone H3 on lysine 4; required in transcriptional silencing near telomeres and at the silent mating type loci; contains a SET domain
YHR112C	YHR112C	3	NO	PROTEOME	YES	NO	NA
YHR102W	KIC1	3	NO	PROTEOME	NO	YES	Protein kinase of the PAK/Ste20 kinase family, required for cell integrity possibly through regulating 1,6-beta-glucan levels in the wall; physically interacts with Cdc31p (centrin), which is a component of the spindle pole body
YHR077C	NMD2	3	NO	PROTEOME	YES	NO	Protein involved in the nonsense-mediated mRNA decay (NMD) pathway; interacts with Nam7p and Upf3p; involved in telomere maintenance
YHR039C	MSC7	3	NO	PROTEOME	YES	NO	Protein of unknown function, green fluorescent protein (GFP)-fusion protein localizes to the endoplasmic reticulum; msc7 mutants are defective in directing meiotic recombination events to homologous chromatids
YHR033W	YHR033W	3	NO	PROTEOME	NO	NO	NA
YHR026W	PPA1	3	NO	PROTEOME	NO	NO	Subunit c'' of the vacuolar ATPase, which functions in acidification of the vacuole; one of three proteolipid subunits of the V0 domain
YHR016C	YSC84	3	NO	PROTEOME	NO	NO	Protein involved in the organization of the actin cytoskeleton; contains SH3 domain similar to Rvs167p
YHR006W	STP2	3	NO	PROTEOME	YES	NO	Transcription factor, activated by proteolytic processing in response to signals from the SPS sensor system for external amino acids; activates transcription of amino acid permease genes
YHL031C	GOS1	3	NO	PROTEOME	YES	YES	v-SNARE protein involved in Golgi transport, homolog of the mammalian protein GOS-28/GS28
YHL025W	SNF6	3	NO	PROTEOME	NO	NO	Subunit of the SWI/SNF chromatin remodeling complex involved in transcriptional regulation; functions interdependently in transcriptional activation with Snf2p and Snf5p
YGR274C	TAF1	3	NO	PROTEOME	NO	NO	TFIID subunit (145 kDa), involved in RNA polymerase II transcription initiation, has histone acetyltransferase activity, involved in promoter binding and G1/S progression
YGR264C	MES1	3	NO	PROTEOME	YES	YES	Methionyl-tRNA synthetase, forms a complex with glutamyl-tRNA synthetase (Gus1p) and Arc1p, which increases the catalytic efficiency of both tRNA synthetases; also has a role in nuclear export of tRNAs
YGR256W	GND2	3	NO	PROTEOME	YES	YES	6-phosphogluconate dehydrogenase (decarboxylating), catalyzes an NADPH regenerating reaction in the pentose phosphate pathway; required for growth on D-glucono-delta-lactone
YGR254W	ENO1	3	NO	PROTEOME	YES	YES	Enolase I, a phosphopyruvate hydratase that catalyzes the conversion of 2-phosphoglycerate to phosphoenolpyruvate during glycolysis and the reverse reaction during gluconeogenesis; expression is repressed in response to glucose
YGR234W	YHB1	3	NO	PROTEOME	YES	NO	Nitric oxide oxidoreductase, flavohemoglobin involved in nitric oxide detoxification; plays a role in the oxidative and nitrosative stress responses
YGR208W	SER2	3	NO	PROTEOME	NO	NO	Phosphoserine phosphatase of the phosphoglycerate pathway, involved in serine and glycine biosynthesis, expression is regulated by the available nitrogen source
YGR204W	ADE3	3	NO	PROTEOME	YES	NO	Cytoplasmic trifunctional enzyme C1-tetrahydrofolate synthase, involved in single carbon metabolism and required for biosynthesis of purines, thymidylate, methionine, and histidine
YGR179C	OKP1	3	NO	PROTEOME	NO	NO	Outer kinetochore protein, required for accurate mitotic chromosome segregation; component of the kinetochore sub-complex COMA (Ctf19p, Okp1p, Mcm21p, Ame1p) that functions as a platform for kinetochore assembly
YGR159C	NSR1	3	NO	PROTEOME	YES	NO	Nucleolar protein that binds nuclear localization sequences, required for pre-rRNA processing and ribosome biogenesis
YGR143W	SKN1	3	NO	PROTEOME	YES	NO	Protein involved in sphingolipid biosynthesis; type II membrane protein with similarity to Kre6p
YGR130C	YGR130C	3	NO	PROTEOME	YES	YES	NA
YGR128C	UTP8	3	NO	PROTEOME	YES	NO	Nucleolar protein required for export of tRNAs from the nucleus; also copurifies with the small subunit (SSU) processome containing the U3 snoRNA that is involved in processing of pre-18S rRNA
YGR126W	YGR126W	3	NO	PROTEOME	YES	NO	NA
YGR116W	SPT6	3	NO	PROTEOME	YES	NO	Transcription elongation factor required for the maintenance of chromatin structure during transcription in order to inhibit transcription from promoters within the coding region
YGR108W	CLB1	3	NO	PROTEOME	NO	NO	B-type cyclin involved in cell cycle progression; activates Cdc28p to promote the transition from G2 to M phase; accumulates during G2 and M, then targeted via a destruction box motif for ubiquitin-mediated degradation by the proteasome
YGR104C	SRB5	3	NO	PROTEOME	NO	NO	Subunit of the RNA polymerase II mediator complex; associates with core polymerase subunits to form the RNA polymerase II holoenzyme; essential for transcriptional regulation; involved in telomere maintenance
YGR100W	MDR1	3	NO	PROTEOME	YES	NO	Cytoplasmic GTPase-activating protein for Ypt/Rab transport GTPases Ypt6p, Ypt31p and Sec4p; involved in recycling of internalized proteins and regulation of Golgi secretory function
YGR094W	VAS1	3	NO	PROTEOME	YES	YES	Mitochondrial and cytoplasmic valyl-tRNA synthetase
YGR077C	PEX8	3	NO	PROTEOME	NO	YES	Intraperoxisomal organizer of the peroxisomal import machinery, tightly associated with the lumenal face of the peroxisomal membrane, essential for peroxisome biogenesis, binds PTS1-signal receptor Pex5p
YGR075C	PRP38	3	NO	PROTEOME	NO	NO	Unique component of the U4/U6.U5 tri-snRNP particle, required for conformational changes which result in the catalytic activation of the spliceosome; dispensible for spliceosome assembly
YGR074W	SMD1	3	NO	PROTEOME	NO	NO	Core Sm protein Sm D1; part of heteroheptameric complex (with Smb1p, Smd2p, Smd3p, Sme1p, Smx3p, and Smx2p) that is part of the spliceosomal U1, U2, U4, and U5 snRNPs; homolog of human Sm D1
YGR072W	UPF3	3	NO	PROTEOME	YES	NO	Component of the nonsense-mediated mRNA decay (NMD) pathway, along with Nam7p and Nmd2p; involved in decay of mRNA containing nonsense codons; involved in telomere maintenance
YGR067C	YGR067C	3	NO	PROTEOME	NO	NO	NA
YGR054W	YGR054W	3	NO	PROTEOME	YES	NO	NA
YGR046W	TAM41	3	NO	PROTEOME	NO	NO	Mitochondrial protein involved in protein import into the mitochondrial matrix; maintains the functional integrity of the TIM23 protein translocator complex; viability of null mutant is strain-dependent; mRNA is targeted to the bud
YGR020C	VMA7	3	NO	PROTEOME	YES	NO	Subunit F of the eight-subunit V1 peripheral membrane domain of vacuolar H+-ATPase (V-ATPase), an electrogenic proton pump found throughout the endomembrane system; required for the V1 domain to assemble onto the vacuolar membrane
YGR013W	SNU71	3	NO	PROTEOME	NO	NO	Component of U1 snRNP required for mRNA splicing via spliceosome; yeast specific, no metazoan counterpart
YGL254W	FZF1	3	NO	PROTEOME	NO	NO	Transcription factor involved in sulfite metabolism, sole identified regulatory target is SSU1, overexpression suppresses sulfite-sensitivity of many unrelated mutants due to hyperactivation of SSU1, contains five zinc fingers
YGL241W	KAP114	3	NO	PROTEOME	YES	NO	Karyopherin, responsible for nuclear import of Spt15p, histones H2A and H2B, and Nap1p; amino terminus shows similarity to those of other importins, particularly Cse1p; localization is primarily nuclear
YGL212W	VAM7	3	NO	PROTEOME	NO	NO	Component of the vacuole SNARE complex involved in vacuolar morphogenesis; SNAP-25 homolog; functions with a syntaxin homolog Vam3p in vacuolar protein trafficking
YGL205W	POX1	3	NO	PROTEOME	YES	NO	Fatty-acyl coenzyme A oxidase, involved in the fatty acid beta-oxidation pathway; localized to the peroxisomal matrix
YGL178W	MPT5	3	NO	PROTEOME	YES	NO	Member of the Puf family of RNA-binding proteins; binds to mRNAs encoding chromatin modifiers and spindle pole body components; involved in longevity, maintenance of cell wall integrity, and sensitivity to and recovery from pheromone arrest
YGL153W	PEX14	3	NO	PROTEOME	YES	NO	Peroxisomal membrane peroxin that is a central component of the peroxisomal protein import machinery; interacts with both PTS1 (Pex5p) and PTS2 (Pex7p), peroxisomal matrix protein signal recognition factors and membrane receptor Pex13p
YGL150C	INO80	3	NO	PROTEOME	NO	YES	ATPase that forms a large complex, containing actin and several actin-related proteins, that has chromatin remodeling activity and 3' to 5' DNA helicase activity in vitro; shows similarity to the Snf2p family of ATPases
YGL135W	RPL1B	3	NO	PROTEOME	YES	NO	N-terminally acetylated protein component of the large (60S) ribosomal subunit, nearly identical to Rpl1Ap and has similarity to E. coli L1 and rat L10a ribosomal proteins; rpl1a rpl1b double null mutation is lethal
YGL130W	CEG1	3	NO	PROTEOME	NO	YES	Alpha (guanylyltransferase) subunit of the mRNA capping enzyme, a heterodimer (the other subunit is CET1, an RNA 5'-triphophatase) involved in adding the 5' cap to mRNA; the mammalian enzyme is a single bifunctional polypeptide
YGL120C	PRP43	3	NO	PROTEOME	YES	NO	RNA helicase in the DEAH-box family, functions in both RNA polymerase I and polymerase II transcript metabolism, involved in release of the lariat-intron from the spliceosome
YGL112C	TAF6	3	NO	PROTEOME	NO	NO	Subunit (60 kDa) of TFIID and SAGA complexes, involved in transcription initiation of RNA polymerase II and in chromatin modification, similar to histone H4
YGL075C	MPS2	3	NO	PROTEOME	NO	NO	Essential membrane protein localized at the nuclear envelope and spindle pole body (SPB), required for insertion of the newly duplicated SPB into the nuclear envelope; potentially phosphorylated by Cdc28p
YGL071W	AFT1	3	NO	PROTEOME	NO	YES	Transcription factor involved in iron utilization and homeostasis; binds the consensus site PyPuCACCCPu and activates the expression of target genes in response to changes in iron availability
YGL059W	PKP2	3	NO	PROTEOME	NO	NO	Mitochondrial protein kinase that negatively regulates activity of the pyruvate dehydrogenase complex by phosphorylating the ser-133 residue of the Pda1p subunit; acts in concert with kinase Pkp1p and phosphatases Ptc5p and Ptc6p
YGL044C	RNA15	3	NO	PROTEOME	NO	NO	Cleavage and polyadenylation factor I (CF I) component involved in cleavage and polyadenylation of mRNA 3' ends; interacts with the A-rich polyadenylation signal in complex with Rna14p and Hrp1p
YGL030W	RPL30	3	NO	PROTEOME	YES	YES	Protein component of the large (60S) ribosomal subunit, has similarity to rat L30 ribosomal protein; involved in pre-rRNA processing in the nucleolus; autoregulates splicing of its transcript
YGL027C	CWH41	3	NO	PROTEOME	YES	NO	Processing alpha glucosidase I, ER type II integral membrane N-glycoprotein involved in assembly of cell wall beta 1,6 glucan and asparagine-linked protein glycosylation; also involved in ER protein quality control and sensing of ER stress
YGL026C	TRP5	3	NO	PROTEOME	YES	YES	Tryptophan synthase involved in tryptophan biosynthesis, regulated by the general control system of amino acid biosynthesis
YGL012W	ERG4	3	NO	PROTEOME	YES	NO	C-24(28) sterol reductase, catalyzes the final step in ergosterol biosynthesis; mutants are viable, but lack ergosterol
YGL009C	LEU1	3	NO	PROTEOME	YES	YES	Isopropylmalate isomerase, catalyzes the second step in the leucine biosynthesis pathway
YFR028C	CDC14	3	NO	PROTEOME	NO	YES	Protein phosphatase required for mitotic exit; located in the nucleolus until liberated by the FEAR and Mitotic Exit Network in anaphase, enabling it to act on key substrates to effect a decrease in CDK/B-cyclin activity and mitotic exit
YFR001W	LOC1	3	NO	PROTEOME	NO	YES	Nuclear protein involved in asymmetric localization of ASH1 mRNA; binds double-stranded RNA in vitro; constituent of 66S pre-ribosomal particles
YFL045C	SEC53	3	NO	PROTEOME	YES	YES	Phosphomannomutase, involved in synthesis of GDP-mannose and dolichol-phosphate-mannose; required for folding and glycosylation of secretory proteins in the ER lumen
YFL017W-A	SMX2	3	NO	PROTEOME	NO	NO	Core Sm protein Sm G; part of heteroheptameric complex (with Smb1p, Smd1p, Smd2p, Smd3p, Sme1p, and Smx3p) that is part of the spliceosomal U1, U2, U4, and U5 snRNPs; homolog of human Sm G
YFL008W	SMC1	3	NO	PROTEOME	NO	YES	Subunit of the multiprotein cohesin complex, essential protein involved in chromosome segregation and in double-strand DNA break repair; SMC chromosomal ATPase family member, binds DNA with a preference for DNA with secondary structure
YER172C	BRR2	3	NO	PROTEOME	NO	NO	RNA-dependent ATPase RNA helicase (DEIH box); required for disruption of U4/U6 base-pairing in native snRNPs to activate the spliceosome for catalysis; homologous to human U5-200kD
YER157W	COG3	3	NO	PROTEOME	NO	NO	Essential component of the conserved oligomeric Golgi complex (Cog1p through Cog8p), a cytosolic tethering complex that functions in protein trafficking to mediate fusion of transport vesicles to Golgi compartments
YER149C	PEA2	3	NO	PROTEOME	NO	NO	Coiled-coil polarisome protein required for polarized morphogenesis, cell fusion, and low affinity Ca2+ influx; forms polarisome complex with Bni1p, Bud6p, and Spa2p; localizes to sites of polarized growth
YER136W	GDI1	3	NO	PROTEOME	NO	NO	GDP dissociation inhibitor, regulates vesicle traffic in secretory pathways by regulating the dissociation of GDP from the Sec4/Ypt/rab family of GTP binding proteins
YER134C	YER134C	3	NO	PROTEOME	NO	YES	NA
YER124C	DSE1	3	NO	PROTEOME	YES	NO	Daughter cell-specific protein, may participate in pathways regulating cell wall metabolism; deletion affects cell separation after division and sensitivity to drugs targeted against the cell wall
YER122C	GLO3	3	NO	PROTEOME	NO	NO	ADP-ribosylation factor GTPase activating protein (ARF GAP), involved in ER-Golgi transport; shares functional similarity with Gcs1p
YER105C	NUP157	3	NO	PROTEOME	YES	NO	Abundant subunit of the nuclear pore complex (NPC), present on both sides of the NPC, has similarity to Nup170p
YER103W	SSA4	3	NO	PROTEOME	YES	NO	Heat shock protein that is highly induced upon stress; plays a role in SRP-dependent cotranslational protein-membrane targeting and translocation; member of the HSP70 family; cytoplasmic protein that concentrates in nuclei upon starvation
YER101C	AST2	3	NO	PROTEOME	YES	NO	Protein that may have a role in targeting of plasma membrane [H+]ATPase (Pma1p) to the plasma membrane, as suggested by analysis of genetic interactions
YER091C	MET6	3	NO	PROTEOME	YES	NO	Cobalamin-independent methionine synthase, involved in amino acid biosynthesis; requires a minimum of two glutamates on the methyltetrahydrofolate substrate, similar to bacterial metE homologs
YER087C-B	SBH1	3	NO	PROTEOME	NO	NO	Beta subunit of the Sec61p ER translocation complex (Sec61p-Sss1p-Sbh1p); involved in protein translocation into the endoplasmic reticulum; interacts with the exocyst complex and also with Rtn1p; homologous to Sbh2p
YER062C	HOR2	3	NO	PROTEOME	YES	NO	One of two redundant DL-glycerol-3-phosphatases (RHR2/GPP1 encodes the other) involved in glycerol biosynthesis; induced in response to hyperosmotic stress and oxidative stress, and during the diauxic transition
YER061C	CEM1	3	NO	PROTEOME	NO	NO	Mitochondrial beta-keto-acyl synthase with possible role in fatty acid synthesis; required for mitochondrial respiration
YER053C	PIC2	3	NO	PROTEOME	YES	NO	Mitochondrial phosphate carrier, imports inorganic phosphate into mitochondria; functionally redundant with Mir1p but less abundant than Mir1p under normal conditions; expression is induced at high temperature
YER049W	TPA1	3	NO	PROTEOME	NO	NO	Protein of unknown function; interacts with Sup45p (eRF1), Sup35p (eRF3) and Pab1p; has a role in translation termination efficiency, mRNA poly(A) tail length and mRNA stability
YER047C	SAP1	3	NO	PROTEOME	NO	NO	Putative ATPase of the AAA family, interacts with the Sin1p transcriptional repressor in the two-hybrid system
YER036C	ARB1	3	NO	PROTEOME	NO	NO	ATPase of the ATP-binding cassette (ABC) family involved in 40S and 60S ribosome biogenesis, has similarity to Gcn20p; shuttles from nucleus to cytoplasm, physically interacts with Tif6p, Lsg1p
YER035W	EDC2	3	NO	PROTEOME	NO	NO	RNA-binding protein, activates mRNA decapping directly by binding to the mRNA substrate and enhancing the activity of the decapping proteins Dcp1p and Dcp2p
YER032W	FIR1	3	NO	PROTEOME	YES	NO	Protein involved in 3' mRNA processing, interacts with Ref2p; potential Cdc28p substrate
YER029C	SMB1	3	NO	PROTEOME	NO	NO	Core Sm protein Sm B; part of heteroheptameric complex (with Smd1p, Smd2p, Smd3p, Sme1p, Smx3p, and Smx2p) that is part of the spliceosomal U1, U2, U4, and U5 snRNPs; homolog of human Sm B and Sm B'
YEL062W	NPR2	3	NO	PROTEOME	YES	NO	Protein with a possible role in regulating expression of nitrogen permeases; transcription is induced in response to proline and urea; contains two PEST sequences; null mutant is resistant to cisplatin and doxorubicin
YEL056W	HAT2	3	NO	PROTEOME	NO	NO	Subunit of the Hat1p-Hat2p histone acetyltransferase complex; required for high affinity binding of the complex to free histone H4, thereby enhancing Hat1p activity; similar to human RbAp46 and 48; has a role in telomeric silencing
YEL041W	YEF1	3	NO	PROTEOME	NO	NO	ATP-NADH kinase; phosphorylates both NAD and NADH; homooctameric structure consisting of 60-kDa subunits; sequence similarity to Utr1p and Pos5p; overexpression complements certain pos5 phenotypes
YEL036C	ANP1	3	NO	PROTEOME	NO	NO	Subunit of the alpha-1,6 mannosyltransferase complex; type II membrane protein; has a role in retention of glycosyltransferases in the Golgi; involved in osmotic sensitivity and resistance to aminonitrophenyl propanediol
YEL027W	CUP5	3	NO	PROTEOME	YES	NO	Proteolipid subunit of the vacuolar H(+)-ATPase V0 sector (subunit c; dicyclohexylcarbodiimide binding subunit); required for vacuolar acidification and important for copper and iron metal ion homeostasis
YDR523C	SPS1	3	NO	PROTEOME	YES	NO	Putative protein serine/threonine kinase expressed at the end of meiosis and localized to the prospore membrane, required for correct localization of enzymes involved in spore wall synthesis
YDR505C	PSP1	3	NO	PROTEOME	YES	NO	Asn and gln rich protein of unknown function; high-copy suppressor of POL1 (DNA polymerase alpha) and partial suppressor of CDC2 (polymerase delta) and CDC6 (pre-RC loading factor) mutations; overexpression results in growth inhibition
YDR481C	PHO8	3	NO	PROTEOME	YES	YES	Repressible alkaline phosphatase, a glycoprotein localized to the vacuole; regulated by levels of inorganic phosphate and by a system consisting of Pho4p, Pho9p, Pho80p, Pho81p and Pho85p; dephosphorylates phosphotyrosyl peptides
YDR475C	JIP4	3	NO	PROTEOME	YES	NO	Protein of unknown function; previously annotated as two separate ORFs, YDR474C and YDR475C, which were merged as a result of corrections to the systematic reference sequence
YDR473C	PRP3	3	NO	PROTEOME	NO	NO	Splicing factor, component of the U4/U6-U5 snRNP complex
YDR404C	RPB7	3	NO	PROTEOME	NO	NO	RNA polymerase II subunit B16; forms two subunit dissociable complex with Rpb4p
YDR395W	SXM1	3	NO	PROTEOME	YES	NO	Nuclear transport factor (karyopherin) involved in protein transport between the cytoplasm and nucleoplasm; similar to Nmd5p, Cse1p, Lph2p, and the human cellular apoptosis susceptibility protein, CAS1
YDR312W	SSF2	3	NO	PROTEOME	YES	NO	Protein required for ribosomal large subunit maturation, functionally redundant with Ssf1p; member of the Brix family
YDR310C	SUM1	3	NO	PROTEOME	NO	YES	Transcriptional repressor required for mitotic repression of middle sporulation-specific genes; involved in telomere maintenance, regulated by the pachytene checkpoint
YDR294C	DPL1	3	NO	PROTEOME	YES	YES	Dihydrosphingosine phosphate lyase, regulates intracellular levels of sphingolipid long-chain base phosphates (LCBPs), degrades phosphorylated long chain bases, prefers C16 dihydrosphingosine-l-phosphate as a substrate
YDR264C	AKR1	3	NO	PROTEOME	YES	NO	Palmitoyl transferase involved in protein palmitoylation; acts as a negative regulator of pheromone response pathway; required for endocytosis of pheromone receptors; involved in cell shape control; contains ankyrin repeats
YDR256C	CTA1	3	NO	PROTEOME	YES	NO	Catalase A, breaks down hydrogen peroxide in the peroxisomal matrix formed by acyl-CoA oxidase (Pox1p) during fatty acid beta-oxidation
YDR240C	SNU56	3	NO	PROTEOME	NO	NO	Component of U1 snRNP required for mRNA splicing via spliceosome; yeast specific, no metazoan counterpart; interacts with mRNA in commitment complex
YDR226W	ADK1	3	NO	PROTEOME	NO	YES	Adenylate kinase, required for purine metabolism; localized to the cytoplasm and the mitochondria; lacks cleavable signal sequence
YDR213W	UPC2	3	NO	PROTEOME	NO	YES	Sterol regulatory element binding protein, induces transcription of sterol transport and biosynthetic genes; involved in the anaerobic induction of DAN/TIR mannoproteins and seripauperins; binucleate zinc cluster protein; Ecm22p homolog
YDR195W	REF2	3	NO	PROTEOME	NO	YES	RNA-binding protein involved in the cleavage step of mRNA 3'-end formation prior to polyadenylation, and in snoRNA maturation; part of holo-CPF subcomplex APT, which associates with 3'-ends of snoRNA- and mRNA-encoding genes
YDR184C	ATC1	3	NO	PROTEOME	NO	NO	Nuclear protein, possibly involved in regulation of cation stress responses and/or in the establishment of bipolar budding pattern
YDR155C	CPR1	3	NO	PROTEOME	YES	YES	Cytoplasmic peptidyl-prolyl cis-trans isomerase (cyclophilin), catalyzes the cis-trans isomerization of peptide bonds N-terminal to proline residues; binds the drug cyclosporin A
YDR148C	KGD2	3	NO	PROTEOME	NO	NO	Dihydrolipoyl transsuccinylase, component of the mitochondrial alpha-ketoglutarate dehydrogenase complex, which catalyzes the oxidative decarboxylation of alpha-ketoglutarate to succinyl-CoA in the TCA cycle; phosphorylated
YDR135C	YCF1	3	NO	PROTEOME	YES	YES	Vacuolar glutathione S-conjugate transporter of the ATP-binding cassette family, has a role in detoxifying metals such as cadmium, mercury, and arsenite; also transports unconjugated bilirubin; similar to human cystic fibrosis protein CFTR
YDR130C	FIN1	3	NO	PROTEOME	YES	YES	Spindle pole body-related intermediate filament protein, forms cell cycle-specific filaments between spindle pole bodies in mother and daughter cells, able to self-assemble, expression induced during S/G2, localization cell-cycle dependent
YDR120C	TRM1	3	NO	PROTEOME	YES	NO	tRNA methyltransferase, localizes to both the nucleus and mitochondrion to produce the modified base N2,N2-dimethylguanosine in tRNAs in both compartments
YDR083W	RRP8	3	NO	PROTEOME	NO	NO	Nucleolar protein involved in rRNA processing, pre-rRNA cleavage at site A2; also involved in telomere maintenance; mutation is synthetically lethal with a gar1 mutation
YDR060W	MAK21	3	NO	PROTEOME	YES	YES	Constituent of 66S pre-ribosomal particles, required for large (60S) ribosomal subunit biogenesis; involved in nuclear export of pre-ribosomes; required for maintenance of dsRNA virus; homolog of human CAATT-binding protein
YDR037W	KRS1	3	NO	PROTEOME	NO	NO	Lysyl-tRNA synthetase; also identified as a negative regulator of general control of amino acid biosynthesis
YDR034C-C	YDR034C-C	3	NO	PROTEOME	YES	NO	NA
YDR034C	LYS14	3	NO	PROTEOME	NO	NO	Transcriptional activator involved in regulation of genes of the lysine biosynthesis pathway; requires 2-aminoadipate semialdehyde as co-inducer
YDR028C	REG1	3	NO	PROTEOME	NO	NO	Regulatory subunit of type 1 protein phosphatase Glc7p, involved in negative regulation of glucose-repressible genes
YDR026C	YDR026C	3	NO	PROTEOME	NO	YES	NA
YDR025W	RPS11A	3	NO	PROTEOME	YES	NO	Protein component of the small (40S) ribosomal subunit; identical to Rps11Bp and has similarity to E. coli S17 and rat S11 ribosomal proteins
YDL240W	LRG1	3	NO	PROTEOME	NO	NO	Putative GTPase-activating protein (GAP) involved in the Pkc1p-mediated signaling pathway that controls cell wall integrity; appears to specifically regulate 1,3-beta-glucan synthesis
YDL230W	PTP1	3	NO	PROTEOME	NO	NO	Phosphotyrosine-specific protein phosphatase that dephosphorylates a broad range of substrates in vivo, including Fpr3p; localized to the cytoplasm and the mitochondria
YDL226C	GCS1	3	NO	PROTEOME	YES	YES	ADP-ribosylation factor GTPase activating protein (ARF GAP), involved in ER-Golgi transport; shares functional similarity with Glo3p
YDL225W	SHS1	3	NO	PROTEOME	NO	YES	One of five related septins (Cdc3p, Cdc10p, Cdc11p, Cdc12p, Shs1p) that form a cortical filamentous collar at the mother-bud neck which is necessary for normal morphogenesis and cytokinesis
YDL203C	ACK1	3	NO	PROTEOME	YES	NO	Putative protein of unknown function; GFP-fusion protein expression is induced in response to the DNA-damaging agent MMS; the authentic, non-tagged protein is detected in purified mitochondria
YDL198C	GGC1	3	NO	PROTEOME	YES	NO	Mitochondrial GTP/GDP transporter, essential for mitochondrial genome maintenance; has a role in mitochondrial iron transport; member of the mitochondrial carrier family
YDL189W	RBS1	3	NO	PROTEOME	NO	NO	Protein of unknown function, identified as a high copy suppressor of psk1 psk2 mutations that confer temperature-sensitivity for galactose utilization; proposed to bind single-stranded nucleic acids via its R3H domain
YDL182W	LYS20	3	NO	PROTEOME	YES	NO	Homocitrate synthase isozyme, catalyzes the condensation of acetyl-CoA and alpha-ketoglutarate to form homocitrate, which is the first step in the lysine biosynthesis pathway; highly similar to the other isozyme, Lys21p
YDL159W	STE7	3	NO	PROTEOME	NO	NO	Signal transducing MAP kinase kinase involved in pheromone response, where it phosphorylates Fus3p, and in the pseudohyphal/invasive growth pathway, through phosphorylation of Kss1p; phosphorylated by Ste11p, degraded by ubiquitin pathway
YDL154W	MSH5	3	NO	PROTEOME	NO	NO	Protein of the MutS family, forms a dimer with Msh4p that facilitates crossovers between homologs during meiosis; msh5-Y823H mutation confers tolerance to DNA alkylating agents; homologs present in C. elegans and humans
YDL143W	CCT4	3	NO	PROTEOME	YES	NO	Subunit of the cytosolic chaperonin Cct ring complex, related to Tcp1p, required for the assembly of actin and tubulins in vivo
YDL083C	RPS16B	3	NO	PROTEOME	YES	NO	Protein component of the small (40S) ribosomal subunit; identical to Rps16Ap and has similarity to E. coli S9 and rat S16 ribosomal proteins
YDL075W	RPL31A	3	NO	PROTEOME	YES	YES	Protein component of the large (60S) ribosomal subunit, nearly identical to Rpl31Bp and has similarity to rat L31 ribosomal protein; associates with the karyopherin Sxm1p
YDL066W	IDP1	3	NO	PROTEOME	NO	NO	Mitochondrial NADP-specific isocitrate dehydrogenase, catalyzes the oxidation of isocitrate to alpha-ketoglutarate; not required for mitochondrial respiration and may function to divert alpha-ketoglutarate to biosynthetic processes
YDL060W	TSR1	3	NO	PROTEOME	YES	NO	Protein required for processing of 20S pre-rRNA in the cytoplasm, associates with pre-40S ribosomal particles
YDL031W	DBP10	3	NO	PROTEOME	NO	NO	Putative ATP-dependent RNA helicase of the DEAD-box protein family, constituent of 66S pre-ribosomal particles; essential protein involved in ribosome biogenesis
YDL025C	YDL025C	3	NO	PROTEOME	YES	YES	NA
YDL015C	TSC13	3	NO	PROTEOME	YES	NO	Enoyl reductase that catalyzes the last step in each cycle of very long chain fatty acid elongation, localizes to the ER, highly enriched in a structure marking nuclear-vacuolar junctions, coimmunoprecipitates with elongases Fen1p and Sur4p
YDL003W	MCD1	3	NO	PROTEOME	NO	YES	Essential protein required for sister chromatid cohesion in mitosis and meiosis; subunit of the cohesin complex; expression is cell cycle regulated and peaks in S phase
YCR088W	ABP1	3	NO	PROTEOME	YES	YES	Actin-binding protein of the cortical actin cytoskeleton, important for activation of the Arp2/3 complex that plays a key role actin in cytoskeleton organization
YCR076C	YCR076C	3	NO	PROTEOME	NO	NO	NA
YCR073C	SSK22	3	NO	PROTEOME	NO	NO	MAP kinase kinase kinase of the HOG1 mitogen-activated signaling pathway; functionally redundant with, and homologous to, Ssk2p; interacts with and is activated by Ssk1p; phosphorylates Pbs2p
YCR072C	RSA4	3	NO	PROTEOME	NO	YES	WD-repeat protein involved in ribosome biogenesis; may interact with ribosomes; required for maturation and efficient intra-nuclear transport or pre-60S ribosomal subunits, localizes to the nucleolus
YCR030C	SYP1	3	NO	PROTEOME	NO	NO	Protein with a potential role in actin cytoskeletal organization; overexpression suppresses a pfy1 (profilin) null mutation
YCR016W	YCR016W	3	NO	PROTEOME	NO	NO	NA
YCR002C	CDC10	3	NO	PROTEOME	NO	YES	Component of the septin ring of the mother-bud neck that is required for cytokinesis; septins recruit proteins to the neck and can act as a barrier to diffusion at the membrane, and they comprise the 10nm filaments seen with EM
YCL059C	KRR1	3	NO	PROTEOME	YES	YES	Essential nucleolar protein required for the synthesis of 18S rRNA and for the assembly of 40S ribosomal subunit
YCL054W	SPB1	3	NO	PROTEOME	NO	NO	AdoMet-dependent methyltransferase involved in rRNA processing and 60S ribosomal subunit maturation; methylates G2922 in the tRNA docking site of the large subunit rRNA and in the absence of snR52, U2921; suppressor of PAB1 mutants
YCL030C	HIS4	3	NO	PROTEOME	YES	YES	Multifunctional enzyme containing phosphoribosyl-ATP pyrophosphatase, phosphoribosyl-AMP cyclohydrolase, and histidinol dehydrogenase activities; catalyzes the second, third, ninth and tenth steps in histidine biosynthesis
YCL027W	FUS1	3	NO	PROTEOME	NO	NO	Membrane protein localized to the shmoo tip, required for cell fusion; expression regulated by mating pheromone; proposed to coordinate signaling, fusion, and polarization events required for fusion; potential Cdc28p substrate
YCL019W	YCL019W	3	NO	PROTEOME	YES	NO	NA
YBR299W	MAL32	3	NO	PROTEOME	YES	NO	Maltase (alpha-D-glucosidase), inducible protein involved in maltose catabolism; encoded in the MAL3 complex locus; functional in genomic reference strain S288C
YBR290W	BSD2	3	NO	PROTEOME	YES	NO	Heavy metal ion homeostasis protein, facilitates trafficking of Smf1p and Smf2p metal transporters to the vacuole where they are degraded, controls metal ion transport, prevents metal hyperaccumulation, functions in copper detoxification
YBR284W	YBR284W	3	NO	PROTEOME	NO	NO	NA
YBR278W	DPB3	3	NO	PROTEOME	NO	NO	Third-largest subunit of DNA polymerase II (DNA polymerase epsilon), required to maintain fidelity of chromosomal replication and also for inheritance of telomeric silencing; mRNA abundance peaks at the G1/S boundary of the cell cycle
YBR274W	CHK1	3	NO	PROTEOME	NO	YES	Serine/threonine kinase and DNA damage checkpoint effector, mediates cell cycle arrest via phosphorylation of Pds1p; phosphorylated by checkpoint signal transducer Mec1p; homolog of S. pombe and mammalian Chk1 checkpoint kinase
YBR264C	YPT10	3	NO	PROTEOME	YES	NO	GTP binding protein that contains the PEST signal sequence specific for proteolytic enzymes; may be involved in vesicular transport; overexpression leads to accumulation of Golgi-like cisternae with budding vesicles
YBR229C	ROT2	3	NO	PROTEOME	YES	NO	Glucosidase II catalytic subunit required for normal cell wall synthesis; mutations in rot2 suppress tor2 mutations, and are synthetically lethal with rot1 mutations
YBR191W	RPL21A	3	NO	PROTEOME	YES	NO	Protein component of the large (60S) ribosomal subunit, nearly identical to Rpl21Bp and has similarity to rat L21 ribosomal protein
YBR189W	RPS9B	3	NO	PROTEOME	YES	NO	Protein component of the small (40S) ribosomal subunit; nearly identical to Rps9Ap and has similarity to E. coli S4 and rat S9 ribosomal proteins
YBR181C	RPS6B	3	NO	PROTEOME	YES	YES	Protein component of the small (40S) ribosomal subunit; identical to Rps6Ap and has similarity to rat S6 ribosomal protein
YBR179C	FZO1	3	NO	PROTEOME	YES	NO	Mitochondrial integral membrane protein involved in mitochondrial fusion and maintenance of the mitochondrial genome; contains N-terminal GTPase domain
YBR177C	EHT1	3	NO	PROTEOME	YES	NO	Acyl-coenzymeA:ethanol O-acyltransferase that plays a minor role in medium-chain fatty acid ethyl ester biosynthesis; possesses short-chain esterase activity; localizes to lipid particles and the mitochondrial outer membrane
YBR169C	SSE2	3	NO	PROTEOME	YES	YES	Member of the heat shock protein 70 (HSP70) family; may be involved in protein folding; localized to the cytoplasm; highly homologous to the heat shock protein Sse1p
YBR168W	PEX32	3	NO	PROTEOME	NO	NO	Peroxisomal integral membrane protein, involved in negative regulation of peroxisome size; partially functionally redundant with Pex31p; genetic interactions suggest action at a step downstream of steps mediated by Pex28p and Pex29p
YBR165W	UBS1	3	YES	E2	NO	NO	Ubiquitin-conjugating enzyme suppressor that functions as a general positive regulator of Cdc34p activity; nuclear protein that may represent a link between nucleocytoplasmic transport and ubiquitin ligase activity
YBR162W-A	YSY6	3	NO	PROTEOME	NO	NO	Protein whose expression suppresses a secretory pathway mutation in E. coli; has similarity to the mammalian RAMP4 protein involved in secretion
YBR156C	SLI15	3	NO	PROTEOME	YES	YES	Subunit of the Ipl1p-Sli15p-Bir1p complex that regulates kinetochore-microtubule attachments, activation of the spindle tension checkpoint, and mitotic spindle disassembly; regulates the activity and localization of the Ipl1p aurora kinase
YBR138C	YBR138C	3	NO	PROTEOME	NO	NO	NA
YBR137W	YBR137W	3	NO	PROTEOME	YES	NO	NA
YBR133C	HSL7	3	NO	PROTEOME	YES	NO	Protein arginine N-methyltransferase that exhibits septin and Hsl1p-dependent bud neck localization and periodic Hsl1p-dependent phosphorylation; required along with Hsl1p for bud neck recruitment, phosphorylation, and degradation of Swe1p
YBR126C	TPS1	3	NO	PROTEOME	YES	NO	Synthase subunit of trehalose-6-phosphate synthase/phosphatase complex, which synthesizes the storage carbohydrate trehalose; also found in a monomeric form; expression is induced by the stress response and repressed by the Ras-cAMP pathway
YBR119W	MUD1	3	NO	PROTEOME	NO	NO	U1 snRNP A protein, homolog of human U1-A; involved in nuclear mRNA splicing
YBR115C	LYS2	3	NO	PROTEOME	YES	NO	Alpha aminoadipate reductase, catalyzes the reduction of alpha-aminoadipate to alpha-aminoadipate 6-semialdehyde, which is the fifth step in biosynthesis of lysine; activation requires posttranslational phosphopantetheinylation by Lys5p
YBR087W	RFC5	3	NO	PROTEOME	YES	NO	Subunit of heteropentameric Replication factor C (RF-C), which is a DNA binding protein and ATPase that acts as a clamp loader of the proliferating cell nuclear antigen (PCNA) processivity factor for DNA polymerases delta and epsilon
YBR085W	AAC3	3	NO	PROTEOME	YES	NO	Mitochondrial inner membrane ADP/ATP translocator, exchanges cytosolic ADP for mitochondrially synthesized ATP; expressed under anaerobic conditions; similar to Pet9p and Aac1p; has roles in maintenance of viability and in respiration
YBR062C	YBR062C	3	YES	E3	YES	NO	NA
YBR056W	YBR056W	3	NO	PROTEOME	YES	NO	NA
YBR054W	YRO2	3	NO	PROTEOME	YES	NO	Putative protein of unknown function; the authentic, non-tagged protein is detected in a phosphorylated state in highly purified mitochondria in high-throughput studies; transcriptionally regulated by Haa1p
YBR049C	REB1	3	NO	PROTEOME	NO	YES	RNA polymerase I enhancer binding protein; DNA binding protein which binds to genes transcribed by both RNA polymerase I and RNA polymerase II; required for termination of RNA polymerase I transcription
YBR035C	PDX3	3	NO	PROTEOME	YES	NO	Pyridoxine (pyridoxamine) phosphate oxidase, has homologs in E. coli and Myxococcus xanthus; transcription is under the general control of nitrogen metabolism
YBL087C	RPL23A	3	NO	PROTEOME	YES	NO	Protein component of the large (60S) ribosomal subunit, identical to Rpl23Bp and has similarity to E. coli L14 and rat L23 ribosomal proteins
YBL075C	SSA3	3	NO	PROTEOME	YES	NO	ATPase involved in protein folding and the response to stress; plays a role in SRP-dependent cotranslational protein-membrane targeting and translocation; member of the heat shock protein 70 (HSP70) family; localized to the cytoplasm
YBL051C	PIN4	3	NO	PROTEOME	NO	NO	Protein involved in G2/M phase progression and response to DNA damage, interacts with Rad53p; contains an RNA recognition motif, a nuclear localization signal, and several SQ/TQ cluster domains; hyperphosphorylated in response to DNA damage
YBL036C	YBL036C	3	NO	PROTEOME	NO	NO	NA
YBL035C	POL12	3	NO	PROTEOME	NO	NO	B subunit of DNA polymerase alpha-primase complex, required for initiation of DNA replication during mitotic and premeiotic DNA synthesis; also functions in telomere capping and length regulation
YBL017C	PEP1	3	NO	PROTEOME	YES	NO	Type I transmembrane sorting receptor for multiple vacuolar hydrolases; cycles between the late-Golgi and prevacuolar endosome-like compartments
YBL006C	LDB7	3	NO	PROTEOME	NO	YES	Component of the RSC chromatin remodeling complex; interacts with Rsc3p, Rsc30p, Npl6p, and Htl1p to form a module important for a broad range of RSC functions
YBL005W-B	YBL005W-B	3	NO	PROTEOME	YES	NO	NA
YAR027W	UIP3	3	NO	PROTEOME	YES	NO	Putative integral membrane protein of unknown function; interacts with Ulp1p at the nuclear periphery; member of DUP240 gene family
YAR018C	KIN3	3	NO	PROTEOME	NO	NO	Nonessential protein kinase with unknown cellular role
YAR014C	BUD14	3	NO	PROTEOME	NO	NO	Protein involved in bud-site selection, Bud14p-Glc7p complex functions as a cortical regulator of dynein; diploid mutants display a random budding pattern instead of the wild-type bipolar pattern
YAR009C	YAR009C	3	NO	PROTEOME	YES	NO	NA
YAR002C-A	ERP1	3	NO	PROTEOME	YES	NO	Protein that forms a heterotrimeric complex with Erp2p, Emp24p, and Erv25p; member, along with Emp24p and Erv25p, of the p24 family involved in ER to Golgi transport and localized to COPII-coated vesicles
YAL030W	SNC1	3	NO	PROTEOME	YES	NO	Vesicle membrane receptor protein (v-SNARE) involved in the fusion between Golgi-derived secretory vesicles with the plasma membrane; proposed to be involved in endocytosis; member of the synaptobrevin/VAMP family of R-type v-SNARE proteins
YAL029C	MYO4	3	NO	PROTEOME	YES	NO	One of two type V myosin motors (along with MYO2) involved in actin-based transport of cargos; required for mRNA transport, including ASH1 mRNA, and facilitating the growth and movement of ER tubules into the growing bud along with She3p
YAL016W	TPD3	3	NO	PROTEOME	YES	NO	Regulatory subunit A of the heterotrimeric protein phosphatase 2A, which also contains regulatory subunit Cdc55p and either catalytic subunit Pph21p or Pph22p; required for cell morphogenesis and for transcription by RNA polymerase III
YAL012W	CYS3	3	NO	PROTEOME	NO	NO	Cystathionine gamma-lyase, catalyzes one of the two reactions involved in the transsulfuration pathway that yields cysteine from homocysteine with the intermediary formation of cystathionine
YAL010C	MDM10	3	NO	PROTEOME	YES	NO	Subunit of both the Mdm10-Mdm12-Mmm1 complex and the mitochondrial sorting and assembly machinery (SAM complex); functions in both the general and Tom40p-specific pathways for import and assembly of outer membrane beta-barrel proteins
YPR204W	YPR204W	2	NO	PROTEOME	YES	NO	NA
YPR190C	RPC82	2	NO	PROTEOME	NO	YES	RNA polymerase III subunit C82
YPR186C	PZF1	2	NO	PROTEOME	NO	NO	Transcription factor IIIA (TFIIIA), essential protein with nine C2H2 Zn-fingers, binds the 5S rRNA gene through the zinc finger domain and directs assembly of a multiprotein initiation complex for RNA polymerase III; also binds DNA
YPR185W	ATG13	2	NO	PROTEOME	NO	NO	Regulatory subunit of the Atg1p signaling complex; stimulates Atg1p kinase activity; required for vesicle formation during autophagy and the cytoplasm-to-vacuole targeting (Cvt) pathway; involved in Atg9p, Atg23p, and Atg27p cycling
YPR184W	GDB1	2	NO	PROTEOME	YES	NO	Glycogen debranching enzyme containing glucanotranferase and alpha-1,6-amyloglucosidase activities, required for glycogen degradation; phosphorylated in mitochondria
YPR169W	JIP5	2	NO	PROTEOME	NO	NO	Nucleolar protein of unknown function, exhibits a physical interaction with Bre1p
YPR168W	NUT2	2	NO	PROTEOME	NO	NO	Subunit of the RNA polymerase II mediator complex; associates with core polymerase subunits to form the RNA polymerase II holoenzyme; required for transcriptional activation and has a role in basal transcription
YPR158C-C	YPR158C-C	2	NO	PROTEOME	NO	NO	NA
YPR156C	TPO3	2	NO	PROTEOME	YES	NO	Polyamine transport protein specific for spermine; localizes to the plasma membrane; member of the major facilitator superfamily
YPR152C	URN1	2	NO	PROTEOME	NO	NO	Pre-mRNA splicing factor associated with the U2-U5-U6 snRNPs, the RES complex, and the Prp19-associated complex (NTC); null mutation displays synthetic genetic interactions with mutations affecting U2 snRNA and pre-mRNA splicing factors
YPR139C	VPS66	2	NO	PROTEOME	NO	NO	Cytoplasmic protein of unknown function involved in vacuolar protein sorting.
YPR137W	RRP9	2	NO	PROTEOME	NO	YES	Protein involved in pre-rRNA processing, associated with U3 snRNP; component of small ribosomal subunit (SSU) processosome; ortholog of the human U3-55k protein
YPR116W	YPR116W	2	NO	PROTEOME	NO	NO	NA
YPR115W	YPR115W	2	NO	PROTEOME	NO	NO	Pleckstrin homology domain containing protein proposed to function as a glycerol channel activator; green fluorescent protein (GFP)-fusion protein localizes to the cytoplasm
YPR113W	PIS1	2	NO	PROTEOME	NO	NO	Phosphatidylinositol synthase, required for biosynthesis of phosphatidylinositol, which is a precursor for polyphosphoinositides, sphingolipids, and glycolipid anchors for some of the plasma membrane proteins
YPR105C	COG4	2	NO	PROTEOME	NO	NO	Essential component of the conserved oligomeric Golgi complex (Cog1p through Cog8p), a cytosolic tethering complex that functions in protein trafficking to mediate fusion of transport vesicles to Golgi compartments
YPR067W	ISA2	2	NO	PROTEOME	NO	NO	Protein required for maturation of mitochondrial and cytosolic Fe/S proteins, localizes to the mitochondrial intermembrane space, overexpression of ISA2 suppresses grx5 mutations
YPR056W	TFB4	2	NO	PROTEOME	NO	NO	Subunit of TFIIH complex, involved in transcription initiation, similar to 34 kDa subunit of human TFIIH; interacts with Ssl1p
YPR046W	MCM16	2	NO	PROTEOME	NO	NO	Protein involved in kinetochore-microtubule mediated chromosome segregation; binds to centromere DNA
YPR043W	RPL43A	2	NO	PROTEOME	YES	NO	Protein component of the large (60S) ribosomal subunit, identical to Rpl43Bp and has similarity to rat L37a ribosomal protein; null mutation confers a dominant lethal phenotype
YPR040W	TIP41	2	NO	PROTEOME	NO	NO	Protein that interacts physically and genetically with Tap42p, which regulates protein phosphatase 2A; component of the TOR (target of rapamycin) signaling pathway
YPR036W	VMA13	2	NO	PROTEOME	YES	NO	Subunit H of the eight-subunit V1 peripheral membrane domain of the vacuolar H+-ATPase (V-ATPase), an electrogenic proton pump found throughout the endomembrane system; serves as an activator or a structural stabilizer of the V-ATPase
YPR035W	GLN1	2	NO	PROTEOME	YES	NO	Glutamine synthetase (GS), synthesizes glutamine from glutamate and ammonia; with Glt1p, forms the secondary pathway for glutamate biosynthesis from ammonia; expression regulated by nitrogen source and by amino acid limitation
YPR026W	ATH1	2	NO	PROTEOME	YES	NO	Acid trehalase required for utilization of extracellular trehalose
YPR007C	REC8	2	NO	PROTEOME	NO	NO	Meiosis-specific component of sister chromatid cohesion complex; maintains cohesion between sister chromatids during meiosis I; maintains cohesion between centromeres of sister chromatids until meiosis II; homolog of S. pombe Rec8p
YPL265W	DIP5	2	NO	PROTEOME	YES	NO	Dicarboxylic amino acid permease, mediates high-affinity and high-capacity transport of L-glutamate and L-aspartate; also a transporter for Gln, Asn, Ser, Ala, and Gly
YPL260W	YPL260W	2	NO	PROTEOME	YES	NO	NA
YPL257W	YPL257W	2	NO	PROTEOME	NO	NO	NA
YPL255W	BBP1	2	NO	PROTEOME	NO	NO	Protein required for the spindle pole body (SPB) duplication, localized at the central plaque periphery; forms a complex with a nuclear envelope protein Mps2p and SPB components Spc29p and Kar1p; required for mitotic functions of Cdc5p
YPL243W	SRP68	2	NO	PROTEOME	NO	NO	Core component of the signal recognition particle (SRP) ribonucleoprotein (RNP) complex that functions in targeting nascent secretory proteins to the endoplasmic reticulum (ER) membrane
YPL237W	SUI3	2	NO	PROTEOME	NO	NO	Beta subunit of the translation initiation factor eIF2, involved in the identification of the start codon; proposed to be involved in mRNA binding
YPL236C	YPL236C	2	NO	PROTEOME	NO	NO	NA
YPL232W	SSO1	2	NO	PROTEOME	YES	NO	Plasma membrane t-SNARE involved in fusion of secretory vesicles at the plasma membrane and in vesicle fusion during sporulation; forms a complex with Sec9p that binds v-SNARE Snc2p; syntaxin homolog; functionally redundant with Sso2p
YPL231W	FAS2	2	NO	PROTEOME	YES	NO	Alpha subunit of fatty acid synthetase, which catalyzes the synthesis of long-chain saturated fatty acids; contains beta-ketoacyl reductase and beta-ketoacyl synthase activities; phosphorylated
YPL228W	CET1	2	NO	PROTEOME	NO	YES	Beta (RNA 5'-triphosphatase) subunit of the mRNA capping enzyme, a heterodimer (the other subunit is CEG1, a guanylyltransferase) involved in adding the 5' cap to mRNA; the mammalian enzyme is a single bifunctional polypeptide
YPL224C	MMT2	2	NO	PROTEOME	YES	YES	Putative metal transporter involved in mitochondrial iron accumulation; closely related to Mmt1p
YPL216W	YPL216W	2	NO	PROTEOME	NO	NO	NA
YPL210C	SRP72	2	NO	PROTEOME	YES	YES	Core component of the signal recognition particle (SRP) ribonucleoprotein (RNP) complex that functions in targeting nascent secretory proteins to the endoplasmic reticulum (ER) membrane
YPL198W	RPL7B	2	NO	PROTEOME	NO	NO	Protein component of the large (60S) ribosomal subunit, nearly identical to Rpl7Ap and has similarity to E. coli L30 and rat L7 ribosomal proteins; contains a conserved C-terminal Nucleic acid Binding Domain (NDB2)
YPL188W	POS5	2	NO	PROTEOME	NO	NO	Mitochondrial NADH kinase, phosphorylates NADH; also phosphorylates NAD(+) with lower specificity; required for the response to oxidative stress
YPL186C	UIP4	2	NO	PROTEOME	YES	NO	Protein that interacts with Ulp1p, a Ubl (ubiquitin-like protein)-specific protease for Smt3p protein conjugates; detected in a phosphorylated state in the mitochondrial outer membrane; also detected in ER and nuclear envelope
YPL179W	PPQ1	2	NO	PROTEOME	YES	NO	Putative protein serine/threonine phosphatase; null mutation enhances efficiency of translational suppressors
YPL176C	TRE1	2	NO	PROTEOME	YES	NO	Plasma membrane protein that binds to Bsd2p and regulates ubiquitylation and vacuolar degradation of the metal transporter Smf1p; function is redundant with that of Tre2p; has similarity to transferrin receptors
YPL171C	OYE3	2	NO	PROTEOME	NO	NO	Widely conserved NADPH oxidoreductase containing flavin mononucleotide (FMN), homologous to Oye2p with slight differences in ligand binding and catalytic properties; may be involved in sterol metabolism
YPL164C	MLH3	2	NO	PROTEOME	NO	YES	Protein involved in DNA mismatch repair and crossing-over during meiotic recombination; forms a complex with Mlh1p; mammalian homolog is implicated mammalian microsatellite instability
YPL161C	BEM4	2	NO	PROTEOME	NO	NO	Protein involved in establishment of cell polarity and bud emergence; interacts with the Rho1p small GTP-binding protein and with the Rho-type GTPase Cdc42p; involved in maintenance of proper telomere length
YPL160W	CDC60	2	NO	PROTEOME	YES	NO	Cytosolic leucyl tRNA synthetase, ligates leucine to the appropriate tRNA
YPL151C	PRP46	2	NO	PROTEOME	NO	NO	Splicing factor that is found in the Cef1p subcomplex of the spliceosome
YPL143W	RPL33A	2	NO	PROTEOME	YES	NO	N-terminally acetylated ribosomal protein L37 of the large (60S) ribosomal subunit, nearly identical to Rpl33Bp and has similarity to rat L35a; rpl33a null mutant exhibits slow growth while rpl33a rpl33b double null mutant is inviable
YPL138C	SPP1	2	NO	PROTEOME	NO	NO	Subunit of COMPASS (Set1C), a complex which methylates histone H3 on lysine 4 and is required in telomeric transcriptional silencing; PHD finger domain protein similar to human CGBP, an unmethylated CpG binding protein
YPL133C	RDS2	2	NO	PROTEOME	NO	NO	Zinc cluster transcriptional activator involved in conferring resistance to ketoconazole
YPL125W	KAP120	2	NO	PROTEOME	YES	NO	Karyopherin with a role in the assembly or export of 60S ribosomal subunits
YPL122C	TFB2	2	NO	PROTEOME	YES	NO	Subunit of TFIIH and nucleotide excision repair factor 3 complexes, involved in transcription initiation, required for nucleotide excision repair, similar to 52 kDa subunit of human TFIIH
YPL119C	DBP1	2	NO	PROTEOME	YES	NO	Putative ATP-dependent RNA helicase of the DEAD-box protein family; mutants show reduced stability of the 40S ribosomal subunit scanning through 5' untranslated regions of mRNAs
YPL118W	MRP51	2	NO	PROTEOME	NO	NO	Mitochondrial ribosomal protein of the small subunit; MRP51 exhibits genetic interactions with mutations in the COX2 and COX3 mRNA 5'-untranslated leader sequences
YPL117C	IDI1	2	NO	PROTEOME	YES	NO	Isopentenyl diphosphate:dimethylallyl diphosphate isomerase (IPP isomerase), catalyzes an essential activation step in the isoprenoid biosynthetic pathway; required for viability
YPL110C	GDE1	2	NO	PROTEOME	NO	NO	Glycerophosphocholine (GroPCho) phosphodiesterase; hydrolyzes GroPCho to choline and glycerolphosphate, for use as a phosphate source and as a precursor for phosphocholine synthesis; may interact with ribosomes
YPL095C	EEB1	2	NO	PROTEOME	YES	NO	Acyl-coenzymeA:ethanol O-acyltransferase responsible for the major part of medium-chain fatty acid ethyl ester biosynthesis during fermentation; possesses short-chain esterase activity; may be involved in lipid metabolism and detoxification
YPL090C	RPS6A	2	NO	PROTEOME	YES	NO	Protein component of the small (40S) ribosomal subunit; identical to Rps6Bp and has similarity to rat S6 ribosomal protein
YPL089C	RLM1	2	NO	PROTEOME	NO	NO	MADS-box transcription factor, component of the protein kinase C-mediated MAP kinase pathway involved in the maintenance of cell integrity; phosphorylated and activated by the MAP-kinase Slt2p
YPL087W	YDC1	2	NO	PROTEOME	YES	NO	Alkaline dihydroceramidase, involved in sphingolipid metabolism; preferentially hydrolyzes dihydroceramide to a free fatty acid and dihydrosphingosine; has a minor reverse activity
YPL078C	ATP4	2	NO	PROTEOME	NO	NO	Subunit b of the stator stalk of mitochondrial F1F0 ATP synthase, which is a large, evolutionarily conserved enzyme complex required for ATP synthesis; phosphorylated
YPL063W	TIM50	2	NO	PROTEOME	YES	NO	Constituent of the mitochondrial inner membrane presequence translocase (TIM23 complex); may promote binding of incoming precursor proteins to the intermembrane space domain of Tom22p during translocation
YPL061W	ALD6	2	NO	PROTEOME	YES	NO	Cytosolic aldehyde dehydrogenase, activated by Mg2+ and utilizes NADP+ as the preferred coenzyme; required for conversion of acetaldehyde to acetate; constitutively expressed; locates to the mitochondrial outer surface upon oxidative stress
YPL058C	PDR12	2	NO	PROTEOME	YES	NO	Plasma membrane ATP-binding cassette (ABC) transporter, weak-acid-inducible multidrug transporter required for weak organic acid resistance; induced by sorbate and benzoate and regulated by War1p; mutants exhibit sorbate hypersensitivity
YPL053C	KTR6	2	NO	PROTEOME	NO	NO	Probable mannosylphosphate transferase involved in the synthesis of core oligosaccharides in protein glycosylation pathway; member of the KRE2/MNT1 mannosyltransferase family
YPL048W	CAM1	2	NO	PROTEOME	YES	NO	Nuclear protein required for transcription of MXR1; binds the MXR1 promoter in the presence of other nuclear factors; binds calcium and phospholipids; has similarity to translational cofactor EF-1 gamma
YPL036W	PMA2	2	NO	PROTEOME	YES	NO	Plasma membrane H+-ATPase, isoform of Pma1p, involved in pumping protons out of the cell; regulator of cytoplasmic pH and plasma membrane potential
YPL030W	TRM44	2	NO	PROTEOME	YES	YES	tRNA(Ser) Um(44) 2'-O-methyltransferase; involved in maintaining levels of the tRNA-Ser species tS(CGA) and tS(UGA); conserved among metazoans and fungi but there does not appear to be a homolog in plants; TRM44 is a non-essential gene
YPL023C	MET12	2	NO	PROTEOME	NO	NO	Isozyme of methylenetetrahydrofolate reductase, catalyzes the reduction of 5,10-methylenetetrahydrofolate to 5-methyltetrahydrofolate in the methionine biosynthesis pathway
YPL019C	VTC3	2	NO	PROTEOME	YES	NO	Vacuolar membrane protein involved in vacuolar polyphosphate accumulation; functions as a regulator of vacuolar H+-ATPase activity and vacuolar transporter chaperones; involved in non-autophagic vacuolar fusion
YPL017C	IRC15	2	NO	PROTEOME	NO	NO	Putative S-adenosylmethionine-dependent methyltransferase of the seven beta-strand family, required for accurate meiotic chromosome segregation; null mutant displays increased levels of spontaneous Rad52 foci
YPL013C	MRPS16	2	NO	PROTEOME	NO	NO	Mitochondrial ribosomal protein of the small subunit
YPL011C	TAF3	2	NO	PROTEOME	NO	YES	TFIID subunit (47 kDa), involved in promoter binding and RNA polymerase II transcription initiation
YPL010W	RET3	2	NO	PROTEOME	YES	NO	Zeta subunit of the coatomer complex (COPI), which coats Golgi-derived transport vesicles; involved in retrograde transport between Golgi and ER
YOR393W	ERR1	2	NO	PROTEOME	NO	NO	Protein of unknown function, has similarity to enolases
YOR388C	FDH1	2	NO	PROTEOME	NO	NO	NAD(+)-dependent formate dehydrogenase, may protect cells from exogenous formate
YOR369C	RPS12	2	NO	PROTEOME	YES	NO	Protein component of the small (40S) ribosomal subunit; has similarity to rat ribosomal protein S12
YOR358W	HAP5	2	NO	PROTEOME	NO	NO	Subunit of the heme-activated, glucose-repressed Hap2/3/4/5 CCAAT-binding complex, a transcriptional activator and global regulator of respiratory gene expression; required for assembly and DNA binding activity of the complex
YOR354C	MSC6	2	NO	PROTEOME	YES	NO	Protein of unknown function; mutant is defective in directing meiotic recombination events to homologous chromatids; the authentic, non-tagged protein is detected in highly purified mitochondria in high-throughput studies
YOR353C	SOG2	2	NO	PROTEOME	YES	NO	Key component of the RAM signaling network, required for proper cell morphogenesis and cell separation after mitosis
YOR351C	MEK1	2	NO	PROTEOME	NO	NO	Meiosis-specific serine/threonine protein kinase, functions in meiotic checkpoint, promotes recombination between homologous chromosomes by suppressing double strand break repair between sister chromatids
[truncated: 2,109 more rows]
